# Supplementary material for: Transcriptional and epigenetic decoding of the microglial aging process
Source: Nat Aging. 2023 Sep 11;3(10):1288–311. doi: 10.1038/s43587-023-00479-x (PMC10570141; doi:10.1038/s43587-023-00479-x)
Supplement: Supplementary file 3 — Information on DEGs, ADEM genes, GO biological functions and ingenuity pathways of microglial bulk RNA-seq. [file 43587_2023_479_MOESM3_ESM.xlsx]

## Sheet: Female DEGs (Fig.1b)
Z-score of female DEGs genes, related to Figure 1b
	F_03_1	F_03_2	F_03_3	F_03_4	F_06_1	F_06_4	F_09_0	F_09_1	F_09_2	F_12_4	F_12_5	F_12_6	F_12_7	F_14_2	F_14_3	F_14_4	F_14_5	F_14_6	F_16_1	F_16_2	F_16_3	F_16_4	F_16_5	F_24_1	F_24_2	F_24_3
Vcam1	0.275541	0	-0.206656	-0.0688853	1.03328	0.688853	0.482197	0.895509	1.58436	1.17105	0.619968	0.551082	0.826624	0.826624	-0.137771	1.79102	0.482197	1.8599	1.8599	1.92879	3.03095	4.13312	1.10216	2.20433	1.10216	1.51548
Fcgr4	0	-0.0572542	0	0.0572542	0.114508	0.629796	-0.400779	0.858813	1.88939	1.43136	0.744305	0.114508	1.48861	1.88939	0.114508	1.3741	1.48861	0.744305	0.572542	2.80546	2.63369	2.17566	3.378	1.25959	0.343525	0.400779
Ssbp1	-0.469139	-0.30596	0.265166	0.509934	-2.10093	-0.30596	-0.713908	0.0203974	0.101987	-2.50887	-1.20344	-2.10093	-2.99841	-1.93775	-0.632318	-0.0611921	-1.85616	-1.5298	-1.12185	-1.85616	-1.85616	-1.69298	-2.59046	-1.20344	0.183576	-0.550729
Trex1	-0.0381928	-0.0229157	-0.0229157	0.0840242	0.771495	-0.359012	0.236795	-0.481229	0.359012	2.57419	0.221518	2.25338	1.00065	1.24509	0.832603	1.22981	1.79506	2.84918	0.985374	1.5659	0.145133	0.374289	3.35333	0.725663	0.511784	0.603446
Ccl3	-0.238979	-0.238979	-0.0221733	0.500131	0.441002	3.64381	0.0960842	1.04214	0.509985	0.165068	0.391728	0.0665198	1.14069	2.08675	0.815484	2.53022	0.27347	2.36269	0.726791	1.06185	2.68789	1.40677	2.06704	0.795774	0.923886	1.32793
Adgrg1	0.594143	-0.179625	-0.677047	0.262528	0.465182	-0.198048	1.07314	0.446759	0.188836	0.81522	0.612566	-1.67189	0.15199	-0.548086	-0.45597	-1.89297	-0.621778	1.18368	-2.24301	-1.30343	-1.96666	-1.28501	-1.17447	-0.0875095	-0.234894	-1.81928
Akap8l	-0.309552	-0.619105	0.247642	0.681015	0.681015	0.866747	0.990568	2.04305	1.67158	0.247642	-0.309552	-1.73349	-0.309552	-0.866747	-0.804836	-0.371463	-1.30012	-0.309552	-2.04305	-0.619105	-1.11439	-0.804836	-1.11439	-0.123821	0.742926	-1.11439
Lsp1	0.385221	0.01122	0.0710602	-0.467501	-0.572221	-0.407661	-0.886382	-0.13838	-0.572221	1.16314	-0.243101	0.923782	0.1309	-0.19822	0.10098	0.863942	0.923782	0.310421	0.0561001	0.400181	1.11826	0.654502	0.998582	4.09531	1.98594	0.355301
Rap1b	-0.454872	1.11022e-16	-0.227436	0.682307	-1.13718	0.0909743	0.31841	-1.00072	-0.31841	0.500359	0.545846	0.500359	0.0454872	0.682307	2.68374	1.36461	2.68374	1.13718	2.31985	-0.136461	0.773282	2.04692	0.95523	0.31841	0.0454872	0.818769
Akirin1	-0.0232021	-0.208819	-0.208819	0.440839	0.440839	0.626456	1.55454	3.13228	0.719264	-0.858477	-0.67286	-1.97218	0.162415	-0.0232021	-0.580052	-0.951285	-0.11601	-0.580052	-0.67286	-0.67286	-0.394435	0.904881	0.812073	-1.04409	-0.765668	-0.765668
Spp1	-0.00432049	-0.0216025	0.0417648	-0.0158418	0.0244828	0.0302434	0.0417648	0.0936107	0.681198	0.560224	0.658155	0.237627	0.468053	1.53954	0.185781	2.80688	0.830975	0.917385	0.312516	0.249148	3.18708	2.39787	1.97735	1.63171	2.4382	1.96582
Prkab1	0.351867	0.552934	-0.351867	-0.552934	-0.955068	0.402134	-1.6588	1.0556	-2.61387	-0.854534	-0.502667	0	-1.508	-1.25667	-2.01067	-0.452401	-1.55827	-0.703734	-1.8096	-1.55827	-1.75934	-2.7144	-2.21174	-1.55827	-1.85987	-1.85987
Tuba1c	-0.495115	-0.330077	0.660154	0.165038	0.495115	1.11022e-16	-0.825192	-0.330077	0.660154	-0.165038	0.165038	0.165038	0.990231	0.990231	0.165038	-0.165038	0.165038	1.32031	1.32031	2.80565	1.65038	2.80565	2.80565	0.330077	1.32031	0.825192
Ly6a	-0.034095	-0.238665	0.306855	-0.034095	1.73884	0.170475	-0.034095	0.102285	3.17083	-0.238665	0.375045	-0.034095	0.784184	0.988754	0.034095	1.39789	0.511424	0.443234	1.12513	0.852374	3.23902	2.0116	1.73884	0.784184	1.60246	2.28436
Cxcl2	0.031168	-0.0519466	-0.093504	0.114283	0.862314	1.15322	0.363626	0.945429	0.446741	0.405184	0.15584	-0.301291	0.15584	0.238955	0.405184	0.654528	0.0727253	0.571413	0.405184	3.56354	3.43887	0.986986	2.31682	-0.093504	-0.0519466	-0.0519466
Rps21	-0.0331409	-0.563396	0.231987	0.36455	0.69596	0.0331409	-0.69596	0.298268	-0.0994228	-0.762242	0.298268	-0.629678	0.0331409	-0.231987	-0.0994228	0.69596	-0.0331409	0.828523	0.762242	3.01583	1.69019	1.35878	0.762242	3.01583	1.02737	1.82275
Pde4b	0.0328223	0.0328223	-0.0328223	-0.0328223	2.72425	1.21442	0.361045	0.426689	0.0328223	0.0984668	2.52731	2.46167	1.34571	2.00216	1.73958	0.164111	0.492334	0.689267	0.557978	3.11811	-0.0328223	1.01749	0.951845	-0.2954	0.0328223	0.229756
Tmem160	-0.385466	-0.312044	0.0550665	0.642443	-0.238622	0.422177	1.00955	-1.26653	-0.89942	1.89062	1.1564	0.128489	-0.1652	0.495599	1.00955	1.1564	1.37666	1.22982	-0.1652	0.715865	1.1564	0.569021	1.1564	3.21221	2.1843	1.89062
Mt2	-0.0487135	-0.10449	0.11282	0.0403834	-0.0320532	0.0403834	0.0403834	-0.0320532	0.0403834	4.45901	0.185256	-0.0320532	0.402566	1.56155	-0.0320532	0.619875	0.185256	2.57566	0.185256	0.402566	0.11282	0.692312	0.402566	0.330129	0.0403834	-0.10449
Slc39a1	-0.0453271	0.0383537	0.122034	-0.115061	0.875162	0.40097	1.11226	-0.714773	0.414917	0.819374	0.917002	4.30607	1.11226	0.958842	2.91139	1.67013	1.58645	0.610172	1.02858	1.04252	0.470704	0.484651	0.442811	0.303343	-0.0453271	0.958842
Pald1	0.0164733	0.609511	-1.10371	0.477725	0.741297	0.741297	1.20255	-0.0494198	0.411832	0.741297	0.0823664	-2.02621	-0.0494198	-0.444778	-1.43318	-1.96032	-0.840137	0.214153	-2.42157	-0.90603	-1.2355	-0.840137	-1.1696	-1.10371	-1.69675	-1.10371
Pank4	0.121076	-0.605381	0.121076	0.363229	0.605381	1.57399	0.847534	1.33184	1.08969	-1.33184	0.605381	-0.363229	-0.363229	-0.847534	0.121076	0.121076	-1.08969	0.121076	-1.08969	-0.363229	-1.57399	-2.0583	-1.57399	0.121076	0.363229	-2.0583
Prmt2	-0.0493158	-0.443843	0.739738	-0.246579	0.147948	0.147948	0.937001	0.739738	1.13426	2.51511	2.71237	0.542474	2.71237	0.345211	-1.2329	1.33153	-0.641106	0.542474	0.739738	0.542474	1.72605	0.739738	0.739738	1.72605	1.52879	1.92332
Plk2	-0.0364746	0.109424	0.255322	-0.328271	2.4438	0.838916	1.56841	-0.47417	1.13071	-0.620068	-0.328271	-0.47417	-0.182373	0.984814	1.27661	3.17329	1.13071	1.8602	2.152	1.71431	1.13071	0.693018	1.13071	1.13071	1.42251	1.8602
Zc3hav1	-0.191024	0	0.191024	0	-0.859608	-0.382048	0.668584	-0.286536	0.573072	0.859608	0.95512	3.43843	0.668584	0.95512	1.14614	1.71922	2.19678	0.191024	2.10127	0.191024	1.6237	1.6237	2.29229	1.33717	0.859608	1.81473
Eif3f	-0.271043	-0.451738	-0.210811	0.933592	0.692665	-1.11429	-0.210811	-1.7166	-0.391506	2.37915	1.65637	1.11429	1.77684	0.632433	0.271043	-0.0301159	1.35521	1.59614	0.51197	2.19846	1.11429	0.813128	0.933592	1.53591	1.35521	0.391506
Ifi27l2a	-0.433673	-0.175813	0.574324	0.0351627	-0.12893	0.152372	0.0586045	-0.410231	1.30102	0.0117209	0.433673	0.293022	0.363348	1.20725	0.316464	1.84018	0.550882	1.09004	0.363348	1.46511	3.03571	1.09004	2.00427	1.37134	3.12948	2.42623
Myh9	0	-0.172154	0.172154	0	0	0.688617	2.238	0.172154	0.688617	1.72154	2.06585	1.8937	1.8937	1.20508	1.8937	0.688617	2.06585	2.75447	-0.688617	0.688617	0	-0.344308	0.516463	2.06585	0.860771	2.41016
Il1b	0.214534	-0.153239	-0.0578902	-0.00340531	1.48131	1.84908	0.173671	0.786626	0.623171	0.541444	0.568686	0.146428	0.595929	1.20888	0.568686	0.922838	0.990944	1.30423	0.759383	3.83778	3.72881	1.08629	1.8627	0.364368	0.269019	0.377989
Rpl32	-0.379463	-0.1869	0.209554	0.356808	-0.59468	-0.572026	-0.798571	-0.707953	-0.787243	-0.254863	0.345481	-0.492735	0.198227	0.368135	-0.39079	0.606008	0.413444	0.560699	0.322826	1.61413	2.01059	1.48953	1.04777	2.99606	2.07855	1.29697
Sft2d2	0.605578	-0.471005	-0.38129	0.246717	0.0672865	-0.560721	-0.560721	-0.829867	-0.471005	-1.90645	-1.18873	-1.45787	-0.112144	-1.18873	-1.81674	-2.89332	-2.26531	-1.72702	-2.8036	-1.81674	-2.8036	-2.53446	-1.99617	-1.45787	-0.560721	-0.471005
Cdc42ep3	0.16801	-0.252015	-0.0840051	0.16801	0.756046	0.0840051	0.504031	1.93212	-0.16801	1.09207	1.09207	0.504031	1.09207	1.42809	0.504031	1.17607	2.35214	1.93212	1.42809	3.61222	2.01612	0.756046	3.19219	0.588036	0.252015	0.33602
Tmem273	-0.599267	0.672647	-0.452508	0.379128	-0.892786	0.525888	-1.6755	1.89564	-0.11007	-1.87118	-2.06686	-2.60498	-1.52874	-0.990626	-1.52874	-0.941706	-1.28414	-1.28414	-0.550348	-0.256829	-1.03955	-1.03955	-1.03955	-1.77334	-0.550348	0.574808
Ipo13	0.0938335	0.469167	-1.03217	0.469167	1.9705	0.844501	0.656834	2.15817	2.34584	1.78284	0.469167	-0.2815	1.21984	0.844501	-0.2815	-0.2815	-0.469167	0.844501	-1.21984	0.469167	-0.469167	-1.21984	-0.0938335	-0.0938335	1.21984	1.4075
Rpa3	0.194304	-0.272026	0.505191	-0.42747	0.194304	-0.582913	-1.82646	-0.8938	-2.44823	-2.13735	-1.20469	-1.67102	-1.36013	-1.04924	-0.272026	-0.738356	-1.67102	-1.82646	-1.20469	-1.20469	-0.42747	-0.8938	0.660635	-0.738356	1.90418	0.660635
Ccl6	0.123917	-0.286778	0.407155	-0.244293	-0.96655	-0.499207	-1.10817	-0.30094	-0.711635	0.0247833	-0.414236	-0.442559	-0.96655	-0.810769	-1.17898	0.364669	0.350507	1.08693	-0.541693	0.407155	2.23404	0.633745	0.293859	2.57392	1.93664	0.945307
Lyz1	-0.0436981	-0.383001	0.840546	-0.413847	-0.91766	-0.115671	-1.28781	-0.187645	-0.239054	-0.660613	-0.804559	-0.96907	-0.650331	-0.05398	-1.04104	0.42927	-0.814841	-0.2699	-0.619485	-0.156799	2.32114	0.398424	1.13872	2.06409	2.2286	0.665754
Gm40498	0.0325413	0.0325413	-0.357954	0.292872	-0.227789	0.813532	1.72469	0.162706	0.292872	2.24535	1.20403	0.292872	2.37551	-0.0976239	0.292872	-0.0976239	-0.0976239	0.162706	0.292872	0.813532	0.683367	2.11518	0.943697	3.80733	0.0325413	1.07386
H2-Eb1	0.00689433	-0.191662	0.166843	0.0179253	0.205451	-0.351611	-0.58326	-0.357126	1.10447	0.85076	0.492255	-0.346095	0.415039	-0.0261984	-0.114446	-0.164085	0.591533	0.310245	0.49777	1.66705	1.14308	1.13756	1.38576	2.15241	4.09385	1.17066
Slc25a45	0.612495	-0.306247	-0.306247	0	-1.14843	-0.191405	-0.727338	0.689057	-0.765619	-1.56952	-0.995304	-0.880461	-1.49296	-1.76092	-1.41639	-1.83748	-2.02889	-1.6078	-2.33514	-2.75623	-2.64138	-2.71795	-2.44998	-0.497652	-0.114843	-0.535933
Rpl39	-0.684044	-0.0436624	0.363853	0.363853	-1.14978	-0.101879	-0.91691	0.0727706	-0.392961	-0.334745	-0.684044	-1.14978	-0.74226	-0.101879	-0.334745	0.422069	0.0727706	0.829585	1.06245	0.480286	2.57608	1.64462	1.46997	1.87748	1.87748	0.771368
Cxcr6	0.0175284	0.0175284	-0.0525851	0.0175284	-0.122699	-0.192812	-0.333039	-0.0525851	-0.262926	0.157755	0.438209	-0.192812	0.227869	1.13934	0.297982	0.64855	1.77037	0.227869	0.929004	0.788777	1.70025	0.368096	2.33127	1.63014	3.66343	2.26116
Itga5	0	-0.163376	0	0.163376	2.7774	0.980258	3.10415	0.653506	0.816882	1.63376	1.96052	0.980258	1.30701	2.45065	0.980258	0.980258	1.96052	3.59428	0	0.653506	0.980258	0.980258	0.653506	0.653506	0.163376	0.490129
Arl4c	0.102265	-0.443147	0.102265	0.238618	-0.988559	0.511324	0.647677	-1.26127	-0.443147	-2.6248	-1.80668	-2.21574	-0.170441	-1.26127	-1.26127	-0.5795	-1.26127	-0.988559	-1.53397	-2.21574	-2.07938	-2.07938	-2.48844	-1.12491	-0.852206	0.78403
Saa3	-0.0289976	-0.0232504	-0.0232504	0.0754984	-0.0289976	-0.0289976	-0.0289976	-0.0289976	-0.0289976	-0.0180256	-0.0289976	-0.0289976	-0.0289976	-0.0091434	-0.0289976	0.0754984	-0.0227279	-0.0289976	-0.0289976	-0.0289976	0.0754984	0.0754984	5.09131	0.28449	0.0232504	-0.0289976
Ube2l6	-0.0748007	-0.149601	0.224402	0	0.748007	0.299203	1.57082	0.374004	-0.299203	0.822808	0.523605	1.87002	1.19681	1.42121	1.64562	1.79522	0.523605	0.673207	2.91723	2.31882	2.39362	0.299203	3.74004	0.97241	1.42121	1.19681
Tmem63a	0.410713	0.0141625	-0.325738	-0.0991376	2.11021	1.31711	1.65701	0.977213	1.94026	1.88361	1.54371	-0.269088	0.863913	0.693963	-0.0991376	-1.74199	0.524013	1.77031	-0.892238	0.807263	-0.269088	0.240763	0.127463	0.0141625	-0.269088	-1.06219
Rpl37a	-0.503605	-0.183856	-0.00799373	0.695455	-0.151881	0.103919	-1.06317	-0.215831	-0.551568	1.60674	0.567555	0.951254	-0.0719436	0.167868	0.135893	1.22304	0.151881	1.23903	-0.119906	2.2942	1.83057	0.167868	0.983229	3.25345	1.89452	1.12712
Cript	-0.287497	0.548858	-0.0784082	-0.182953	-0.182953	-0.496585	-0.60113	-0.60113	-0.810218	-1.96021	-1.54203	-3.00565	-1.54203	-0.60113	-0.182953	0.235225	-1.64657	-1.43748	0.653402	1.17612	1.07158	-0.0784082	-0.392041	-0.0784082	0.339769	1.07158
Brd4	0.128331	-0.042777	0.213885	-0.299439	0.556101	-0.299439	0.983871	-1.06943	1.24053	0.898317	2.01052	2.6094	1.58275	0.898317	3.12272	0.983871	1.24053	1.75386	0.128331	1.15498	-0.128331	-0.128331	0.128331	-0.128331	-0.556101	1.24053
Fam110a	0.816713	-0.384888	-0.197138	-0.234688	0.478763	-1.24854	0.478763	-1.58649	-1.92444	0.103263	-1.02324	-0.122038	-1.43629	-2.29994	-0.910588	-2.52524	-0.985688	-0.722838	-2.29994	-1.32364	-2.56279	-2.33749	-2.22484	-1.43629	-0.309788	-0.835488
Clec10a	-0.244537	-0.803478	0.873346	0.174669	-0.663743	-0.663743	-0.244537	-1.50216	-1.78163	-1.22268	-2.0611	-2.0611	-1.36242	-1.64189	-2.34057	-1.36242	-1.64189	-1.22268	-1.64189	-1.64189	-1.36242	-1.78163	-2.34057	1.43229	0.593875	-0.104802
Ahsa2	-0.748626	0.354612	-0.433415	0.827429	0.512218	-0.433415	-0.27581	0.512218	-0.433415	-2.16708	-0.906232	-3.11271	-1.69426	-1.37905	0.354612	-0.906232	-1.69426	-1.53665	-2.16708	-0.748626	-1.37905	-0.906232	-1.85186	-1.69426	-2.16708	-1.69426
Jam2	0.201355	0.805421	-0.604066	-0.40271	-0.40271	-1.40949	-2.41626	-2.41626	-2.21491	-1.8122	-2.41626	-1.00678	-2.41626	-1.20813	-1.40949	-1.61084	-2.41626	-1.61084	-0.805421	-3.22168	-2.61762	-2.41626	-3.02033	-2.41626	-2.01355	-1.8122
Tnfsf9	-0.141299	0.0706496	0.141299	-0.0706496	1.90754	0.847795	1.48364	0.423897	0.989094	2.11949	0.918444	-0.353248	1.20104	1.97819	1.90754	3.53248	1.90754	3.17923	1.05974	-0.211949	1.90754	1.05974	2.11949	0.918444	0.918444	1.20104
Ndufv3	0	0.071332	0	-0.071332	-1.46231	-1.35531	-0.784652	-0.89165	-0.784652	-0.606322	-0.463658	1.60497	-0.17833	-0.71332	-0.35666	1.8903	-0.249662	-0.89165	0.285328	-0.89165	-0.641988	-0.71332	-0.855984	1.6763	1.92596	1.42664
LOC102634078	-0.0454933	-0.40944	0.318453	0.13648	-1.86523	-0.95536	-0.0454933	-1.31931	-1.31931	-1.13733	-0.95536	0.500426	-1.68325	-1.68325	0.13648	0.318453	-1.50128	-1.31931	-1.68325	-2.0472	-1.50128	-2.0472	-2.0472	1.04635	0.13648	1.04635
Cybb	0.240498	-0.521079	0.761577	-0.480996	0.440913	0.160332	0.40083	0.320664	0.480996	0.040083	0.320664	0	1.6434	1.28266	-0.280581	0.561162	0.921909	0.721494	0.841743	1.12232	3.52731	1.52315	3.68764	1.20249	0.921909	0.561162
Nckipsd	0.28861	-0.173166	0.28861	-0.404054	0.981274	0.057722	1.21216	0.057722	1.21216	2.82838	1.21216	1.90483	1.21216	-1.09672	-0.173166	-0.404054	-0.86583	0.981274	-1.78938	0.057722	-0.86583	0.750386	-0.404054	0.28861	-0.173166	0.750386
Hbp1	0.0286266	0.372146	0	-0.400773	-0.858799	-1.86073	-2.11837	-1.97524	-1.94661	-1.51721	-2.46189	-1.86073	-1.11644	-0.858799	0.858799	0.0286266	-0.4294	-2.51915	-0.858799	-1.94661	-0.858799	-2.08975	-1.88936	0.400773	0	-0.200387
Fam222b	0.402748	-0.201374	0.201374	-0.402748	-0.201374	-0.402748	1.40962	-0.805496	0	2.01374	1.81237	3.02061	0.402748	0.402748	0.805496	-0.201374	0.604122	1.61099	-1.20824	0.604122	0	-0.805496	-0.402748	0	-1.00687	0.201374
Gmpr2	0.194435	-0.272209	0.0907363	-0.0129623	-0.738853	0.920325	-1.25735	-1.15365	-1.41289	-2.39803	-2.81282	-1.25735	-2.34618	-2.13878	-0.531455	-1.1018	-2.19063	-2.55358	-0.738853	-2.24248	-0.531455	-1.67214	-2.19063	-0.842551	0.038887	-0.635154
Mib2	-0.82139	0.464264	-0.249988	0.607114	-0.107138	-0.392839	-0.82139	0.0357126	-0.535689	1.17852	0.178563	-1.39279	-1.39279	-1.67849	-1.96419	-2.24989	-1.82134	-0.392839	-2.8213	-0.82139	-1.67849	-2.39274	-1.82134	-0.392839	-0.392839	-0.678539
Cd83	-0.0454978	-0.0187344	0.0187344	0.0454978	1.30873	3.49798	0.350601	0.735994	0.152552	0.211431	0.762758	0.40948	0.880517	2.12234	1.52284	3.85661	1.05716	1.20703	1.79047	-0.0722612	1.17491	1.30873	1.36226	0.361306	0.527239	0.853753
Gfm2	0.0726394	-0.0726394	-0.217918	0.217918	-2.25182	-1.52543	-1.81599	-0.508476	1.08959	-1.81599	-1.67071	-2.10654	-1.81599	-1.67071	-1.52543	-2.68766	-2.68766	-1.67071	-1.08959	-2.68766	-2.68766	-1.96126	-2.10654	-2.10654	-1.38015	-1.08959
Cbr2	-0.453674	0.308498	0.23591	-0.0907348	-0.59885	-0.199617	-0.562556	-1.43361	-0.41738	-1.28843	-2.15949	-1.79655	-2.37725	-1.97802	-1.94172	-0.163323	-2.44984	-1.32473	-1.61508	-1.21585	-0.163323	-1.28843	-2.12319	1.21585	0.780319	-0.925495
Ints6l	-0.155129	0.155129	0.155129	-0.155129	-1.93912	-0.232694	-1.24104	-1.62886	-0.698083	-1.86155	-1.70642	-1.39617	-2.94746	-2.55964	-2.01668	-0.930777	-2.40451	-2.94746	-1.78399	-3.33528	-2.6372	-2.40451	-2.09425	-1.24104	-0.853212	-1.16347
Junb	0.10833	-0.247874	-0.0936413	0.233185	1.24671	2.63114	2.66051	2.16477	0.222169	1.93709	1.34954	0.20748	0.985988	0.387418	-0.0422304	0.0826247	0.537979	1.4597	-1.15124	-0.0973135	-0.0165249	-0.431484	-0.574701	1.51846	0.930905	-0.170758
Bcl2a1a	-0.145067	0.171443	-0.0923152	0.0659394	0.171443	0.804461	0.540703	0.540703	0.646206	0.329697	0.487952	1.64849	0.382449	0.804461	0.382449	3.60029	0.751709	0.4352	2.43976	0.857213	2.54526	3.17828	2.12325	0.804461	0.751709	0.804461
Slc25a37	-0.66499	0.302268	-0.181361	0.544083	-0.906805	-1.63225	-0.906805	-0.906805	0.0604536	-1.63225	-1.39043	-3.32495	-2.35769	-1.87406	-2.11588	-1.63225	-3.08314	-2.35769	-1.87406	-2.11588	-1.87406	-1.63225	-2.84132	-2.59951	-1.63225	-1.87406
Lxn	0.492721	-0.449876	0.064268	-0.107113	-1.22109	-0.96402	-0.706948	-1.99231	-1.30678	-0.792639	-1.22109	-0.706948	-1.04971	-0.364185	1.52101	1.43532	-0.107113	0.407031	-0.621257	-0.792639	-0.192804	-0.0214227	0.835484	0.32134	0.235649	2.5493
Txnrd1	-0.171035	0	0.171035	0	0.34207	0.34207	0.684139	-0.855174	-0.513105	1.36828	1.36828	0.34207	1.88138	1.88138	0.684139	1.19724	2.73656	2.73656	0	1.36828	2.39449	1.71035	2.22345	0.513105	0.171035	0.684139
Rps2	-0.744436	0.136305	0.136305	0.471826	-0.597646	-0.492796	-0.513766	-1.751	-0.681526	-0.534736	0.492796	0.513766	0.597646	0.576676	-0.933166	0.178245	0.346005	0.555706	2.08652	0.891226	1.77197	2.19137	1.73003	1.93973	0.555706	0.450855
Rpl23	-0.503723	-0.100745	-0.100745	0.705213	0.167908	0.705213	-0.906702	0.705213	-1.04103	-0.906702	0.705213	-0.100745	-0.906702	0.570886	0.570886	0.839539	-0.235071	0.705213	1.24252	1.10819	1.91415	2.85443	0.43656	1.51117	2.1828	1.6455
Lgals1	-0.280354	-0.321888	0.550325	0.0519175	-0.778762	-0.363422	-1.36024	-1.02797	0.259587	0.134985	-0.571092	-0.404956	-0.86183	-0.321888	-0.0726845	0.591859	0.342655	-0.65416	-0.363422	1.42254	1.58867	0.674927	0.550325	2.91776	1.42254	1.87941
Cd72	0.179281	-0.155377	0.370514	-0.394419	-0.394419	0.0358562	0.513939	-0.107569	2.13942	-0.0597604	-0.0119521	0.466131	0.561748	0.274898	-0.0597604	2.0438	0.466131	0.179281	1.03983	-0.0597604	2.0438	1.61353	0.896406	1.75696	3.09559	2.71312
Gcnt2	0.198477	-0.16239	-0.0180434	-0.0180434	-0.37891	0.126303	0.631517	0.342824	2.50803	-0.16239	1.42542	1.06456	0.198477	0.848038	1.13673	0.920211	1.42542	2.36368	3.37411	1.56977	1.2089	2.00281	2.65237	0.631517	0.198477	0.126303
Fosb	-0.152018	-0.432665	-0.198792	0.783475	1.62542	0.409278	0.596377	-0.666539	-0.619764	0.268954	1.39155	-0.385891	-0.339116	-1.22783	-0.806863	-1.22783	-0.526215	0.315729	-1.92945	-0.853637	-1.27461	-0.666539	-1.13429	0.877025	1.39155	1.90607
Ssh2	0.163236	-0.138123	-0.590162	0.565048	1.01709	-0.590162	0.665502	-0.841294	1.72026	-1.44401	-0.0878964	0.313916	0.364142	0.414369	0.916634	-0.891521	-0.941747	-0.690615	-1.34356	-0.690615	-1.44401	-0.690615	-1.69515	-1.34356	-2.39832	-1.74537
Cd300ld	0.354722	-0.354722	0.456071	-0.456071	-0.861468	0.253373	0.658769	-1.46956	-1.26686	-1.46956	-1.06417	-1.16551	-1.06417	-1.06417	-1.06417	-0.962817	-0.456071	-1.06417	-0.0506746	-0.760118	1.67226	-0.253373	-0.0506746	2.5844	0.861468	0.55742
Tnf	-0.0605029	0.0605029	-0.0302515	0.0302515	1.54282	3.41842	0.968047	1.1193	0.81679	1.96635	0.726035	0.363018	0.968047	1.84534	0.635281	1.08905	1.54282	2.57137	0.635281	1.39157	2.54112	1.81509	3.84194	1.02855	0.726035	1.21006
Med22	-0.16479	0.05493	-0.16479	0.27465	0.71409	1.59297	2.03241	2.03241	1.15353	0.05493	0.49437	-0.60423	-0.38451	-0.38451	-0.38451	-1.92255	-1.70283	-0.38451	-0.16479	0.05493	-0.16479	-1.48311	1.37325	-0.16479	-0.38451	-0.38451
Vim	-0.303761	-0.425266	0.54677	0.182257	0.0607522	-0.54677	-0.850531	-0.54677	-0.121504	-0.303761	-0.243009	0.243009	-0.0607522	0.0607522	-0.789779	0.303761	0.911283	0.121504	-0.364513	1.21504	2.00482	2.24783	2.36934	2.24783	1.94407	0.668274
Lag3	0.4479	-0.471473	-0.141442	0.165016	0.565768	0.153229	1.72088	1.57944	1.37906	1.86232	1.08439	-0.495047	0.25931	0.624702	-0.718997	-0.471473	0.436113	2.98207	-1.20226	-0.577555	-0.341818	-0.471473	-0.318245	1.04903	1.74445	0.4479
H2-Q7	-0.0334555	0.234188	-0.167277	-0.0334555	-0.0334555	0.36801	0.635654	1.03712	1.97387	1.30476	1.03712	1.70623	1.70623	2.24152	0.635654	0.903298	1.57241	1.03712	2.37534	0.769476	2.50916	2.1077	3.17827	1.57241	3.57974	1.70623
Bcl2l1	0.400222	-0.271756	0.0247051	-0.153171	1.09196	0.163054	3.00908	0.597863	1.36866	2.19875	0.914088	1.58607	1.54654	2.91026	2.35686	-0.212464	1.3489	1.94182	0.24211	2.04064	-0.0543512	0.00494102	0.696683	1.25008	0.281638	-0.113643
Pygl	0.765862	0.026409	0.237681	-1.02995	-2.40322	-1.55813	-2.61449	-1.66377	-2.29759	-1.76941	-2.29759	-2.82577	-1.66377	-1.02995	-2.50886	-2.50886	-1.66377	-1.76941	-2.29759	-0.501772	0.026409	-1.87504	-0.0792271	-0.81868	-1.02995	-1.02995
Arhgef40	-0.255468	0.255468	-0.42578	0.42578	1.61796	0.766404	2.29921	0.766404	1.44765	0.255468	0.42578	-0.936716	0.255468	-0.596092	-0.936716	-1.27734	0.085156	1.44765	-1.10703	0.42578	-0.596092	-0.936716	-0.596092	-1.44765	-0.936716	-1.10703
Stard8	0	0	-0.538742	0.538742	1.07748	-0.808114	-1.48154	-1.21217	-0.538742	-0.673428	-1.07748	-2.42434	-1.07748	-1.8856	-1.48154	-2.28966	-1.34686	0.538742	-2.28966	-1.61623	-1.8856	-2.69371	-2.15497	0	-0.538742	-0.808114
Gem	-0.275049	-0.0916829	0.0916829	0.275049	1.55861	3.39227	-0.0916829	-0.275049	-0.0916829	2.6588	1.92534	1.19188	1.37524	2.29207	1.19188	0.275049	1.55861	1.00851	0.0916829	0.825146	0.825146	2.6588	1.92534	1.19188	1.00851	1.19188
Eif4a1	0.194974	-0.134316	-0.0476604	-0.0129983	1.70278	2.95061	3.22791	1.33882	1.06153	2.41335	0.558927	2.2747	1.07886	0.888217	0.801562	0.298961	1.40815	1.18284	-0.290295	0.78423	0.402947	-0.775565	-0.290295	0.558927	0.558927	0.662913
Mtus1	0.17721	0.01969	0.203464	-0.400364	-1.58177	-1.68678	0.833544	-1.94931	-0.531631	-2.71066	-1.55551	-1.24047	-1.94931	-1.63427	-0.925431	-2.71066	-1.87055	-2.18559	-1.66053	-2.36937	-3.23573	-1.81805	-2.31686	-1.00419	-1.03044	-0.977938
Mrgpra2b	0.315607	-0.267052	0.315607	-0.364162	-0.59237	0.606937	-0.655492	-0.364162	0.315607	0.0242775	-0.655492	-0.169942	0.412717	0.606937	-0.364162	-0.364162	0.315607	0.121387	0.0242775	1.77226	4.2	0.606937	1.38382	-0.461272	-0.267052	-0.169942
Sp100	0.243091	-0.243091	0.162061	-0.162061	-0.0810304	0.810304	0.405152	1.13443	2.02576	0.405152	2.75503	2.22045e-16	1.53958	2.02576	0.162061	1.94473	2.51194	2.02576	0.567213	1.21546	2.43091	2.02576	2.83606	1.62061	2.18782	1.70164
Rpl12	-0.508784	0.10649	-0.0354966	0.437791	-0.556113	-0.366798	0.343134	-0.556113	-1.0294	0.911079	0.579777	0.201147	0.248476	-0.698099	0.201147	1.10039	0.86375	0.48512	0.153818	1.00574	2.70957	1.38437	2.0943	2.70957	1.24238	1.90498
Cxcl13	-0.0290662	0.0816621	-0.0290662	-0.0235298	0.0816621	-0.0163324	-0.0290662	0.0816621	0.137026	0.137026	0.469211	0.524575	0.690668	0.137026	0.303119	3.79106	0.524575	2.46232	0.303119	0.19239	2.68378	1.29967	1.85332	1.02285	1.4104	1.57649
Slc40a1	0.556106	0.0842584	-0.151665	-0.488699	-0.117962	-1.09536	-0.960546	-1.90424	-1.66832	-2.34238	-2.27498	-2.37609	-0.893139	-1.90424	-0.623512	-3.05015	-1.43239	-2.71312	-2.20757	-2.4772	-2.84793	-2.78053	-2.03905	-1.97165	-1.19647	-1.97165
Slco2b1	0.519811	-0.660593	-0.324882	0.465664	-0.0649764	-0.444005	0.563129	-1.00713	0.0324882	-0.346541	-0.920499	-1.49446	-0.487323	-1.1804	-1.44031	-2.43662	-1.22372	-1.45114	-2.88062	-2.05759	-2.69652	-2.06842	-2.45827	-0.0649764	-1.14792	-1.33202
Clec4a2	-0.366943	-0.366943	0.331996	0.40189	-1.48525	-0.646519	-3.02291	-1.48525	-2.11429	-2.88312	-2.53365	-2.74334	-2.11429	-2.18419	-1.27556	-0.856201	-2.46376	-2.46376	-0.856201	-0.856201	-0.716413	-0.926095	-1.41535	-0.436837	-0.716413	-0.227155
Scamp5	-0.180434	-0.0360867	-0.613474	0.829994	-0.252607	-0.0360867	0.180434	-0.180434	0.0360867	-1.9126	-1.26303	-3.13954	-1.19086	-1.19086	-2.27346	-1.98477	-2.05694	-1.26303	-2.92302	-1.69608	-1.98477	-1.55173	-1.84042	-1.6239	-1.47955	-1.04651
Ccnd2	0	0.143749	0	-0.143749	1.14999	0	0.718745	0.143749	1.14999	0.718745	1.43749	2.44373	1.43749	1.58124	1.58124	0.862494	2.44373	1.58124	1.43749	2.15624	2.58748	3.16248	3.59373	1.43749	1.43749	0.862494
AB124611	0.500803	-0.667738	0.333869	-0.166934	0.834672	0.667738	-1.33548	-1.16854	0.500803	-0.166934	0.333869	0.500803	0.500803	0	-0.333869	-0.333869	0.500803	0.667738	-0.166934	2.00321	2.00321	1.33548	2.17015	2.00321	2.33708	1.33548
Cd3g	-0.222909	0	0.148606	0.0743031	-0.371515	-0.0743031	-0.429472	0.297212	-0.297212	-0.148606	-0.0743031	0.297212	0.0743031	0.743031	-0.0743031	1.41176	1.11455	-0.148606	1.33746	-0.222909	1.41176	0.817334	1.41176	2.22909	3.86376	1.56036
Gm39469	1.36946	-1.20835	0.725009	-0.886122	-2.01391	-1.69169	-0.0805565	-0.725009	-1.69169	-2.65837	-2.49725	-1.69169	-2.33614	-0.402783	-1.04724	-0.886122	-0.725009	0.0805565	0.24167	-0.886122	-1.36946	0.402783	0.0805565	-0.563896	-0.563896	-0.886122
Fcgr2b	-0.123427	0.123427	0.0308569	-0.0308569	0	0.761136	-0.575995	0.308569	-0.49371	-0.771421	-0.401139	0.534852	0.401139	1.56341	1.53256	4.18625	1.05942	0.935991	1.91313	0.483424	0.997705	1.31656	0.606852	0.65828	0.287997	0.359997
Ulk2	-0.79386	0.688012	0.052924	0.052924	-2.91082	-2.48743	-3.33421	-2.69912	-2.27573	-2.06404	-1.21725	-0.582164	-1.85234	-1.64064	-1.64064	-0.582164	-1.85234	-2.91082	-1.42895	-2.06404	-1.21725	-2.06404	-1.42895	-2.69912	-2.06404	-1.21725
Ifit2	0	0	0	0	0.561245	-0.336747	-0.448996	0.112249	0.336747	0.673494	2.69398	-0.224498	1.57149	2.13273	0.785743	1.45924	1.45924	1.23474	1.45924	0.448996	1.12249	1.01024	3.92871	0.336747	0.561245	0.673494
Rps25	-0.479282	-0.323072	0.486383	0.315971	0.14556	0.0319522	-0.0674545	0.0461531	-0.820105	0.997617	0.58579	0.997617	0.372775	-0.181062	1.01182	2.2899	0.88401	1.04022	0.784603	2.06269	1.70767	1.26744	0.969215	3.82361	1.92068	1.18223
Ppp1r15a	0.0854003	-0.137383	0.233923	-0.18194	1.09535	2.19442	0.248775	0.456706	-1.07307	1.52607	0.605228	2.13501	0.159661	0.0556959	0.664637	1.64488	1.4221	0.21907	-0.00371306	-0.627507	-0.360167	-0.271053	-0.389871	2.46176	2.12016	1.94193
Axl	0.148382	-0.313251	0.148382	0.0164869	0.939752	0.0824344	0.544067	0.346225	1.0057	1.46733	1.46733	0.610015	1.66518	1.99491	0.0824344	0.346225	0.873805	1.73112	-0.181356	1.46733	3.05007	1.92897	1.73112	3.18197	2.85223	1.66518
Ifi209	0.0727209	0.218163	-0.218163	-0.0727209	0.0727209	-0.218163	-0.363605	1.67258	0.363605	0.0727209	-0.218163	-0.218163	0.363605	0.654489	0.0727209	1.3817	0.363605	1.09081	2.10891	0.363605	1.96347	3.70877	2.39979	-0.0727209	0.654489	0.509047
Dusp1	0.0773996	-0.0284631	0.0454411	-0.0943776	1.30581	0.353042	0.0574255	-0.140318	-0.158295	1.96495	1.48557	2.55818	0.644664	0.343055	1.90103	3.36114	0.928296	0.0094877	0.484871	1.25787	0.896338	1.26186	0.0554281	2.81984	1.57146	1.73325
Srsf5	-0.544519	0.438271	-0.0398428	0.14609	0.942947	3.33352	1.52731	1.55387	0.996071	-0.571081	1.15544	-0.863261	0.0929666	0.199214	-0.305462	2.19136	0.942947	0.2789	0.677328	-0.969509	-0.332024	0.0929666	0.305462	1.92574	0.730452	-0.0132809
Creld2	-0.0752227	-0.255757	-0.0752227	0.406203	1.2487	0.767272	0.586737	-0.0150445	-0.135401	-1.45932	-1.5195	-2.12128	-1.03807	-0.0150445	-1.76021	-0.315935	-1.5195	-1.5195	-0.677004	-0.315935	0.225668	-1.15843	-0.917717	-0.857539	0.346024	2.15137
Rplp1	-0.611149	-0.0420367	0.0743726	0.578813	-0.391265	-0.507674	-1.01211	-0.37833	-0.58528	1.03152	0.811631	0.281322	0.12611	-0.313658	-0.714624	0.578813	-0.132577	0.0355695	1.83345	1.71704	2.5319	0.940975	0.565878	2.907	0.591747	1.30314
Atp6v0a2	0.0246843	0.222159	0.0246843	-0.271528	1.01206	1.1108	1.40701	1.40701	1.40701	-0.96269	1.90069	-0.074053	1.80196	0.222159	0.123422	-1.2589	0.617109	-0.271528	-0.370265	-0.074053	-1.45638	-0.17279	-0.863952	-1.2589	-0.863952	-1.2589
Trim11	-0.312667	0.104222	-0.729556	0.938001	-0.104222	0.104222	0.729556	0.729556	-1.14645	0.938001	-0.312667	-0.312667	-0.938001	-0.938001	-1.77178	-0.521112	-1.35489	-0.729556	-1.35489	-2.18867	-1.56334	-2.60556	-1.77178	-0.104222	1.14645	-0.312667
Pfdn2	-0.230181	-0.460362	0.805634	-0.115091	1.266	0.920725	1.38109	2.64708	-0.115091	1.38109	0.115091	0.920725	2.18672	0.690544	1.03582	2.4169	1.15091	0.115091	0.230181	-0.115091	-0.575453	0.690544	-1.03582	2.76217	1.03582	1.38109
B4galt1	-0.0294416	-0.0294416	0.0294416	0.0294416	0.716413	0.00981388	0.245347	-0.284602	1.52115	1.20711	0.264975	3.26802	1.1286	0.912691	3.24839	2.03147	1.1286	0.0294416	2.09036	0.736041	-0.0490694	0.637902	0.814552	0.245347	-0.677158	0.559391
H2-Aa	-0.124069	-0.518431	0.624776	0.0177241	0.225983	-0.305741	-0.34119	-0.0664655	0.6425	0.296879	0.194966	-0.788724	-0.168379	-0.363345	-0.274724	0.296879	0.168379	0.314604	0.443104	1.11219	1.33374	0.611483	1.38691	2.04271	4.17847	0.748845
Scoc	-0.365544	0.240724	-0.240724	0.365544	-1.84555	-1.68507	-2.36266	-0.18723	-1.72073	-3.5752	-2.02386	-2.71929	-2.45182	-2.16652	-2.0417	-0.864823	-3.09375	-1.75639	-0.793498	-1.79206	-1.32844	-1.31061	-2.43399	-2.45182	-1.72073	-1.88121
Bin1	0.233095	-0.416241	-0.283044	0.46619	-0.116548	-0.416241	0.0332993	0.998979	-0.399592	-0.932381	-1.33197	-1.93136	-2.06456	-1.49847	-2.23105	-2.5141	-2.4142	-1.56507	-2.4808	-1.84811	-1.86476	-1.26537	-2.3476	-1.33197	-0.599387	-1.23207
Rpl19	-0.813296	-0.44032	0.554285	0.699331	0.243471	0.326355	-0.647529	0.0155407	-0.461041	0.782215	0.616447	-0.461041	0.885819	0.595727	0.181308	0.90654	0.927261	-0.0466221	1.79754	2.06691	2.27412	2.56421	1.05159	2.6471	1.94259	1.52817
Brd2	0.299255	-0.149627	0.149627	-0.299255	1.49627	1.19702	2.54366	0.299255	0.448882	2.24441	1.19702	2.24441	1.34665	0.448882	0.299255	-0.299255	0	2.24441	-1.04739	0.897764	-0.448882	-0.149627	0	-0.149627	-0.897764	1.19702
Gm3488	-0.462631	-0.219141	-0.121745	0.803517	-2.50795	-1.2418	-2.41055	0.073047	-1.48529	-2.94623	-2.41055	-1.58268	-2.99493	-2.26446	-1.87487	-0.900912	-2.60534	-1.77748	-0.560027	-1.58268	-1.82617	-2.41055	-1.97227	-0.608725	-0.94961	-1.33919
Map2k3	0.0686126	-0.205838	-0.0686126	0.205838	1.30364	0.891964	0.343063	0.548901	1.98977	1.98977	-0.137225	2.7445	1.37225	0	-0.548901	-0.617513	-0.27445	0.27445	-0.205838	3.08757	0.754739	0.0686126	0.205838	0.205838	-0.0686126	-0.617513
Rps12	-0.55502	-0.138755	0.138755	0.55502	0.693776	-0.185007	-1.29505	0.601272	-0.462517	1.3413	0.138755	1.98882	-0.416265	0.323762	0.231259	1.15629	-0.370014	-0.0462517	0.786279	1.15629	1.94257	0.786279	1.57256	3.28387	1.57256	1.4338
Plp2	0.417884	0.160724	0.160724	-0.739333	-1.51081	-1.38223	-2.15371	-2.02513	-1.38223	-1.12507	-1.51081	-1.12507	-0.996492	-1.38223	-2.28229	-2.28229	-1.51081	-0.482173	-2.15371	-0.0964347	0.932202	0.675043	0.289304	0.0321449	-0.0964347	0.289304
Il1r2	0.807324	-0.0474896	-0.332428	-0.427407	-0.0474896	0.142469	-0.237448	1.18724	-0.475846	-0.237448	-0.0474896	0.997283	0.142469	0.427407	0.142469	-0.0474896	0.142469	0.142469	0.332428	2.61193	3.94164	0.807324	1.56716	1.28222	0.332428	-0.237448
Tnfsf13b	0.412629	0.121361	-0.0728169	-0.461173	-0.84953	-0.946619	-0.364084	-0.655352	-0.946619	0.412629	-0.461173	0.412629	-0.0728169	-0.461173	0.0242723	0.995164	1.09225	0.0242723	0.509718	-0.946619	0.31554	0.606807	1.48061	2.16023	2.64568	2.25732
Taf6	-0.311413	1.27396	-0.537895	-0.424654	1.72693	-0.99086	1.95341	1.84017	-0.764377	-0.877619	-1.21734	-0.877619	-0.764377	-0.424654	0.254792	-1.21734	-1.21734	-0.311413	-1.1041	-1.1041	-0.764377	-1.33058	-1.55707	-0.198172	-0.0849308	0.0283103
H2afj	0.275515	-0.196796	0.275515	-0.354234	-1.29886	-0.196796	0.432952	1.0627	-0.354234	-0.511671	-1.14142	-0.354234	-1.29886	-1.45629	-0.354234	0.747826	-0.983982	-0.983982	-0.826545	-0.826545	0.747826	-1.14142	-0.826545	2.3222	1.37758	1.69245
Sbno2	0.0669043	-0.0669043	0	0	0.93666	1.13737	3.74664	0.93666	1.40499	1.33809	2.07403	0.401426	2.14094	1.00356	0.267617	-0.133809	0.602139	2.87688	-0.401426	1.33809	0.200713	0.735947	0.401426	0.401426	0.0669043	-0.133809
Ccnh	-0.239833	-1.0073	0.719498	0.527632	-0.0479665	-0.815431	-1.77476	0.1439	-0.0479665	-2.73409	-1.96663	-1.96663	-2.54223	-2.35036	-1.5829	-2.15849	-1.5829	-2.35036	-1.77476	-0.815431	-1.39103	0.335766	-0.623565	-1.39103	-1.0073	-1.39103
Ppa2	-0.150618	-0.150618	0.0502059	0.251029	-0.552265	-0.351441	-1.55638	-1.55638	-0.753088	0.451853	0.451853	2.05844	-0.351441	-0.753088	-0.953912	0.0502059	-0.552265	-0.351441	-0.953912	-0.753088	1.25515	0.8535	-0.953912	1.85762	1.45597	1.45597
Ly9	-0.0694995	0.486496	-0.440163	0.0231665	-0.162165	-0.347497	-0.718161	0.486496	-0.162165	0.208498	1.22782	1.13516	0.486496	0.949826	0.85716	1.87649	0.486496	-0.0694995	0.671828	-0.532829	1.59849	0.949826	0.671828	2.71048	2.43248	3.08114
Nifk	-0.0728812	0.364406	-0.218644	-0.0728812	-0.801693	0.364406	-0.655931	0.801693	0.218644	-0.364406	-0.947456	-1.23898	0.218644	0.218644	-0.801693	0.510169	-0.218644	-0.364406	3.42542	0.510169	0.655931	1.96779	0.510169	-0.801693	0.510169	-1.38474
Plaur	0.132169	-0.00881126	0.0969238	-0.220281	-0.0440563	0.731334	-0.220281	0.872315	0.766579	0.731334	0.414129	0.590354	1.22476	1.50673	0.731334	1.7182	1.64771	0.83707	0.590354	2.84604	4.07961	2.17638	2.10589	1.29525	0.484619	0.484619
Hsp90aa1	-0.379815	0.116866	-0.350598	0.613547	1.89907	0.204516	-0.409031	0.175299	-0.730413	-1.46083	-0.379815	-0.876496	-0.175299	1.34396	-0.146083	0.0292165	-0.292165	-0.847279	1.49004	1.43161	1.49004	2.16202	-0.175299	-1.37318	-0.788846	-0.818063
Abcc5	-0.0473335	-0.110445	-0.173556	0.331334	-0.804669	-0.236667	0.205112	-0.173556	0.205112	-1.87756	-1.18334	-1.75134	-1.75134	-1.81445	-1.05711	-1.12023	-1.87756	-1.05711	-2.25623	-2.25623	-2.0669	-2.31934	-1.24645	0.142	0.142	1.21489
Hcar2	0.133711	-0.0191016	0.0573047	-0.171914	0.210117	0.668555	1.2034	0.821368	1.27981	1.05059	0.821368	0.821368	0.821368	1.66184	0.210117	0.668555	1.2034	1.2034	0.821368	3.34278	4.03043	1.2034	2.80793	0.744961	0.36293	0.515742
Il1rn	0.0139258	0.0139258	0.0139258	-0.0417773	-0.0139258	0.153183	-0.0139258	0.0974803	0.208886	0.0974803	0.153183	0.208886	0.0417773	0.320292	0.0417773	0.208886	0.153183	0.264589	0.153183	3.189	2.38131	0.515253	3.74603	0.0696288	0.0139258	0.0417773
H3f3b	-0.28199	0.172561	0.228679	-0.11925	0.290408	1.14901	0.413866	0.363361	-0.416672	0.593442	0.716901	1.02555	0.172561	0.857194	1.70457	4.08956	1.97393	0.413866	1.93465	0.290408	0.986265	0.481207	0.346525	2.36675	1.41837	2.18718
Tgtp2	-0.224825	0.0749418	0.274787	-0.124903	0.374709	-0.124903	0.774399	-0.42467	1.87354	1.37393	2.27323	0.0749418	1.6737	1.6737	0.374709	3.07261	2.07339	1.27401	1.37393	1.37393	2.37316	1.6737	3.07261	0.974243	1.6737	0.774399
Tbc1d10a	0.628797	-0.827364	0.496418	-0.297851	0.231662	1.55544	0.761175	1.55544	1.8202	0.761175	1.95258	3.27636	0.0992837	0.231662	0.231662	1.68782	1.55544	0.893553	-0.297851	0.761175	-0.165473	-0.297851	-0.959742	0.761175	-0.694986	-0.165473
Ifi204	-0.0271536	-0.0271536	0.0814609	-0.0271536	0.190075	0.29869	0.841762	-0.0271536	0.0271536	-0.0814609	1.60206	-0.352997	0.624533	1.22191	-0.190075	2.03652	0.515919	0.407304	1.54776	0.787455	1.49345	2.09083	4.26312	0.624533	0.624533	0.352997
Eef2	-0.305133	0.217952	-0.828218	0.915399	-0.514367	-1.14207	-0.095899	-0.932835	-1.00258	0.741037	1.75234	2.1708	1.57797	1.36874	0.531803	0.357442	1.36874	-0.270261	0.63642	1.5431	1.47336	2.41491	0.252825	1.08976	0.985144	0.496931
Ptpn1	0.0515731	0.0328193	-0.0797039	-0.00468846	1.43936	0.445404	1.10179	1.32684	3.16471	0.857989	1.66441	3.44602	1.47687	-0.117212	0.707958	-0.0797039	2.54584	0.351635	0.389143	1.45811	0.501666	-0.0797039	0.839235	0.18285	0.0328193	0.126589
Slc38a10	0.255519	-0.0851731	-0.0851731	-0.0851731	1.2776	0.936905	2.29967	0.936905	1.39116	2.5268	2.18611	0.596212	1.2776	1.61829	-0.312302	-1.10725	0.82334	2.18611	-1.10725	0.482648	0.028391	-0.0851731	-0.312302	0.709776	0.936905	-0.198737
Mgst1	0.238155	0.306199	0.578376	-1.12273	-2.00731	-1.32686	-2.07535	-1.32686	-1.32686	-1.32686	-1.32686	-1.39491	-0.850554	-0.306199	-0.850554	-0.714465	-0.986642	-0.646421	-1.39491	-0.306199	1.87122	-0.170111	-0.102066	1.87122	0.102066	-0.986642
Rpl27a	-0.464992	0.136762	-0.0273525	0.355582	-0.464992	0.0273525	-1.28557	-0.410287	-1.17616	0.0820575	-0.191467	-0.519697	0.300877	-0.574402	-0.519697	0.738517	-0.629107	-0.300877	1.88732	1.28557	1.6685	2.21555	0.519697	2.65319	0.519697	0.464992
Fkbp4	1.069	-0.462701	0.0478656	-0.654163	-0.335059	-1.35619	-0.526521	1.069	0.43079	-2.12204	-1.61147	-1.93058	-2.3135	-1.22855	-1.6753	-1.16473	-2.05822	-2.69643	-1.80294	-1.61147	-0.845625	-1.42001	-2.24968	-1.10091	-0.462701	-1.73912
S100a4	-0.425656	-0.60808	0.364848	0.668888	-0.182424	0.243232	-0.486464	-0.30404	-0.30404	0.425656	0.486464	0.486464	-0.121616	0.243232	-0.790504	-0.121616	0.851312	0.243232	0.729696	2.49313	2.2499	0.729696	2.85798	1.45939	1.09454	2.37151
Lgals3	0.302823	-0.315184	0.203942	-0.191582	-0.389344	0.00618007	-0.537666	-0.315184	0.352264	0.500586	0.550026	-0.389344	0.352264	0.203942	-0.438785	0.228663	0.228663	0.648907	-0.339904	0.797229	2.40405	1.21747	1.78604	3.51646	2.30517	0.698348
Ptpn2	-0.200149	-0.200149	0.0667164	0.333582	0.867313	0.600448	0.867313	3.40254	1.66791	1.00075	0.0667164	-1.80134	-1.00075	0.467015	-0.600448	0.73388	0.333582	-0.600448	0.200149	1.00075	1.13418	1.80134	0.600448	-0.200149	0.467015	-0.200149
Rex1bd	-0.215651	0.0718837	0.215651	-0.0718837	-0.359418	-0.359418	-0.359418	0.646953	-1.36579	0.646953	1.36579	1.50956	-0.503186	-1.36579	-0.79072	0.503186	-0.934488	-0.79072	-0.359418	0.503186	1.07825	-0.215651	-0.359418	2.22839	1.50956	2.22839
Fbxl12	0.044828	-0.134484	0.044828	0.044828	-0.493108	-0.313796	-0.67242	3.09313	1.1207	-0.134484	-0.67242	-0.493108	-0.313796	-1.03104	-0.851731	-0.134484	-1.21036	0.22414	-1.03104	-1.56898	-1.38967	-1.03104	-0.313796	1.47932	1.1207	-0.313796
Sh3gl1	0.451716	-0.418255	-0.284414	0.250953	0.518637	1.18785	2.72703	1.18785	0.384795	1.054	1.52245	-0.75286	0.652479	0.585558	-0.819781	-0.552097	0.117112	0.317874	-1.42207	-0.552097	-0.351335	-1.28823	-0.418255	1.85705	0.585558	-1.02054
Rpl30	-0.422078	-0.0628627	0.00898039	0.475961	-0.314314	-0.0987843	-0.960902	-0.0987843	-1.17643	0.116745	0.655568	0.296353	0.0449019	0.547804	0.152667	0.835176	-0.134706	1.05071	3.09823	1.51769	2.59533	1.05071	1.66137	1.62545	0.799255	1.40992
Clec12a	-0.0440921	-0.808355	1.19049	-0.338039	-1.16109	-0.749565	-1.86656	-2.04293	-1.33746	-0.984723	-0.984723	-0.631986	-0.867144	-1.33746	-0.573197	-0.749565	-0.102881	-0.455618	-0.102881	0.132276	0.72017	-0.338039	1.01412	1.24928	2.30748	-0.161671
Tnfaip3	-0.0636117	-0.0636117	-0.0127223	0.139946	2.78619	2.83708	0.648839	-0.267169	0.496171	0.852396	1.66663	0.699728	1.20862	2.17552	0.801507	2.53174	1.61574	2.78619	0.038167	1.71751	1.81929	2.42997	1.97196	0.750618	0.852396	1.92107
LOC100044627	-0.605763	-0.0931942	-0.139791	0.838748	0.372777	0.419374	-0.419374	1.21153	1.11022e-16	0.65236	0.885345	-0.279583	0.512568	0.372777	1.16493	1.39791	0.605763	0.65236	1.44451	1.5843	1.5843	0.97854	0.372777	2.84242	3.2152	3.02881
Gpr35	0.107721	0.323163	-0.107721	-0.323163	0.323163	1.18493	1.18493	3.5548	1.18493	2.47758	1.18493	-0.754047	1.61582	1.18493	0.754047	0.538605	0.754047	0.323163	2.0467	2.47758	0.323163	1.18493	2.0467	-0.107721	0.107721	0.323163
Ifi47	-0.155628	-0.155628	0.155628	0.155628	-0.363131	1.19315	0.985642	0.363131	1.08939	1.19315	0.985642	-0.0518759	2.33442	1.60815	0.155628	0.570635	0.985642	1.60815	2.43817	2.12691	3.37193	1.81566	2.85318	0.466883	0.985642	0.155628
Tmem115	0.841175	-0.504705	-0.235529	-0.100941	1.6487	0.437411	2.05247	0.302823	1.24494	0.975763	1.6487	-0.235529	0.437411	0.033647	-0.908469	-1.716	-0.370117	0.302823	-1.44682	-0.773881	0.033647	0.033647	-1.31223	-0.639293	-1.04306	-1.17764
Ifit3	0.0253522	-0.0760567	0.0591552	-0.00845075	-0.00845075	-0.143663	0.701412	1.03944	0.633806	-0.312678	1.51268	0.160564	1.34367	1.78311	-0.44789	2.08733	1.85071	0.600003	1.61409	0.0253522	1.37747	1.81691	3.9803	0.532397	0.464791	0.498594
Lilr4b	0.0874223	-0.145704	0.203985	-0.145704	-0.145704	0.553675	-0.37883	0.903364	1.95243	0.786801	1.13649	0.320549	0.903364	1.13649	0.786801	1.36962	1.71931	0.903364	0.786801	3.46775	3.35119	1.36962	2.53525	1.83587	0.320549	0.903364
Itprid2	0.0469066	-0.703599	-0.14072	0.797412	-0.891225	-1.64173	-0.515972	-2.39224	-2.01698	-0.515972	0.422159	1.92317	0.0469066	-0.891225	0.609786	0.0469066	-0.891225	-1.26648	-0.14072	-0.703599	-0.891225	-0.14072	-1.64173	-2.39224	-1.26648	-1.26648
Tcf7l2	0.249726	-0.0713504	-0.0356752	-0.142701	1.53403	-0.0356752	2.28321	0.0713504	2.85402	0.82053	0.677829	1.85511	0.998906	1.07026	3.10374	0.82053	0.606479	1.53403	-0.0713504	0.927555	-0.499453	-0.285402	0.0713504	-0.142701	-0.463778	-0.0713504
Gm10406	-0.679859	-0.135972	0.0453239	0.770507	-2.31152	-1.58634	-2.31152	-1.22375	-2.13022	-1.94893	-3.0367	-3.218	-2.31152	-2.31152	-2.67411	-1.40504	-1.40504	-2.67411	-1.76763	-2.49282	-2.13022	-1.76763	-1.76763	-0.679859	-0.679859	-0.498563
Fpr1	0.0707063	0	0.141413	-0.212119	-0.141413	0.919182	-0.282825	-0.282825	0.0707063	0.0707063	-0.565651	0.212119	0.636357	0.0707063	-0.141413	0.212119	0.0707063	-0.282825	-0.494944	0.77777	2.96967	0.212119	3.81814	-0.141413	-0.0707063	-0.707063
Rbm47	0.16733	-0.0334661	0.0334661	-0.16733	0.301195	0.234263	1.90757	-0.702788	1.84063	-0.970517	1.03745	0.970517	1.43904	1.43904	3.58087	1.84063	0.970517	0.702788	0.76972	0.301195	-0.100398	0.301195	0.76972	-0.501991	-0.501991	-0.0334661
Dst	0.208185	-0.069395	-0.069395	-0.069395	-0.069395	-0.069395	1.31851	-1.73488	0.763345	-0.069395	2.42883	1.87367	1.04093	1.04093	1.87367	1.59609	1.31851	1.31851	1.31851	1.59609	0.208185	0.763345	1.31851	-0.346975	-1.17972	-0.346975
Rack1	-0.210308	-0.176658	-0.0757107	0.462677	0.0588861	-0.445852	-0.614098	0.260781	-0.647747	0.0252369	0.0252369	-0.344905	1.4385	0.529975	0.294431	0.496326	1.03471	0.0588861	1.90959	1.94324	3.28921	1.60675	1.5731	2.34703	0.900117	0.395378
Anxa5	0.0465718	-0.108667	0.388098	-0.326002	-0.946959	-0.388098	-1.59896	-0.388098	-0.139715	-0.388098	0.263907	-0.35705	0.232859	0.388098	-0.0465718	0.884863	-0.108667	-0.170763	0.512289	-0.760672	2.43726	1.38163	0.35705	2.15782	2.43726	1.47477
Eif2s3y	1.53064	0.25992	-0.433199	-1.35736	-2.51256	-2.39704	-2.05048	-2.28152	-1.93496	-2.51256	-2.05048	-2.05048	-2.39704	-2.05048	-2.166	-2.05048	-2.28152	-2.166	-2.05048	-2.166	-2.39704	-2.28152	-2.05048	-2.7436	-2.166	-0.0866399
Hsp90ab1	-0.154383	-0.29045	-0.698649	1.14348	1.13302	-1.41038	-0.740516	-0.405583	-1.14872	-2.31051	-1.94418	-1.82905	-1.80811	-0.824249	-1.73485	-0.991716	-2.31051	-2.13258	-0.185783	-0.897516	-0.300916	-0.981249	-2.26865	-2.57218	-1.84998	-1.95465
2610042L04Rik	-0.189028	0.378055	-0.378055	0.189028	-2.55187	-1.89028	-1.51222	-1.13417	-2.7409	-2.17382	-2.83542	-1.13417	-2.83542	-2.36285	-2.7409	-1.89028	-2.55187	-2.55187	0.283542	-1.51222	-2.17382	-1.89028	-1.51222	-1.13417	-1.03965	-1.60674
Khdc4	0.317388	0.317388	-0.589435	-0.0453411	0.680117	1.58694	2.13103	1.22421	2.13103	0.136023	-0.952163	-0.226706	-0.226706	-0.589435	-0.952163	0.861481	0.317388	-0.226706	-0.589435	-0.40807	-0.952163	-0.40807	-1.13353	-1.85899	0.317388	-1.13353
Hdc	0.690141	0	-0.287559	-0.402582	-0.230047	0.632629	-0.460094	0.805165	0.115024	0.115024	-0.0575118	0.690141	0.460094	0.115024	-0.345071	0.0575118	0.0575118	0.230047	-0.230047	2.70305	3.85329	0.805165	1.49531	-0.287559	-0.402582	-0.517606
Il6ra	0.594365	-0.713239	-0.198122	0.316995	-0.0792487	-0.871736	0	0.435868	-0.752863	-1.70385	-0.515117	-1.98122	-1.18873	-0.792487	-1.14911	-1.58497	-1.94159	-1.42648	-2.57558	-2.33784	-2.57558	-2.21896	-2.85295	-0.871736	-2.06047	-1.98122
C3	0.160583	0	0.160583	-0.321166	-0.83182	-0.160583	-0.859119	0.321166	-0.321166	0.802915	0.321166	-0.160583	1.28466	0.963498	0.321166	0.802915	0.963498	1.28466	-0.321166	0.963498	3.21166	0.481749	3.37224	0.160583	0.160583	0.642332
Ifih1	0.0446243	-0.133873	0.0446243	0.0446243	-0.133873	0.401618	-0.31237	-0.490867	0.937109	1.11561	1.11561	0.758612	1.6511	1.4726	2.72208	1.2941	1.11561	2.00809	1.4726	0.401618	1.2941	2.36509	3.61456	0.223121	0.580115	0.223121
Pqlc3	0	-0.166524	1.16567	-0.999146	-2.16482	-1.83177	-2.16482	-1.3322	-1.66524	-0.999146	-0.666098	0	-0.666098	0.166524	-0.999146	-1.99829	-0.666098	-1.83177	-0.499573	0.499573	0.166524	-0.832622	0.666098	0.666098	1.16567	-0.999146
Mrpl52	-0.239229	0.10874	-0.0652442	0.195732	-0.0652442	0.804678	0.282725	2.63151	2.37054	0.456709	0.717686	1.41362	0.978662	1.15265	-0.67419	2.54452	0.717686	2.37054	0.630693	2.28355	2.63151	2.02257	2.28355	1.32663	1.06565	1.32663
Rps13	-0.368494	-0.234496	0	0.60299	0.569491	0.100498	-1.03848	0.133998	-0.234496	1.80897	1.30648	1.84247	0.569491	0.971485	-0.0669989	1.07198	0.63649	1.33998	1.87597	2.78046	3.04845	2.00997	1.27298	1.84247	1.40698	1.00498
Hp	0.107191	-0.0833711	0.131012	-0.154832	-0.178652	0.678879	-0.250113	0.678879	0.583598	0.393035	0.154832	0.0119102	0.845621	0.940903	-0.178652	-0.0833711	0.797981	0.535957	-0.178652	1.32203	4.29957	1.34585	2.4654	0.917082	-0.0833711	-0.345395
Vasp	-0.118327	0	0	0.118327	0.709965	2.6032	2.6032	2.6032	1.53826	1.77491	1.41993	-0.354982	0.828292	0.828292	-0.236655	0	0.709965	2.72153	-0.591637	0.591637	0.591637	0.47331	0.591637	0	0	0
Rplp2	-0.344474	-0.562036	0.380734	0.525776	0.779599	0.344474	-0.960901	0.0543906	-0.090651	1.06968	1.43229	1.1422	1.25098	0.743339	0.416995	-0.0181302	-0.562036	1.54107	1.32351	2.26628	2.66514	2.95522	0.924641	2.08497	1.64985	0.960901
Il1a	-0.0653657	-0.00384504	-0.00384504	0.0730558	0.780544	3.31827	0.965106	1.18043	0.226858	-0.234548	0.119196	0.949726	-0.188407	0.826684	1.11891	3.67202	1.02663	-0.326829	0.47294	-0.40373	0.149957	-0.0653657	1.47265	-0.0653657	0.180717	0.642122
Egr2	0.0441126	-0.661689	0.573464	0.0441126	1.45572	1.98507	-1.01459	-1.36749	-1.01459	-0.661689	-1.01459	-1.36749	0.397013	1.10281	-0.838139	-0.132338	1.98507	1.27927	0.220563	0.0441126	0.397013	1.27927	0.573464	1.27927	0.220563	0.749914
LOC108167440	-0.327481	0.250427	-0.096318	0.173372	-2.33089	-1.79151	-0.443063	-1.94562	-1.17508	-1.32919	-0.173372	-0.674226	-0.250427	-0.982443	-0.404535	-1.02097	0.288954	0.674226	-1.25213	-0.404535	-0.211899	1.09802	1.59888	0.48159	1.29066	0.905389
Wdr1	0.395415	-0.586305	0.149985	0.040905	0.504495	-0.531765	-0.804464	-0.040905	-0.368145	0.886274	1.21351	3.06787	2.14069	1.10443	0.531765	-1.04989	1.07716	0.613575	1.43167	1.92253	1.26805	0.668115	2.08615	0.122715	-0.259065	0.122715
Cd36	0.0755829	-0.831412	1.28491	-0.52908	-1.13374	-0.52908	-1.88957	-2.6454	-1.43608	-2.1919	-1.58724	-2.49424	-1.73841	-1.73841	-1.88957	-1.88957	-1.58724	-1.88957	-0.831412	-1.28491	-2.34307	-2.34307	-1.58724	0.680246	-0.226749	-0.0755829
Ccdc86	0.0314074	-0.219852	0.157037	0.0314074	1.53896	0.0314074	0.157037	0.533926	0.157037	2.41837	1.53896	3.29778	2.66963	1.2877	0.910816	-0.345482	2.16711	1.53896	2.04148	1.03645	-0.345482	0.282667	1.03645	1.03645	0.533926	0.157037
Cd52	-0.00505947	-0.227676	0.332239	-0.0995029	0.0556542	0.487396	-0.369341	0.16359	0.602077	0.406444	0.48065	0.41319	0.352477	0.898899	0.473904	1.87032	0.608823	1.1485	0.608823	1.4858	3.45562	1.5735	1.95802	2.66634	2.86872	1.74889
Ifi211	0	-0.0799408	0.159882	-0.0799408	0.0799408	0	-0.239822	-0.159882	0.479645	-0.479645	1.43893	0.399704	0.239822	0.639526	0	2.23834	1.43893	1.19911	0.159882	1.11917	1.59882	1.43893	4.23686	0.319763	0.479645	0.399704
Aagab	0.591018	-0.118204	-0.118204	-0.354611	-0.197006	-1.22144	-0.0394012	-0.66982	-0.98503	-1.14263	-0.827425	-2.63988	-2.63988	-1.69425	-2.79748	-2.16707	-2.08826	-1.77305	-1.85186	-3.03389	-2.16707	-1.93066	-2.63988	-1.37904	-1.14263	-2.16707
Slc2a5	0.819116	0.107265	-0.477817	-0.448563	-1.57972	-2.24282	-0.594834	0.936132	-0.078011	-0.477817	-0.897127	-1.58947	-1.09215	0.409558	-0.731353	-2.22331	-0.224282	-1.67724	-1.00439	-2.01854	-2.75964	-1.0824	-2.15505	-2.34033	-0.906878	-1.84301
Usp2	0.0264976	0.0264976	0.0264976	-0.0794927	0.98041	-0.432793	1.4397	-0.503454	2.8529	0.273808	0.521119	2.18163	0.874419	0.803759	1.72234	0.697769	0.874419	1.51036	0.803759	1.01574	-1.56336	0.132488	-0.0441626	-0.892084	-0.750764	-0.574114
Rpl27	-0.474303	-0.679407	0.192285	0.961425	0.141009	0.448665	-0.781959	-0.679407	-0.012819	0.499941	0.858873	-0.012819	0.858873	0.551217	-0.217923	1.16653	0.551217	1.62801	1.57674	2.65353	2.19205	1.78184	1.42291	1.11525	1.93567	2.65353
Rpl17	-0.517546	-0.478486	0.380836	0.615196	-0.595666	-0.478486	-0.634726	-0.556606	-1.02533	0.615196	-0.205065	0.537076	-0.166005	0.263655	0.732376	0.615196	-0.439426	0.693316	1.47452	2.09948	2.60726	1.43546	0.810496	2.52914	1.12298	1.31828
B4galt4	-0.14546	-0.14546	-0.0290921	0.320013	-1.4837	-0.320013	-0.0290921	-1.4837	-1.42551	-2.47283	-2.12372	-1.01822	-0.320013	-1.77462	-2.47283	-3.11285	-2.64738	-2.06554	-2.18191	-0.960039	-2.18191	-2.64738	-2.18191	-2.12372	-0.610934	-1.25096
C5ar1	0.173765	-0.0604399	-0.0679949	-0.04533	1.13325	1.13325	0.604399	0.627064	2.2665	0.627064	-0.173765	0.264425	0.951929	3.8606	0.929264	0.34753	0.460855	2.96156	0.574179	1.94163	1.58655	1.32968	1.11058	0.430635	-0.12088	-0.24176
Cxxc1	-0.208717	0	0	0.208717	1.2523	0.834868	0.626151	1.2523	1.66974	-0.208717	0.417434	-1.66974	-0.208717	0.417434	-1.2523	0	-0.417434	1.2523	-1.66974	-1.04358	-1.2523	0	-1.04358	1.46102	1.66974	-0.208717
Dhx58	-0.38193	-0.190965	0.38193	0.190965	-0.38193	0.38193	1.52772	2.48255	2.86448	0.954826	0.38193	0	0.38193	0.38193	0.954826	0.572895	0.954826	2.86448	0.954826	-0.763861	1.71869	1.52772	2.48255	0.763861	0.572895	1.71869
Tnip2	0	-0.239296	0.239296	0	0	1.79472	0.598239	1.55542	1.79472	2.15366	2.63225	1.67507	1.19648	1.07683	1.07683	2.27331	0.478591	2.03401	-0.358943	-0.957183	-0.598239	0.478591	0.358943	0.239296	-0.478591	1.43577
Nme1	0.0515588	-0.360912	-0.0515588	0.360912	0.670265	0.670265	0.8765	0.8765	0.0515588	0.567147	0.360912	-0.154676	-1.08274	-0.0515588	0.670265	2.42326	0.670265	-0.257794	1.80456	1.28897	2.42326	1.59832	1.70144	2.11391	2.6295	2.21703
Tsc22d4	0.392507	-0.243991	-0.583456	0.43494	0.265207	0.30764	1.75037	0.392507	0.0954746	1.70794	0.901705	-0.965355	0.30764	-0.583456	-0.413723	-1.17752	-0.243991	1.2836	-2.40808	-1.00779	-1.26239	-1.13509	-1.30482	1.11387	0.180341	-0.243991
Ccl7	-0.0918761	-0.331553	0.387477	0.0359515	2.5925	3.00794	0.0359515	0.898788	0.547262	-0.347531	0.275628	0.115844	-0.331553	0.195736	1.04259	3.64708	0.05193	0.67509	0.930745	0.355521	0.339542	0.371499	0.387477	0.707046	-0.0119838	0.0199731
Rpl35a	-0.772797	-0.179539	0.507392	0.444944	-0.148315	-0.429332	-1.02259	-0.554228	-0.49178	-0.304435	-0.897693	-0.928917	0.351271	-0.0858663	-1.08504	0.257599	0.0702543	-0.0546422	0.882081	2.13105	1.9437	1.69391	1.06943	1.69391	1.97493	1.00698
Fgd2	0.580013	-0.162404	-0.116003	-0.301607	-0.719217	-0.301607	-0.162404	0.116003	-0.409876	0.239739	-0.70375	-0.00773351	-1.53897	-1.69364	-1.46163	-1.60084	-1.32243	-1.46163	-2.42059	-1.95658	-3.00834	-2.60619	-2.06485	-0.0386676	0.348008	-1.3379
Slc46a3	0.243045	0.138883	-0.208324	-0.173603	-1.35411	-1.52771	-1.84019	-2.361	-0.694413	-2.1874	-2.98598	-2.11796	-1.66659	-1.21522	-1.49299	-1.90964	-1.28466	-1.94436	-0.729134	-2.74293	-1.77075	-2.04852	-2.25684	-0.104162	-0.277765	0.798575
Lyve1	-0.351944	0.117315	-0.351944	0.586573	0.586573	0.351944	0.938517	0.821203	-0.117315	-1.64241	-1.17315	-2.34629	-1.75972	-1.52509	-1.40778	-0.938517	-1.75972	-1.17315	-0.469259	-0.938517	-0.234629	0.117315	-1.29046	1.75972	-0.469259	-1.05583
Atg7	0.725803	0	0.241934	-0.967737	-0.725803	-1.20967	-2.66128	-2.41934	-2.17741	1.20967	-0.725803	-0.241934	-0.483869	-1.45161	-0.967737	-1.93547	-0.483869	-0.241934	-1.93547	0.241934	0.483869	0	0.483869	-0.241934	-0.967737	-0.725803
Rpsa	-0.426144	0.066289	-0.0473493	0.407204	0.104169	-0.198867	-0.918577	0.520843	-0.767059	0.67236	1.16479	1.01328	0.255686	0.142048	-0.577662	0.71024	-0.160988	0.066289	0.861758	0.785999	2.49057	1.92238	2.11178	2.86937	1.46783	1.80874
Cd14	-0.0435625	-0.103062	0.105187	0.0414375	1.03594	1.50769	0.181687	1.01894	-0.115812	0.147687	0.326187	-0.366562	-0.307062	0.194437	1.49069	3.53069	-0.132812	0.640687	1.82219	1.90294	3.16944	1.04019	0.993437	0.500437	0.683187	0.440937
Samhd1	0.293995	-0.520145	0.836754	-0.610604	-0.972444	0.293995	-1.33428	0.022615	0.203535	0.022615	0.203535	-0.881984	1.10813	0.474915	0.203535	0.474915	0.022615	-0.248765	0.836754	1.65089	2.01273	1.19859	3.46009	0.836754	0.927214	0.113075
Zfp622	-0.190321	-0.190321	-0.190321	0.570964	1.11022e-16	1.14193	0.951606	-0.73464	-0.380642	2.47418	1.33225	-0.190321	0.570964	0.761285	1.14193	1.33225	3.04514	3.04514	0.380642	0.761285	1.33225	0.951606	1.14193	1.33225	1.90321	1.90321
Msr1	0.0667667	-0.0667667	0.2003	-0.2003	2.2033	1.26857	1.26857	2.2033	-0.467367	-0.6009	-0.467367	-1.4021	1.26857	0.2003	0.734434	0.867967	-0.0667667	-0.0667667	1.8027	0.6009	2.73744	1.0015	1.8027	0.867967	0.6009	-0.0667667
Mrc1	0.26884	-0.430144	0.914056	-0.752752	-0.215072	-0.376376	-1.93565	-1.45174	-0.752752	-2.8497	-1.72058	-2.41956	-1.72058	-1.39797	-2.6884	-2.15072	-2.31202	-1.5055	-1.5055	-0.752752	-1.88188	-0.967824	-1.66681	0.322608	0.322608	-0.698984
Acad8	0.451543	-0.104202	0.451543	-0.798884	-1.21569	-1.35463	1.56303	-1.07676	0.451543	-1.91037	-1.21569	-0.798884	-1.6325	-1.77144	-1.49357	-1.49357	-1.91037	-1.91037	-0.798884	-1.77144	-1.07676	-1.77144	-1.49357	0.590479	-0.521011	0.868352
Tada3	0.279808	0.0932692	-0.466346	0.0932692	0.652884	-1.39904	1.02596	0.0932692	-1.02596	-1.2125	-1.02596	-2.70481	-1.02596	-0.466346	-2.14519	-1.39904	-1.58558	-1.77211	-2.33173	-1.39904	-1.95865	-1.95865	-1.39904	-2.51827	-1.77211	-1.58558
B4gat1	0.571484	-0.299349	-0.734765	0.46263	-1.93216	-1.17018	0.136068	1.55117	-0.734765	-0.190495	-2.47643	0.0272135	-1.49674	-1.27904	-0.408203	-0.734765	0.244922	-1.27904	-1.71445	-1.82331	-2.14987	-2.25872	-1.06133	0.0272135	0.136068	-0.734765
Ppp1r18	0.110578	-0.685583	-0.154809	0.729814	1.52597	2.05675	2.49906	1.96829	0.995201	2.05675	1.08366	-0.331734	0.818276	0.729814	0.375965	0.110578	0.818276	3.1183	-0.862507	0.641351	0.0221156	0.375965	0.19904	1.26059	0.287502	-0.508658
Cstb	-0.553814	-0.228041	0.390928	0.390928	-0.195464	0.0977319	0.0651546	-0.325773	0.0325773	0.390928	0.0651546	-0.553814	-0.325773	0.456082	0.195464	1.69402	0.0325773	-0.293196	0.651546	1.36825	2.67134	0.912164	1.49856	2.37814	2.50845	2.31299
Ms4a4b	0.313043	-0.125217	-0.125217	-0.0626085	-0.187826	0.0626085	-0.370016	0.313043	0.43826	0.125217	0.688694	0.43826	0.313043	0.688694	0.0626085	1.25217	1.12695	0.375651	1.12695	0.125217	2.1913	1.06434	1.81565	2.06608	3.88173	2.37912
Gm3383	0.176575	0.0252251	-0.126125	-0.0756752	-1.63963	-2.14413	-2.24503	-2.14413	-0.933328	-2.49728	-2.95133	-2.74953	-2.74953	-2.64863	-2.69908	-2.54773	-2.79998	-1.99278	-1.08468	-0.681077	-1.94233	-2.90088	-1.58918	-1.13513	-1.38738	-1.03423
Maf	-0.2213	-0.103273	-0.162286	0.486859	-1.16551	-2.40479	-1.87367	0.250806	-0.516366	-3.11295	-2.10972	-3.05394	-2.4638	-1.75564	-2.28676	-2.40479	-2.05071	-1.81466	-2.16874	-0.988472	-2.28676	-1.81466	-2.52282	-1.51959	-1.51959	-1.81466
Ccm2	0.0211079	0.274402	-0.0633236	-0.232187	-1.41423	-0.40105	-0.907639	-1.3298	-1.16093	1.20315	-1.16093	0.865423	-0.485481	-0.485481	0.443265	0.358834	0.69656	-0.232187	-1.75195	-1.49866	-1.0765	-1.58309	-1.75195	0.612128	0.949854	1.79417
Lcn2	-0.104832	-0.181074	0.42886	-0.142953	-0.181074	0.30179	-0.943492	0.619464	0.085772	0.225549	-0.498748	0.00953022	0.505102	0.670292	-0.358972	-0.600404	0.149307	0.644878	-0.422507	2.09347	2.63987	0.771948	3.2371	-0.435214	-0.562283	-0.613111
Ier2	-0.0177786	-0.391128	0.355571	0.0533357	1.61785	2.64012	1.25339	-1.1645	-1.12005	2.97791	1.01338	1.71563	0.880038	0.675585	1.46673	1.12005	1.2445	1.35117	-0.0444464	-0.0355571	0.435575	1.11116	0.622249	2.19565	1.06671	0.906706
Rpl7a	-0.579075	-0.335254	0.558756	0.355572	0.396209	0.843214	-0.822896	0.721304	-0.294617	0.64003	0.883851	0.965125	1.98105	0.883851	-0.050796	1.0464	0.599393	-0.782259	2.06232	1.4934	2.06232	2.10296	1.4934	3.11888	1.94041	1.41213
Slfn2	0.135636	-0.0393782	0.0131261	-0.109384	1.04571	0.625676	-0.354404	0.0656303	3.4084	0.345653	0.625676	-0.17939	1.16822	1.53575	0.293149	0.940701	1.41324	0.625676	0.485664	1.67576	2.06079	2.30581	3.18088	0.503166	0.415659	0.0656303
Slamf9	-0.103215	-0.142534	0.250664	-0.00491498	-0.751992	-0.398113	-0.594713	-0.457093	-0.457093	0.0737247	-0.00491498	1.37128	-0.00491498	-0.181854	-0.260494	0.172024	1.33196	-0.201514	1.74482	0.309644	0.722502	1.0174	2.13802	3.12101	2.07904	1.39094
Hagh	-0.258898	0.258898	0.0517795	-0.0517795	-0.673134	-0.880252	-2.84787	-0.0517795	-1.19093	-1.50161	-1.81228	-0.673134	-0.569575	-2.74432	-2.64076	-2.74432	-1.60517	-2.5372	-2.22652	-1.08737	-1.39805	-1.29449	-1.60517	-0.155339	0.258898	-1.70872
Jchain	0.0482182	-0.331951	0.681834	-0.398101	-0.205228	-0.230573	-0.407225	-0.306607	-0.255918	-0.357296	-0.129194	0.783213	-0.078505	0.783213	-0.0278157	0.707179	0.149597	-0.078505	1.21407	1.74631	2.37993	0.250975	1.062	3.03889	2.81078	0.681834
Myd88	0.156939	0.0830852	-0.175402	-0.0646219	2.00328	2.81567	1.74479	0.48928	-0.138475	1.00625	0.415426	-0.729304	-0.286183	2.22484	2.66796	0.120012	-0.249256	0.60006	0.0830852	0.858548	1.19089	2.29869	1.44938	0.563133	0.0830852	0.230792
Dnajc15	-0.449458	-0.349578	0.249699	0.549337	-1.04873	-1.34837	-0.848975	-0.149819	-2.04753	-1.64801	-1.34837	-2.34717	-1.64801	-1.14861	-1.04873	0.549337	-0.449458	-0.848975	0.948855	0.449458	0.848975	-0.449458	-0.0499397	0.848975	1.44825	0.149819
Tm9sf2	0.764274	-0.52022	0.199097	-0.443151	0.327546	-1.49644	-1.03402	-0.314701	0.301856	-3.34611	-1.95885	-1.85609	-1.67626	-0.777119	-1.44506	-2.13868	-1.67626	-2.6011	-0.443151	-1.67626	-1.75333	-1.41937	-2.06161	-2.03592	-1.29092	-2.19006
Slamf8	0.0561746	-0.505571	0.280873	0.168524	-0.168524	0.393222	0.505571	0.0561746	0.73027	0.0561746	1.96611	0.505571	0.842619	1.51671	0.168524	2.75256	0.73027	1.17967	1.29202	0.954968	2.52786	3.0896	2.41551	1.29202	1.96611	2.30316
Atox1	-0.394728	-0.100354	0.0334515	0.46163	0.0066903	0.354586	0.488392	-0.394728	0.113735	1.29123	-0.100354	0.595436	-0.501772	-0.929951	0.0066903	0.381347	-0.287683	0.541914	0.140496	1.1039	2.28139	1.07714	2.12082	3.21803	2.01378	1.66588
Gimap3	-0.0514077	-0.154223	0.0514077	0.154223	-0.154223	-0.359854	-0.257038	-0.154223	-0.0514077	0.0514077	0.359854	-0.154223	1.07956	1.28519	0.0514077	1.18238	1.59364	0.565484	0.87393	-0.257038	1.07956	0.87393	1.69645	2.51898	3.75276	1.69645
Ifitm1	0.388393	-0.129464	-0.0863095	-0.172619	-0.0863095	-0.0863095	0.0863095	0	0.0863095	0	0	-0.302083	0.302083	0	0	0	0.388393	-0.172619	0.172619	1.72619	1.59673	0.863095	1.42411	4.48809	-0.129464	-0.0431547
Naalad2	-0.156048	0.468143	-0.0312095	-0.280886	-1.02991	-0.905076	-1.15475	-0.405724	-0.156048	-0.280886	0.343305	0.0936285	-0.156048	0.967495	0.468143	1.71652	0.592981	0.0936285	1.09233	-0.6554	1.59169	0.842657	1.21717	0.717819	2.21588	2.9649
Pfkfb4	0.0419825	-0.461807	-0.0419825	0.461807	-0.545772	0.545772	0.629737	1.97318	0.377842	-0.545772	-0.209912	-1.30146	-0.881632	-0.377842	-1.55335	-1.55335	-0.461807	-0.0419825	-1.63732	-0.125947	-0.713702	-0.797667	0.125947	2.22507	1.72128	0.293877
Mpeg1	-0.427205	-0.103915	-0.288652	0.819772	-0.381021	1.37398	2.66715	1.05069	1.55872	-0.750496	0.357929	-0.750496	0.681219	-0.981417	-1.58181	-1.11997	-0.611943	0.173191	-1.07379	-0.334837	-0.0115461	-0.150099	-1.25852	0.958325	-0.0577304	0.865956
Dcakd	0.968249	-0.512602	0.0569558	-0.512602	0.398691	-0.0569558	0.968249	0.626514	0.512602	-0.0569558	2.33519	0.740426	-0.0569558	0.284779	2.56301	0.968249	2.10737	2.4491	-0.284779	-0.170867	-0.626514	-1.08216	-0.512602	0.512602	-0.0569558	1.4239
Acot9	-0.304105	-0.304105	0.73854	-0.130331	0.217218	0.564766	0.912314	0.390992	0.217218	-0.304105	1.78118	0.217218	0.390992	0.564766	1.25986	0.73854	1.43364	0.912314	1.25986	1.25986	3.34515	2.12873	2.47628	1.25986	0.912314	3.34515
Nr4a1	-0.0292346	-0.535968	0.438519	0.126683	0.36056	2.69933	-0.613927	-1.0427	-0.886784	0.477499	-0.613927	-0.730866	-0.224132	0.204642	-0.458009	-1.0427	0.36056	1.21811	-0.458009	-0.302091	-0.224132	-0.302091	-0.41903	2.69933	1.37403	1.14015
Apod	-0.1378	-0.358281	0.854363	-0.358281	0.413401	-0.1378	-0.468522	1.29532	1.73629	0.523642	0.854363	1.29532	0.854363	1.95677	1.29532	1.73629	1.18508	2.06701	0.192921	0.854363	0.964603	1.07484	0.523642	4.38205	1.18508	0.523642
Zbp1	0	0.248721	-0.12436	-0.12436	0.746162	0.497442	-0.248721	0.248721	-0.12436	0.12436	0.497442	0.248721	0.248721	1.61669	0.12436	1.2436	1.61669	1.2436	0.994883	1.2436	1.74105	1.86541	4.47697	1.36796	1.11924	0.12436
Rps5	-0.260758	-0.217299	0.173839	0.304218	0.456327	-0.195569	-0.564977	-0.869195	-0.499787	1.30379	0.478057	1.0213	0.564977	0.391138	-0.0651896	0.173839	0.0651896	0.804005	0.847465	1.52109	2.65104	1.15168	1.69493	3.36813	1.95569	1.10822
Tmem59	-0.520356	0.0885712	0.177142	0.254642	-0.653212	-0.929997	-1.72714	-0.464999	-0.808212	-2.83428	-2.39142	-2.78999	-2.57964	-2.14785	-0.143928	-0.309999	-2.39142	-2.63499	-0.354285	-2.33606	-1.0075	-1.20678	-1.84892	-1.11821	-0.686427	-1.49464
Zfyve1	0.115487	0.577433	-0.808406	0.115487	-0.34646	-0.577433	-0.34646	-0.115487	-0.115487	-2.88717	-1.96327	-1.96327	-0.34646	-0.808406	-0.808406	-2.19425	-1.50133	-1.50133	-1.96327	-2.42522	-2.65619	-2.42522	-2.42522	-1.96327	-1.27035	-1.03938
Tcof1	0.255616	-0.766849	0.255616	0.255616	2.55616	0.766849	1.5337	1.5337	1.5337	2.81178	2.04493	2.04493	1.5337	1.5337	1.02247	-0.255616	1.02247	2.30055	-1.02247	1.02247	0.511233	0.511233	0.511233	1.5337	-0.511233	0.511233
Stoml1	0.098032	-0.49016	0.392128	0	-0.882288	-0.98032	-0.196064	-0.49016	-0.49016	0.196064	-0.196064	-1.17638	0.196064	0.098032	-0.392128	-0.588192	-0.392128	-0.882288	-1.66654	-1.66654	-1.37245	-1.66654	-0.686224	2.94096	1.07835	1.17638
Stard3nl	-0.475084	0.304541	0.109635	0.0609081	-1.83943	-0.66999	-2.32669	1.23034	-1.40089	-1.88815	-1.98561	-2.86268	-2.61905	-1.44961	-1.25471	-1.15725	-0.962349	-1.7907	-0.280177	-1.01108	-0.962349	-0.328904	-1.01108	-0.231451	-0.328904	0.499447
Gas6	0.438147	-0.420964	0.0945022	-0.111684	0.369418	-1.03952	-0.420964	-0.111684	-0.558422	-0.764609	-0.902066	0.128867	-0.420964	-1.24571	-1.79554	-1.933	-0.420964	-0.558422	-1.89863	-1.48626	-1.17698	-1.65808	-1.58936	2.74056	0.472511	-0.07732
Spata13	0.135313	-0.225522	-0.0451044	0.135313	1.57865	0.496148	1.66886	1.75907	3.1122	0.676565	0.496148	0.315731	1.12761	1.66886	-0.135313	-1.21782	0.676565	1.66886	-0.586357	0.0451044	-0.225522	-0.856983	0.496148	-0.405939	-0.676565	-0.225522
Miip	-0.106796	-0.106796	0.462784	-0.249192	-0.961167	-0.391587	-1.24596	-1.38835	-0.533982	-0.249192	-0.391587	1.88674	-0.961167	-1.10356	-0.818772	-0.106796	-0.391587	-0.106796	-1.53075	-1.10356	-1.53075	-1.81554	-0.818772	2.31392	1.31716	-0.106796
Fbrs	0.11606	-0.11606	-0.11606	0.11606	1.50877	-0.11606	1.74089	-0.580298	1.50877	1.97301	2.66937	2.43725	1.97301	1.27666	1.74089	-0.11606	1.04454	1.27666	-1.04454	-0.11606	-0.11606	1.04454	0.580298	0.580298	0.11606	1.74089
Il16	0.206624	0.206624	-0.289273	-0.123974	-0.0964244	-1.36372	-0.86782	-0.619871	-0.0413248	-2.02491	-1.61167	-0.978019	0.0413248	-0.647421	-1.77696	-2.90651	-1.14332	-1.17087	-3.07181	-1.44637	-2.71366	-2.43816	-2.68611	-1.11577	-0.84027	-0.619871
Ier3	-0.308205	-0.0369846	0.184923	0.160267	1.54103	4.4998	-0.308205	1.88622	0.949273	1.22049	0.579426	-0.110954	1.36843	0.678052	-0.258893	0.382175	0.283549	1.4424	0.160267	0.4808	0.949273	1.34378	1.49171	0.110954	0.258893	0.283549
Ifi30	-0.220361	-0.0734538	-0.052467	0.346282	0.49319	1.41661	0.598124	1.5845	1.18575	1.50056	0.451216	-0.0734538	0.933913	2.13016	-0.325295	1.10181	0.703058	2.73878	1.89931	1.4376	3.53628	2.10917	2.50792	0.9549	0.787005	-0.052467
Il2rg	-0.0209012	-0.0766378	0.11844	-0.0209012	0.536465	0.341387	0.00696707	-0.0487695	0.174177	1.03809	0.759411	0.424991	0.620069	1.09383	0.564333	3.82492	2.15283	1.28891	0.982357	0.731543	2.73806	2.04135	2.45938	1.59546	1.79054	1.40038
Ppm1f	0.162038	0.162038	-0.162038	-0.162038	1.13426	0.486114	2.75464	0.810189	2.75464	2.10649	0.810189	1.13426	1.45834	0.162038	-0.486114	-0.162038	0.162038	1.13426	-1.78242	-0.486114	0.486114	0.810189	-0.486114	0.486114	0.486114	0.486114
Pik3r5	-0.108277	-0.0360923	-0.0360923	0.180462	2.05726	0.830124	2.12945	1.19105	1.84071	3.06785	0.685755	0.180462	1.4076	0.61357	-0.0360923	-0.324831	0.324831	2.41819	-0.685755	1.47979	-0.0360923	-0.0360923	0.252646	-0.252646	-0.397016	-0.108277
Bcl2a1d	-0.0514401	-0.188614	0.15432	0.0857335	0.703014	1.59464	0.977362	0.428667	0.291494	-0.531547	2.00616	0.222907	0.771601	0.497254	0.222907	2.8292	1.73182	0.634428	2.76062	1.3203	2.96638	1.66323	2.48627	2.00616	1.45747	1.11454
Rps28	-0.786317	-0.0786317	0.366948	0.498001	0.0524211	-0.131053	-0.760106	-0.786317	-1.38916	-0.0262106	0.838738	1.41537	-0.0524211	0.314527	0.183474	1.46779	0.131053	1.38916	1.75611	1.33674	1.59884	2.14927	0.576632	1.93958	0.838738	2.46379
Fcrls	-0.0682383	0.099733	0.0822359	-0.113731	-0.922092	-0.2922	-0.932591	-0.204715	-1.83544	-1.86343	-1.99991	-1.93692	-2.37784	-2.33585	-1.68496	-1.38751	-2.53182	-1.17405	-1.41551	-2.57031	-1.81444	-2.11889	-3.00774	-3.49065	-1.83194	-2.43383
Raver1	0	-0.456655	0	0.456655	1.14164	0.456655	1.59829	1.59829	1.59829	0.456655	1.59829	0.684983	1.14164	0.228328	-0.684983	-1.14164	0	2.73993	-1.36997	0.228328	-0.228328	0	0	-0.91331	-0.91331	-0.456655
Hspa13	0	-0.283682	-0.283682	0.567364	0.283682	-0.851046	-1.41841	-2.26946	0.851046	-1.41841	-1.41841	-1.98577	-0.567364	-0.851046	-1.41841	-2.26946	-1.70209	-1.13473	-1.41841	-0.283682	0	-1.13473	-1.98577	-2.26946	-2.83682	-2.55314
Wfdc17	-0.0206241	-0.0618723	0.175305	-0.0928084	0.268113	0.40217	0.226865	0.0515602	1.04152	-0.0515602	0.732155	1.17557	-0.164993	0.0824964	0.814652	2.34083	0.886836	0.721843	1.42306	3.32048	2.18615	-0.10312	3.22767	1.76336	0.659971	0.680595
Uba7	-0.119093	0.262004	0.357279	-0.50019	-1.83403	-0.690739	0.0714557	1.21475	0.262004	-0.881288	-1.07184	0.738376	-1.45293	-1.16711	-2.59623	-0.786013	-1.45293	-0.595465	-0.881288	-2.11985	-2.3104	-2.40568	-1.83403	-0.50019	-0.119093	-0.976562
Gm3005	0.691676	-0.379306	-0.290058	-0.0223121	-1.80728	-2.16428	-1.09329	-1.62879	-1.36104	-2.07503	-2.78902	-2.25352	-2.61052	-2.25352	-2.69977	-2.61052	-2.69977	-1.53954	-1.18254	0.780924	-1.45029	-2.16428	-1.00405	-1.71803	-1.45029	-1.71803
Cst7	-0.0821325	-0.0410663	0.123199	0	0	0	0.410663	-0.164265	0.246398	0.65706	0.410663	0.287464	0.739193	1.06772	0.205331	1.23199	0.410663	1.14986	0.287464	0.205331	4.02449	1.56052	1.47839	2.17651	2.50504	2.05331
Evi2	-0.0424118	-0.381706	0.975471	-0.551353	-1.56924	-0.890648	-2.07818	-0.890648	-1.22994	-3.43536	-2.24783	-2.75677	-2.07818	-1.06029	-1.73888	-1.90853	-1.22994	-1.06029	0.46653	-1.73888	-2.07818	-1.56924	-1.90853	0.127235	-1.06029	-0.551353
Gadd45g	-0.0231778	-0.00463556	-0.00463556	0.0324489	2.35023	2.25752	3.44422	2.9065	0.329125	1.60854	-0.00463556	1.07081	-0.115889	-0.00463556	0.217871	0.644343	0.254956	0.0324489	0.366209	0.0139067	0.273498	0.329125	1.29332	0.162245	0.254956	0.366209
Mmp8	0.64351	-0.171603	0.815113	-1.28702	-2.29519	-1.30847	-2.78854	-1.88763	-2.38099	-2.38099	-2.46679	-1.60877	-1.93053	-1.41572	-2.50969	-2.42389	-1.54442	-1.88763	-2.40244	-1.41572	0.407556	-1.60877	-0.471907	-1.07252	-1.20122	-1.99488
Dido1	0.404452	-0.0577789	-0.0577789	-0.288894	-1.44447	-1.67559	-0.52001	-0.982241	-0.288894	-1.44447	-1.21336	-2.60005	-1.44447	-1.21336	-1.67559	-3.2934	-2.13782	-1.21336	-0.982241	-0.52001	-1.9067	-1.9067	-1.44447	-3.75563	-2.36893	-2.36893
Slc39a10	0.0620717	0.0620717	0.0620717	-0.186215	1.80008	0.0620717	-1.92422	-1.17936	-1.42765	-2.17251	-2.4208	-2.91737	-1.42765	-1.17936	-1.17936	-1.67594	-1.42765	-1.17936	-0.931076	-1.67594	-0.434502	-0.931076	-0.931076	-2.17251	-1.92422	-1.42765
Prune2	-0.10322	-0.10322	0.516099	-0.30966	0.30966	0.516099	0.928979	-0.722539	0.10322	1.13542	0.722539	4.02557	1.13542	0.722539	2.16762	2.16762	2.37406	1.5483	1.5483	0.928979	0.928979	1.13542	1.75474	1.5483	1.5483	1.75474
Gpr34	-0.115171	0.361042	-0.0789374	-0.166933	-1.79486	-1.5671	-2.57647	-1.93979	-1.78968	-2.64376	-1.91391	-2.27883	-1.57228	-1.04689	-0.474919	-0.674203	-1.83368	-2.1779	1.48428	-1.48687	-1.26947	-0.0582325	-0.420568	-1.3497	-0.568091	-0.612089
Socs3	-0.0264352	-0.0793055	0	0.105741	2.82856	3.159	1.70507	1.58611	1.05741	1.99586	1.16315	0.581574	1.66542	0.793055	0.43618	0.0264352	0.938449	3.22509	-0.264352	0.674097	0.687315	0.237917	0.647662	0.290787	0.185046	0.132176
Sf1	-0.0291396	0.0874187	-0.145698	0.0874187	1.36956	0.903326	2.76826	2.53514	0.786768	0.903326	1.253	-0.262256	0.320535	0.67021	0.67021	-0.495372	0.553652	2.76826	-0.961605	0.786768	-0.262256	-0.495372	0.0874187	0.203977	-0.0291396	-0.845047
Ccr2	0.222903	-0.074301	0.445806	-0.594408	-1.18882	-1.70892	-2.08043	-1.41172	-0.520107	-1.70892	-2.00613	-2.22903	-1.18882	-1.41172	-1.11452	-1.33742	-0.445806	-0.891612	-0.371505	-1.11452	0.148602	-1.11452	1.41172	0.817311	1.33742	-0.297204
Cdkn1a	0.053855	-0.075397	-0.032313	0.053855	1.69105	0.743199	0.140023	1.08787	1.51871	2.76815	0.743199	1.64796	0.570863	2.38039	1.30329	1.08787	0.398527	1.8203	0.829367	2.33731	3.75908	2.25114	2.63889	0.657031	0.570863	1.38946
Tpm4	-0.012973	-0.168648	0.142702	0.0389189	0.817296	0.246486	0.0908107	0.661621	0.92108	0.402162	0.972971	-0.324324	0.713512	1.54378	0.972971	0.92108	0.869188	0.35027	0.505945	0.246486	3.87891	3.04864	2.6854	1.12865	1.02486	1.75135
Mapk14	-0.559149	0.718905	-0.159757	-2.22045e-16	-3.27501	-2.15672	-2.15672	-2.15672	-2.71587	-2.63599	-2.15672	-3.03538	-1.99696	-1.91708	-1.99696	-1.67745	-2.07684	-2.87562	-1.35793	-1.99696	-1.35793	-1.35793	-1.19818	-1.27805	-0.239635	-0.718905
Tmem173	-0.0352256	-0.0992721	-0.112081	0.246579	2.24483	2.14236	0.694904	0.169723	0.618049	-0.778165	-0.995923	-2.16157	-0.624453	0.156914	-0.240174	-1.08559	-1.32896	-1.02154	0.105677	0.246579	-0.86783	-0.304221	-0.803783	-1.44425	-0.483551	-1.30335
Tppp	0.3076	-0.3076	0.0615199	-0.0615199	-0.922799	-0.43064	-0.922799	0.43064	-2.03016	-2.27624	-0.553679	-1.538	-0.922799	-0.553679	-1.29192	-2.27624	-1.66104	-1.29192	-2.27624	-2.52232	-2.52232	-1.78408	-2.64536	-2.52232	-0.676719	0.3076
Dusp2	-0.0296789	-0.148394	-0.0296789	0.207752	0.445183	3.41307	-0.0296789	-0.26711	0.0890366	0.445183	0.563898	-0.148394	1.03876	1.86977	0.0890366	-0.148394	1.39491	2.93821	0.801329	1.15748	1.86977	1.03876	2.34463	0.326468	0.326468	0.207752
Rfng	-0.296154	-0.592309	0	0.888463	-0.592309	-0.592309	2.36924	-0.888463	0.592309	1.18462	-0.444232	0.592309	-1.03654	-1.03654	0.148077	-1.3327	-0.740386	-0.148077	-1.62885	-1.03654	-1.18462	-1.62885	-1.03654	1.48077	0.444232	0.296154
Gna15	0.221386	-0.0288764	-0.125131	-0.0673782	0.0481273	-0.72191	0.51015	-2.10798	-0.606404	0.356142	-0.760412	-0.798914	-1.35719	-1.5882	-1.64595	-1.83846	-1.70371	-1.72296	-2.62775	-1.99247	-2.28123	-2.91652	-1.97322	-0.413895	-0.259888	-0.125131
Cd74	0.13272	-0.372938	0.453411	-0.213193	0.395759	-0.527278	0.776505	-0.663002	0.466023	1.63108	0.945258	0.71645	0.858779	-0.00300272	1.67192	1.67912	1.74879	1.64549	0.299672	1.34882	0.463621	0.61736	1.30919	2.82977	3.56003	1.7656
Lpl	0.016794	-0.117558	0.0839699	0.016794	-0.25191	-0.184734	-0.25191	-0.25191	0.285498	0.016794	0.352674	-0.386262	0.419849	1.15878	-0.386262	0.822905	0.218322	0.285498	-0.0503819	-0.0503819	3.37559	2.43513	1.15878	0.957257	1.83054	2.56948
Il4ra	0.0760769	-0.101436	-0.025359	0.050718	2.05408	1.29331	0.912923	2.38374	1.57226	3.19523	0.989	-0.456462	2.15551	0.938282	0.152154	-0.0760769	0.710051	2.38374	-0.329667	1.57226	0.380385	0.329667	0.608616	0.228231	-0.050718	-0.304308
Rpl35	-0.373451	-0.11189	0.271733	0.213608	-0.22814	-0.466451	-0.326952	-0.884949	-0.466451	0.0217968	0.213608	1.36448	-0.6292	-0.210702	1.23079	2.99197	0.324045	-0.0944527	0.271733	0.713481	1.30635	0.254296	0.376358	2.52116	1.9341	1.85273
Actb	0.0188076	-0.184858	0.459321	-0.29327	0.626658	-0.686585	0.310862	-0.860788	0.588328	1.14069	0.057424	3.10497	1.76227	1.1876	1.67102	0.522251	1.72251	0.751089	1.20476	3.17277	0.826605	0.932157	1.19704	-0.0552787	-0.399394	0.775117
Csnk2a1	0.537263	-0.417871	0.537263	-0.656655	-0.179088	0.298479	1.73118	0.298479	0.0596959	-1.13422	-2.08936	0.0596959	-1.61179	-1.61179	-0.656655	-1.13422	-1.373	-0.895438	-1.13422	-0.656655	-1.373	-1.61179	-1.13422	-2.80571	-1.85057	-1.61179
Rtp4	0	0	0	0	0.115179	0.172768	0.518304	0.0575893	1.84286	0.575893	0.230357	-0.575893	1.03661	2.24598	0.921429	3.16741	1.20938	1.32455	1.15179	1.72768	2.41875	1.43973	3.28259	0.86384	0.979018	0.748661
Mt1	-0.0214406	-0.0786155	0.0547926	0.0452635	-0.154849	0.359725	0.321609	0.0262052	0.359725	2.76107	1.43652	4.21903	0.264434	0.445488	1.1697	2.32273	0.445488	1.17923	0.683717	0.893358	0.655129	-0.0119114	0.597954	0.512192	0.188201	0.435959
Fgl2	0.423686	-0.367194	0.536668	-0.59316	-0.706143	0.310703	-0.141229	0.762634	1.21457	-0.0282457	1.10158	1.21457	1.6665	1.32755	0.19772	2.90931	1.6665	0.649651	2.11843	1.10158	2.79633	2.00545	2.11843	2.11843	1.89246	0.9886
Glipr1	-0.0442749	-0.221374	0.841222	-0.575573	-0.575573	-0.132825	-0.398474	0.487024	0.752673	0.0442749	0.752673	-0.132825	-0.841222	0.0442749	-0.398474	1.19542	0.0442749	-0.132825	0.664123	1.28397	3.32062	0.398474	1.63817	1.72672	1.54962	2.34657
Chst7	0.14634	-1.60974	0.92682	0.53658	1.90242	1.51218	0.92682	0.7317	0.14634	0.7317	-0.04878	-0.63414	0.92682	-0.2439	-0.82926	-0.63414	0.34146	1.12194	-1.99998	0.53658	-0.43902	-0.43902	-1.41462	-1.2195	-0.63414	-1.02438
Mef2c	0.196717	0.257245	-0.105924	-0.348037	-1.25596	-2.3152	-1.40728	-2.10335	-1.46781	-3.34418	-2.70864	-3.43497	-1.92177	-1.49807	-1.83098	-3.13233	-1.28622	-2.64811	-1.70992	-2.10335	-3.0718	-1.9823	-2.13362	-1.61913	-1.46781	-2.16388
Zfp691	0.0678631	-0.0574226	-0.0365417	0.0261012	-1.7279	-2.1664	-1.85319	-2.5005	-1.51909	-1.85319	-1.95759	0.401958	-1.58173	-1.47733	-0.22447	-0.558566	-0.767375	-1.97847	-1.51909	-1.66526	-2.37521	-2.39609	-2.24992	0.00522024	-0.976185	0.840459
Oma1	0.109584	0.876669	-0.547918	-0.438335	-1.64375	-1.20542	-1.64375	0.657502	-0.767085	-1.42459	-1.64375	-1.86292	-2.73959	-1.64375	-1.97251	-2.30126	-1.97251	-1.64375	-2.52042	-2.08209	-1.86292	-1.09584	-3.50668	-1.75334	-0.657502	-1.97251
Rpl34	-0.311371	-0.410218	0.261947	0.459642	-0.627683	-0.410218	-0.706762	-0.311371	-1.12192	0.459642	0.657338	0.10379	-0.271831	-0.0543663	0.55849	1.46789	0.0247119	0.57826	2.57499	1.5272	1.7842	0.99342	0.736416	3.08899	1.03296	0.736416
Plek	0.0255304	0.0255304	0.00510608	-0.0561668	-0.0970155	-0.342107	-0.239986	0.311471	-0.178713	-0.26041	0.740381	0.9242	1.27141	1.98626	-0.199137	0.63826	1.96584	0.862927	3.15045	-0.628047	1.94542	1.14887	2.76239	0.209349	0.352319	0.474865
Icam1	0.0117864	-0.0039288	0.0432168	-0.0510744	1.94476	0.766116	2.80909	1.42615	0.860407	3.24912	2.24335	0.420382	2.44764	2.63623	1.22186	0.467527	2.41621	1.09614	0.404666	0.561819	0.341806	0.828977	1.44187	0.121793	0.32609	0.436097
Atf4	-0.280657	0.0765427	-0.127571	0.331685	2.83208	2.27077	0.433742	4.20985	0.0255142	0.688884	0.484771	-0.1786	0.0255142	0.944027	0.0255142	0.892998	0.229628	0.84197	0.1786	1.2502	0.790941	0.892998	0.433742	1.04608	0.637856	0.331685
Ccrl2	-0.105094	-0.405363	-0.105094	0.615552	1.21609	3.25792	0.195175	1.45631	1.27614	0.495444	1.45631	0.0150135	1.87668	1.63647	1.3362	1.21609	0.615552	1.63647	0.615552	2.83754	2.95765	0.855767	2.77749	1.27614	1.93674	2.23701
Rbm3	0.0109364	0.054682	-0.1203	0.054682	0.317156	0.885849	0.0984276	-0.251537	1.19207	2.24196	1.54203	1.14832	1.93574	0.27341	0.579629	0.404647	3.42309	0.97334	1.23581	1.01709	0.360901	0.710866	2.41694	3.37935	1.27956	1.36705
Casp4	0.107072	0	0	-0.107072	-0.107072	0.642433	-0.96365	0.321217	-0.428289	-0.535361	1.28487	2.35559	0.428289	0.96365	0.96365	1.39194	2.35559	0.107072	2.6768	2.24852	1.39194	0.96365	2.24852	0.321217	0.107072	0.428289
Nfkbia	-0.228425	-0.130027	0.0620849	0.296367	1.13978	4.06832	0.169855	1.53338	-0.636077	2.39085	1.32252	1.42561	0.778989	0.633734	1.22413	2.52674	1.19601	0.113627	1.29441	1.33658	1.54275	2.05817	0.830531	0.633734	0.535335	1.50526
Cttnbp2nl	0.157598	-0.157598	-0.315197	0.315197	-0.36773	-0.73546	-0.420263	-0.525328	-0.893058	-2.25891	-2.04878	-2.73171	-0.577861	-0.472795	-0.36773	-2.67917	-0.945591	-0.73546	-2.31144	-1.31332	-2.46904	-1.94371	-2.67917	-2.57411	-2.31144	-1.36585
Rpl37	-0.476522	-0.324035	0.0571826	0.743374	0.20967	-0.0953044	-1.08647	-0.0190609	0.133426	-1.01023	0.20967	-0.705252	0.20967	0.285913	-0.0190609	0.667131	0.0571826	0.895861	2.192	2.26824	1.81078	1.42957	0.895861	2.64946	1.81078	0.819618
P2ry12	-0.0437944	0.420076	-0.122274	-0.254007	-2.00578	-1.05422	-2.04502	-1.67084	-2.31409	-3.15355	-2.66445	-2.58317	-2.82141	-2.33652	-1.16353	-1.14811	-2.1263	-2.86345	-0.790751	-2.87887	-2.79478	-2.5131	-2.3155	-2.22721	-1.51809	-1.58816
Glud1	0.108102	0.367547	-0.237825	-0.237825	-1.88098	-1.53505	-2.65931	-2.31339	-2.74579	-0.324306	-1.44857	1.0594	-0.237825	-0.49727	0.0216204	-1.36209	0.367547	-0.670233	-0.670233	-1.10264	-0.670233	-0.756715	-0.670233	1.0594	0.108102	-0.756715
Nectin2	0.0319939	0.159969	-0.0959817	-0.0959817	1.5677	1.0558	2.71948	1.0558	0.927823	1.31175	1.95163	4.25519	0.927823	0.671872	1.0558	-0.223957	1.5677	0.671872	-0.223957	0.799847	-0.223957	0.543896	0.415921	0.799847	0.159969	0.543896
Ifit1	0	-0.10201	0	0.10201	-0.10201	-0.20402	-0.306029	0.306029	-0.10201	0.612059	1.22412	0.10201	0.918088	1.22412	-0.306029	1.12211	2.0402	0.612059	1.53015	0.10201	2.75426	1.63216	3.67235	0.10201	0.20402	0.20402
Marcks	-0.150942	-0.11199	0.00486911	0.258063	-1.30005	-2.09859	-1.41691	-1.96225	-1.96225	-3.07241	-1.51429	-0.462565	-0.774188	-0.540471	0.043822	-0.618377	-0.832618	-1.9233	-1.43639	-1.24162	-2.15702	-2.19597	-2.21544	-3.34508	-2.87764	-1.33901
Fscn1	0.0715536	-0.214661	-0.214661	0.357768	1.7316	0.930197	2.33265	0.78709	0.930197	2.01781	1.27365	-0.729847	0.558118	0.128797	-0.157418	-1.27365	-0.271904	2.18954	-1.21641	0.0715536	-0.615361	-0.38639	-0.78709	-0.243282	-0.243282	-0.100175
Fam213b	-0.311886	0.311886	0.155943	-0.155943	-0.935657	-0.155943	-0.857685	-1.32551	-0.857685	-0.623771	0.857685	-0.5458	-0.623771	-0.233914	-0.311886	0.233914	-0.5458	-0.779714	-0.779714	-1.48146	-0.311886	0.233914	-0.623771	2.96291	1.94928	1.48146
Clic4	-0.0563494	0.169048	0.0563494	-0.169048	1.85953	0.394446	0.0563494	-0.394446	-0.169048	0.619843	3.09922	2.19763	2.76112	1.63413	0.394446	0.0563494	1.85953	1.18334	1.74683	0.619843	2.42302	1.85953	1.74683	0.845241	1.07064	0.732542
Jak3	0.169063	-0.0563544	-0.0563544	-0.0563544	1.74698	1.07073	2.76136	0.958024	1.9724	2.98678	1.74698	1.07073	1.29615	1.07073	0.281772	-0.169063	1.18344	3.43762	-0.281772	1.18344	0.169063	0.619898	0.281772	0.619898	0.169063	0.732607
Cd38	-0.173601	0.520802	0.173601	-0.520802	1.73601	0.694403	1.0416	-0.347202	1.73601	-1.0416	-0.520802	-0.520802	0.173601	-0.173601	-0.173601	0	-0.173601	-0.173601	2.25681	3.29842	-0.173601	1.21521	1.21521	0.347202	0	0
Stard3	0.274504	0.0653582	-0.405221	0.0653582	0.117645	0.483651	1.58167	1.37252	-1.03266	-0.71894	-1.18952	-1.50324	-1.08495	-1.08495	-1.50324	-1.60781	-2.07839	-1.13723	-2.07839	-1.18952	-1.50324	-1.71238	-2.07839	-0.143788	-0.196075	-1.08495
Ccl12	-0.0231329	-0.0420598	0.0504717	0.0147209	0.477378	0.231329	0.0231329	-0.0189269	0.498408	0.0504717	1.02626	-0.0904285	-0.00841195	-0.0693986	0.895873	5.03455	0.309139	0.264977	0.40798	0.403774	0.998919	0.992611	1.14403	0.180857	0.18296	0.218711
Hnrnpa1	-0.320541	-0.0291401	0.203981	0.1457	0.203981	1.07818	0.378821	-0.378821	0.0291401	-0.203981	0.1457	3.00143	2.06895	1.36958	1.13646	2.76831	3.00143	0.1457	1.95239	0.786782	1.6027	1.19474	1.25302	0.437101	1.0199	1.13646
Rpl13a	-0.391429	-0.108268	0.224864	0.274833	-0.591308	-0.674591	-0.807844	0.058298	-0.691248	0.408086	0.258177	0.491369	0.224864	0.0749546	-0.174894	1.07435	0.308147	-0.29149	1.29088	1.35751	1.80724	1.44079	1.00772	3.67277	1.77392	0.87447
Rpl38	-0.39014	-0.39014	0.425607	0.354672	-0.106402	-0.0709345	-0.709345	0.319205	-0.354672	-0.141869	-0.141869	-0.177336	0.780279	0.319205	0.0354672	1.98617	-0.0709345	1.38322	1.02855	1.8443	2.23444	2.2699	0.993083	2.76644	1.66696	1.66696
Rps10	-0.429847	-0.124178	0.066865	0.48716	0.410742	-0.0859693	-0.773724	-0.0859693	-0.00955215	2.05371	-0.200595	0.410742	-0.0477607	-0.506264	-0.544472	-0.277012	-0.926558	0.563577	0.945663	2.97072	1.78625	1.63342	0.716411	2.35938	0.907454	0.869246
Fbxw4	-0.322682	0.451755	-0.322682	0.193609	-1.22619	-2.1297	-1.74249	-1.74249	-2.51692	-0.968047	-0.968047	1.09712	-1.35527	-2.00063	-2.00063	-0.580828	-2.646	-2.00063	-1.74249	-2.1297	-2.25878	-1.87156	-2.25878	-2.38785	-0.580828	-0.451755
Tpt1	-0.580265	-0.104638	-0.142688	0.827591	-0.180738	-0.180738	0.142688	0.884667	-0.846617	-0.256839	-0.409039	-0.161713	0.00951255	0.751491	-0.218789	1.26517	0.00951255	-0.0475627	0.370989	1.51249	2.67303	3.35793	0.618315	1.47444	0.979792	1.51249
Lpar6	-0.209124	0.0298748	0.179249	0	-1.34437	-1.46386	-1.52361	-0.68712	-1.88211	-3.37585	-3.16673	-3.04723	-2.53936	-2.18086	-1.79249	-1.94186	-2.15098	-2.44973	-1.88211	-2.41986	-2.56923	-2.50948	-2.56923	-1.37424	-0.836494	-1.55349
Ubl7	0.0662022	-0.110337	-0.110337	0.154472	-2.05227	-1.25784	-0.198607	-1.69919	-0.375146	1.21371	-1.78746	-0.816494	-0.728224	-1.16957	-0.551685	-1.61092	-0.286876	0.0662022	-1.61092	-2.22881	-1.78746	-2.84669	-1.78746	0.419281	0.0662022	0.331011
Ccl4	-0.109299	-0.114631	0.0133292	0.210601	0.642468	4.14538	-0.0293243	0.615809	0.327898	0.423869	0.578488	0.231928	1.18097	2.19932	0.583819	2.32728	0.33323	2.00738	0.957037	0.797087	2.42325	1.39423	1.48487	0.189275	0.487849	0.781091
Nfkbib	0.108467	-0.3254	0.108467	0.108467	0.614645	1.26545	2.20549	0.976201	0.3254	4.59176	1.627	2.42242	-0.180778	0.614645	0.3254	0.614645	0.976201	1.04851	0.542334	0.686956	0.470023	0.180778	1.26545	0.759267	0.542334	1.12082
Cd44	0.38989	-0.167096	0.0556986	-0.278493	-0.0556986	0.724081	-0.612684	-0.38989	-0.167096	0.278493	0.724081	0.612684	1.28107	1.39246	0.612684	0.946875	0.946875	0.946875	0.0556986	2.61783	3.06342	1.61526	3.28621	0.835478	0.38989	0.38989
Bmp2k	-0.14924	-0.14924	-0.348226	0.646705	0.447719	-0.348226	0.646705	-0.945185	-0.348226	0.845691	2.43758	0.248733	1.24366	0.646705	0.447719	-0.14924	0.248733	1.84062	0.845691	1.64164	0.646705	1.64164	-0.945185	-1.34316	-1.34316	-1.14417
Cnbd2	-0.421266	-0.472329	-0.165953	1.05955	-1.34039	0.446797	0.29361	-0.268078	-0.931892	1.36592	1.77442	0.344672	1.57017	-1.49358	-0.676579	0.90636	-0.472329	-0.727641	0.957423	1.57017	-0.0127656	2.0808	-0.0127656	-0.472329	-1.08508	0.344672
Mrps26	-0.150607	-0.0301213	0.572305	-0.391577	-0.150607	-0.150607	1.17473	0.210849	-1.11449	-1.23497	-1.59643	-1.71692	-1.35546	-1.8374	-0.994004	-0.994004	-1.35546	-1.47594	-1.23497	-1.23497	0.331335	-0.873518	-1.71692	2.13861	0.69279	-0.753033
Gsr	0.329412	-0.368167	0.48443	-0.445676	-0.600693	0.561939	-0.523184	-0.213149	-0.290658	0.174395	0.329412	-0.290658	0.716957	1.18201	0.48443	0.174395	1.41454	1.02699	-0.213149	1.02699	3.19724	1.25952	2.80969	2.18962	0.096886	-0.213149
Psma6	-0.24271	0.0269678	0.134839	0.0809033	0.512388	0.350581	-1.10568	1.37536	-0.458452	0.0809033	-1.48323	0.620259	-0.512388	0.72813	-0.0809033	1.05174	0.997808	0.836001	0.943872	1.86078	3.31704	1.21355	1.80684	-0.134839	0.836001	-0.350581
Zfp715	-0.169506	0.644122	-0.440715	-0.0339011	-1.11874	-1.25434	-0.711924	-0.0339011	-0.711924	-2.8816	-1.11874	-0.983133	-2.06797	-1.52555	0.101703	-1.52555	-1.11874	-2.20357	-0.847528	-3.28841	-2.8816	-2.33918	-2.33918	-1.52555	-1.66116	-1.66116
Ldha	0.0534996	0.0534996	-0.0534996	-0.0534996	0.775745	1.89924	0.802494	2.05974	1.20374	1.12349	1.41774	0.133749	2.03299	1.63174	-0.347748	1.52474	1.55149	0.909494	0.240748	1.73874	4.25322	2.46098	2.00624	1.15024	0.989743	0.909494
Tmem206	0.266643	-0.307665	0.184599	-0.143577	0.102555	-0.964017	-1.29219	-0.717885	-0.061533	-2.52285	-2.85103	-1.70241	-2.35876	0.020511	-2.27672	-2.03059	-2.03059	-1.53832	-1.1281	-2.44081	-2.11263	-2.35876	-2.19468	-0.225621	-1.21015	-1.29219
Whrn	-0.32451	-0.10817	-0.75719	1.18987	-1.83889	-0.10817	0.75719	-0.75719	-0.10817	0.75719	-0.97353	-0.75719	-1.18987	-1.83889	-0.54085	-1.40621	-0.97353	0.10817	-2.27157	-1.83889	-2.70425	-2.05523	-1.83889	-2.05523	-0.75719	-0.75719
Arsb	0.129554	0.425679	-0.536726	-0.0185078	0.0555233	-0.758819	-0.83285	-1.94332	-1.86929	-1.86929	-2.31347	-3.05378	-1.4251	-2.53557	-2.31347	-2.68363	-2.01735	-2.23944	-2.83169	-2.75766	-2.23944	-1.94332	-1.12897	-2.23944	-1.94332	-1.35107
Tut7	0.583768	0.350261	-1.05078	0.116754	0.350261	0.817275	2.45183	0.350261	2.91884	-0.116754	1.05078	-1.28429	0.583768	0.350261	0.583768	-0.350261	-0.350261	1.5178	-0.350261	0.116754	0.350261	-0.350261	0.116754	-1.28429	-0.350261	-1.05078
Sp140	-0.0619507	0.0619507	0.0619507	-0.0619507	0.0619507	1.17706	0.0619507	2.66388	1.54877	1.42487	0.805359	0.0619507	-0.309753	0.557556	0.0619507	0.309753	0.309753	1.30096	2.04437	1.67267	2.41608	2.66388	2.91168	0.309753	0.433655	0.0619507
Slfn1	0.359705	-0.359705	0.359705	-0.359705	-0.119902	0.359705	-0.71941	0.359705	0.359705	0.479606	-0.119902	0.599508	0.599508	0.959213	0.119902	0.479606	2.63784	0.959213	1.67862	0.959213	2.87764	1.67862	3.35725	0.599508	0.599508	-0.119902
Uba52	-0.695456	-0.139091	0.433637	0.40091	-0.171819	-0.515456	-0.335455	-0.973638	-0.384546	0.368183	0.646365	0.466365	0.188182	0.188182	0.450001	0.957275	0.139091	1.57909	1.15364	1.31728	2.31546	1.26818	1.53	3.05182	1.89	2.07
Ttc14	0.632059	-0.632059	0.632059	-0.632059	-2.40182	-1.89618	-0.379235	-0.379235	-1.89618	-2.149	-1.13771	-0.884882	-2.149	-2.90747	-2.149	-2.90747	-2.149	-2.90747	-1.64335	-1.64335	-1.39053	-1.13771	-1.64335	-2.149	-2.65465	-2.40182
Rps14	-0.5597	-0.217988	0.0883736	0.689314	-0.371169	-0.159073	-0.441868	-0.0648073	0.477218	0.983893	0.159073	1.97368	-0.00589157	0.147289	0.453651	1.8912	0.288687	0.217988	1.41987	1.90298	2.43322	1.17242	0.877845	2.76315	2.52749	1.72623
Snx10	0	-0.0979704	-0.0979704	0.195941	-0.0979704	0.293911	-0.979704	0	-1.37159	-0.195941	0.391882	0.979704	0.587823	2.05738	0.489852	3.23302	1.17565	0.489852	1.95941	1.95941	1.17565	0.783763	1.6655	0	0.391882	0
4930521O11Rik	0.155946	0.311891	0	-0.467837	-2.96297	-2.18324	-2.18324	-2.65108	-2.80702	-2.80702	-1.87135	-1.24757	-2.18324	-1.40351	-1.24757	-1.87135	-1.24757	-1.40351	0.155946	-0.467837	-2.18324	-0.935674	-0.467837	-1.55946	-2.33919	-0.623783
Rgs3	0.244341	-0.190043	-0.081447	0.027149	-0.950215	-1.05881	-0.081447	-0.733023	0.135745	-0.950215	-0.081447	-1.276	-0.081447	-1.3846	-1.16741	0.461533	-0.081447	0.244341	-1.3846	-1.16741	-1.60179	-1.81898	-0.733023	1.4389	1.00451	2.52486
Adssl1	0.0474333	-0.806365	0.996098	-0.237166	-0.996098	-0.332033	-0.901232	-1.2807	-1.09096	-0.0474333	-0.1423	2.1345	0.1423	-0.0474333	-0.806365	0.616632	0.332033	-0.616632	-0.237166	-0.521766	1.66016	-0.1423	0.711499	2.79856	0.806365	0.806365
Ptgds	-0.0615994	0.0205331	0.0205331	0.0205331	0.102666	-0.225864	-0.0615994	2.23811	0.841858	1.33465	1.25252	1.17039	0.431196	2.56664	1.25252	1.00612	1.17039	2.9773	0.841858	0.349063	0.759726	0.0205331	1.17039	2.9773	1.58105	2.81304
Mid1ip1	0.0764827	-0.0254942	-0.739333	0.688344	-0.739333	-1.09625	0.0764827	1.91207	-1.40218	0.688344	-0.739333	-2.06503	-1.09625	-0.382413	-1.09625	-1.40218	-0.739333	-0.688344	-2.37096	-1.96306	-1.60614	-2.47294	-1.24922	-0.586367	0.0764827	-0.535379
Nfil3	0.12254	0.285926	0.12254	-0.531006	0.285926	0.776086	-0.0408466	0.285926	0.612699	1.10286	1.10286	-0.0408466	1.59302	1.10286	0.776086	0.12254	0.776086	0.449313	0.449313	2.90011	2.90011	3.39027	2.24656	1.10286	-0.0408466	0.449313
Serpinb1a	0.325005	-0.620464	1.15229	-0.856832	-1.92048	-1.32957	-2.62959	-1.56593	-1.56593	-1.92048	-1.68412	-2.15685	-1.68412	-0.738648	-1.8023	-2.27504	-1.21138	-1.56593	-1.92048	-0.14773	0.915923	-0.14773	0.325005	-1.68412	-0.975015	-1.8023
Ms4a4c	0.0714626	-0.157218	0.185803	-0.100048	0.471653	0.300143	-0.443068	-0.271558	0.986184	-0.157218	1.15769	-0.443068	0.185803	0.643163	0.471653	1.95808	1.15769	0.471653	1.10052	0.929014	3.33016	1.84373	3.38733	0.471653	0.528823	0.185803
Lilrb4a	0.114728	-0.0543446	0.114728	-0.17511	0.501178	0.815169	-0.102651	0.332106	0.477025	0.621944	0.718557	0.163034	0.887629	0.911782	0.187187	1.75714	0.960088	1.90206	0.621944	1.51561	3.66524	2.57835	3.08557	2.16775	1.0567	0.887629
Phf23	-0.070087	-0.210261	0.070087	0.210261	2.87357	2.31287	1.19148	4.13513	1.612	0.770957	1.33165	0.210261	1.19148	1.0513	1.33165	0.490609	1.75217	-0.070087	1.0513	0.490609	0.630783	0.350435	1.47183	-0.210261	0.911131	0.911131
Rmnd1	0.402109	0.241265	-0.562952	-0.0804218	-1.04548	-0.88464	0.241265	0.723796	1.04548	-0.241265	-1.52801	-0.241265	-1.68886	-0.88464	-1.52801	-0.0804218	-1.52801	-1.04548	-1.52801	-2.33223	-2.01054	-2.17139	-1.36717	0.402109	0.723796	0.562952
Rnf149	-0.217915	0.217915	0	0	0	0	0.43583	1.08957	-0.653744	-1.30749	-0.43583	0.43583	0.43583	0	0	1.08957	1.30749	0.871659	3.26872	1.5254	2.39706	2.17915	1.08957	0	0	0.653744
Agpat1	0.489517	-0.652689	0.815861	-0.652689	0.815861	0.652689	2.77393	1.46855	0.979033	1.30538	5.55112e-17	-0.163172	0.979033	0.815861	0.489517	0.163172	0.652689	1.46855	-1.63172	0.163172	-0.326344	-0.326344	-0.815861	0.489517	0.163172	2.77393
Mthfd2	0	0.522355	-0.348236	-0.174118	0	0.348236	0.174118	0.174118	0	1.04471	1.21883	0.348236	1.04471	1.56706	0.870591	0.522355	1.9153	1.56706	4.17884	1.21883	0.348236	1.74118	1.74118	2.43766	1.21883	0
Tia1	-0.257405	0.257405	0.257405	-0.257405	-0.943819	-1.11542	-2.14504	-0.257405	-1.11542	-3.00306	-2.31665	-3.00306	-2.14504	-2.83146	-3.00306	-1.45863	-2.31665	-2.83146	-1.63023	-1.11542	-1.80184	-1.97344	-2.48825	-1.63023	-1.45863	-1.63023
Susd3	-0.129255	0.043085	-0.240045	0.326215	-1.54491	-1.47105	0.523175	-2.03731	-1.55722	-1.61877	-2.06193	-1.27409	-2.56664	-2.40661	-0.695515	-1.36026	-2.24658	-1.84035	-2.25889	-1.88959	-2.57895	-3.14521	-3.05904	-1.59415	-0.658585	-1.55722
Zfp36	-0.0487537	-0.284824	-0.0564516	0.390029	2.26576	3.26906	1.29326	1.81672	0.667155	1.22141	1.46004	-0.877566	1.02896	0.697947	0.177053	-0.123167	0.400293	2.0143	-1.05975	-0.0744135	-0.112903	0.400293	-0.256598	0.182185	0.641496	-0.151393
Cracr2b	0.0320667	-0.224467	-0.0962001	0.2886	-0.352734	0.0320667	1.31473	-0.224467	0.160333	0.0320667	1.18647	-1.2506	-0.481	-0.865801	-0.994067	-0.224467	-1.2506	-1.12233	-1.12233	-1.12233	-0.865801	-0.609267	-0.609267	3.11047	0.416867	1.31473
Gm39972	-0.212932	-0.0580723	-0.367791	0.638796	-0.75494	1.02594	1.1808	0.0193574	0.0967872	2.96169	1.64538	0.174217	2.49711	-0.367791	0.0193574	-0.445221	-0.212932	0.0193574	0.329077	1.56795	0.329077	2.49711	0.871085	1.1808	-0.367791	1.02594
H2-K1	-0.00849375	-0.288787	0.4077	-0.110419	-0.620043	0.263306	0.0509625	-0.509625	0.806906	1.16364	2.01302	1.88561	1.14666	1.82616	1.39297	2.40373	1.44394	0.942806	1.6308	-0.501131	1.44394	1.33352	2.02151	2.69252	2.41222	1.81766
Trappc5	0.298543	-0.6966	-0.6966	1.09466	-0.895629	-0.0995143	-0.895629	0.895629	1.29369	-0.497572	-1.29369	-0.895629	-0.895629	-2.0898	-1.89077	-1.29369	-1.29369	-1.69174	-2.48786	-2.0898	-0.6966	-0.6966	-1.89077	0.497572	-0.497572	-0.0995143
Noc4l	0.131237	0.131237	0	-0.262474	0.656184	0.39371	-0.656184	0.524947	1.31237	4.06834	1.83732	0	0.918658	0.787421	1.04989	-0.262474	0	1.57484	-0.131237	0.131237	-0.787421	0.39371	0.524947	-0.787421	-0.131237	-0.131237
Mvp	0.141187	0	0.564748	-0.705935	0.564748	1.41187	0.988309	1.27068	1.97662	3.10611	2.96493	2.96493	1.27068	0	0.564748	0.564748	1.1295	0.988309	-0.705935	1.1295	1.41187	1.83543	0.282374	1.83543	0.988309	0.564748
Emp3	0.0173406	-0.29479	0.0173406	0.260109	-0.364152	-0.225428	-0.849689	-0.329471	-0.88437	0.121384	-0.364152	0.468196	-0.364152	-0.29479	-0.537558	1.82076	-0.0867029	0.29479	-0.468196	0.0867029	2.06353	0.953732	1.30054	3.24269	1.82076	0.502877
Cd209a	-0.12906	-0.06453	0.32265	-0.12906	-0.483975	-0.290385	-0.70983	0.613035	-0.06453	-0.742095	0.70983	-0.77436	-0.806625	-0.19359	0.096795	2.12949	0.096795	0.32265	1.9359	1.58099	0.742095	0.77436	0.548505	1.61325	2.87159	1.87137
Grwd1	0.929642	-0.382794	0.0546848	-0.601533	-0.164054	-0.382794	1.8046	-0.382794	-0.601533	0.492163	2.67956	2.8983	1.14838	1.58586	1.8046	0.710903	0.929642	0.273424	1.14838	2.46082	1.36712	1.36712	1.14838	0.492163	0.273424	0.273424
Tmem50b	0.0290544	-0.0871631	0.319598	-0.261489	-0.784468	-0.610142	-1.48177	0.493924	-1.30745	-2.87638	-2.70206	-1.77232	-1.94664	-1.07501	-1.42366	-0.784468	-2.3534	-2.58584	-1.19123	-0.726359	-0.900685	-1.0169	-0.552033	0.435815	0.66825	-0.319598
Hnrnpa2b1	-0.727527	0.579913	-0.179246	0.32686	0.79079	2.09823	0.369035	3.11044	0.959492	-0.0105439	-0.263597	-1.14928	-0.685351	-0.179246	-0.601	0.579913	-0.13707	-0.0527193	-0.854053	-1.14928	-0.13707	0.411211	-0.263597	-0.643176	0.200333	-1.69756
Hba-a2	-0.597363	2.03166	0.454246	-1.88854	-1.78042	-0.5645	-1.91187	1.04578	-1.25462	-1.38607	-1.91187	-1.91187	-1.78042	-1.64897	-1.91187	-1.91187	-1.28748	-1.41893	-1.15603	-0.5645	-1.4518	-1.7147	-1.55038	-1.78042	-1.78042	-1.91187
Rnf220	-0.379994	-0.54888	-0.211108	1.13998	-0.211108	-0.886652	-1.5622	-1.39331	-0.886652	0.295551	-0.717766	2.32218	-0.717766	-1.05554	-1.5622	0.633323	-1.22442	-1.39331	-1.39331	-0.54888	-1.05554	-1.39331	-1.39331	0.971095	0.802209	0.295551
Pycr2	0	-0.102966	0.308899	-0.205932	0.823729	0.308899	0.411865	1.02966	0.720763	3.29492	0.926696	0.514831	0	-0.720763	-0.926696	-1.13263	-0.205932	-0.514831	-2.16229	-0.308899	-0.514831	-1.02966	-0.308899	0.823729	0.720763	0.411865
Id2	-0.00535291	-0.00535291	-0.0481762	0.0588821	0.636997	1.12946	-0.326528	0.67982	0.979583	0.636997	0.337234	0.829702	1.62193	1.96452	1.04382	1.62193	2.02875	1.08664	1.53629	2.90663	3.54898	1.9217	3.16357	0.744055	0.722643	0.829702
Eif1a	0.0352546	0.0352546	0.0352546	-0.105764	0.317291	0.951874	0.0352546	-0.0352546	0.528819	-0.317291	0.317291	-0.387801	-0.246782	2.36206	1.02238	0.528819	0.810856	-0.105764	4.26581	1.37493	0.881365	0.599328	1.79798	0.176273	0.246782	0.0352546
Hist3h2a	-0.158386	-0.105591	-0.211181	0.475158	-0.316772	-1.1087	-1.79504	0.475158	0.844725	-2.48138	-2.2702	-1.47827	-2.00622	-1.42547	-1.74224	0	-2.05902	-1.58386	-1.05591	-1.74224	-1.95343	-1.63665	-2.05902	-1.21429	0.527953	-0.369567
Ell	0.439363	-0.0627661	-0.0627661	-0.313831	0.439363	-0.0627661	1.19256	1.69469	1.19256	0.941492	1.44362	1.69469	0.439363	-0.313831	-0.564895	-1.06702	0.188298	0.439363	-1.82022	0.188298	-0.564895	-0.815959	-1.31809	1.69469	-0.0627661	-1.56915
Golm1	0.511961	0.230011	-0.690034	-0.0519381	-0.348727	-0.630676	1.0907	-0.0370986	-0.215172	-1.93655	-1.28361	-2.1443	-1.5062	-1.7288	-2.24818	-2.32237	-1.28361	-2.01074	-1.32813	-2.05526	-2.60432	-2.27785	-1.62492	-1.90687	-1.38749	-1.83267
Nfkbiz	-0.195742	-0.419447	0.139816	0.475374	2.32094	3.83095	0.587226	-0.0838895	-0.363521	0.810931	2.09724	0.922784	1.8176	0.97871	0.643153	0.251668	0.699079	1.98538	0.363521	1.03464	1.5939	1.76168	2.15316	0.755005	0.643153	2.04131
Hspa1a	-0.21029	0.107129	-0.21029	0.313452	2.13861	4.39229	1.53552	0.218226	1.04352	0.329323	0.488033	-0.21029	0.170613	1.63074	0.376936	0.741968	0.154742	0.583259	-0.226161	0.138871	-0.178549	0.329323	-0.242032	0.678484	1.23397	1.29745
Plod1	0.654751	-0.629074	-0.526368	0.500692	0.0898678	-0.0641913	1.78452	1.06557	1.27099	-0.0128383	-0.21825	-1.75884	0.0898678	-0.73178	-1.29666	-1.96425	-0.680427	0.0898678	-1.19396	-0.629074	-1.24531	-1.24531	-0.988545	-1.1426	-1.39937	-2.16966
Sparc	-0.307974	0.177844	-0.303637	0.433767	0.537871	-0.672339	-0.798131	0.338338	-1.25792	-0.494494	-1.41842	-2.48115	-0.507507	-1.51818	-2.38572	-2.672	-2.09076	-1.84351	-1.25792	-0.117117	-1.85652	-0.602936	-1.97364	-2.91058	-1.45746	-1.50951
Oasl2	0.0867168	0.0867168	0.0173434	-0.190777	0.711078	0.0867168	-0.26015	0.433584	2.44541	0.294837	0.641704	0.502958	1.47419	0.780451	0.0173434	2.58416	1.75168	1.89043	0.433584	1.26607	3.2779	1.89043	2.86165	0.849825	0.711078	0.641704
Lrrc45	-0.363464	-0.363464	0.444233	0.282694	-0.0403849	0.928852	1.09039	0.767312	1.41347	-0.686543	0.605773	-1.97886	-0.848082	-0.848082	-0.525003	-0.363464	-1.3327	-0.525003	-1.81732	-1.3327	-1.3327	-1.00962	-0.848082	1.89809	0.121155	0.605773
Rps18	-0.610066	-0.0849459	0.285727	0.409285	-0.455619	-0.270282	-0.779958	-0.718179	-0.733624	0.872626	0.733624	1.27419	0.193059	0.857181	0.779958	1.89198	1.04252	0.795403	1.56764	0.810847	2.00009	1.25874	1.27419	2.66421	2.66421	1.66031
Cd164	0.261909	0.14781	-0.370821	-0.0388973	-0.381194	-0.650882	-1.07616	-0.588647	1.47551	-2.36237	-1.23175	-2.41423	-0.578274	0.127065	-0.764981	-0.868707	-1.64665	-1.57405	0.448616	-1.33548	-2.14454	-0.692373	-1.51181	-2.32088	-1.79187	-2.28976
Gpr160	0.396861	0.170083	-0.0566944	-0.51025	-0.340167	-1.70083	-2.77803	-1.70083	-2.38117	-1.9843	-2.60794	-1.36067	-2.21108	-2.15439	-1.75753	-1.81422	-0.963805	-2.32447	-1.19058	-2.21108	-2.60794	-2.041	-1.19058	-0.396861	0.113389	0.113389
Calcoco1	0.765901	0.530239	-0.412408	-0.883732	-0.176746	0.530239	0.765901	2.41554	-0.64807	-0.176746	-0.176746	-0.412408	-1.11939	-0.883732	-0.176746	-0.64807	-0.412408	-0.176746	-2.2977	-2.06204	-1.11939	-0.883732	-1.59072	1.23723	0.0589155	-0.412408
Erp29	-0.272811	-0.21958	0.365966	0.126425	-0.938204	-0.565584	-1.25759	-0.326043	1.05797	-1.20436	-1.68344	-2.48192	-2.42868	-1.73668	-2.90777	-2.34884	-2.29561	-1.15113	-0.618816	-0.805126	-0.379274	-1.23098	-2.1093	-0.618816	-0.00665393	-0.40589
Il1f9	0.481425	0.240713	-0.240713	-0.481425	-0.722138	0	-0.842494	-0.361069	-0.722138	0	-0.240713	0.120356	-0.240713	0	0	-0.361069	-0.361069	0.120356	-0.361069	2.16641	3.61069	0	1.9257	0.361069	-0.722138	-0.481425
Tmem42	-0.152329	0.253881	-0.152329	0.0507762	1.2694	-0.355433	-1.57406	-1.98027	-2.18338	-0.558538	1.87872	-0.761643	-1.77717	-0.558538	-0.964747	-0.964747	0.0507762	-0.558538	-0.355433	0.66009	-0.558538	-0.558538	-0.761643	1.2694	1.0663	0.0507762
Lyz2	-0.00551868	-0.394688	0.852126	-0.451919	-0.924482	-0.0913649	-1.29239	-0.232807	-0.401229	-0.41758	-0.755242	-0.913036	-0.639145	-0.0880946	-1.06674	0.344407	-0.86071	-0.249976	-0.63424	-0.124068	2.3344	0.261831	1.16362	2.1946	2.08913	0.806341
Icosl	0.0982819	-0.294846	0.0982819	0.0982819	2.19496	2.326	1.67079	1.67079	0.491409	1.80183	1.14662	0.360367	1.14662	1.01558	1.27766	1.53975	1.27766	2.98122	-1.0811	0.0982819	-0.687973	-0.0327606	0.491409	2.19496	1.14662	0.229324
Pcmtd2	0.180607	-0.397336	-0.108364	0.325093	-1.11977	-1.98668	-1.40874	-1.11977	-0.25285	-2.27565	-1.40874	-2.56462	-1.69771	-1.40874	0.325093	-2.27565	-1.55322	-2.99808	-1.69771	-2.70911	-2.56462	-2.70911	-2.56462	-1.55322	-0.830794	-1.40874
Crybb1	0.126882	0.338352	-1.33931	0.874077	-1.70586	-1.64947	-0.380647	1.4239	0.521627	0.986861	-0.0422941	-0.28196	-1.31112	-0.690803	-1.29702	-0.676705	-1.4239	0.338352	-1.3957	0.437039	-0.14098	-0.676705	-1.38161	-1.18423	-1.83274	-2.41076
P2ry13	0.131663	0.0848496	0.0419371	-0.25845	-1.55753	-0.582244	-2.27143	-1.19082	-2.09588	-3.21941	-2.61473	-2.71616	-2.40017	-1.1167	-2.12709	-2.46259	-2.19341	-2.53281	-0.870927	-2.79809	-2.92292	-2.4899	-1.35077	-1.99835	-1.60824	-2.37676
Nfkb2	-0.112962	0.18827	-0.263578	0.18827	1.84505	1.54382	1.84505	0.489503	2.89936	0.489503	2.14628	1.24258	1.24258	0.489503	0.037654	0.338886	0.941351	2.59813	-0.564811	2.74875	1.69443	0.489503	1.24258	-0.112962	0.338886	-0.263578
Os9	0.743106	-0.517923	0.0225184	-0.247702	0.382812	0.292739	1.46369	2.4545	0.472886	1.01333	0.0225184	-0.427849	-0.517923	-0.0675551	-0.788143	-0.878217	-0.0675551	-0.517923	-1.77895	-1.14844	-0.878217	-0.0675551	-0.96829	1.82399	1.37362	-0.96829
Tspo	-0.121155	-0.155771	0.155771	0.121155	-0.103847	0.657701	0.692317	1.03847	0.363466	2.4058	1.40194	1.48848	0.778856	0.432698	0.363466	1.26348	1.40194	1.0904	0.536545	2.23272	3.11542	1.50579	3.54812	2.68273	1.50579	0.796164
St3gal6	0.191376	0.217773	-0.336558	-0.0725908	-0.204574	-0.204574	-1.20765	-1.49801	-1.70918	-0.864491	-1.92036	-1.36603	-2.50108	-2.15793	-1.73558	-2.42189	-1.97315	-2.60667	-1.41882	-2.76505	-3.37217	-2.65946	-1.99955	-1.73558	-0.758904	-0.679714
Mlph	0.414325	0.0591892	-0.651081	0.177568	0.532703	0.414325	1.95324	2.19	2.42676	2.07162	1.83487	1.1246	1.71649	1.00622	1.83487	1.00622	1.47973	3.61054	0.177568	1.47973	0.0591892	1.36135	1.71649	3.01865	0.414325	0.887838
Vps18	0.299336	-0.232817	-0.631931	0.565412	0.0332595	0.166298	0.166298	0.565412	0.831488	1.2306	0.964526	0.166298	0.299336	0.299336	-1.16408	-2.22839	-0.498893	1.36364	-1.69623	-0.365855	-1.16408	-1.96231	-1.03104	-0.898007	-1.16408	-1.69623
AU040320	-0.523201	0.1744	-0.290667	0.639468	0.406934	-0.755735	1.10454	-0.523201	-0.523201	-0.523201	0.406934	-1.68587	-0.290667	-1.45334	-1.68587	-2.15094	-1.68587	-0.523201	-2.61601	-1.2208	-1.91841	-2.15094	-2.15094	-1.68587	-0.0581335	-1.45334
Ubald1	0.0870104	-0.609073	-0.261031	0.783094	0.783094	0.783094	0.957115	0.0870104	1.30516	0.783094	2.17526	0.957115	2.00124	0.783094	0.783094	-0.261031	0.957115	2.00124	-1.47918	-0.435052	-0.609073	-0.783094	0.0870104	-0.957115	-0.435052	-1.30516
Rcan1	-0.0370179	0.0123393	-0.0370179	0.0616965	0.308483	0.900769	0.505912	0.604626	0.851412	-0.382519	0.456554	0.160411	1.19691	1.34498	0.950127	0.505912	0.950127	1.34498	1.49306	0.752698	1.7892	4.75063	-0.18509	0.456554	0.0616965	-0.0370179
Dab2	0.764386	0.365576	0.299108	-1.42907	0.299108	0.232639	0.0332342	-0.897323	0.498513	-2.42609	-1.76141	-2.6255	-1.82788	-1.56201	-1.42907	-0.697918	-1.76141	-0.897323	-1.82788	-1.03026	-1.76141	-1.29613	-1.89435	0.232639	-0.0332342	-1.29613
Pdlim4	-0.452129	-0.184201	0.0837276	0.552602	-1.52384	-1.52384	-0.586093	-2.12668	-1.18893	1.08846	-1.25591	1.22242	-0.385147	-1.05497	-0.184201	-1.79177	-1.18893	0.0837276	-2.12668	-0.251183	-1.79177	-1.72479	-1.38988	-1.99272	-1.05497	-2.52857
Akt2	0.326196	-0.456674	-0.456674	0.587153	1.63098	0.587153	0.326196	1.37002	0.326196	2.93576	1.89194	0.0652392	0.587153	-0.195718	-0.978588	0.326196	0.0652392	0.587153	-1.76146	0.0652392	-0.195718	-0.195718	1.37002	-0.717631	-0.456674	-0.978588
Runx1	-0.0192928	0.0578783	-0.0964639	0.0578783	1.52413	0.443734	1.6013	0.443734	3.76209	0.598076	2.06433	1.75564	0.983932	1.83281	1.52413	-0.0192928	0.135049	1.75564	-0.482319	1.44696	-0.0192928	0.0578783	1.21545	-0.0964639	-0.250806	-0.0192928
Mppe1	-0.309786	0.433701	0.0619573	-0.185872	-2.29242	-1.05327	-2.04459	-2.1685	-2.04459	-1.05327	0.309786	-1.79676	-1.3011	-0.805445	-1.17719	0.185872	-0.929359	-0.805445	0.0619573	-2.04459	0.185872	-1.3011	-1.05327	1.3011	0.0619573	0.805445
Usp21	0.262527	-0.262527	0.262527	-0.262527	0.78758	0.997601	2.25773	1.9427	2.04771	1.73268	1.20762	-0.472548	1.52265	-0.367537	0.78758	-0.262527	-0.472548	0.682569	-1.31263	0.472548	-0.682569	0.472548	-1.10261	-0.472548	-0.472548	-0.472548
Rps24	-0.443535	-0.0578524	0.0964206	0.404967	-0.752081	-0.636376	-1.25347	-0.636376	-0.443535	-0.829217	0.443535	-0.713513	-0.289262	0.289262	-0.520671	0.134989	-0.482103	-0.173557	2.44908	1.60058	2.0634	1.63915	0.674944	1.67772	1.13776	0.906354
Evl	-0.251142	-0.538161	-0.107632	0.896936	-0.538161	-0.825181	1.04045	-1.1122	-1.39922	-1.25571	-0.251142	-0.394652	-0.681671	-0.968691	0.609916	-0.107632	-1.39922	-0.107632	-2.5473	-2.40379	-1.97326	-1.97326	-2.5473	0.322897	0.0358774	-0.538161
Ykt6	0.236258	0	0	-0.236258	-0.945033	0	0.945033	2.36258	-1.18129	-0.945033	-0.708775	-0.236258	-0.708775	-2.12632	-1.89007	-0.945033	-1.65381	-1.41755	-2.12632	-1.89007	-1.41755	-1.18129	-0.945033	-0.945033	-1.18129	-1.41755
Rps16	-0.487186	-0.380112	0.133842	0.733456	-0.273038	0.476479	-0.530016	0.0481832	-0.14455	1.09751	0.776285	-0.14455	1.26883	0.733456	0.30516	1.09751	0.433649	1.11892	2.08259	2.12542	2.57513	2.2539	1.5258	2.59654	2.51088	1.09751
Mif	0	-0.202743	-0.371695	0.574437	-0.77718	-0.405485	0	-0.844761	-0.236533	1.45299	0.236533	1.28404	-0.168952	0.439276	0.168952	0.81097	0.304114	0.946132	0.709599	0.371695	2.19638	1.01371	0.506856	2.87219	2.09501	2.70323
Txndc15	-0.0479281	-0.750873	0.463305	0.335497	-0.431353	-0.814777	0.782825	-0.303545	0.718921	-2.41238	-2.60409	-1.90115	-1.96505	-1.90115	-1.77334	-1.77334	-2.22067	-1.38991	-0.367449	-1.32601	-1.45382	-1.1982	-1.77334	-1.45382	0.271592	-1.00649
Abcf1	-0.357814	-0.357814	0.255582	0.460047	0.664512	0.255582	1.68684	3.93596	0.0511163	1.27791	0.0511163	-0.357814	1.07344	0.460047	1.27791	0.664512	1.07344	1.07344	-0.562279	0.0511163	-0.357814	-0.562279	-0.153349	-0.562279	-0.562279	1.48237
Rnps1	-0.267329	-0.753381	0.510355	0.510355	1.77409	-0.0729078	0.121513	0.704776	-0.364539	3.13504	2.7462	3.03783	1.19083	0.607565	0.607565	0.607565	1.38525	1.28804	-0.0729078	0.0243026	0.510355	0.607565	0.315934	1.77409	0.801986	0.899197
Csf2ra	-0.0209439	-0.10472	0.0209439	0.10472	0.0209439	-0.10472	0.691149	1.31947	0.356046	3.66518	0.774925	0.565486	1.1938	0.314159	-0.230383	0.230383	1.15192	1.44513	-0.230383	-0.146607	0.272271	0.607373	0.942476	3.37197	1.86401	0.523598
Snu13	0.111845	-0.484662	0.260972	0.111845	0.484662	0.857478	-1.15573	0.708352	-0.782915	-1.45398	0.633788	-1.30486	-0.335535	-0.111845	-0.782915	1.45398	0.0372817	-0.484662	1.23029	1.45398	2.19962	1.75224	1.30486	0.260972	0.335535	-1.23029
Cdk6	-0.306194	0.153097	0.306194	-0.153097	-0.612387	0.306194	0.612387	-0.765484	0.612387	0.45929	1.53097	2.75574	1.22477	1.68406	1.22477	0.45929	1.68406	1.22477	2.75574	1.37787	0.45929	1.37787	3.21503	0.612387	0.153097	0.612387
Rrad	0.0363921	0.230483	-0.254744	-0.0121307	0.570142	0.618665	1.34651	-0.400313	-0.788495	4.79162	1.05537	1.15242	1.20094	1.05537	0.133438	0.52162	1.24946	1.00685	0.958325	1.05537	0.18196	0.52162	0.715711	0.279006	0.618665	0.279006
Ivns1abp	-0.109523	0.196314	-0.200447	0.113656	-1.22541	0.378163	-0.0599275	0.642671	-0.183915	-2.26691	-1.40726	-2.68021	-1.67177	-1.51472	-1.63871	-1.56431	-2.09333	-2.00241	-1.90321	-2.46529	-2.15946	-1.85362	-2.44876	-1.87015	-1.01877	-1.12622
Atp6v0a1	0.201134	-0.0287334	-0.0287334	-0.143667	1.63781	1.86767	3.82155	2.04007	2.26994	0.948204	1.00567	1.06314	0.373535	0.83327	0.0862003	0.0862003	0.201134	1.75274	-0.545935	-0.0862003	0.201134	0.0862003	0.143667	0.258601	0.0862003	-0.0287334
Mcl1	-0.286827	0.0318697	-0.0318697	0.286827	0.669263	1.17918	-0.541784	0.350566	-0.605524	-0.286827	0.98796	0.669263	1.62535	1.17918	1.88031	3.72875	1.43414	0.414306	2.77266	0.733002	1.62535	1.81657	0.605524	0.733002	0.605524	1.30666
Syk	0.484879	-0.749358	-0.220399	0.484879	0.13224	1.19016	1.71912	1.01384	-1.102	1.01384	0.308559	-0.0440799	-0.573038	0.837518	0.484879	-0.573038	-0.925678	1.36648	-1.63096	-0.573038	-0.396719	-0.749358	-0.573038	-1.102	-1.80728	-1.98359
Abi3	0.27843	-0.21846	-0.252729	0.192759	-0.0471189	-1.22937	1.27221	-0.0813872	-0.732484	0.552576	-0.509741	-1.07517	-1.31505	-1.38358	-0.646814	-2.41163	-1.1437	0.638247	-2.41163	-1.10944	-2.30883	-2.00041	-1.98328	-1.62346	-0.201326	-1.43498
Psmb8	-0.221341	-0.309877	0.509084	0.0221341	-0.531218	0.243475	-0.796827	-0.265609	0.177073	0.752559	-0.48695	-0.420548	0	0.199207	-0.509084	1.50512	0.398414	-0.951766	2.05847	1.1067	1.37231	0.841095	1.35018	2.03634	2.7889	1.815
Fau	-0.568042	0.149485	0.149485	0.269073	-0.29207	-0.402459	-1.14758	-0.88081	-0.807218	1.29937	0.756623	1.07859	0.241475	0.361063	-0.770422	0.618637	-0.0252974	0.287471	2.70682	1.48335	1.55694	1.60294	1.11539	2.20088	0.876211	1.56614
Cxcl16	0	-0.234347	0.234347	0	0.35152	0.380813	0.08788	0.380813	0.8788	0.556573	1.90407	0.117173	1.58184	2.34347	0.673747	2.46064	1.23032	1.3182	1.93336	1.66972	3.60308	2.78287	2.10912	1.3182	1.43537	1.81619
Tlr2	0.0478404	0.0304439	0.0304439	-0.108728	1.77009	0.691511	-0.0565386	0.291391	2.08323	-0.143521	1.80489	0.604528	1.80489	2.53554	0.308788	0.656718	0.813286	0.691511	0.900268	1.14382	2.32678	2.50075	3.57933	0.465356	0.604528	0.273995
Hpgd	-0.00889921	0.311472	0.133488	-0.436061	0.293674	-0.774231	-2.85665	-1.34378	-2.14471	-2.50068	-1.80654	-3.28381	-1.52177	-2.07352	-1.64635	-2.2337	-2.42948	-2.09131	-1.61076	-2.2693	-1.87773	-1.148	-2.42948	-1.21919	-0.382666	-1.00561
Tmem60	-0.342162	0.256622	0.0855405	0	-0.769865	-0.513243	-1.88189	-0.513243	-1.19757	-1.45419	-1.71081	-1.02649	-1.53973	-0.598784	-0.0855405	1.36865	-1.02649	-0.940946	0.256622	-1.19757	0	-0.342162	-0.598784	1.71081	0.598784	2.05297
Aamp	0.238953	-0.467517	-0.0103893	0.238953	0.155839	0.155839	-0.42596	0.986981	-0.467517	3.10639	1.36099	2.31681	0.0311678	-0.841531	-0.633746	0.28051	-0.135061	-0.883088	0.405182	-0.592189	-1.04932	-0.71686	-0.924645	0.529853	1.31944	0.28051
Emc3	-0.162411	0.162411	-0.108274	0.108274	-1.29929	-0.108274	-0.757919	0.866193	-1.19101	-1.8948	-2.70685	-2.32789	-2.05721	-0.866193	-1.8948	0	-1.56997	-2.76099	-0.649644	-1.94893	-2.21962	-2.21962	-1.67825	-1.29929	-0.649644	-2.00307
Crip1	-0.119344	-0.231667	0.554597	-0.203586	-0.175505	0.0772224	-1.00389	-0.386112	-0.540557	0.217627	-0.386112	-0.414193	-0.105303	-0.189546	-0.161465	0.554597	0.498435	0.709042	0.147425	0.989851	1.57955	0.343991	1.77612	3.20824	2.63258	1.45319
Gm40991	-0.200819	-0.361474	-0.0401638	0.602456	-1.16475	0.441801	0.441801	-1.3254	-1.48606	2.04835	2.53032	0.281146	0.281146	-1.64671	-1.00409	0.281146	-0.522129	-0.361474	-0.200819	0.281146	-0.522129	0.763111	-0.200819	-0.843439	-1.3254	-1.00409
Map3k8	0	0	0.0497114	-0.0497114	-0.198845	0.447402	0.994227	-0.397691	-0.34798	0.596536	0.34798	0.695959	1.24278	0.74567	0.497114	3.9272	1.14336	0.695959	2.08788	2.33643	0.447402	1.54105	2.38615	0.198845	0.198845	0.397691
Rasal3	0.371487	-0.653304	-0.448346	0.730163	0.269007	0.217768	1.90867	1.49876	1.08884	1.85743	0.781403	0.422726	-0.345867	-0.448346	-0.755783	-1.72933	-0.653304	1.2938	-1.62685	-0.602064	-1.31942	-1.01198	-0.397106	-0.0384296	0.217768	-0.550825
Bloc1s6	-0.117246	-0.586232	-0.586232	1.28971	-1.99319	-1.5242	-1.28971	1.05522	-1.05522	-2.69667	-2.46217	-3.40015	-2.22768	-1.05522	-1.05522	-1.28971	-1.5242	-1.99319	-1.28971	-1.7587	-1.5242	-1.28971	-0.820725	-1.28971	-1.28971	-1.05522
Sap25	-0.378268	-0.315224	-0.252179	0.945671	-0.945671	0.315224	0.882626	0.0630447	0.630447	0.882626	0	-1.07176	-1.1348	-1.32394	-1.63916	-1.70221	-1.45003	0.504358	-2.14352	-1.8283	-1.32394	-1.76525	-2.14352	-0.0630447	-0.441313	0.378268
Ip6k1	0.42658	-0.670341	-0.42658	0.670341	-1.15786	-0.42658	-0.3047	-1.03598	0.3047	-0.670341	0.18282	-0.3047	-1.5235	-1.64538	-1.03598	-1.76726	-1.64538	-1.27974	-2.86418	-2.25478	-2.25478	-2.98606	-1.76726	-0.670341	0.18282	-1.88914
Btg1	-0.100977	-0.100977	0.141368	0.0605861	0.747229	1.59543	0.949182	-0.82801	0.343321	-0.141368	1.23192	1.83778	1.23192	1.67622	2.44364	3.13028	3.21106	1.51465	1.11075	1.11075	0.585666	0.626056	0.989573	-0.0201954	0.26254	1.71661
Htra2	0.354833	-0.466886	0.0560263	0.0560263	-0.242781	0.504237	0.280132	1.25125	0.653641	-0.541588	-1.36331	-2.25973	-1.81152	-0.690992	-1.51271	-0.392184	-1.1392	-0.915097	-1.66211	-1.0645	-1.43801	-0.765693	-1.58741	1.69947	0.504237	0.354833
Slc12a9	0.182746	0.27412	-0.456866	0	1.46197	0.730986	1.00511	0.182746	2.28433	2.83257	1.55334	-0.182746	1.00511	0.822359	-0.27412	-1.00511	1.00511	2.01021	-0.548239	0.365493	-0.0913732	-0.548239	-0.182746	-0.456866	-0.0913732	-1.00511
U2af2	-0.296374	0	-0.592749	0.889123	1.48187	1.77825	3.85287	2.07462	0.889123	2.07462	0.889123	0	0.296374	0.296374	0	0.592749	0.592749	1.1855	-0.296374	0	0	-0.296374	-0.296374	1.1855	0	0.889123
Gm21188	0.0438156	-0.306709	0.569603	-0.306709	-0.131447	0.39434	-0.832496	-0.306709	0.744865	-0.481971	-0.131447	-0.131447	0.219078	0.920127	0.219078	2.14696	0.744865	1.27065	0.219078	0.744865	2.67275	1.79644	2.49749	2.49749	1.27065	1.44591
Prkx	0.538682	-0.107736	-0.107736	-0.323209	-0.107736	0.538682	2.69341	2.69341	1.1851	1.40057	0.538682	3.5553	0.323209	1.1851	0.323209	0.538682	1.40057	-0.323209	1.40057	0.538682	0.969628	0.754155	2.04699	0.538682	0.323209	-0.323209
Fam217b	0	0	0	0	0.397285	0	1.45671	-0.132428	0.264856	2.38371	1.05943	0.397285	1.45671	1.72157	2.38371	0.397285	1.45671	3.44313	-0.132428	0.529713	-0.397285	0.529713	2.11885	-0.132428	0.529713	-0.132428
Cd63	-0.0163249	-0.15418	0.0417192	0.128785	0.0489747	0.876103	-0.197713	1.50733	0.825314	1.20986	0.76727	0.230363	0.281151	0.912381	0.535094	3.07452	0.26664	-0.00181388	0.919636	0.571372	3.07452	1.52184	0.564116	2.90039	2.20386	2.07326
Plac8	0.0136321	-0.149953	0.395332	-0.25901	0.25901	0.204482	-0.25901	-0.177218	0.0954249	0.477124	0.25901	0.149953	1.186	0.83156	-0.177218	1.07694	0.886088	0.940617	0.749767	1.40411	4.23959	1.45864	2.71279	0.913353	0.177218	-0.0408964
Clec4d	0.324965	-0.0216643	-0.0216643	-0.281637	-0.281637	0.15165	-0.541609	0.15165	0.15165	-0.108322	0.15165	-0.0216643	-0.0216643	-0.0216643	-0.108322	-0.281637	-0.0216643	-0.108322	0.064993	2.57806	3.44463	-0.108322	2.66471	-0.108322	-0.281637	-0.541609
Selenow	-0.319211	0.237362	0.171883	-0.0900338	0.237362	0.171883	1.44873	0.892153	0.171883	2.10352	1.18681	1.5142	0.728455	0.564757	0.662976	3.11844	1.80886	1.77612	1.02311	1.41599	2.88927	1.28503	2.0053	3.54406	1.87434	1.54694
Litaf	0.187409	0.0208233	-0.145763	-0.0624698	0.687167	0.603874	0.0763519	1.02034	0.353995	0.798225	0.159645	1.18693	2.40856	2.49185	1.0481	-0.839871	1.38128	1.85327	0.215174	2.40856	2.6862	1.8255	1.99209	0.104116	-0.284584	-0.0902341
Mpo	-0.487213	-1.002	2.41768	-0.928462	-1.73742	-1.48002	-1.84773	-1.33294	-1.59034	-0.523984	-1.55357	0.395286	-0.965233	0.910077	-1.59034	-1.55357	-1.18586	-1.002	-1.73742	-1.22263	-0.0827343	-1.03877	0.0275781	-1.84773	-1.84773	-1.66388
Sertad1	-0.365075	-0.073015	0.219045	0.219045	1.53331	2.11743	-0.219045	-0.219045	0.219045	3.57773	1.9714	1.38728	1.09522	1.53331	-0.511105	0.511105	0.949195	0.803165	1.09522	2.26346	1.67934	1.9714	0.219045	0.803165	1.38728	2.11743
Smim3	0.139604	-0.0997169	-0.0997169	0.0598301	0.0598301	1.25643	2.29349	2.37326	0.618245	0.299151	1.33621	-0.418811	0.618245	1.41598	1.57553	2.05417	0.777792	0.618245	3.56986	2.13394	2.45304	1.49575	1.6553	0.857565	0.378924	0.139604
Rps8	-0.606616	-0.206132	0.524163	0.288584	0.147237	0.477047	0.547721	-0.889311	-0.606616	1.93764	0.45349	2.71505	0.265026	0.665511	0.500605	2.71505	1.13667	1.01888	0.571279	1.65494	1.81985	1.44292	0.736184	2.5737	2.00831	1.37225
Phf11b	-0.135247	0.081148	0.189345	-0.135247	-0.297542	1.21722	0.081148	2.0287	-0.081148	1.16312	0.459838	-0.135247	1.27132	1.9746	0.459838	2.29919	0.892627	2.73198	2.1369	2.40739	2.67788	2.0287	2.24509	1.16312	1.32542	1.32542
Wdfy2	0.111312	-0.333935	0.111312	0.111312	-0.482351	-0.630766	-0.333935	-1.07601	-0.0371039	-1.07601	-0.0371039	-1.52126	-1.07601	-1.07601	-1.22443	-3.15383	-1.66968	-0.779182	-2.857	-1.07601	-2.70858	-1.81809	-1.66968	-2.41175	-2.56017	-2.41175
Hsd17b11	0.295922	-1.28233	0.295922	0.690484	-0.0986405	0.887765	1.47961	-0.493203	-1.08505	0.493203	-0.887765	-1.28233	-0.493203	-0.295922	-0.493203	0.295922	-0.493203	-0.0986405	-2.26873	-1.67689	-1.47961	-2.07145	-2.46601	-1.28233	-0.690484	-1.28233
Cyp27a1	0.0162378	-0.37347	0.276043	0.0811891	-2.12715	-0.0487135	-1.60754	1.25031	-1.15289	0.340994	-1.08793	-1.47764	-1.41269	-1.99725	-0.763178	-2.12715	-1.9323	-1.28279	-1.73745	-2.0622	-1.8024	-1.99725	-1.86735	0.470897	0.211092	-1.02298
Dtx3	0.193386	-0.580159	0.193386	0.193386	0.0386773	1.27635	0.966932	1.58577	1.89519	0.966932	1.58577	-0.270741	0.502804	0.0386773	0.812223	-0.270741	0.193386	1.74048	-1.04429	-0.42545	-0.42545	0.0386773	-0.270741	3.44228	1.27635	1.43106
Hacd4	-0.249011	-0.172392	0.593796	-0.172392	-2.08786	-1.62815	-2.93067	-1.32168	-1.39829	-2.39434	-1.24506	-1.39829	-1.09182	-1.32168	-1.55153	-1.39829	-2.08786	-1.16844	0.36394	0.900272	-0.0191547	0.134083	-0.0191547	-0.172392	0.440559	-0.555487
Arap3	-0.156063	-0.156063	0.0520208	0.260104	-0.156063	-0.156063	0.676271	-0.780313	-0.572229	-0.780313	-0.780313	-1.82073	-1.61265	-2.44498	-1.19648	-2.44498	-2.2369	-0.572229	-3.06923	-1.61265	-2.44498	-2.2369	-2.2369	-1.19648	-1.40456	-1.19648
Tsc22d1	-0.110758	0.0369192	0.0369192	0.0369192	-0.110758	-0.258434	1.07066	2.25207	1.95672	-0.701465	-0.553788	-0.996818	-1.29217	-0.996818	0.479949	0.92298	-0.406111	-0.553788	0.184596	0.479949	0.627626	0.775303	0.184596	0.627626	0.332273	2.99045
Entpd1	0.400423	-0.00931217	-0.400423	0.00931217	-0.828783	-0.735662	-1.18265	-0.0465609	-0.363175	-2.76572	-2.09524	-2.39323	-1.87175	0.0279365	-1.40614	-0.996403	-2.03937	-2.20699	0.717037	-1.98349	-2.20699	-1.62963	-2.13249	-2.03937	-1.89037	-1.96487
H2-Ab1	-0.0197079	-0.38759	0.4781	-0.0708026	-0.0124087	-0.749632	-0.172992	-0.470801	0.425546	1.78028	0.316057	1.18759	0.164233	-0.337955	0.489779	1.0927	1.04306	0.0985397	0.95839	1.09708	0.743793	0.504377	1.38175	2.60218	3.62845	1.85474
LOC100862455	-0.595938	-0.119188	-0.119188	0.834313	0.357563	0.357563	-0.500588	1.21571	-0.0715126	0.595938	0.881988	-0.405238	0.500588	0.357563	1.21571	1.40641	0.595938	0.643613	1.50176	1.64479	1.59711	0.977338	0.309888	2.78899	3.12272	2.93202
Man1a2	0.591908	0.591908	-0.854979	-0.328838	-2.30187	-2.4334	-2.4334	-2.69647	-2.17033	-2.82801	-1.51265	-2.03879	-1.64419	-1.38112	-1.51265	-1.90726	-1.38112	-2.4334	0.328838	-0.591908	-2.30187	-0.723443	-0.854979	-2.03879	-2.30187	-2.03879
Gpr146	-0.138529	0.0831173	-0.138529	0.19394	1.85629	0.415587	0.748056	2.07793	1.74546	0.637233	0.52641	-0.803468	1.96711	0.748056	-0.470998	-1.24676	0.52641	1.41299	-1.46841	0.0831173	-0.249352	-0.360175	0.0831173	-0.249352	-0.581821	-1.46841
Ly6c2	0.178774	-0.585638	1.06648	-0.659613	-0.38837	0.252749	-0.906197	-0.0678107	-0.437687	0.326724	-0.289737	-0.24042	0.277407	0.499333	-0.832222	-0.265078	0.129457	0.745917	-0.511662	0.770576	3.45834	1.04182	2.44735	-0.0678107	-0.413029	-0.832222
Gm4951	0.206901	-0.206901	-1.11022e-16	-1.11022e-16	0.206901	-0.206901	-0.206901	0.620704	1.24141	-0.620704	-0.206901	0.413803	-0.206901	1.24141	0.620704	2.48282	1.44831	0.413803	1.86211	1.03451	0.827606	2.68972	2.48282	2.27592	0.827606	2.27592
Slc16a6	0.424758	-0.172199	-0.585478	0.332919	-0.585478	-0.860997	0.332919	-0.952836	-0.815077	-2.78963	-2.33043	-1.64163	-1.87123	-1.96307	-1.59571	-2.37635	-2.51411	-1.36611	-1.32019	-2.05491	-3.15699	-2.10083	-0.998756	-2.83555	-1.77939	-1.36611
Tgm2	0.0700724	-0.0700724	-0.0700724	0.0700724	0.0700724	0.303647	0.770796	0.490507	1.19123	3.9007	1.51824	0.210217	2.82625	1.61167	0.303647	0.397077	1.47152	1.37809	0.957656	1.0978	1.79852	1.33138	1.75181	-0.163502	-0.0233575	-0.303647
Ifitm3	-0.0246405	-0.0739214	0.271045	-0.172483	-0.0246405	0.287472	0.180697	0.262832	0.607798	0.640652	1.19096	-0.156056	0.591371	1.14989	0.51745	1.51949	0.969191	2.39834	0.213551	1.01026	4.09032	1.95481	2.72688	0.714573	0.624225	0.689933
Irf2	0.43902	-0.29268	0.14634	-0.29268	2.78046	0.87804	1.02438	0	1.31706	0	1.90242	0.58536	1.75608	2.04876	2.9268	2.04876	0.87804	2.63412	-0.14634	0.43902	-0.14634	0.58536	1.02438	1.02438	-0.14634	0
Pdia6	0.152949	-0.247882	-0.163497	0.25843	-0.859677	-0.0158223	-1.11283	1.37654	-1.15503	-2.39971	-2.14655	-2.52629	-2.18875	-1.3027	-1.02845	-0.83858	-2.06217	-2.4841	-0.226786	-1.97778	-1.15503	-1.55586	-2.18875	-1.80901	-1.3027	-1.68243
S100a6	0.465765	-0.140813	-0.0108317	-0.31412	-0.31412	0.24913	-0.790717	-0.227466	0.0324952	0.0324952	-0.31412	-0.270793	0.205803	-0.0974856	-0.617409	-0.227466	0.725726	0.0758221	0.0758221	0.725726	1.98221	0.24913	0.899034	3.02205	3.32534	0.769053
Sdc4	-0.0246154	-0.064	0.0541539	0.0344615	1.86585	1.13723	0.231385	-0.713846	1.82646	0.546462	0.644923	2.63385	1.27508	2.37785	2.08246	3.71692	1.05846	0.448	1.29477	1.64923	0.585846	0.684308	0.841846	0.388923	0.152615	0.448
Rab20	-0.178694	0.0412371	0.123711	0.0137457	0.426117	1.41581	0.920963	-0.178694	1.08591	0.948454	-0.0412371	0.178694	1.4433	0.398626	-0.0687286	1.96564	1.27835	0.536083	3.89004	2.4055	2.48797	1.27835	0.563574	-0.151203	0.09622	0.536083
Xaf1	0.0466047	-0.326233	0.233023	0.0466047	-0.326233	0.233023	0.792279	-0.326233	-0.326233	-0.512651	0.792279	1.72437	0.605861	1.16512	1.16512	3.21572	1.16512	1.35154	1.35154	1.16512	2.28363	1.16512	2.65647	1.35154	1.72437	2.28363
Clec4e	0.0935904	-0.131027	0.0935904	-0.0561543	-0.0561543	0.542824	-0.0561543	0.243335	0.617697	0.0935904	-0.0561543	-0.0561543	0.39308	0.39308	-0.211889	0.542824	0.39308	0.243335	0.243335	3.46285	3.23823	1.21668	2.56438	0.0187181	0.0187181	-0.0561543
Tcirg1	0.215179	-0.184439	-0.522578	0.491839	-0.307399	0.338139	-0.307399	0.676278	0.983677	-0.338139	-0.0614798	-1.59848	-1.10664	-1.16812	-1.44478	-1.69069	-1.84439	-0.461099	-2.85881	-1.99809	-1.81365	-2.18253	-1.65995	0.338139	-0.799238	-0.584058
Mrps18b	0.351114	-0.0877785	-0.438893	0.175557	-0.263336	0.263336	0.438893	-1.2289	0.526671	3.16003	1.66779	1.93113	0.0877785	0.702228	2.28224	2.10669	1.2289	0.790007	0.965564	-0.351114	1.31668	1.14112	1.49224	1.31668	0.61445	2.10669
Capg	0.128821	-0.157447	0.186074	-0.157447	-0.138363	-0.0238557	-0.405546	-0.138363	0.510511	1.90368	0.529595	1.3884	0.224243	0.815863	-0.195616	1.44565	0.987624	0.376919	0.376919	0.625018	2.64798	1.61741	2.20903	2.2472	2.95333	2.15178
Mxd1	0.41959	-0.375423	0.331255	-0.375423	-0.552092	0.0662511	-0.552092	-0.110418	-0.198753	0.0662511	-0.905431	-0.110418	1.56794	0.242921	-0.817096	-0.375423	0.242921	0.154586	-0.375423	2.09795	3.15797	-0.110418	1.65628	-0.552092	-1.17044	-0.905431
Eng	0.815317	-0.250867	0.250867	-0.815317	0.3763	-0.878034	0.3763	-0.940751	-0.18815	0.18815	0.3763	-0.3763	0	-0.878034	-1.94422	-2.82225	-1.44248	-0.689884	-2.75954	-1.37977	-2.06965	-1.44248	-1.56792	-1.37977	-1.63063	-1.8815
Srgn	-0.0217487	-0.108744	0.0169157	0.113577	-0.00241653	0.877199	-0.137742	0.867533	0.355229	0.461556	0.40356	0.393894	0.693543	0.780538	0.480889	0.751539	0.480889	1.03186	1.26384	2.72342	3.84469	1.88247	2.85875	0.22957	0.335897	-0.11841
Bet1	-0.315912	1.36895	-0.737129	-0.315912	-0.456318	-0.737129	-2.28159	-0.456318	-2.70281	-2.98362	-2.00078	-2.84321	-1.86037	-1.86037	-1.15835	-0.315912	-1.15835	-1.29875	-0.315912	-1.43916	-1.15835	-0.737129	-0.877534	0.386115	-0.877534	-1.57956
Samsn1	-0.214957	0.294571	-0.119421	0.0398069	0.358262	0.835944	-0.660794	0.23088	-0.883712	-0.947403	-0.40603	-0.246803	-0.0557296	0.995172	-0.342339	1.31363	0.294571	0.358262	3.98865	0.86779	0.390107	1.02702	1.91869	-0.278648	0.326416	-0.0238841
Arhgap19	0.176185	0	0.35237	-0.528554	-1.93803	-1.05711	-1.23329	-1.58566	-1.40948	-0.704739	-2.46659	-2.11422	-1.23329	-0.880924	-2.46659	-2.64277	-2.99514	-2.46659	-1.93803	-2.11422	-1.93803	-2.11422	-2.2904	0.176185	-0.176185	-0.35237
B4galt3	0.0667727	-0.140965	0.00741919	0.0667727	0.779015	1.55061	0.897722	0.215157	1.75835	1.8177	1.60997	3.71702	-0.467409	0.689985	2.26285	0.037096	0.333864	1.55061	-0.0222576	0.304187	-0.319025	-0.437732	0.541601	-0.0519344	0.00741919	-0.0816111
Jun	0.0206372	-0.162805	-0.0114651	0.153633	1.01581	1.04333	1.55696	1.83671	-0.493001	0.520517	0.483828	-0.905745	-0.314145	-0.937848	-1.14881	-1.02957	-0.800266	-0.726889	-2.02474	-1.13963	-1.45607	-1.15339	-1.41938	1.08002	0.382935	-0.0573257
Traf3ip3	-0.394448	0.360148	-0.0514498	0.0857496	-2.04084	-1.28624	-2.45244	-1.83504	-2.72684	-1.35484	-1.42344	-2.24664	-1.42344	-0.668847	-1.56064	0.565947	-0.463048	-2.17804	-1.62924	-2.31524	-1.56064	-2.10944	-1.97224	0.634547	-0.257249	-0.531648
Rab5c	-0.225523	-0.225523	0	0.451046	0.67657	2.48076	3.60837	0.451046	1.57866	1.80419	0.451046	0.67657	0.902093	0.225523	0	-0.225523	0.225523	1.12762	-0.902093	0.451046	0.451046	0	-0.67657	1.80419	-0.225523	0.902093
Cmklr1	-0.25425	0.381374	-0.25425	0.127125	-1.5255	-1.39837	-2.28825	-1.14412	-0.508499	-1.90687	-1.5255	-2.92387	-1.14412	-1.5255	-2.034	-2.28825	-2.66962	-1.5255	0.508499	0.25425	-0.381374	-0.127125	-0.127125	-1.77975	-1.77975	-2.034
Nisch	0.315172	0.509124	-0.654588	-0.169708	-0.945516	-0.84854	-0.169708	-1.33342	-0.072732	-1.33342	-0.751564	-1.23644	-1.62435	-2.40016	-1.91528	-2.59411	-2.30318	-0.945516	-3.36992	-1.23644	-2.59411	-2.69108	-2.2062	-2.10923	-1.8183	-1.23644
Pilra	-0.166625	-0.166625	0.766473	-0.433224	-1.49962	-1.36632	-1.76622	-0.433224	-0.699823	-0.833123	-0.966422	-0.966422	-0.699823	-1.49962	-0.966422	-0.966422	-0.966422	-0.433224	0.366574	0.0999747	1.43297	-0.0333249	1.16637	2.36607	1.03307	-0.0333249
Bid	0.515209	0.298279	-0.623674	-0.189814	-1.166	-1.59986	-2.30488	-1.54563	-1.70832	-2.63028	-2.68451	-2.30488	-2.46758	-1.65409	-1.3287	-0.460976	-1.43716	-2.03372	0.460976	-1.54563	-2.14218	-1.70832	-0.677906	0.460976	-0.623674	-0.352511
Abca9	-0.317672	0.529454	0.158836	-0.370617	-1.11185	-1.90603	-1.85309	-0.68829	-0.317672	-3.75912	-1.95898	-1.48247	-1.37658	-1.00596	-0.900071	-1.37658	-2.27665	-2.2237	-2.48843	-2.70021	-2.85905	-2.17076	-2.3296	-1.85309	-1.7472	-2.11781
P4ha1	0.113249	-0.424683	-0.283122	0.594556	-0.566244	-0.821054	-0.679493	-0.0283122	0.0566244	-2.18004	-1.58548	-2.3216	-2.0951	-0.537932	-2.29329	-1.58548	-3.00109	-2.12342	-0.339747	-1.6138	-1.04755	-1.44392	-2.57641	-2.43485	-2.40654	-1.07586
Ebi3	0.168391	-0.199008	0.168391	-0.137775	2.12786	0.535791	1.08689	-0.260241	1.69922	2.06662	0.535791	0.168391	-0.566407	2.37279	0.964424	2.06662	0.658257	3.35252	0.658257	-0.137775	0.413324	-0.505174	0.474558	0.413324	-0.0153083	0.107158
Idh2	-0.407254	-0.0990618	-0.0110069	0.517323	-0.583364	-1.24378	-2.34446	-1.86016	-1.50794	-0.935584	-2.52057	-0.847529	-1.94822	-1.90419	-2.47655	-3.22501	-2.91682	-2.12433	-1.86016	-2.5646	-3.0489	-2.34446	-2.78474	-1.77211	-1.33183	-1.94822
Mfng	-0.340361	-0.113454	0.0378179	0.415997	-0.642904	-0.340361	0.567268	0.0378179	-1.55053	0.189089	0.264725	-1.4749	-0.71854	-1.39926	-2.30689	-2.23126	-1.85308	-1.4749	-3.06325	-1.39926	-2.00435	-1.70181	-2.5338	-1.17235	-0.945447	-0.415997
Snd1	0.576372	-0.157192	0.157192	-0.576372	-0.471577	0.261987	-0.0523974	0.576372	0.576372	2.98665	0.785961	1.72911	2.14829	0.366782	0.157192	-0.471577	0.890756	1.10035	-1.30994	-0.261987	-0.681166	-0.0523974	-0.0523974	2.35788	0.576372	-0.366782
Nrros	0.710382	-0.129722	-0.475647	-0.105013	2.24234	0.735091	1.42694	1.92112	3.2554	-0.40152	-0.376811	1.32811	-0.0308862	1.0316	1.3034	1.08102	-0.722737	0.0185317	-0.0555951	-0.17914	-0.40152	-0.796864	1.0316	0.685673	0.191494	-0.17914
Thap3	-0.0772001	-0.900668	-0.0772001	1.05507	-0.900668	-0.283067	1.67267	-0.488934	0.334534	-0.0772001	-0.694801	-0.386	-1.0036	-1.20947	0.2316	0.2316	-0.900668	-1.41533	-0.694801	-1.6212	-1.3124	-0.797734	-1.6212	1.26093	1.4668	1.67267
Tmem119	0.778883	-0.414204	-0.461477	0.0967976	-0.639314	-0.292644	0.817152	-0.308402	0.628059	-1.40694	-1.36417	-1.96071	-1.24261	-1.27863	-1.49473	-2.32539	-1.38668	0.317406	-2.19933	-1.49248	-1.93145	-2.59553	-2.42669	-0.718103	-1.19084	-1.67032
Ddx3x	-0.430543	0.5825	-0.531848	0.379891	0.785108	0.683804	-0.12663	-0.0253261	-0.734456	-1.54489	0.379891	-1.03837	0.987717	1.39293	0.0759782	0.5825	0.0759782	0.379891	2.20337	1.59554	2.00076	2.50728	0.987717	-0.734456	-0.430543	0.379891
Cyr61	0.0916947	0	0.0916947	-0.183389	-1.65051	-0.641863	-2.38406	-2.29237	-1.55881	-1.55881	-1.55881	-1.28373	-2.10898	-2.20067	-2.10898	-0.458474	-2.29237	-2.20067	-1.28373	-0.733558	-1.28373	-0.458474	-2.47576	1.55881	-0.825253	-0.825253
Gadd45b	-0.192082	-0.0823209	0.137202	0.137202	1.12505	2.22266	0.246963	1.23481	0.246963	1.78362	1.34457	0.90553	0.466485	1.23481	0.0274403	1.01529	1.12505	1.78362	0.686008	2.99099	2.66171	2.22266	3.75932	1.78362	1.23481	1.23481
Tubgcp5	-0.0662745	0.357882	0.145804	-0.437412	-1.81592	-1.4978	-3.30047	-2.66424	-2.2931	-2.98235	-1.55082	-2.77027	-1.92196	-2.2931	-2.08102	-2.61122	-1.70988	-2.028	-2.50518	-2.18706	-3.51255	-1.60384	-2.82329	-1.70988	-1.17969	-1.7629
Kcnd1	-0.325736	0.195441	-0.0651471	0.195441	-0.325736	-0.846913	0.977207	-1.1075	-1.62868	-0.846913	-0.0651471	-2.14986	-0.846913	-2.14986	-1.1075	-2.14986	-1.62868	-1.62868	-2.41044	-1.36809	-2.67103	-1.88927	-3.19221	-1.88927	-1.36809	-1.1075
Nr3c1	-0.393803	0.761353	-0.183775	-0.183775	-2.38907	-2.17904	-2.07403	-1.96902	-2.07403	-1.44394	-0.918874	-2.38907	-1.65397	-0.183775	0.551324	-1.44394	-0.0787606	-0.288789	0.341296	0.0262535	-1.1289	-1.1289	-0.498817	-2.38907	-2.17904	-1.02389
Tank	0.0317103	0.158552	-0.221972	0.0317103	0.285393	0.792758	0.285393	0.792758	-0.095131	0.792758	0.665917	0.0317103	0.0317103	1.55381	-0.475655	1.93433	0.665917	0.412234	4.21747	0.792758	1.04644	2.31485	1.80749	0.412234	1.30012	-0.095131
Hint2	-0.713062	0.366167	0.0578159	0.289079	-1.17559	-1.86938	-1.79229	-1.0985	-0.635974	-0.79015	-2.33191	-1.17559	-1.0985	-0.713062	-0.713062	0.289079	0.211991	-0.635974	0.520343	0.366167	1.29122	-0.867238	0.211991	1.67666	0.751606	0.98287
Eif1	-0.243181	-0.263877	0.212137	0.294922	2.0541	2.57151	1.4953	2.32315	-0.408751	2.92335	1.82644	1.66087	1.22625	1.61948	1.20556	1.99201	0.812328	2.38524	-0.864069	0.377707	0.833024	1.22625	0.0879591	1.68157	1.37113	0.957202
Sema4b	0.100755	0.100755	0	-0.201511	-1.8136	-2.11586	-1.10831	-2.82115	-1.71284	-1.00755	-1.41058	1.30982	-1.10831	-1.91435	-0.503777	-1.51133	-1.61209	-1.20906	-2.21662	-1.71284	-2.51888	-2.11586	-2.31737	-0.302266	-1.41058	0
Actg1	-0.239009	0.00853602	0.0341441	0.196329	0.58045	0.495089	-0.495089	-0.102432	-0.392657	1.55356	0.469481	1.39137	1.98889	1.26333	-0.247545	-0.512161	0.554842	2.52666	0.887746	2.12547	2.30473	1.4938	2.54374	-0.0938963	-0.230473	0
Hba-a1	-0.320076	0.906653	1.33225	-1.91883	-1.84723	-0.24497	-1.92234	1.20708	-1.29645	-1.67198	-1.92234	-1.84723	-1.72205	-1.67198	-1.87226	-1.87226	-1.37156	-1.59688	-1.59688	-0.545394	-1.57184	-1.67198	-1.64695	-1.77212	-1.92234	-1.90907
Slco4a1	-0.0628135	-0.0628135	-0.230316	0.355943	0.942203	1.52846	2.78473	0.272192	1.02595	0.104689	-0.984078	1.19346	1.02595	-0.397819	1.19346	-1.15158	1.19346	0.188441	0.0209378	-0.314068	-1.40284	-0.900327	-1.23533	-0.816576	0.355943	-0.565322
Gm46894	0.00388181	-0.455725	-0.0520163	0.503859	-1.13582	0.562863	-0.0271727	-0.859433	-0.952596	1.71498	2.40129	0.0628853	0.969676	-1.64201	-0.94328	0.0877289	-0.374983	-0.654473	0.311321	1.6653	-0.353245	1.41997	0.590812	-0.803535	-0.924647	-0.781797
Fth1	-0.0648078	0.0394482	-0.0887585	0.114118	0.914353	0.841092	0.538186	1.15386	1.69486	1.63428	1.8273	0.69457	1.29475	1.60188	0.828412	2.22037	1.38632	1.76812	1.14682	1.8273	3.91101	2.57963	3.70531	1.76531	1.89211	1.79208
Tctex1d2	-0.808363	0.161673	-0.323345	0.970035	-1.61673	-1.45505	-1.61673	-2.10174	-1.29338	-2.74843	-0.808363	-2.10174	-2.74843	-1.7784	-0.808363	-0.808363	-1.13171	-1.7784	0	-0.323345	-0.64669	0.161673	0.64669	0.161673	-0.161673	0
Tuba1a	0.126324	0	-0.198509	0.0721852	2.36406	1.04669	0.577481	2.54453	-1.13692	1.75049	1.04669	0.14437	1.46175	-0.0902315	1.58807	-0.667713	-0.685759	0.775991	-0.0360926	0.956454	0.288741	0.775991	-0.63162	-0.992546	-0.433111	-0.667713
Xbp1	0.212066	-0.160343	-0.0362064	-0.015517	1.66032	1.01895	1.9086	2.65341	0.667232	-0.491373	0.191377	0.501717	0.41896	0.460339	3.37754	0.791369	-0.884471	-0.284479	0.0465511	0.232755	1.3086	0.108619	0.00517234	0.191377	-0.284479	-0.781024
Cdkn1b	-0.176981	0.0589937	0.412956	-0.294968	-1.23887	-1.47484	-1.35685	-2.30075	-2.30075	-1.35685	-1.59283	0.884905	-0.64893	-1.35685	-0.176981	-0.294968	-0.766918	-1.94679	-1.35685	-1.12088	-1.00289	-1.23887	-1.94679	0.412956	0.412956	1.59283
Arid5a	-0.130733	-0.0261466	0.0784399	0.0784399	0.705959	1.64724	0.392199	-0.339906	2.79769	1.64724	2.6931	1.75182	1.43806	2.27476	1.01972	0.496786	2.17017	2.6931	-0.130733	1.22889	0.496786	-0.130733	1.22889	0.287613	0.287613	-0.0261466
Luc7l	-0.788562	0.667245	-0.545928	0.667245	0.667245	0.909879	0.42461	-1.0312	1.63778	1.88042	1.63778	1.63778	0.909879	-0.303293	0.667245	0.909879	-1.27383	-0.545928	-0.0606586	-1.0312	-0.0606586	0.181976	-1.0312	-0.545928	0.181976	-1.7591
Rpl6	-1.02936	0.617619	0.0374314	0.374314	0	-0.0187157	-0.767345	-0.280736	-0.636334	-0.205873	0.729913	0.467893	0.580187	1.02936	0.168441	1.45983	0.336883	0.26202	1.68441	1.75928	2.65763	2.11488	1.87157	2.47048	1.38496	1.38496
Hbb-bs	-0.923968	1.39378	1.08057	-1.55039	-1.48774	0.767363	-1.55039	1.83228	-0.422833	-1.36246	-1.55039	-1.55039	-1.48774	-1.36246	-1.489	-1.51656	-1.36246	-1.4251	-1.17454	-0.422833	-1.11189	-1.11189	-1.11189	-1.55039	-0.6734	-1.55039
Egln2	-0.183115	-0.549346	0.305192	0.427269	0.549346	1.40389	0.549346	1.03765	-0.183115	3.84542	0.7935	2.74673	1.03765	0.427269	0.671423	-0.0610385	0.427269	1.15973	-0.427269	0.427269	0.549346	-0.427269	-0.305192	1.52596	-0.0610385	-0.427269
Klf13	0.156962	-0.0941774	0.0313925	-0.0941774	0.439495	0	1.00456	-0.408102	1.19291	0.753419	1.50684	3.98684	1.41266	0.847597	2.88811	2.29165	1.60102	1.03595	0.910382	1.2557	0.659242	1.00456	0.941774	1.94633	-0.0941774	0.439495
Ccl5	0.00776915	0.0543841	-0.0233075	-0.0388458	0.380688	0.178691	0.0854607	-0.116537	0.862376	1.48391	1.98113	0.598225	1.87237	2.21421	0.769146	2.40067	3.14651	1.93452	2.50944	0.908991	2.50944	1.57714	2.58713	0.846838	1.09545	0.706993
Chst12	0.0967641	-0.0967641	0.435439	-0.435439	-1.45146	-2.12881	-2.12881	-1.16117	-1.16117	1.20955	0	-0.0483821	0.0483821	-0.338674	-1.69337	-2.22557	-1.16117	0.435439	-2.4191	-1.06441	-0.967641	-1.74175	-1.11279	0.870877	0.0967641	-0.725731
Cdkn2d	0.184679	-0.277019	0.184679	-0.0923396	0.0923396	0.831056	0.0923396	0.369358	0.923396	0.369358	0.369358	-0.277019	1.01574	1.01574	1.20041	0.831056	1.01574	0.554038	1.84679	1.20041	3.87826	0.554038	2.86253	2.58551	0.369358	-0.0923396
Pou2f2	0.286736	-0.651673	0.182468	0.182468	1.32941	1.12088	2.78916	1.12088	1.95502	2.37209	2.16355	-0.234602	1.74648	0.808074	0.703807	-0.651673	0.912342	2.16355	-0.755941	0.182468	-0.33887	0.182468	0.495271	0.808074	-0.33887	0.599539
Trim30a	-0.0444359	-0.222179	0.192555	0.0740598	0.488795	0.192555	0.192555	0.0740598	0.962777	-0.75541	0.192555	-0.162932	1.67375	4.10291	1.19977	0.90353	1.19977	0.014812	2.08849	1.19977	1.37751	1.67375	1.19977	-0.103684	0.133308	0.014812
Haao	0.16264	-0.48792	-0.32528	0.65056	-0.65056	0	0.32528	0.16264	-0.32528	2.27696	0.48792	1.13848	0.97584	-0.32528	0.8132	-0.16264	1.13848	0.16264	0	0.48792	1.95168	0.32528	2.92752	1.95168	1.95168	2.4396
Zfp710	0.501821	-0.218742	-0.270211	-0.0128672	-1.86574	-2.53484	-1.19665	-2.02015	-1.81428	-1.55693	-1.35106	0.193008	-2.48337	-2.53484	-1.19665	-2.32896	-2.12309	-2.38043	-2.58631	-1.65987	-2.94659	-2.99806	-2.68925	-2.2775	-1.86574	-1.14518
Zfhx3	0.11825	0	0	-0.11825	-1.30075	-2.01025	-0.827748	-1.1825	0.11825	-2.60149	-0.2365	-0.354749	-1.419	-1.419	0.354749	-1.30075	-0.945998	-1.419	-0.827748	-0.827748	-2.24675	-1.6555	-1.30075	-3.54749	-2.95624	-1.77375
Ms4a6c	0	0	0.0360112	-0.0360112	0.540168	0.0360112	-0.432134	-0.792246	-0.0720223	-0.252078	0.468145	-0.180056	-0.180056	0.108034	0.252078	2.19668	0.900279	0.61219	2.23269	2.23269	2.48477	2.73685	1.26039	1.44045	0.576179	0.108034
Triap1	0.0331303	-0.0993909	-0.364433	0.430694	-0.894518	-1.15956	-2.21973	-1.55712	-0.364433	-1.95469	-2.88234	-2.74982	-2.48477	-1.82217	-0.496955	-1.68965	-1.55712	-2.21973	0.828258	-1.4246	0.0331303	-0.894518	-1.95469	-1.55712	-0.496955	-1.68965
Ubtd1	-0.0297703	-0.506094	-0.0297703	0.565635	1.28012	-0.387013	0.803797	-0.506094	2.59001	2.47093	0.565635	0.803797	1.75645	-0.148851	-0.744257	0.0893108	0.0893108	1.04196	-1.22058	-0.0297703	-0.0297703	-0.506094	-0.625176	-0.0297703	-0.0297703	-1.51828
Mrps10	-0.736643	-0.0433319	0.649979	0.129996	0.129996	0.649979	-1.25663	-0.21666	-1.60328	0.823307	-0.389988	1.34329	-0.563315	-0.389988	1.16996	0.996635	0.129996	0.129996	0.823307	0.303324	0.996635	1.16996	-0.0433319	2.90324	1.34329	2.20993
Myc	0.0353386	-0.0117795	-0.0588977	0.0353386	2.81531	0.176693	0.742111	2.34413	3.71055	-0.24737	0.647875	0.129575	1.496	0.930583	1.92006	1.07194	0.412284	1.02482	0.553638	1.02482	1.26041	1.87295	2.29701	0.694993	-0.0117795	0.694993
Kcnk13	0.0861808	-0.430904	-0.430904	0.775627	-0.258542	-1.03417	-1.55125	-1.63743	-1.29271	0.172362	-0.517085	2.84397	-0.344723	-1.03417	-1.55125	-1.37889	-0.861808	-1.72362	-0.517085	-1.46507	-1.89598	-0.775627	0	0.344723	0.0861808	-0.861808
Ccr5	0.173993	0.0790878	-0.0632702	-0.189811	0.553615	1.91392	0.110723	1.58176	2.05628	-1.56594	-0.601067	-1.78738	0.347986	0.949054	-0.0474527	-0.838331	-0.537797	-0.569432	0.64852	-0.790878	-0.521979	0.490344	-0.284716	-1.55012	-0.964871	-1.05978
H2-D1	0.29464	-0.401446	0.0405129	0.0662939	0.180467	0.626109	0.500887	0.824991	1.6242	1.82676	1.00914	0.302005	0.806576	1.47688	-0.202565	1.70154	1.15646	1.1049	0.839723	0.574547	2.64071	1.41059	1.63893	3.59828	3.20789	2.0367
Tmsb10	-0.113213	-0.358507	0.509457	-0.0377375	-0.377375	-0.405678	-0.886832	0.0754751	-0.0754751	0.6038	0.424547	0.877398	0.433982	0.160385	-0.0471719	1.76423	1.59441	0.471719	0.773619	0.632104	2.20765	1.25477	1.30194	2.53785	3.11335	1.95292
Gbp2	-0.213966	0.152833	0.275099	-0.213966	0.397366	0.152833	-0.213966	0.152833	0.152833	-0.0916998	0.152833	-0.213966	0.886431	1.86456	0.886431	3.33176	1.86456	0.397366	1.25323	0.641898	1.98683	0.641898	3.33176	0.519632	0.0305666	0.397366
Fxyd5	0.548338	-0.358248	0.168157	-0.358248	-0.577583	-0.475226	-0.592205	-0.37287	-0.00731118	-1.00163	-0.212024	-0.489849	-0.358248	-0.460604	-0.723806	-0.00731118	0.299758	0.0219335	-0.182779	0.943142	2.31764	0.460604	1.49879	2.69782	2.47849	0.445982
Ube2h	0.255087	-0.0588663	0.0196221	-0.215843	1.43241	-0.137355	2.45276	0.0196221	1.5109	0.64753	1.03997	3.5516	0.726018	1.58939	2.60974	1.03997	1.98183	0.255087	0.412064	0.255087	0.0981106	0.333576	0.726018	-0.137355	-0.37282	0.0981106
Ccl24	-0.981837	-0.545465	0.218186	1.30912	-0.763651	-0.436372	-2.07277	-1.5273	-1.5273	-2.61823	-1.74549	-2.83642	-1.96367	-2.29095	-1.30912	-1.96367	-2.40005	-1.74549	-0.872744	-0.872744	-2.07277	-2.18186	-2.29095	0	-2.29095	-0.436372
Il17ra	0.320519	-0.271208	-0.139713	0.0904028	2.02995	0.747877	2.91754	2.45731	2.02995	0.780751	1.27386	-0.468451	0.616382	1.56972	0.846499	-0.205461	0.452014	2.02995	-0.698567	0.94512	0.484888	-0.304082	0.057529	0.484888	-0.369829	-0.534198
Gramd1a	-0.184839	-0.0543644	-0.0108729	0.250076	0.94594	2.81607	3.12051	-0.141347	0.0761101	1.59831	1.85926	0.0761101	0.728482	0.337059	0.815465	0.38055	0.641499	2.64211	-0.663245	0.206585	0.293567	0.119602	-0.141347	0.293567	-0.0978558	-0.315313
Pabpc1	-0.340834	-0.288398	0.026218	0.603014	0.13109	-0.288398	-0.0786539	-1.28468	-1.12737	0.498142	1.7566	1.91391	1.49443	0.917629	1.86148	2.38584	1.91391	1.07494	1.23225	0.235962	1.91391	1.28468	0.970065	2.07122	0.550578	0.970065
Slpi	0.474601	-0.0897895	-0.0897895	-0.295023	-0.115444	0.243714	-0.397639	0.192406	-0.0897895	0.269368	-0.141098	0.243714	0.0641353	0.346331	-0.21806	-0.21806	0.346331	0.166752	0.0641353	2.3217	2.47562	0.551564	2.11647	3.52744	0.0384812	-0.371985
Nkg7	0.0649052	-0.142791	0.0649052	0.012981	-0.24664	-0.0649052	-0.37645	0.0389431	-0.272602	0.116829	0.584147	0.142791	0.012981	0.99954	0.194716	1.46686	1.18127	0.739919	1.33705	0.168754	1.54474	0.610109	1.67455	2.40149	3.62171	2.40149
Cyp4f18	0.587698	-0.244121	0.153706	-0.497283	-0.967442	-0.388785	-1.07594	-0.71428	-0.0994567	0.11754	-0.424951	-0.424951	-0.0994567	0.00904152	-0.424951	0.29837	0.0813736	0.153706	-0.678114	-0.0271245	1.60035	0.262204	0.949359	4.09581	0.334536	0.623865
Tpd52	-0.124611	-0.0692283	0.207685	-0.0138457	-0.678438	0.263068	0.263068	-0.235376	-0.290759	-0.51229	0.207685	1.14919	-0.124611	0.816894	1.37072	1.4261	1.48149	0.373833	1.97993	0.373833	2.25684	2.64452	1.14919	2.58914	2.36761	1.09381
2310009A05Rik	0.227834	-0.0325477	-0.162738	-0.0325477	-0.423119	-0.162738	0.878787	1.39955	-2.1156	-1.98541	-1.72503	-1.72503	-1.20426	-1.85522	-1.59483	-0.162738	-1.72503	-1.20426	0.358024	-1.07407	-0.162738	-1.07407	-0.55331	0.878787	0.227834	0.488215
Ifitm2	0.0586737	-0.126612	0.0586737	0.00926427	1.04686	0.651587	0.108083	0.61453	1.15803	1.00981	0.40454	1.2198	0.898634	0.589825	0.120436	2.29445	1.63978	2.0227	0.429245	2.68973	3.88791	0.886282	2.20798	2.29445	0.602178	0.219254
Cxcl10	0.0120373	-0.0361119	0.0120373	0.0120373	0.252783	0.204634	0.397231	-0.13241	0.252783	0.204634	0.252783	1.64911	0.686127	1.07132	0.108336	0.49353	0.349082	1.69726	1.84171	0.349082	2.2269	1.64911	4.29732	0.0120373	0.156485	0.204634
Ppox	-0.504254	0.756382	-0.630318	0.378191	-1.3867	0.882445	0.882445	0.630318	-0.756382	0.504254	-1.00851	-0.630318	-1.00851	-1.51276	-1.76489	-1.13457	-1.13457	-0.630318	-2.7734	-2.01702	-1.51276	-2.14308	-1.26064	0	-1.00851	-1.76489
Clec7a	0.0669853	-0.100478	0.267941	-0.234449	-0.569375	-0.535882	-0.870809	-0.435404	-0.401912	-0.301434	0.133971	-0.401912	-0.100478	1.10526	-0.334926	0.133971	0.368419	0.234449	0.435404	-0.133971	2.61243	1.27272	1.40669	1.47368	2.7129	2.24401
Nhp2	-0.569369	0.18979	-0.265706	0.645285	-0.417538	0.645285	-0.265706	0.948949	0.645285	2.01177	1.70811	3.22643	0.948949	0.18979	-0.417538	0.18979	0.645285	0.948949	0.341622	1.25261	2.01177	1.70811	1.25261	1.40444	3.0746	0.493454
Gtf2h2	-0.0397951	0.342238	-0.167139	-0.135303	-1.12222	-1.50425	-2.74586	-1.72711	-1.31324	-2.93688	-2.0773	-2.30016	-2.90504	-3.06422	-1.50425	-1.40875	-2.90504	-3.38258	-1.18589	-1.91812	-1.79078	-1.02671	-1.79078	-2.14097	-1.09038	-0.899369
Lrrc8a	-0.0202358	-0.101179	0.141651	-0.0202358	0.735236	0.249575	1.7875	-0.236085	0.789198	1.19391	0.735236	4.0809	1.03203	1.13995	2.89373	1.65259	1.3558	0.411462	0.627311	0.762217	-0.047217	0.222594	0.168632	0.0337264	-0.236085	0.249575
Nfkbie	0.0710349	0.28414	-0.213105	-0.14207	1.06552	0.28414	2.27312	0.923454	3.12554	0.355175	2.69933	1.77587	1.13656	1.70484	0.923454	-0.355175	0.710349	2.69933	-0.28414	1.13656	0.28414	0.0710349	0.497244	-0.0710349	0.213105	0.14207
Ephx1	-0.111746	0.633228	-0.111746	-0.409736	-0.409736	-0.409736	-1.00571	-1.15471	-0.409736	0.335238	0.484233	1.67619	0.484233	0.186244	-0.260741	0.782223	0.186244	-0.85672	0.186244	-0.558731	0.782223	1.08021	-0.707725	1.82519	2.12318	2.86815
Hikeshi	-0.066628	-0.466396	0.066628	0.466396	-0.33314	-0.066628	-0.466396	-0.33314	0.33314	-2.33198	-1.53244	-2.46523	-1.79895	-2.06547	-1.6657	-0.199884	-2.19872	-1.53244	1.39919	-1.13268	-0.466396	-1.39919	-1.6657	-1.26593	-0.466396	0.33314
Arhgap27	-0.34497	-0.182631	0.0608771	0.466724	1.27842	0.304386	0.547894	0.872572	0.629063	1.44076	0.710233	-1.15666	0.629063	-0.34497	-1.15666	-1.64368	-0.669648	1.35959	-1.64368	-0.101462	-1.23783	-0.750818	-0.669648	-0.913157	-1.15666	-2.1307
H2-T22	-0.241438	0.0804795	0.402397	-0.241438	0.563356	-0.241438	2.17295	1.36815	2.3339	0.0804795	0.563356	-0.241438	1.04623	1.52911	0.241438	2.3339	1.85103	2.17295	2.3339	-0.0804795	1.20719	1.85103	-0.0804795	2.49486	2.01199	1.52911
Gpr84	0.0190135	-0.00633782	0.069716	-0.0823917	0.15422	0.221824	1.22742	-0.2514	0.407733	2.28373	1.06687	1.11757	0.483787	2.23303	0.526039	1.01616	2.51189	2.42739	2.12317	0.593643	2.45274	1.00771	3.10342	0.15422	0.162671	0.424634
Gm20594	0.0760597	0.0676086	-0.118315	-0.0253532	-0.498614	-0.667635	-0.456358	-1.25921	-0.642282	0.0760597	-0.194375	0.684537	0.667635	0.904266	0.23663	-0.507065	-0.101413	0.633831	2.05361	3.24521	0.946521	1.68176	0.659184	-0.904266	-0.946521	-0.245081
Acod1	0.00174251	0.0714428	-0.0623818	-0.0108035	-0.0679578	-0.0296226	-0.0679578	-0.0679578	0.0714428	-0.0630788	0.141143	-0.0135916	-0.0358957	-0.0010455	-0.0679578	-0.0212586	-0.0254406	-0.00174251	0.0714428	3.41706	3.27766	0.141143	2.37155	0.0714428	0.00174251	-0.0679578
Abl1	-0.781183	0.334793	-0.334793	0.781183	-1.22757	-0.781183	1.67396	-1.00438	-0.781183	-0.111598	-1.00438	-0.111598	-0.557988	-1.67396	-1.67396	-2.56674	-1.67396	-0.557988	-2.78994	-1.45077	-2.12035	-1.89716	-1.89716	-1.00438	-1.45077	-1.00438
Hnrnph3	0.0895399	0.208926	-0.0298466	-0.26862	-1.58187	0.567086	-0.388006	-0.626779	0.328313	-2.41758	-1.58187	-0.746166	-1.58187	-1.70126	-1.70126	-1.22371	-2.65635	-1.70126	-1.94003	-2.77574	-2.1788	-1.94003	-2.05942	-0.388006	-0.26862	-0.149233
Rad21	-0.0672865	-0.0672865	-0.0672865	0.201859	-2.4896	-3.02789	-2.4896	-2.4896	-3.02789	-1.41302	-1.95131	-1.14387	-1.95131	-2.22045	-2.22045	-1.68216	-1.41302	-1.95131	-0.0672865	-0.874724	-0.874724	-1.41302	-1.95131	-3.29704	-1.68216	-2.22045
Cxcr2	1.26884	-0.488016	0.553085	-1.33391	-2.44008	-1.65925	-2.44008	-2.1798	-2.24487	-1.39898	-1.65925	-1.1387	-1.39898	-1.9846	-2.37501	-2.50515	-1.91953	-1.91953	-2.11474	-0.488016	0.422947	-1.85446	-0.748291	-0.488016	-1.78939	-1.85446
Atf3	-0.405167	-0.0650268	-0.00500206	0.475196	1.47561	2.59607	-0.685282	-0.14506	-0.805332	-0.285117	0.275113	-0.885365	0.0750309	-0.245101	-0.705291	0.175072	-0.705291	-0.245101	-0.845348	-0.0250103	-0.0650268	0.115047	-0.425175	1.17548	1.57565	2.89619
Kctd12	-0.661117	0.319895	-0.490506	0.831728	-2.6658	-2.23927	-1.77009	-2.7511	-3.26293	-3.09232	-1.9407	-2.11131	-2.40988	-2.06866	-1.30091	-0.575812	-2.32457	-2.32457	-1.42887	-1.64213	-1.47152	-1.59948	-2.40988	-2.83641	-2.11131	-1.30091
Eef1a1	-0.828043	0.40074	-0.0473497	0.474652	-0.306041	-0.435386	-1.13755	-0.158217	-0.356855	-0.412289	1.06595	-0.324519	1.01975	0.802636	-0.426148	0.252917	0.470033	0.054279	2.3594	0.747202	1.9806	2.82597	2.0268	1.09828	0.747202	1.10752
Tes	0	0.384995	-0.641659	0.256664	0.769991	0.769991	1.02665	1.28332	0.128332	0.513327	0.128332	0.769991	0.641659	1.66831	1.79664	1.28332	0.128332	0	3.59329	2.18164	2.69497	1.02665	0.641659	-0.513327	-0.513327	0
Ccl2	-0.146162	-0.459367	0.626409	-0.0208803	1.23194	4.17606	0.417606	0.0208803	-0.417606	0.0626409	-0.0208803	0.64729	-0.605529	0.939614	1.14842	2.61004	0.709931	0.751691	1.54514	0.480247	0.417606	0.730811	0.313205	0.939614	-0.167042	0.751691
Rpl14	-0.761314	-0.314676	0.619202	0.456788	-0.111659	0.0507543	-0.680107	0.334978	-0.801917	0.984633	0.944029	-0.0304526	0.700409	0.659805	-0.680107	0.172565	0.416185	0.456788	1.63429	1.59368	2.32455	1.91851	0.416185	3.38023	1.43127	0.781616
Hsd3b7	0.196833	-0.1181	0.0393666	-0.1181	-0.354299	0.354299	0.590499	1.7715	0.669232	0.354299	-1.61403	0.590499	-1.2991	-0.984165	-0.826699	-0.590499	-2.08643	-1.22036	-1.2991	-0.984165	-0.590499	-1.61403	-0.511766	0.354299	0.196833	2.0077

## Sheet: Male DEGs(Fig.1c)
Z-score of male DEGs genes, related to Figure 1c
	M_03_1	M_03_2	M_03_3	M_03_4	M_06_3	M_06_4	M_06_5	M_06_6	M_09_2	M_09_3	M_09_4	M_09_5	M_12_1	M_12_4	M_16_1	M_16_2	M_16_3	M_16_4	M_19_1	M_19_2	M_19_3	M_19_4	M_19_5	M_24_1	M_24_2	M_24_3	M_24_4
Vcam1	0.537018	-0.335636	-0.134254	-0.0671272	-0.335636	0.0671272	-0.0671272	0.201382	0	0.0671272	0.0671272	0.604145	0.335636	0.134254	0.604145	0	1.54393	2.75222	1.40967	2.41658	3.42349	2.34945	0.402763	0.805527	0.268509	0.872654	0.201382
Fcgr4	0.391702	0.0261135	-0.235021	-0.182794	-0.0783404	-0.0261135	0.391702	0.287248	0.287248	-0.182794	-0.130567	0.130567	2.11519	1.07065	1.48847	1.64515	2.48078	2.37633	2.37633	1.85406	1.7496	1.64515	1.48847	1.38401	2.79414	1.64515	2.11519
Ccl3	-0.076274	0.0314069	0.0852474	-0.0403803	-0.195919	0.00747784	0.61767	1.76028	-0.0523449	0.055336	0.330521	0.204893	0.115159	0.551865	1.32358	1.37144	3.08835	2.4303	0.689457	0.402308	0.396326	1.23983	0.139088	1.83207	0.450166	3.59684	0.827049
Gm3264	-0.0248759	-0.12438	-0.12438	0.273635	2.16421	-0.0248759	2.0647	0.970161	0.970161	0.572146	0.970161	1.16917	-0.920409	1.86569	-0.820906	-0.522395	-1.01991	-0.721402	-0.920409	-0.223883	0.67165	1.66669	-1.01991	0.472643	-1.01991	-0.223883	-0.522395
Anxa1	-0.104424	0.0474656	0.294287	-0.237328	-0.0854381	0.00949312	-0.370232	-0.265807	-0.45567	-0.360738	-0.389218	-0.417697	1.39549	0.797422	1.56636	4.30038	0.987284	1.39549	0.778436	1.26258	0.740463	0.749956	1.35752	0.341752	1.32904	0.759449	0.825901
Adrb2	-0.0390671	-0.634841	0.527406	0.146502	1.94359	1.33805	1.94359	-0.351604	0.488339	0.839944	0.429739	2.03149	-0.742276	-0.439505	-1.05481	-1.21108	-1.22085	-1.23062	0.390671	-0.664141	-0.722742	-1.14271	-0.449272	-1.19155	-0.0195336	-0.439505	-0.361371
Retnlg	-0.256113	0.229389	0.158122	-0.131397	-0.175939	-0.0824017	-0.336288	-0.0556768	-0.38083	-0.282838	-0.309563	-0.305109	1.50773	0.710436	1.44982	4.2203	1.01332	1.35629	0.826244	1.31175	0.594629	2.15803	0.844061	0.340742	0.897511	0.63917	0.795065
Lsp1	-0.28719	0.198824	0.316646	-0.228279	-0.729021	-0.935209	-0.0368193	0.169369	-0.596472	-0.346101	-0.390284	-0.567017	1.15612	0.508106	2.15761	2.67308	2.27543	1.22976	1.15612	1.24449	0.655383	1.36231	1.09721	1.20031	2.23125	0.905754	0.743749
Spp1	-0.0966799	0.0837893	-0.019336	0.0322266	-0.0880862	-0.0279298	-0.019336	-0.0623048	-0.191211	-0.00214844	0.0494142	-0.191211	0.0751955	0.367384	1.54473	0.736916	1.63067	2.9713	1.0377	1.42442	1.97442	1.48457	0.711135	2.91973	2.6877	0.161133	0.874416
Tuba1c	-0.0357976	0.107393	-0.0357976	-0.0357976	-0.322179	-0.465369	-0.0357976	0.107393	-0.0357976	0.393774	0.680155	0.966536	0.680155	0.250583	2.54163	2.39844	1.68249	2.11206	1.10973	2.11206	0.536965	-0.75175	1.5393	1.39611	2.54163	1.5393	1.96887
Ly6a	0.591027	-0.0738784	-0.369392	-0.147757	-0.591027	0.147757	-0.0738784	0.0738784	-0.369392	-0.0738784	-0.0738784	-0.591027	0.591027	1.47757	1.18205	1.92084	1.77308	1.99472	1.47757	1.0343	0.664906	1.40369	0.443271	3.62004	1.84696	0.369392	1.10818
Cxcl2	-0.0318416	0.0700515	0.146471	-0.184681	-0.312048	-0.133735	-0.184681	0.0955248	-0.312048	-0.362994	-0.0827882	-0.0827882	0.0445783	0.0955248	1.82771	1.85318	3.89104	1.77676	0.961617	1.5475	0.83425	0.936143	-0.0573149	1.2673	0.0445783	1.75129	0.655937
Pde4b	0.352711	-0.145234	0.186729	-0.394207	-0.560188	0.186729	0.601684	-0.477198	1.18262	1.26561	-0.0622432	3.58936	-0.892152	-0.560188	0.352711	-0.145234	1.76356	-0.0622432	0.435702	0.352711	-0.892152	-0.228225	0.103739	1.26561	1.76356	1.3486	1.3486
Lgmn	-0.92223	0.891118	-0.251113	0.282224	-1.25408	-0.460004	-0.501485	-0.981489	0.257039	-0.380003	-0.26741	-0.63482	-1.99631	-2.64965	-2.3978	-1.4852	-2.73558	-2.76965	-2.00668	-1.85113	-1.06742	-2.57261	-0.37704	-1.87927	-1.63335	-1.15334	-1.08371
Ecscr	-0.610541	1.78074	-0.534223	-0.63598	-1.37372	-1.62811	-1.34828	0.508784	0.279831	-0.178074	0.915811	-1.14476	-1.70443	-2.18777	-0.152635	0.228953	-1.37372	-1.57723	-2.31497	-1.60267	-1.78074	-1.32284	-0.407027	0.254392	-1.39916	-1.19564	-1.47547
Mt2	-0.0428594	0.128578	-0.0428594	-0.0428594	0.128578	-0.214297	0.385734	0.72861	-0.0428594	0.0428594	0.214297	0.0428594	0.385734	0.72861	1.5858	0.642891	0.72861	0.642891	0.642891	1.67152	4.24308	2.9573	-0.0428594	0.214297	0.0428594	-0.0428594	0.300016
Hmg20a	-0.190826	-0.381652	1.33578	-0.763304	1.14496	-0.95413	-0.95413	0.381652	1.52661	1.14496	0.381652	1.14496	-0.95413	-1.14496	-1.52661	-2.09909	-0.95413	-1.33578	-1.71743	-0.381652	-0.381652	-0.381652	-1.52661	-0.381652	-1.14496	-0.381652	0.190826
Zbtb14	-0.640588	0.640588	0.640588	-0.640588	-0.128118	-0.640588	0.896824	-1.15306	1.40929	1.40929	0.128118	1.15306	-0.384353	1.15306	-1.92177	-0.896824	-1.40929	-1.66553	-1.92177	-0.384353	-0.896824	-0.896824	-0.384353	-0.384353	-1.15306	-1.15306	-1.15306
Dhrs3	-0.458766	-0.185936	0.355988	0.288715	0.408311	2.21348	2.81894	-0.839982	0.25134	1.73135	0.337301	1.46226	-0.522302	-0.0252275	-0.877356	-0.806345	-0.488666	-0.548464	2.01913	-0.298058	-0.126137	-0.376544	0.823163	-0.567151	0.714779	-0.22331	-0.30927
Ifi27l2a	0.10883	0.391788	-0.261192	-0.239426	-0.565916	-0.087064	-0.565916	0.239426	0.021766	-0.087064	0.087064	-0.304724	0.457086	1.61068	1.87188	1.00124	1.76305	2.59015	1.0883	1.30596	0.935938	2.13307	0.391788	2.78605	2.41603	0.282958	0.97947
Il1b	0.0994649	-0.0877631	0.175526	-0.187228	-0.157974	-0.0702105	-0.0117018	0.0585088	-0.228184	-0.169675	-0.105316	-0.0175526	0.509026	0.696254	2.3462	2.30525	3.69775	2.17067	1.38666	1.73771	0.327649	1.14092	0.274991	0.947842	0.87178	1.18188	1.02975
Cdc42ep3	-0.0703729	-0.126671	0.0985221	0.0985221	-0.239268	-0.0703729	-0.18297	-0.0140746	0.0985221	0.15482	0.0422237	0.436312	1.56228	1.61858	1.50598	2.46305	2.01266	1.50598	0.661505	1.05559	4.0394	1.39338	1.44968	0.380014	1.39338	0.8304	0.717804
Chst8	0.290133	-0.290133	0.096711	-0.096711	0.290133	-0.096711	-0.290133	1.06382	2.22435	1.45066	1.06382	2.03093	1.06382	1.83751	2.41777	2.99804	0.870399	1.83751	0.676977	0.096711	0.096711	0.483555	2.99804	1.25724	2.41777	1.45066	0.676977
Tmf1	-0.879492	0	0.586328	0.293164	0.879492	1.6124	-0.73291	-1.31924	0.146582	-0.439746	-0.439746	1.02607	-1.31924	-1.90557	-1.75898	-1.31924	-1.31924	-2.05215	-1.75898	-1.31924	-1.75898	-0.146582	-2.05215	-0.439746	-1.17266	-1.02607	-0.439746
Dtx4	0.120734	-0.362203	0.507085	-0.265616	0.410497	-0.651966	0.603672	-0.265616	0.796847	0.120734	-0.169028	0.796847	-2.10078	-1.23149	-2.39054	-1.61784	-1.42467	-2.39054	-1.61784	-1.32808	-1.42467	-0.748553	-2.19737	0.0241469	-1.52125	-1.42467	-0.555378
Asph	0.0526979	0.980181	-0.74831	-0.284569	-1.08558	-1.25421	-1.59148	-1.16989	0.389964	-0.537518	-0.49536	-1.16989	-0.663993	-2.18169	-1.88658	-2.56112	-2.9827	-2.64543	-2.77191	-2.09738	-1.42284	-2.60328	-2.22385	-1.76011	-1.54932	-1.04342	-1.42284
Rrbp1	-0.285266	-0.0644149	0.450904	-0.101223	-1.09505	-0.285266	1.40793	-1.53676	-0.0644149	-1.02144	-0.616543	-0.69016	-2.01527	-1.86803	-2.30973	-1.57356	-1.20548	-2.1625	-1.16867	-0.800585	-0.579734	1.18707	-2.27293	0.340479	-1.86803	-1.42633	-1.16867
Ccl6	-0.202017	0.561159	0.0374106	-0.396552	-0.905336	-0.351659	-0.710801	0.231946	-0.396552	-0.725765	-0.261874	-0.81555	0.216981	0.606051	2.32694	2.56637	0.830515	1.5488	1.5488	2.26708	1.3393	1.62362	0.561159	0.81555	1.15973	0.591087	0.366624
Lyz1	0.0209026	0.177672	0.135867	-0.334442	0.125416	0.24038	-0.219478	0.313539	-0.282185	-0.323991	-0.0836105	-0.470309	1.33777	1.50499	2.18432	3.25036	1.37957	2.34109	1.2228	2.22613	1.46318	1.64086	0.961521	1.47364	1.94394	0.961521	1.07649
Clec4n	-0.11747	-0.11747	0.404617	-0.169678	-0.0652609	-0.326304	0.509035	-0.691765	-1.78815	-2.31023	-1.4749	-1.57931	-1.16164	-1.5271	-1.37048	-1.26606	-0.221887	-0.587348	-0.796183	0.509035	2.23192	-1.4749	-1.89257	-1.16164	-1.57931	-1.84036	-1.4749
Nup98	-0.866705	0.356878	0.76474	-0.254913	1.07064	3.31387	0.76474	-0.96867	0.76474	0.560809	-0.866705	1.07064	-0.254913	-0.458844	-1.1726	-1.07064	-0.152948	-1.58046	0.152948	-0.866705	-0.866705	-0.662774	0.152948	-0.662774	-0.0509826	-0.662774	-0.356878
Thbs1	-0.120287	-0.120287	0.120287	0.120287	0.240573	0.120287	-0.240573	0.120287	0.120287	0.481146	1.11022e-16	0.36086	0.842006	1.08258	1.44344	2.16516	2.52602	1.08258	2.28544	3.96946	0.842006	0.481146	0.601433	0.240573	2.04487	0.842006	0.962292
H2-Eb1	0.303975	-0.0314456	-0.089096	-0.183433	-0.419275	-0.0733732	-0.0366866	0.361625	0.0209638	0.534576	0.351143	0.0419275	1.53035	0.985297	2.27981	1.49367	2.55758	2.2274	0.89096	0.545058	0.7809	1.04295	0.896201	2.80914	3.17601	1.48843	1.48319
Adora3	-0.780055	-0.527064	0.484899	0.82222	-0.780055	-1.53903	-2.298	-1.28604	0.82222	-0.442734	0.231908	1.24387	0.569229	-0.442734	-1.62336	-1.62336	-1.96068	-2.298	0.316239	-1.03305	-1.4547	-1.53903	0.147578	-1.4547	-1.20171	-0.780055	-0.358404
Ncoa4	-0.29159	-0.545146	0.519791	0.316946	-0.190167	0.570502	-1.6608	-0.950837	0.418368	1.0269	-0.0887448	0.671925	0.0633891	-1.45795	-2.32004	-2.82715	-0.646569	-0.950837	-0.798703	-1.10297	-1.55937	-2.21862	-1.91435	-1.10297	-0.0887448	-1.00155	-1.20439
Cxcr6	0	0	0	0	0.106141	0.318423	0.106141	0	1.27369	1.48597	0.530704	0.424564	0.849127	1.69825	2.65352	1.27369	2.22896	2.3351	0.106141	0.212282	-0.106141	0	3.07809	0.955268	1.91054	2.54738	1.59211
Qk	-1.157	0.412433	0.375934	0.368635	0.799316	1.79207	0.682521	-0.908812	0.375934	-0.156943	0.558427	0.886913	-1.303	-1.84317	-1.58038	-1.2227	-1.05481	-1.88697	-1.00371	-0.857714	-0.70442	-0.850414	-2.01837	-0.346735	-1.36139	-1.2373	-1.01831
Anxa2	0.166673	-0.0757603	0.126267	-0.217179	-0.156571	-0.0353548	-0.338396	-0.0151521	-0.277788	-0.176774	-0.176774	-0.338396	1.98492	1.03539	2.04553	3.39911	2.14654	2.04553	1.39904	1.56066	0.914174	1.58086	1.31823	0.631335	1.33843	0.934376	1.1364
Pwwp2a	-0.923472	0.27161	0.814829	-0.162966	0.923472	1.35805	-0.380253	-1.03212	0.162966	-1.03212	-0.597541	-0.27161	-1.57534	-1.79262	-1.68398	-1.35805	-1.14076	-2.00991	-1.03212	-1.2494	-1.46669	0.814829	-1.57534	1.2494	-1.35805	-1.46669	-1.14076
Cx3cr1	0.505094	-0.93918	0.389874	0.0442125	0.17551	-2.28699	-1.82611	0.47026	1.19374	1.50724	0.856114	1.50456	0.0790466	0.454183	-0.810562	-1.65998	-0.566724	-1.317	-0.767689	-0.633712	-1.15086	-1.29288	-1.16426	-0.770369	-0.76233	-0.373796	-0.0710079
Gbp7	-0.722376	-0.292024	0.445721	0.568679	1.98269	1.18347	0.99903	-0.722376	-0.906812	-0.107588	-0.414982	0.0768485	-0.968291	-1.27568	-1.39864	-1.09125	-0.0461091	-1.02977	-0.599418	0.0153697	2.16713	0.199806	-1.39864	-1.09125	-1.5216	-0.906812	-1.09125
Appbp2	1.44814	-0.437811	-0.572521	-0.437811	2.52583	1.58285	1.58285	0.370455	1.85228	2.1217	0.639877	2.39112	0.505166	2.25641	0.505166	0.774588	0.909299	0.370455	-0.3031	0.505166	-0.0336777	-1.24608	0.774588	0.101033	1.58285	1.31343	1.71756
Saa3	0	0	0	0	0	0	0	0	0.00263641	0	0.00479347	0	0.167771	0.167771	0.239673	1.86945	3.46999	2.3488	0.742988	2.87608	1.94135	1.39011	0.575216	0.263641	0.239673	0.143804	0.143804
Fam110a	0.697268	-1.2086	0.278907	0.232423	1.85938	-0.883206	0.557814	-0.557814	0.557814	2.64962	0.743752	1.67344	-0.464845	0.0929691	-0.650783	-0.650783	-0.929691	-1.11563	0.883206	-0.743752	-0.836721	-0.929691	0.743752	-0.836721	-0.464845	-0.836721	-0.371876
Tmc7	-0.643112	-0.175394	0.526182	0.292323	0.9939	0.760041	-0.643112	-0.175394	0.292323	0.292323	-0.175394	0.9939	-0.643112	-0.87697	-1.34469	-1.81241	-1.57855	-1.34469	1.46162	1.22776	0.526182	-0.87697	-1.34469	-1.34469	-1.81241	-1.34469	-1.34469
Clec10a	0.106131	0.636784	0.212261	-0.955176	-0.424523	-0.106131	0.849045	-0.424523	-1.91035	-1.3797	-0.849045	-1.48583	-2.12261	-1.69809	-2.01648	-2.44101	-2.12261	-0.955176	-2.12261	-1.80422	-1.59196	-1.59196	-2.33487	0.636784	-0.318392	-1.27357	-0.106131
Fchsd2	0.0885813	-0.265744	0.324798	-0.147636	0.561015	0.324798	-0.738178	-0.974395	0.442907	1.97832	0.915341	1.7421	0.20669	0.324798	-2.03737	-2.15548	-0.147636	-1.32872	-0.147636	-1.21061	-1.44683	-0.856286	-1.56494	-0.265744	-0.383852	-0.383852	-0.265744
Jam2	-0.885341	0.241457	-0.0804856	0.72437	-1.52923	-2.33408	-2.97797	-0.563399	-0.241457	-0.402428	0.402428	-0.563399	-1.36825	-2.17311	-2.01214	-2.49505	-2.33408	-2.33408	-2.49505	-1.52923	-1.6902	-2.01214	-1.6902	-1.6902	-2.01214	-1.85117	-1.6902
Csnk1e	-0.133588	-0.400765	0.0445294	0.489824	1.29135	-0.311706	-0.222647	1.64759	0.757001	0.133588	0.311706	0.400765	-0.667942	0.0445294	-1.73665	-1.29135	-1.55853	-1.29135	-1.55853	-0.757001	-0.311706	1.73665	-1.55853	1.38041	-1.02418	-0.222647	-0.757001
Cyfip1	-0.465266	0.0364121	-0.465266	0.894119	-0.416716	0.424808	-0.254885	-0.368167	0.683738	0.764654	0.00404579	0.424808	-0.287251	-0.69183	-2.14831	-1.93793	-0.562364	-2.82801	-0.902211	-1.59809	-1.11259	-2.61762	-0.125419	-2.00266	-0.07687	-0.659463	-0.740379
Tnfsf9	-0.393701	-0.0207211	0.808123	-0.393701	-0.476585	-0.18649	-0.310817	-0.227932	-0.683796	0.227932	0.0207211	0.683796	-0.103606	0.310817	0.93245	0.393701	3.58475	2.5487	1.05678	0.227932	0.808123	0.352259	-0.310817	0.55947	2.38293	1.30543	0.642354
Gyg	0.669121	-0.0608292	-0.547463	-0.0608292	0.182488	0.425804	-0.912438	-0.669121	0.669121	-0.790779	-0.669121	-0.425804	1.39907	0.547463	1.8857	2.61565	1.27741	1.39907	2.25068	1.76405	0.912438	0.790779	1.64239	1.0341	1.52073	1.27741	1.76405
LOC102634078	-0.638377	0.893727	-0.127675	-0.127675	1.06396	1.91513	2.7663	0.212792	0.383026	-0.468143	0.383026	-0.468143	-0.978844	-0.468143	-0.80861	-0.297909	-1.14908	-1.14908	-0.978844	-0.127675	-0.468143	1.23419	-1.31931	0.723493	-1.31931	-0.468143	-0.468143
Nipsnap2	-1.28362	0.469618	-0.782697	1.5967	0.469618	1.84717	1.22101	-0.156539	-0.782697	-0.532234	-0.532234	-0.782697	-1.65932	-2.28548	-1.53409	-0.782697	-1.53409	-1.15839	-1.65932	-0.907929	-0.657466	-1.15839	-1.15839	-0.657466	-1.40886	-1.15839	-0.532234
Cybb	-0.0251468	-0.326908	0.511318	-0.159263	0.578376	0.343673	-0.628669	0.142498	-0.25985	0.0754403	-0.159263	-0.0922049	1.81895	1.48366	1.58425	2.89188	1.81895	1.45013	0.880137	1.28249	0.410731	0.377202	0.511318	1.45013	3.46187	1.14837	1.65131
Pirb	0.236691	-0.112117	-0.0622872	-0.0622872	-0.361266	-0.361266	-0.610415	0.0373723	-0.361266	-0.361266	-0.311436	-0.211776	2.37937	1.43261	1.23329	2.03056	2.32954	1.83124	1.0838	2.22988	1.58209	1.53226	1.33295	0.5855	1.63192	1.28312	1.58209
Ano6	-1.13579	-0.418449	0.298892	1.25535	1.01623	-0.179335	1.25535	-0.179335	0.0597785	1.01623	0.0597785	1.01623	0.298892	-0.896677	-2.33136	-2.09225	-0.657563	-1.13579	-0.418449	-0.418449	0.298892	-1.13579	-1.13579	-1.85313	0.77712	-0.896677	-0.418449
Epb41l2	0.392429	-0.790895	-0.356205	0.754671	0.658073	-0.839194	-1.80517	0.0784858	-0.307906	-0.356205	-0.11471	-0.0422616	-0.597699	-1.97422	-2.21571	-2.8919	-1.46708	-1.82932	-1.73272	-0.621849	-0.742596	-0.621849	-2.7953	-0.0422616	-2.19156	-1.10484	-1.10484
Letmd1	0.0448622	-0.852381	-0.134587	0.942106	0.762657	0.0448622	1.48045	0.0448622	-0.134587	1.6599	0.762657	0.762657	-0.493484	-0.134587	-1.57018	-1.57018	-1.74962	-2.10852	-0.134587	-1.21128	-0.672933	-1.74962	0.0448622	-1.03183	-1.03183	0.0448622	0.224311
S100a8	-0.155302	0.164261	0.117562	-0.126522	-0.204987	-0.0187339	-0.213133	-0.252773	-0.378209	-0.307617	-0.312775	-0.378752	1.30948	0.443099	1.41591	4.57027	0.75153	0.965206	0.608989	1.4922	0.552516	1.24078	0.658675	0.239197	0.806646	0.584282	0.913619
Tlr12	0.990204	-1.1067	-0.174742	0.291236	-1.57268	-1.57268	-0.64072	-0.174742	0.524226	0.990204	0.990204	2.62113	0.757215	1.68917	0.291236	-0.174742	0.524226	1.45618	0.757215	-0.174742	-0.64072	-0.407731	-0.174742	-0.174742	1.68917	0.291236	1.22319
Ppp1r10	0.0351531	-0.45699	0.0351531	0.386684	1.86312	1.79281	3.55046	0.527297	0.878828	2.14434	1.01944	2.70679	0.246072	0.45699	-0.386684	-0.597603	-0.0351531	-0.105459	1.23036	0.738215	0.738215	0.175766	0.105459	-0.316378	0.808522	1.01944	0.105459
Cd83	-0.0718784	0.0143757	0.146632	-0.0891293	-0.52615	0.221386	0.704409	0.31339	0.347892	-0.152382	0.537651	0.0891293	-0.365143	-0.083379	0.11213	0.083379	0.583653	2.648	0.756161	0.267388	0.192634	-0.30764	0.968921	1.76821	1.37719	4.19483	0.629655
Paqr3	-0.619895	-0.0476842	0.715264	-0.0476842	1.28747	3.00411	2.05042	-0.429158	0.906001	1.47821	0.33379	-0.238421	-0.619895	-0.0476842	-1.00137	-0.238421	-1.00137	-0.429158	1.47821	-0.429158	0.906001	0.143053	-0.429158	-1.00137	-0.429158	-0.429158	-0.429158
Tjp1	-0.741554	-0.513383	1.08381	0.171128	0.399298	1.08381	-1.42606	-0.969724	0.855639	-0.285213	-0.285213	0.171128	-1.65423	-2.11058	-2.11058	-1.88241	-1.42606	-1.88241	-1.42606	-0.513383	-0.513383	-0.285213	-2.33875	-0.0570426	-1.42606	-1.42606	-1.42606
Wfdc21	-0.0962784	0.0320928	0.22465	-0.160464	-0.0641856	-0.0641856	-0.449299	-0.417206	-0.481392	-0.385114	-0.320928	-0.449299	1.18743	0.770227	1.86138	3.85114	1.05906	1.28371	0.57767	1.98975	0.706042	2.02185	0.417206	0.288835	0.673949	0.706042	0.834413
Cd300lf	0.0784221	0	-0.0784221	0	0.274477	-0.235266	-0.235266	0	-0.117633	-0.235266	-0.196055	-0.156844	1.01949	0.470532	1.21554	1.80371	4.07795	1.92134	1.01949	1.80371	1.72529	1.7645	0.313688	0.156844	0.509743	0.74501	0.784221
Nupr1	-0.488042	1.02657	0.0841451	-0.622674	0.0504871	-0.387068	-0.488042	0.68999	-0.185119	-0.85828	0.218777	-0.757306	0.151461	1.90168	0.68999	0.488042	1.1612	1.49778	0.286093	1.06023	2.94508	2.40655	1.69973	1.73339	-0.016829	1.43047	0.589016
Tap1	0.53739	-0.210283	0.163553	-0.49066	0.630849	-0.210283	0.350472	0.630849	0.817767	1.93928	0.257013	1.09814	1.1916	1.75236	1.75236	1.47198	2.78041	1.56544	1.37852	0.53739	0.53739	0.350472	2.68695	2.31311	3.715	1.09814	1.56544
I830127L07Rik	-0.228126	0.114063	0.171094	-0.0570315	0.114063	-0.114063	-0.228126	-0.114063	-0.342189	-0.228126	-0.342189	-0.456252	1.59688	1.71094	2.11016	3.76408	0.684378	1.14063	1.53985	1.53985	0.627346	1.0836	0.855472	0.570315	1.9961	0.741409	1.31172
Lgals1	-0.0121336	0.521744	0.618812	-1.12842	-0.0121336	0.279072	-0.400408	0.715881	-1.07989	-0.885751	-1.07989	-1.32256	0.473209	0.182004	1.63803	2.75432	0.910018	0.81295	0.861484	0.715881	-0.109202	0.618812	0.473209	2.26898	1.4439	0.084935	1.20122
Cd72	-0.148486	0.607443	0.0674937	-0.526451	-0.0404962	0.499453	-0.148486	0.175484	-0.202481	0.0674937	0.0674937	-0.256476	0.823423	0.661438	1.74134	0.931412	1.47136	3.46917	0.553448	0.715433	1.20139	1.41737	0.499453	2.76724	2.49727	1.84933	1.47136
Gcnt2	-0.100943	0	0.252357	-0.151414	-0.0504713	-0.0504713	0.504713	0	0.252357	0.403771	0.201885	0.151414	1.46367	1.11037	1.56461	1.0599	2.42262	1.61508	1.81697	2.37215	4.13865	1.46367	0.555185	0.151414	0.858013	0.858013	1.0599
Clec4a1	0.0713679	-0.285472	0.999151	-0.785047	0.214104	2.28377	-0.499575	0.35684	-1.7842	-1.42736	-1.7842	-1.71283	-0.785047	-0.285472	-1.35599	-0.499575	-0.713679	-0.499575	0.927783	-0.142736	-0.999151	-0.570943	-1.07052	0.428207	1.57009	0.142736	0.285472
F11r	-0.220304	-0.403197	0.11223	0.511271	0.31175	-1.53381	-1.43405	0.278497	-0.586091	-0.103917	1.22622	0.744044	-0.28681	-2.09912	-1.6502	-1.61695	-2.08249	-1.99936	-1.55044	-1.05164	-0.0207834	-2.09912	-0.669224	-1.78321	-2.16563	-1.4008	-1.08489
Il15ra	0.10866	-0.325981	0.10866	0.10866	-0.1811	-1.19526	0.10866	0.398421	-0.325981	-0.470861	-0.470861	-0.760622	-0.0362201	-1.34014	0.253541	0.543301	0.543301	0.543301	0.398421	1.9921	3.73067	1.70234	-0.1811	0.543301	-0.325981	0.543301	-0.0362201
Cd300ld	-0.110303	0.110303	0.33091	-0.33091	0.220606	0.772123	0	0.441213	-0.110303	-0.220606	-0.220606	-0.220606	2.42667	0.992729	2.31637	2.20606	2.75758	1.43394	2.20606	2.64728	1.21334	1.21334	1.21334	0.882426	1.98546	1.43394	1.32364
Tnf	-0.111355	-0.174987	0.111355	0.174987	-0.0954474	0.0636316	0.795395	0.779487	0.127263	0.922658	0.922658	1.32036	1.24082	0.461329	2.17938	1.04992	2.14757	3.627	0.588592	0.588592	0.30225	0.397697	0.143171	1.43171	0.286342	3.56337	1.209
Slf2	-0.426776	-0.0474196	1.09065	-0.616454	1.28033	-0.616454	-0.237098	0.142259	1.47001	0.711294	0.142259	2.60808	-0.616454	-0.237098	-1.37517	-1.56485	-1.75452	-1.37517	-0.0474196	-0.995811	-0.426776	-0.616454	-0.0474196	-1.18549	0.711294	-0.237098	0.142259
Hfe	-0.757057	0.223918	0.0959649	0.437174	-1.65273	-1.39682	0.991638	-0.88501	-1.18357	-0.330546	-0.629103	-1.61008	-1.05561	-2.16454	-2.07924	-2.03659	-2.12189	-2.12189	-1.95129	-1.31152	0.607778	-1.31152	0.479825	-2.16454	-2.3778	-0.415848	-1.26887
Vim	0.34433	-0.206598	-0.137732	0	0.0688661	0.0688661	-0.0688661	0.137732	-0.482063	-0.206598	-0.34433	-0.206598	1.99712	0.619795	1.51505	2.27258	2.13485	2.06598	1.17072	2.13485	0.826393	2.41031	0.826393	2.27258	2.06598	0.826393	1.37732
H2-Q7	-0.250035	-0.138908	0.416725	-0.0277817	-0.250035	-0.472289	0.305599	0.194472	-0.0277817	0.416725	0.638979	0.194472	0.750106	1.52799	1.9725	1.63912	2.52813	1.9725	0.416725	0.861232	0.638979	0.972359	0.305599	3.30602	2.75039	1.86137	1.19461
Pygl	-0.272599	0.181733	0.454332	-0.363465	0	-0.454332	-0.0908663	0	-0.545198	-0.454332	-0.636064	-0.545198	2.27166	0.454332	1.36299	3.45292	1.18126	1.63559	1.27213	1.81733	0.999529	1.0904	0.817797	0.181733	1.54473	0.72693	0.999529
Arhgef40	1.18694	-0.847815	0.056521	-0.395647	0.056521	-0.847815	-0.621731	0.960857	1.63911	2.54345	1.18694	2.54345	-0.621731	0.056521	-0.169563	-0.847815	-0.847815	-0.621731	-0.621731	-0.169563	-0.395647	-0.169563	-0.169563	0.056521	-1.0739	0.056521	0.960857
Stard8	0.359881	-0.919696	0.679775	-0.11996	0.199934	-0.599802	-0.11996	0.99967	-0.439855	2.27925	0.0399868	1.31956	-0.599802	0.679775	-1.39954	-1.55948	-1.87938	-1.23959	0.679775	-1.39954	-1.23959	-1.55948	-0.599802	-0.919696	-0.439855	-0.439855	-0.919696
Serinc1	0.0482369	-0.22189	-0.0675316	0.241184	0.395542	0.241184	-1.45675	-0.723553	0.781437	-0.414837	0.511311	-0.0289421	-0.723553	-2.46008	-0.95509	-1.95842	-2.49867	-1.76547	-1.88124	-0.800732	-0.1833	-2.7688	-1.6497	-1.76547	-1.26381	-1.14804	-0.453427
Csmd3	-0.65702	-0.438013	1.31404	-0.219007	1.09503	0	-1.31404	-0.876027	2.40907	2.19007	1.75205	2.84709	0.65702	0	0.438013	0.65702	-0.65702	0.219007	0.438013	-0.219007	-0.219007	0.219007	0.219007	0.438013	0.438013	0.219007	-0.219007
Mtus1	-0.501566	-1.16077	0.702193	0.960141	1.79131	-0.501566	0.673532	0.100313	0.358262	1.96327	0.558888	2.0206	0.186296	0.329601	-1.53336	-1.53336	-0.759514	-1.13211	0.243618	0.644871	0.0143305	-1.21809	-0.702193	-1.16077	-0.272279	-0.329601	-0.0143305
Mrgpra2b	-0.0738101	-0.0738101	0.22143	-0.0738101	-0.0738101	-0.191906	-0.0738101	-0.335393	-0.310002	-0.250954	-0.310002	-0.191906	1.1662	0.634767	1.10715	3.23288	3.29193	1.93382	1.34334	1.57954	0.930007	1.34334	0.575719	0.103334	0.752863	0.752863	1.0481
Sp100	-0.16305	0.192696	0.311277	-0.340923	1.31922	-0.103759	0.0741137	0.133405	-0.0444682	0.370568	0.0741137	0.0148227	1.02277	1.14135	1.55639	1.08206	3.39441	2.09001	2.09001	1.85284	1.14135	1.25993	0.904187	1.4378	3.4537	0.844896	0.904187
Cxcl13	-0.00428353	-0.00428353	0.0128506	-0.00428353	-0.00428353	-0.00224375	-0.00428353	0.00958694	0.036512	0.0340642	0.036512	-0.00428353	0.526058	0.240489	1.9947	1.09719	1.38276	4.80958	0.566853	1.13799	0.32208	0.811626	1.13799	0.811626	0.0773074	0.852422	0.852422
Zfp488	-0.263182	-0.333364	1.28082	-0.684273	2.05282	1.42118	0.438636	-0.473727	1.00009	0.719364	0.157909	1.84227	-0.614091	-0.263182	-1.17555	-0.824636	-1.10536	-1.45627	0.579	-0.473727	-0.965	0.929909	-1.03518	1.63173	0.157909	-0.543909	-0.0526364
Slc40a1	0.0744626	0.260619	-0.148925	-0.186156	0.521238	-0.0372313	-0.558469	-1.04248	-0.148925	0.484007	0.595701	0.223388	-1.86156	-1.60095	-2.19665	-2.01049	-2.64342	-2.15941	-0.930782	-1.22863	-1.04248	-2.4945	-0.968013	-2.19665	-0.260619	-1.07971	-1.00524
Ccr1	-0.358861	-0.358861	-0.0854431	0.803165	-1.04241	1.35	-0.974052	-0.222152	-1.04241	-0.837343	-0.768988	-0.974052	1.14494	0.256329	0.324684	1.89684	1.41836	1.89684	0.803165	2.1019	1.76013	0.324684	-0.563925	-0.358861	0.461393	0.11962	0.666456
Frmd4b	-0.868787	-0.181395	0.696939	0.353243	2.22448	1.1552	0.00954711	0.276866	1.04063	1.19339	0.926069	1.65165	-0.105018	0.964258	-1.32705	-2.01444	0.276866	-0.983352	-0.79241	0.162301	1.00245	-1.09792	-0.906975	-0.639656	-0.372337	-0.334149	-0.372337
Slco2b1	0.306236	-0.918709	0.429855	0.182618	0.429855	-1.94137	-0.851281	0.508521	0.384902	1.86832	0.744519	1.02547	-0.368045	0.160142	-1.34575	-2.3347	-1.37947	-1.19966	0.216332	-1.01985	-0.356807	-1.40194	0.351188	-1.64918	-0.750138	-0.840043	-0.896233
Itgb7	-0.264247	0	0.39637	-0.132123	-0.660617	-0.528494	-0.660617	0	-0.264247	0.39637	-0.264247	-0.39637	1.05699	1.18911	1.7176	1.84973	1.45336	1.32123	1.05699	0.924864	0.39637	0.264247	1.32123	1.32123	3.56733	1.58548	1.7176
Ccnd2	-0.0367582	-0.330824	0.551373	-0.183791	0.698405	0.845438	0.992471	0.257307	0.551373	2.31577	0.551373	1.1395	0.992471	0.845438	1.1395	0.845438	3.19796	1.5806	1.5806	0.40434	0.551373	0.992471	0.551373	1.87467	4.22719	1.87467	1.87467
AB124611	0.740832	0.2667	-0.681566	-0.325966	0.622299	-0.800099	-0.207433	-0.325966	-0.681566	-1.03717	-0.918632	-0.918632	0.977899	0.859366	0.977899	3.4671	1.3335	0.859366	0.503766	1.09643	0.2667	1.45203	0.977899	0.622299	1.45203	0.503766	1.21497
Lpcat2	-0.740512	0.549087	-0.0856374	0.277062	-0.891636	-2.16108	-2.73536	-0.831186	0.609537	-0.448337	0.327437	-0.448337	-0.831186	-1.61704	-2.26183	-1.37524	-3.05776	-2.68498	-1.47599	-1.93944	-1.45584	-2.30213	-1.18381	-1.35509	-1.29464	-1.14351	-1.08306
Cd3g	0	-0.0931625	0.279487	-0.186325	-0.37265	0.186325	-0.304641	0.279487	-0.0931625	0.186325	-0.186325	-0.279487	1.02479	1.11795	2.2359	2.14274	2.2359	1.30427	0.652137	-0.0931625	-0.0931625	0.0931625	1.11795	1.11795	2.9812	2.70171	0.465812
Olfml3	1.41203	-0.896333	-0.222768	-0.292931	-2.2575	-2.69251	-2.15576	0.18067	0.63673	0.766531	0.177162	0.59814	-0.37011	-0.78758	0.50342	-1.60498	-1.15594	-0.0263111	-1.92071	-0.875284	-1.1384	-1.16295	-0.675319	-0.808629	-1.35941	-0.805121	-0.412208
Tmem135	-0.263582	0.896177	0.0527163	-0.685312	-0.158149	-0.158149	-1.00161	0.263582	0.896177	0.474447	-0.0527163	0.685312	-0.579879	-1.00161	-1.9505	-2.37223	-2.05594	-1.9505	-1.42334	-1.63421	-1.31791	-2.37223	-0.896177	-2.16137	-0.579879	-1.31791	-0.579879
Mapkapk3	0.930026	-0.132861	-0.310009	-0.487156	0.221435	-0.310009	1.63862	1.10717	0.398582	-0.487156	-0.132861	0.0442869	0.57573	1.63862	0.930026	1.63862	2.87865	2.34721	1.99291	2.34721	1.46147	0.752878	1.63862	0.57573	1.28432	2.17006	2.34721
Taok1	-0.64005	-0.12801	0.12801	0.64005	0.89607	0.89607	-0.64005	-1.15209	0.38403	-0.89607	-0.89607	-0.38403	-1.66413	-1.66413	-1.92015	-1.15209	-1.66413	-2.43219	-1.66413	-1.15209	-1.15209	0.38403	-1.92015	1.15209	-1.92015	-1.15209	-0.64005
Nfkb1	-0.156733	-0.679177	0.4702	0.365711	-1.30611	-1.93304	0.0522444	-0.0522444	0.783666	0.783666	-0.0522444	0.679177	-2.14202	-1.93304	-1.82855	-0.783666	-0.888155	-2.76895	-1.51509	-1.61958	-0.679177	-1.30611	-1.4106	-0.783666	-1.30611	-1.51509	-2.03753
Gpr180	0.181611	0.181611	0.544833	-0.908055	-0.181611	0.363222	-1.81611	-1.45289	-0.908055	0.181611	0.544833	-0.726444	-1.81611	-0.544833	-1.08967	-2.54255	-2.36094	-1.81611	-2.36094	-1.81611	-1.45289	-2.17933	-2.54255	-0.363222	-0.726444	-0.363222	-0.363222
Mcub	0.223972	-0.313561	0.223972	-0.134383	-0.851094	0.0447944	-0.134383	-0.134383	-0.851094	-0.134383	-0.313561	-0.492739	1.11986	0.761505	1.83657	2.55328	1.11986	1.47822	2.19493	1.47822	0.582327	0.582327	0.40315	1.29904	2.91164	0.0447944	0.582327
Axl	0.162436	0.0974618	-0.162436	-0.0974618	1.00711	-0.0324873	-0.0974618	0.35736	0.35736	1.13705	0.162436	0.942131	1.00711	1.267	1.33198	0.422335	1.13705	2.69644	1.46193	0.682233	0.617258	0.617258	1.267	1.7868	4.64568	0.812182	1.46193
Dusp1	-0.251158	0.354231	-0.0424033	-0.0606693	-0.97658	0.800444	0.536891	-0.877422	-1.31059	-0.950486	-0.945267	-0.767826	-1.37582	-1.2584	-0.929611	-0.462522	-0.0841542	0.0489269	2.3661	1.09792	1.40844	0.388153	-0.0580599	-0.227673	0.268119	2.33479	0.0358797
Fam219b	0.440192	-0.520227	0.920401	-0.840366	-0.0400174	1.88082	1.56068	-0.680296	0.440192	0.280122	1.24054	-0.0400174	-1.64071	-1.00044	-1.64071	-0.520227	-0.840366	-2.28099	0.280122	-0.520227	-1.16051	-0.680296	-1.32058	0.280122	-1.00044	-0.520227	0.280122
Tfpi	0	0.336165	-0.504248	0.168083	-0.336165	-2.52124	-3.19357	-1.51274	-0.840413	-1.84891	-0.672331	-0.504248	-2.18507	-2.01699	-1.84891	-2.8574	-2.52124	-2.18507	-2.68932	-1.51274	-1.0085	-2.18507	-1.17658	-2.18507	-2.8574	-1.68083	-2.18507
B4galt1	-0.379041	0.0691333	0.259846	0.050062	0.364738	2.23372	3.37799	-0.369505	0.631735	0.460094	-0.407648	0.603128	-0.579289	-0.0739011	-0.884429	-0.417183	-0.426719	-0.66511	1.08944	-0.436255	1.68065	1.00362	-0.255078	-0.712788	-0.188329	-0.703252	-0.722323
H2-Aa	0.0917136	-0.00561512	0.00561512	-0.0917136	-0.297601	-0.144121	-0.0655097	0.428621	0.174069	0.496002	0.447338	0.144121	1.61154	1.02382	2.4276	1.57785	2.65969	2.37894	0.810449	0.623278	0.851626	0.780501	1.07623	2.45006	3.35597	1.3233	1.4618
Scoc	-0.872033	-0.061278	-0.30639	1.2397	-1.00402	0.353527	-1.02287	-0.325245	-0.457228	-1.15485	0.240398	-0.061278	-1.43768	-2.24843	-2.26729	-1.75821	-1.96561	-2.17301	-2.24843	-0.815468	-1.06058	-0.66463	-2.68209	-0.0424232	-2.62553	-1.49424	-1.21142
Scimp	-0.315476	0.473214	-0.315476	0.157738	-0.630952	-1.10417	1.57738	0.315476	-0.630952	0	-0.315476	-0.473214	0.78869	1.10417	0.473214	0.315476	1.73512	2.36607	-0.157738	0.473214	0.630952	0	-0.315476	1.57738	3.3125	0.78869	1.10417
Med1	-1.20896	0.442301	0.324354	0.442301	1.97561	1.03203	-0.147434	-0.501274	1.26793	0.0884601	-0.383327	1.62177	-1.09101	-0.737168	-1.44485	-1.44485	-0.501274	-1.79869	0.560248	-0.147434	-0.619221	-0.147434	-1.91664	-0.619221	-0.383327	-1.3269	-0.383327
Itga6	0.335894	-0.719773	0.0479848	0.335894	-0.335894	1.96738	-0.527833	-0.431864	0.911712	-0.815742	-0.623803	0.143955	-1.67947	-1.48753	-1.77544	-1.00768	-1.10365	-1.87141	-1.5835	-1.39156	-1.29559	0.719773	-1.39156	1.48753	-0.815742	-0.911712	-0.335894
Glrx	0.304408	0.0276735	-0.581143	0.249061	-0.359755	0.249061	-0.470449	0.0276735	-0.359755	-0.359755	-0.304408	-0.581143	1.356	0.249061	1.63273	3.84661	1.30065	1.24531	1.13461	1.30065	0.249061	1.07926	1.46669	0.249061	1.90947	0.525796	1.356
Crebbp	-0.519025	-0.409757	0.682928	0.245854	0.901464	1.77561	1.55707	-0.628293	0.792196	0.901464	-0.409757	1.77561	-0.84683	-0.737562	-1.50244	-1.2839	-0.84683	-1.50244	1.12	-0.737562	-1.06537	0.464391	-1.06537	0.136586	-0.300488	-0.956099	-0.628293
Plp2	-0.0786214	-0.0786214	0.55035	-0.393107	0.445521	0.131036	-0.288278	0.235864	-0.18345	-0.0786214	-0.18345	-0.18345	1.80829	1.70346	2.22761	3.48555	1.07449	1.38898	1.38898	1.70346	0.864835	1.91312	1.17932	1.17932	2.22761	1.28415	1.91312
Il1r2	-0.0500721	0.0500721	0.150216	-0.150216	-0.150216	-0.150216	-0.0500721	-0.0500721	-0.200288	-0.200288	-0.150216	-0.200288	0.701009	0.200288	1.90274	3.85555	2.05296	1.8026	1.20173	1.65238	1.45209	1.85267	0.701009	0.0500721	0.650937	0.500721	0.400577
Tnfsf13b	0.0623055	0.228454	-0.103843	-0.186917	0.643824	-0.436139	-0.269991	-0.269991	0.14538	0.0623055	0.809972	0.228454	1.80686	0.809972	1.88993	3.88371	2.05608	2.3053	0.726898	1.80686	1.30842	1.14227	-0.103843	1.39149	0.97612	0.56075	0.726898
Klhl24	0.108449	0.759142	-0.97604	0.108449	0.97604	1.40984	0.542244	-1.19294	0.759142	-0.759142	-0.759142	-0.325347	-1.40984	-1.62673	-2.27743	-1.19294	-1.84363	-2.06053	-1.19294	-0.108449	-0.759142	-0.759142	-2.06053	-0.108449	-0.325347	-1.40984	-1.40984
Slc16a3	0.51325	-0.285139	-0.285139	0.0570278	0.0570278	-0.855417	-0.285139	0.741361	-0.0570278	0.285139	0.0570278	-0.0570278	0.855417	1.99597	1.88192	1.19758	2.11003	1.53975	1.76786	1.88192	0.627306	1.88192	2.56625	0.285139	2.56625	1.88192	1.53975
Sbno2	0.250742	0.0501485	-0.284175	-0.0167162	0.919389	-0.351039	-0.0167162	0.78566	-0.0835808	0.117013	-0.0167162	0.317607	0.919389	1.18685	0.317607	-0.0167162	0.919389	0.852524	1.58804	1.92236	4.73067	1.32058	0.585066	-0.0835808	0.65193	0.451336	0.852524
Zfp69	-0.494329	-0.322388	1.05313	-0.236418	1.22508	0.881194	1.39702	-0.838209	1.05313	0.709254	1.05313	2.51463	-1.18209	-0.322388	-1.01015	-1.18209	-0.322388	-1.61194	0.537314	-0.408358	-0.838209	0.0214925	-0.494329	-0.666269	-0.666269	-1.18209	-0.580299
Ly9	-0.113499	0.0680993	0.340496	-0.295097	0.249697	-0.0226998	-0.658293	0.340496	-0.0226998	0.0680993	0.612894	0.249697	1.70248	1.24849	1.43009	1.43009	2.51967	2.24728	0.158898	2.88287	2.06568	0.703693	0.612894	2.24728	1.79328	2.24728	1.52088
Plaur	-0.247954	0.187053	0.152252	-0.0913514	-0.126152	-0.0565509	0.169653	-0.0739511	-0.265354	-0.126152	-0.195753	-0.247954	0.308855	0.622059	2.37949	3.87591	2.27508	1.47467	1.33547	1.61387	1.02227	1.47467	0.830863	0.500258	1.26587	0.796062	0.761262
Abcc5	-0.744868	0.744868	0.29147	-0.29147	2.29938	1.84598	1.26304	-0.226699	0.615326	0.226699	1.1335	2.36415	-0.680097	0.680097	-0.809639	-1.26304	-0.550555	-0.744868	0.29147	-0.226699	-0.0323856	-0.874411	-0.421013	-1.19827	-0.744868	-0.226699	-0.356241
Sall1	0.111948	-0.811623	0.363831	0.335844	0.923571	-0.503766	-1.34338	0.055974	1.09149	1.23143	0.251883	1.62325	-0.587727	1.9311	-1.39935	-1.59526	-1.09149	-1.34338	0.139935	-1.09149	-1.53929	-0.615714	-1.06351	-0.027987	-0.643701	-1.09149	-0.727662
Hcar2	0.0294985	-0.112094	-0.0176991	0.100295	0.0058997	-0.0648967	-0.112094	-0.0176991	-0.0412979	-0.112094	0.100295	-0.0648967	0.525074	0.454277	1.61062	2.0118	3.35693	3.05015	0.99705	1.13864	2.50737	0.949852	0.123894	0.171091	0.359882	0.713864	0.40708
G0s2	-0.10113	0.266615	0.119517	-0.285002	-0.0643553	0.00919362	-0.4321	-0.10113	-0.395326	-0.358551	-0.248228	-0.358551	0.376938	0.303389	1.99501	3.57632	2.69373	1.36985	1.25953	1.4434	0.119517	1.5905	0.524036	0.781457	0.855006	0.928555	0.560811
Il1rn	-0.0442613	0.0853473	0.0335038	-0.0745898	-0.0777004	0.0075821	0.0075821	-0.0710903	-0.0572222	-0.0442613	-0.0572222	-0.0313005	0.137191	0.176073	1.44624	2.19797	4.2069	1.99059	0.824116	1.73138	0.383447	0.111269	0.461212	0.163112	1.4592	0.551938	0.305682
Snx29	-0.638639	0.164221	0.748119	-0.273702	2.13488	-0.200715	1.47799	0.821107	1.405	1.25903	0.237209	3.08371	-0.127728	0.967081	-0.930588	-1.14955	-0.200715	-0.34669	1.55098	-0.273702	0.0182468	0.0912341	0.529158	-0.565651	1.62397	0.310196	-0.273702
Slc25a36	-0.693839	-0.331836	0.754173	0.271502	0.150835	2.08152	2.44352	-0.814507	0.512838	-0.814507	0.39217	1.11618	-0.573172	-1.29718	-1.41785	-1.53851	-0.573172	-1.17651	-0.693839	-0.331836	-0.0905008	-0.693839	-1.65918	-0.0905008	-0.693839	-0.814507	-0.0905008
Fcgrt	0.111468	0.371559	0.0371559	-0.520182	-1.00321	-0.260091	1.07752	-0.0371559	-0.111468	-0.817429	-0.371559	-2.45229	-1.85779	-1.63486	-1.70917	-1.70917	-1.67201	-1.67201	-2.74953	-1.89495	-0.185779	-1.56055	1.11468	-0.63165	-1.33761	-1.18899	-1.37477
Ctc1	0.0938035	-1.12564	0.469017	0.562821	-1.87607	-1.54776	0.797329	-0.797329	-0.0469017	-0.187607	-0.187607	0.750428	-0.609722	-1.54776	-1.73536	-1.03184	-0.562821	-1.59466	1.87607	0	0.515919	0.328312	0.140705	-0.797329	-2.15748	-0.938035	-1.64156
Prpsap2	-1.31234	-0.328085	0.196851	1.44357	-1.70604	0.524936	-0.590553	-1.77166	-0.196851	-0.984254	-0.131234	0.065617	-1.44357	-1.77166	-2.29659	-1.70604	-1.90289	-2.42783	-0.262468	-1.18111	-0.459319	-1.96851	-1.96851	-0.262468	-2.42783	-1.64042	-1.64042
Mgst1	-0.287804	-0.013705	0.424854	-0.123345	-0.123345	-0.178164	-0.342624	-0.616723	-0.507083	-0.287804	-0.342624	-0.671543	1.13751	1.19233	1.30197	4.04296	0.973052	1.19233	1.52125	1.52125	0.534493	1.13751	0.973052	0.260394	1.30197	0.589313	0.863412
Irf7	-0.166256	-0.1151	0.191834	0.0895224	-0.1151	-0.166256	1.21495	0.601079	-0.0639446	0.652235	-0.0639446	0.0895224	0.498768	2.03344	1.52188	0.396456	2.39153	2.49384	0.908013	0.959169	0.805702	0.908013	1.01032	2.03344	3.9262	0.242989	0.652235
S100a4	-0.0761056	0.342475	-0.418581	0.152211	-0.342475	-0.494686	0.494686	-1.11022e-16	-0.304422	-0.228317	-0.304422	-0.608844	1.86459	2.32122	2.0929	3.15838	0.456633	1.14158	0.723003	1.86459	0.152211	1.29379	0.418581	1.82653	1.25574	0.380528	1.02742
Lgals3	-0.144661	0.318254	0.173593	-0.347186	-0.0578643	-0.433982	0.318254	-0.115729	-0.376118	-0.260389	-0.289322	-0.318254	1.24408	1.67806	1.707	3.00894	2.02525	2.22778	1.5334	1.85166	0.867965	1.47554	1.38874	1.30195	2.16991	0.896897	1.21515
Ncs1	-0.591039	0.197013	0.065671	0.328355	1.51043	2.16714	1.51043	0.065671	0.459697	0.722381	0.197013	1.64177	-0.985064	-1.11641	-1.24775	-0.853722	-1.11641	-1.37909	-0.197013	-0.985064	-0.985064	-1.37909	0.197013	-0.985064	-0.459697	-0.459697	-0.722381
S100a9	-0.135489	0.143343	0.160034	-0.167888	-0.17967	-0.112907	-0.243487	-0.157089	-0.357377	-0.29945	-0.316141	-0.356395	1.57874	0.791334	2.0127	4.06467	1.06035	1.35391	0.676463	1.72405	0.573373	1.71227	0.728498	0.575337	0.864969	0.822752	1.09177
Clec12a	-0.11326	0.188766	0.188766	-0.264272	0.289441	-0.062922	-1.01934	0.339779	-0.11326	0.0377532	-0.163597	-0.415285	1.54788	1.69889	2.35328	2.70565	0.792817	1.04451	0.188766	0.339779	-0.062922	-0.11326	0.792817	1.90024	2.907	1.19552	1.19552
Tnfaip3	0.138632	0.010664	0.010664	-0.15996	-0.15996	0.0959759	0.010664	0.522535	0.949095	1.24769	0.821127	1.24769	0.0959759	0.821127	1.29034	1.11972	2.95392	2.18612	0.821127	0.906439	0.351912	-0.031992	0.0533199	1.20503	1.93018	4.06298	0.991751
Aldh2	0.860955	-0.226567	-0.226567	-0.407821	1.22346	-0.589074	-0.226567	0.317194	-0.407821	0.498447	-0.226567	-0.407821	1.22346	2.49224	1.58597	0.679701	1.76722	1.40472	1.76722	2.12973	0.860955	1.58597	0.679701	1.40472	3.036	1.22346	1.94848
Ifi47	-0.141086	-0.141086	0.510082	-0.227909	0.857371	-0.314731	0.770549	0.596904	0.944194	0.423259	-0.0976752	-0.054264	0.466671	0.379848	1.89924	0.466671	3.59228	2.46359	0.553493	0.640315	0.423259	0.162792	1.07443	0.900783	3.41863	0.553493	0.206203
Pja2	-0.535504	1.17811	0.107101	-0.749706	0.963907	0.749706	-1.17811	-1.39231	0.321302	0.321302	-0.107101	-0.107101	-1.17811	-1.39231	-1.60651	-2.89172	-1.82071	-2.46332	-0.963907	-1.17811	-0.535504	-1.60651	-0.535504	-1.60651	-0.107101	-0.107101	-0.535504
Lilr4b	0.337134	-0.131922	0.21987	-0.425082	-0.014658	-0.0732899	-0.131922	0.161238	-0.249186	-0.249186	-0.190554	-0.307818	1.04072	0.630293	2.21336	2.68241	3.44463	2.03746	1.04072	1.68567	1.15798	1.21661	1.09935	0.571661	1.09935	1.39251	1.09935
Rasgrp3	-1.03448	-0.44335	0.44335	1.03448	0.502463	0.620689	-1.92118	-0.0295566	0.44335	0.0886699	-0.26601	0.44335	-1.15271	-1.0936	-2.03941	-2.09852	-1.33005	-1.98029	-1.33005	-1.33005	-0.798029	-0.798029	-2.51231	-0.916256	-1.27094	-1.62562	-2.09852
Lpcat3	-0.45506	-0.0998912	0.255278	0.299674	-0.410664	-2.36409	-1.29859	0.0332971	0.210881	0.521654	0.477258	-0.011099	-1.29859	-0.233079	-2.14211	-1.65375	-1.78694	-2.76366	-1.1654	-1.74255	-1.34298	-1.78694	0.921219	-1.87573	-0.632644	-0.67704	-1.1654
Canx	-0.785821	0.595319	-0.214315	0.404817	-0.436567	1.59545	0.00793758	-1.3732	0.69057	0.420692	0.817571	0.627069	-1.15095	-2.32571	-1.61133	-0.833446	-1.53195	-1.89708	-1.08745	-0.0238127	-0.277815	-1.53195	-1.83358	-1.40495	-0.944572	-0.579443	0.246065
Tmem204	-1.05385	1.11971	-1.25144	1.18558	-2.50289	-1.18558	-0.131731	-0.790386	-0.329327	-0.395193	-0.263462	0.658655	-1.7125	-1.77837	-1.38317	-2.1077	-1.7125	-2.37116	-0.461058	-1.77837	-2.17356	-1.64664	-1.05385	-1.7125	-2.17356	-1.38317	-1.38317
Dip2b	0.133961	-0.0446537	-0.0446537	-0.0446537	1.38427	1.92011	0.848421	0.312576	1.02704	1.92011	-0.0446537	2.27734	-0.401884	0.312576	-1.47357	-0.937728	-0.401884	-1.65219	0.848421	-0.580498	-0.580498	0.848421	-0.937728	0.491191	-0.580498	-0.580498	-0.223269
Tcf7l2	-0.621275	-0.236676	0.414183	0.443768	1.06504	1.06504	2.66261	-0.532521	0.0887536	1.36089	-0.118338	2.01175	-0.65086	-0.118338	-1.00587	-0.887536	-0.443768	-0.798782	2.30759	-0.177507	0.59169	-0.0887536	-0.059169	-0.798782	-0.295845	-0.562106	-0.621275
Txn1	-0.425623	0.547229	0.121606	-0.243213	-1.58088	0.0608032	0.243213	-0.0608032	-0.608032	-0.851245	-0.425623	-0.729639	0.729639	0.486426	1.8241	2.91856	1.21606	1.64169	0.972852	1.70249	0.243213	2.00651	0.425623	0.851245	1.03365	0.425623	0.972852
Gm10406	0.276684	0.276684	-0.69171	0.138342	1.52176	1.52176	1.24508	0.968394	-0.69171	-0.968394	-0.138342	-0.69171	-1.24508	-0.138342	-0.968394	-0.415026	-1.10674	-0.69171	-1.38342	-0.415026	-0.138342	1.6601	-1.38342	1.24508	-1.6601	-0.968394	-1.10674
Fpr1	-0.14692	-0.101714	0.350348	-0.101714	-0.237332	0.169523	0.169523	-0.14692	-0.282538	-0.372951	-0.327745	-0.282538	1.75174	0.757203	1.11885	3.6504	2.88189	1.20926	1.52571	1.52571	0.757203	1.57091	1.07365	0.169523	0.802409	0.666791	0.802409
St3gal4	-0.493749	0	0.329166	0.164583	3.62082	0.822914	1.64583	0.164583	-0.658331	0	-0.164583	-0.658331	0.329166	-0.493749	0.822914	1.15208	0.493749	-0.164583	0.987497	1.97499	1.48125	1.97499	-0.329166	0.987497	1.31666	1.48125	1.31666
Cysltr1	-1.45538	-0.291077	0.582154	1.16431	0	1.06728	-0.970256	-0.873231	-0.679179	0.582154	0.485128	0.0970256	0.485128	-1.55241	-2.03754	-1.55241	-1.06728	-1.55241	-0.485128	-0.970256	-0.388103	-2.71672	-0.970256	-1.94051	-0.776205	-1.84349	-0.873231
Rbm47	-0.850994	-0.313524	0.850994	0.313524	1.47804	2.64256	0.313524	-0.627048	0.134368	0.671838	-0.582259	1.61241	-0.985362	-0.268735	-1.20931	-1.20931	-0.806205	-1.07494	1.47804	-0.53747	0.447892	-0.313524	-0.850994	-0.985362	0.223946	-0.940573	-0.492681
Chd9	-0.114136	-0.875042	1.40768	-0.418499	1.10331	-0.114136	-0.57068	-0.114136	1.10331	1.2555	0.494589	2.47295	-0.418499	0.64677	-1.33159	-1.1794	-1.33159	-1.48377	0.0380453	-0.875042	-1.48377	-0.266317	-1.02722	0.494589	0.190227	-0.722861	-0.418499
Gsn	0.0600887	0.0600887	0.0600887	-0.180266	1.10163	-0.420621	0.220325	0.300443	-0.340502	0.0600887	-0.340502	-0.260384	2.22328	0.941389	1.82269	1.82269	1.4221	1.74257	1.98293	1.90281	0.540798	0.701035	1.18174	1.10163	3.58529	1.02151	1.82269
Rtn1	1.2484	-1.18092	-0.506109	0.438628	0.708552	1.2484	1.78825	0.978477	1.38336	2.46306	1.51833	3.27284	0.57359	1.38336	-0.236184	0.57359	0.708552	-0.506109	1.11344	-0.641071	-0.641071	1.11344	1.11344	1.2484	-0.101222	0.168703	0.438628
Klhdc8b	1.20448	-0.463261	-0.277957	-0.463261	-0.0926522	-1.01917	-0.277957	0.0926522	1.20448	0.277957	1.57509	0.83387	-1.57509	-0.0926522	-0.463261	-1.9457	-2.131	-1.76039	-1.01917	-1.01917	-1.57509	-1.01917	-1.38978	-0.83387	-1.76039	-1.20448	-1.01917
Mpi	0.309015	0	0.103005	-0.412019	-0.927044	0.515024	0.20601	-0.309015	-0.412019	-0.20601	-0.309015	-0.103005	-0.721034	-0.721034	-1.13305	-2.26611	-2.1631	-2.0601	-3.39916	-0.927044	-0.721034	-1.44207	-2.0601	-0.20601	-2.57512	0	-1.44207
Anxa5	0.714662	-0.515642	0.461364	-0.660384	0.497549	0.0995099	0.0271391	-0.515642	-0.334715	-0.262344	-0.515642	-0.913682	0.750847	0.135695	2.08971	2.01734	1.72785	1.90878	1.29363	1.6193	1.04033	0.280437	0.388993	2.5963	2.23445	1.1127	0.823218
Prdx6	0.764708	-0.0332482	-0.432226	-0.299234	0.36573	0.0997446	-1.09719	0.232737	0.0997446	-0.565219	-0.299234	-1.09719	0.897701	0.764708	1.56266	2.62661	1.56266	2.36062	1.16369	1.82865	1.16369	1.29668	1.03069	0.764708	2.22763	1.29668	1.16369
Eif2s3y	-0.360408	0.154461	0.0514869	0.154461	0.360408	0.0514869	0.257434	-0.257434	-0.97825	-2.21394	0.566356	-1.08122	0.257434	0.360408	0.154461	-0.0514869	-0.0514869	-0.360408	-2.11096	0.257434	0.257434	-2.11096	-2.00799	-2.31691	-2.00799	-1.69907	-1.49312
2610042L04Rik	-0.205372	-0.114095	-0.296648	0.616115	0.98122	0.342286	2.35036	0.798667	1.16377	-0.0228191	0.707391	-0.0228191	-1.39196	0.25101	-0.844305	0.159733	-1.48324	-1.30069	-1.30069	-1.02686	-0.4792	1.16377	-1.48324	0.433562	-1.39196	-0.844305	-1.02686
Ltf	-0.0144583	-0.0249735	0.216875	-0.177443	0.00131439	-0.0828069	-0.224761	-0.230019	-0.345686	-0.187958	-0.303625	-0.308883	1.51024	0.889845	1.5523	3.97604	0.921391	1.11592	0.732118	1.27891	0.542845	0.322027	1.67848	0.169557	2.44083	0.863557	1.07912
Klra2	-0.308605	0.220432	0.396777	-0.308605	0.573123	-0.661295	-0.132259	-0.132259	-0.132259	0.0440864	0.220432	0.0440864	1.10216	0.396777	1.80754	0.573123	2.86561	1.80754	0.396777	3.2183	1.80754	1.2785	0.0440864	1.80754	1.10216	1.2785	1.80754
Hdc	-0.1026	0.0683999	0.2052	-0.171	-0.171	0.0683999	-0.308826	-0.171	-0.2052	-0.171	-0.2394	-0.2052	0.6156	-1.11022e-16	1.881	3.1806	3.1122	1.6758	1.6758	1.71	0.889199	1.368	0.957599	0.0342	0.718199	0.5814	0.683999
Hmox2	-0.0858902	-0.467625	0.14315	0.410364	-0.658492	1.09749	-0.467625	-0.200411	-0.543972	0.524885	1.28835	-0.391278	-1.91822	-2.52899	-1.76552	-2.45264	-0.00954336	-0.773012	-1.88004	-0.696665	-0.811186	-1.23109	-1.34561	0.486711	-1.34561	-1.19292	-1.61283
Il6ra	-0.102619	-0.581506	0.684125	0	0.205237	-1.23142	-2.15499	-0.342062	0.136825	0.649918	-0.342062	0.752537	-1.67611	-1.94976	-2.15499	-2.08658	-1.81293	-2.36023	-0.82095	-0.718331	-0.82095	0.136825	-2.56547	-0.991981	-1.50507	-1.43666	-0.889362
C3	-0.183334	0.256668	-0.0366668	-0.0366668	-0.183334	-0.0366668	0.256668	-0.476669	-0.476669	-0.0366668	-0.330002	-0.183334	0.843337	1.87001	0.990005	2.60335	2.45668	1.87001	1.28334	1.72334	0.69667	1.72334	1.72334	0.990005	2.75001	1.13667	1.13667
Ccdc50	-0.898759	0.385183	0.128394	0.385183	-0.898759	0.898759	-0.641971	-0.385183	-0.128394	-0.385183	0.641971	0.898759	-0.898759	-1.66912	-1.92591	-0.898759	-1.66912	-2.43949	-2.1827	-0.898759	-1.92591	-0.641971	-2.43949	0.641971	-1.15555	-1.15555	-0.641971
Nrp1	0.185996	-1.14255	1.14255	-0.185996	1.14255	1.51454	0.0265709	0.345421	0.132854	1.03626	-0.557988	1.24883	0.345421	0.132854	-1.03626	-1.93967	-1.24883	-0.292279	-0.504846	-1.51454	-1.62082	-1.56768	-1.56768	-0.451704	0.61113	-0.185996	0.61113
Ccnd3	0.0810986	-0.0270329	0.405493	-0.459558	-0.135164	-0.729887	-0.0810986	-0.135164	-0.405493	-0.0810986	-0.405493	-0.405493	2.51406	1.00022	1.48681	2.24373	1.05428	0.94615	2.18966	1.75714	1.16241	1.59494	1.8112	0.243296	2.35186	0.838018	1.21648
Hp	0.0136948	0.0136948	0.0684741	-0.0958638	-0.150643	-0.0958638	-0.232812	-0.123253	-0.260202	-0.260202	-0.273897	-0.273897	1.67077	0.876469	1.93097	3.82086	1.90358	1.68446	1.0682	1.72555	1.01342	1.78033	0.7943	0.273897	0.602572	0.753215	0.986028
Cd177	-0.207316	-0.0967476	0.594307	-0.290243	-0.0138211	-0.12439	-0.317885	-0.456096	-0.400812	-0.290243	-0.373169	-0.373169	1.92113	0.594307	1.78292	3.52438	0.926013	1.25772	1.09187	1.03658	0.594307	0.51138	2.0317	-0.0138211	2.0317	0.76016	1.20243
Tpi1	0.283224	0.132171	-0.547566	0.132171	-0.320987	-0.47204	-0.0188816	0.094408	-0.094408	0.0566448	0.736382	-0.660856	0.660856	0.774145	1.26507	1.41612	1.71822	3.26652	0.547566	1.98257	1.07625	1.07625	3.00217	1.49165	1.37836	1.41612	1.34059
Rnase6	0.671985	-0.223995	-0.642119	0.194129	-0.343459	-0.642119	-0.283727	-0.104531	0.313593	-0.223995	0.014933	-0.582387	0.612253	0.253861	1.86662	3.53912	0.492789	0.313593	-0.522655	-0.343459	-0.343459	-0.104531	0.910912	1.50823	2.58341	0.492789	0.253861
Cd79b	0.545173	0.209682	-0.293554	-0.4613	-1.13228	0.796791	0.629045	0.4613	0.545173	-0.880663	1.71939	-0.629045	-1.04841	-1.46777	-1.88714	-1.21615	-2.13875	-1.63552	-0.293554	-2.47425	-1.55165	-1.13228	-1.04841	-1.21615	-1.21615	-0.545173	-1.13228
Cd36	-0.766612	0.127769	0.127769	0.511075	2.0443	1.27769	0.255537	1.27769	-0.127769	1.02215	0	-0.383306	-1.40545	-0.511075	-0.383306	-1.40545	-1.27769	-1.02215	-1.40545	-1.66099	-1.02215	-1.91653	-0.89438	0.127769	0	0	-1.40545
Cd52	-0.249654	0.633736	-0.121626	-0.262456	-0.128027	-0.134429	-0.128027	0.0256055	-0.32647	-0.121626	0.0576124	-0.435293	1.33789	0.69775	2.3173	3.09827	1.13304	2.17007	1.33789	1.69636	0.755362	1.65155	0.915397	1.60675	2.50294	0.79377	1.30588
Lhfpl2	0.382526	-0.669421	0.478158	-0.191263	1.24321	-1.24321	-1.24321	0.286895	2.19953	2.10389	1.33884	2.58205	0.382526	-5.55112e-17	0.286895	-1.05195	-0.382526	-0.382526	-0.0956315	-0.0956315	-0.573789	-0.669421	-5.55112e-17	0.382526	1.05195	0.669421	0.860684
LOC100862446	-0.209805	1.04902	-0.41961	-0.41961	-0.629414	-0.209805	-0.209805	0.41961	-0.629414	-1.46863	-0.629414	-1.46863	5.55112e-17	5.55112e-17	0.839219	0.839219	2.09805	0.629414	1.46863	1.04902	0.839219	1.04902	2.72746	1.67844	0.629414	0.41961	0.629414
Usp2	-0.143828	-0.489015	0.316422	0.316422	1.46705	0.178347	2.24947	-0.00575312	1.21391	0.937759	-0.604078	0.845709	-1.29445	-0.166841	-1.80073	-1.0183	-1.0183	-1.50156	0.799684	-0.949265	0.201359	-0.327928	0.546547	-1.24843	-0.120816	-1.04132	-1.22542
Tm6sf1	0.146492	0.146492	-0.6348	0.341816	-1.51375	0.537139	-0.927785	-0.0488308	-0.6348	-1.61142	-0.830123	-1.31843	-2.29505	-2.19739	-1.51375	-0.927785	-2.29505	-1.31843	-1.02545	-0.439477	-0.537139	1.22077	-1.61142	1.61142	-1.70908	-1.22077	-0.927785
Sap30	0.767254	-0.191814	-0.383627	-0.191814	1.3427	1.72632	0.959068	0.959068	2.22045e-16	2.22045e-16	0.383627	0.959068	0.767254	1.91814	0.959068	0.575441	0.959068	2.30176	1.3427	1.53451	0.575441	0.767254	0.959068	2.8772	0.383627	4.2199	1.72632
Gapdh	0.519958	-0.0758858	-0.233279	-0.210794	-0.435641	-0.458125	-0.503095	0.57617	-0.503095	0.216415	0.283869	0.081507	1.05959	0.688593	2.45364	1.54301	1.92525	2.24004	1.18326	1.41935	0.216415	2.21755	2.12761	2.08264	1.89152	1.43059	1.76786
Gsto1	0.573033	0.26047	-0.989785	0.156282	-0.156282	1.09397	-0.468845	0.677221	-0.26047	-0.26047	0.156282	-0.468845	1.40654	0.885597	1.92748	2.03166	1.51072	1.82329	1.51072	0.989785	1.30235	2.86517	0.468845	2.44841	2.13585	1.7191	1.30235
Cfp	0.0898605	0.0898605	-0.359442	0.179721	0.0898605	-0.449302	-0.449302	-0.718884	-1.61749	-1.16819	-1.70735	-1.34791	0.449302	-0.898605	0.449302	1.43777	2.33637	0.359442	0.629023	0.539163	-0.179721	0.269581	1.16819	-0.0898605	2.15665	0.179721	0.808744
Ccl7	-1.10546	-0.658657	2.13775	-0.373624	-0.504585	0.45066	-0.481474	-0.743396	-2.38426	-1.09776	-0.55851	-1.49064	-1.95286	-1.87582	-1.86812	-2.0453	-1.46753	-1.33657	-0.535399	-0.735693	-0.319699	0.15022	-2.28411	-1.51376	-2.19937	-1.66012	-1.97597
Brd1	-1.27938	1.16813	0.278125	-0.166875	-1.05688	1.16813	0.278125	-0.834376	0.0556251	-1.05688	-1.05688	-1.27938	-2.16938	-1.94688	-2.39188	-1.27938	-1.50188	-2.39188	-1.05688	-1.72438	-1.50188	-0.166875	-2.39188	-0.166875	-1.50188	-1.50188	-1.50188
Slc46a3	-0.62079	-1.34504	-0.0689766	2.03481	0.275906	-1.31056	-0.379371	-0.41386	0.20693	-0.862208	-0.724254	0.517325	-0.931184	-0.689766	-2.13828	-1.62095	-1.96583	-0.448348	-1.65544	-1.96583	-1.79339	-2.31072	-0.931184	-2.31072	-0.20693	-0.793231	-1.72442
Lyve1	-0.0429404	-0.815867	1.33115	-0.472344	0.472344	-0.901748	-0.386463	-0.300583	-1.50291	-1.24527	-1.50291	-0.815867	-1.93232	-1.58879	-2.0182	-1.67467	-0.987628	-0.987628	-0.901748	1.50291	1.41703	-0.558225	-1.93232	-0.901748	-1.58879	-1.50291	-1.58879
Bank1	-0.584009	0.477826	-0.265459	0.371642	0.796376	-1.53966	-2.07058	-0.371642	0.265459	1.00874	0.584009	1.43348	-1.32729	-0.690193	-1.53966	-1.64584	-1.53966	-2.49531	-1.11493	-1.53966	-1.22111	-1.75203	-0.796376	-0.690193	-0.90256	-0.584009	-0.90256
Cd14	-0.571512	-0.27931	0.774907	0.0759151	-0.852255	0.0644562	0.296499	0.015756	-0.783501	-1.08716	-0.740531	-0.895226	-0.754854	-0.943926	-0.147533	0.751989	2.71432	1.37936	0.282175	1.50255	2.44504	0.694695	-0.494164	-0.161857	-0.731936	-0.0128912	-0.505623
Lifr	-0.479607	0.0319738	0.0959213	0.351712	1.11908	1.56671	1.88645	-0.415659	-0.0319738	-0.671449	-1.11908	0.287764	-0.799344	-0.799344	-1.18303	-1.69461	-0.543554	-0.927239	0.415659	0.607502	2.65382	0.159869	-0.799344	-1.18303	-0.223816	-0.415659	-0.159869
Mrc1	0.017734	-0.904436	0.904436	-0.017734	1.54286	0.585223	-0.939904	0.124138	-0.336947	0.159606	-0.620691	0.514287	-1.33005	-1.18818	-1.82661	-2.42956	-1.40099	-1.25912	-2.11035	-1.47192	-0.372415	-2.00395	-2.14582	-1.08178	-1.25912	-1.01084	-0.727095
Cyb5r4	0.778607	-0.503804	-0.137401	-0.137401	1.51141	1.87782	1.87782	0.961808	-0.687006	-0.687006	-0.320603	-0.503804	1.51141	-0.137401	1.32821	1.87782	1.69461	1.69461	1.87782	1.69461	0.0458004	0.961808	1.14501	0.778607	2.61062	1.87782	1.87782
Ftl1	-0.232617	1.04842	-0.259874	-0.555932	-0.901804	0.147089	1.99205	0.0164477	-0.252355	-0.483562	-0.270212	-0.917781	-0.533375	-0.224159	1.03808	2.04374	2.0663	1.9178	1.73453	0.92812	0.950677	1.53527	1.98735	1.29937	0.972294	1.11421	0.697852
Cstb	-0.553793	0.29147	-0.320617	0.58294	-0.466352	-0.233176	-0.757822	-0.320617	-0.495499	-0.612087	-0.204029	-1.19503	-0.437205	-0.116588	1.45735	1.77797	2.56494	1.9237	1.66138	1.60309	0.816116	1.57394	0.087441	1.39906	0.174882	0.29147	0.204029
Tsc22d3	0.212535	0.419326	-0.706536	0.0746746	-0.626118	-0.350396	-1.66007	-0.0172326	-0.97077	-0.775467	-0.741002	-0.614629	-0.936304	-0.924816	-0.292954	-0.511234	-1.15458	-1.01672	2.59063	1.09714	2.20003	1.39584	-0.224024	-0.591652	0.373373	-0.304443	-0.786955
Ms4a4b	-0.0752695	0.301078	0	-0.225808	-0.301078	-0.225808	-0.301078	0	0.150539	0.0752695	0.451617	-0.376347	0.752695	1.12904	2.25808	2.03228	2.63443	1.43012	0.225808	0	-0.0752695	0.376347	0.301078	2.18281	2.78497	1.7312	1.58066
Ppp1r9a	-0.433734	0.144578	0.144578	0.144578	1.87951	1.01205	0.72289	0.144578	-0.144578	0.144578	-1.01205	1.01205	-1.59036	-1.01205	-1.3012	-1.59036	-1.59036	-1.87951	-0.433734	-1.3012	-0.72289	1.01205	-1.59036	-0.144578	-1.3012	-1.3012	-0.433734
Gm3383	0.0776026	-0.715669	0.594954	0.0431126	1.94007	0.388013	3.69906	0.594954	1.07781	0.801894	0.698424	0.698424	-0.474238	0.939854	-0.405258	-0.198318	-0.681179	-0.198318	-0.508728	-0.439748	0.284543	1.25026	-0.922609	0.594954	-0.681179	-0.646689	-0.577709
Adcy7	1.18398	-0.273226	-0.455377	-0.455377	1.36613	1.18398	0.0910754	1.54828	2.27689	1.91258	0.637528	2.45904	0.819679	2.82334	0.455377	-1.18398	0.637528	-0.455377	0.637528	0.455377	-0.455377	0.637528	0.0910754	1.91258	1.54828	0.637528	0.637528
Pf4	-0.00887684	-0.275182	0.70127	-0.417211	-0.89656	0.0266305	0.50598	0.133153	-0.790038	0.292936	-0.204167	-0.825546	-2.21033	-2.0683	-1.94403	-1.8375	-2.22809	-1.48243	-1.96178	-1.5712	-1.67772	-1.25163	-2.58316	0.0976452	-2.45888	-1.64221	-1.58895
Ms4a6d	-0.442967	0.0759372	0.480936	-0.113906	-0.0126562	-0.227812	-0.430311	-0.278437	-1.0125	-1.24031	-0.645466	-1.06312	0.379686	-1.60734	-0.113906	0.784685	1.61999	0.556873	-0.164531	1.54406	3.37921	0.430311	0.0759372	-0.480936	-0.531561	-0.544217	-0.10125
Dok3	0.814131	-0.19901	-0.19901	-0.416111	-1.28452	-0.70558	0.452295	0.669396	-0.850314	-0.126643	-0.271377	-0.416111	0.524662	1.24833	1.1036	1.03123	0.379928	0.886498	2.04437	2.04437	1.89964	2.62331	2.18911	0.30756	0.452295	0.090459	0.958865
Lcn2	0.0508297	-0.041588	0.124764	-0.134006	-0.0877968	-0.0323462	-0.254149	-0.180214	-0.36505	-0.198698	-0.309599	-0.272632	1.58496	0.762446	1.76056	3.48877	2.3243	1.67738	1.24302	1.4833	0.383533	1.38164	1.80677	0.309599	1.41861	0.928798	1.49255
Mmp9	0.0403592	-0.0807183	0.201796	-0.161437	-0.0807183	-0.201796	-0.363232	-0.282514	-0.363232	-0.161437	-0.363232	-0.161437	2.46191	1.89688	1.17042	2.42155	1.13006	2.26011	1.61437	1.04934	0.363232	0.686106	1.61437	0.121077	2.58299	1.00898	1.41257
Slfn2	0.100587	-0.150881	0.201175	-0.150881	0.502937	-0.569995	-0.737641	-0.335291	-0.18441	-0.318527	-0.569995	-0.385585	0.637054	1.50881	1.42499	1.5591	2.14586	1.74351	2.39733	1.12323	2.27998	1.3244	1.02264	0.469408	2.46439	0.251469	0.502937
Rtn4rl1	1.65369	-0.769538	-0.31109	-0.57306	-0.180105	-1.03151	-0.638552	1.58819	2.11214	1.78467	0.998762	2.11214	0.343836	1.12975	0.147358	-0.900523	-0.638552	-0.376582	-0.638552	-0.507567	-0.83503	-0.900523	0.671299	0.474821	0.802284	0.278343	0.474821
Jchain	-0.0442751	0.0442751	0.0737918	-0.0737918	-0.0737918	0.457509	0.191859	0.0147584	-0.103308	0.132825	1.37253	-0.0442751	0.457509	0.693643	3.55676	1.37253	0.664126	3.02546	0.398476	1.25446	0.103308	0.191859	2.11044	-0.0442751	1.84479	1.99238	1.10688
AW549877	-0.956971	1.04019	-0.457682	0.374467	0.374467	-0.124822	0.873756	0.0416074	0.208037	-0.624112	0.208037	-0.790541	-1.62269	0.208037	-1.78912	-1.45626	-1.95555	-2.12198	-1.78912	-0.291252	0.707326	-2.28841	-1.95555	-1.28983	-0.956971	-1.28983	-0.124822
Pglyrp1	-0.157375	-0.0174861	0.378867	-0.204005	-0.13406	-0.110746	-0.65608	-0.13406	-0.460469	-0.250635	-0.413839	-0.413839	1.70781	0.821849	1.33478	3.89941	0.938423	1.07831	1.35809	1.52129	0.402181	1.63787	1.49798	0.238977	1.31146	0.63533	1.12494
Ifitm6	-0.125232	0.0363577	0.214106	-0.125232	-0.206027	-0.15755	-0.399934	-0.0282782	-0.31914	-0.367616	-0.383775	-0.383775	1.74921	0.61808	1.87848	3.94683	1.24828	1.44219	0.569604	1.2806	0.77967	1.21596	1.58762	0.214106	0.844306	0.860465	1.49066
Gimap3	-0.09293	-0.09293	0.27879	-0.09293	0.154883	-0.457215	-0.216837	0.0309767	0.402696	0.27879	0.154883	0.0309767	0.65051	1.02223	2.2613	0.898323	1.88958	1.64176	0.774416	0.154883	0.0309767	0.154883	1.76567	1.27004	3.74818	2.50911	1.02223
Ilf3	-0.795291	-0.265097	-0.159058	1.21945	-0.795291	-0.583214	0.265097	-1.43152	-0.90133	0.583214	-0.0530194	0.265097	-2.06776	-1.43152	-1.32549	-2.1738	-2.38587	-1.74964	-0.265097	-0.265097	-0.477175	-2.49191	-2.1738	-2.27983	-1.96172	-0.90133	-0.795291
Tacc1	-0.43665	-0.227058	0.366786	0.296922	1.27502	1.34488	1.86886	-0.227058	0.646242	0.751038	0.296922	2.49764	-1.27502	-0.506514	-1.27502	-1.17022	-0.751038	-1.6942	0.122262	-0.43665	0.052398	-1.06543	-0.366786	-1.20515	-0.157194	-0.26199	-0.122262
Ifitm1	0.0244812	0.187689	-0.171368	-0.040802	0.0244812	-0.171368	-0.106085	-0.106085	-0.138727	-0.171368	-0.20401	-0.138727	1.95034	-0.106085	1.59128	2.34203	3.68034	1.52599	1.52599	1.19958	0.41618	1.88505	0.61203	0.0571228	0.318256	0.546747	1.19958
Naalad2	-0.0592346	0.0592346	0.177704	-0.177704	0.0592346	0.296173	-0.414642	-0.177704	0.0592346	0.296173	1.3624	0.651581	0.77005	1.3624	1.95474	1.95474	2.07321	3.37637	0.177704	2.19168	2.90249	0.651581	0.414642	0.177704	0.296173	1.00699	1.24393
Pde2a	0.353647	-0.093065	-0.093065	-0.167517	0.055839	-0.167517	0.130291	-0.093065	0.428099	0.055839	-0.093065	0.279195	1.32152	2.06604	1.39597	1.32152	1.32152	1.47043	3.40618	2.06604	2.2894	1.47043	2.2894	0.353647	2.2894	1.47043	1.32152
Dhrs7	-0.445766	0.792472	-0.941061	0.594354	-1.93165	-0.297177	-1.88212	-0.148589	-1.18871	-1.23824	-0.445766	-1.88212	-0.396236	-0.148589	0.396236	1.53542	0.247648	1.28777	0.792472	1.08965	0.842002	1.3373	-0.742943	0.445766	0.0495295	0.594354	-0.445766
Acot9	-0.159703	0.319406	-0.319406	0.159703	-1.75673	-0.479109	-0.319406	0.319406	0.319406	0.159703	0.638812	-0.479109	1.11792	0	1.27762	2.23584	1.43733	2.39554	-0.319406	1.75673	1.43733	0.798514	0.159703	1.43733	1.27762	2.39554	0.798514
Chil1	-0.333754	0.402806	0.172631	-0.241684	-0.287719	-0.333754	-0.609964	-0.471859	-0.563929	-0.517894	-0.517894	-0.517894	1.0473	0.172631	1.50765	2.98077	2.75059	1.64575	0.955226	1.1854	0.540911	1.23144	1.27747	-0.103579	1.1854	0.771086	1.00126
Nr4a1	-0.240157	-0.288188	1.20078	-0.672439	0.528345	-0.576376	0.144094	1.77716	-0.768501	-0.384251	-0.288188	0	-0.336219	1.82519	0.864564	1.24881	1.24881	0.72047	0.432282	0.480313	-0.144094	0.0480313	0.0960627	2.20944	1.05669	3.45826	1.05669
Klhl9	-0.210577	-0.210577	0.451237	-0.0300825	1.8952	3.51965	0.932557	-0.631732	1.7147	1.05289	0.631732	1.7147	-0.330907	0.150412	-0.571567	-0.391072	-0.691897	-0.812227	0.210577	-0.330907	-0.270742	-0.511402	-0.571567	-0.0902475	0.391072	-0.270742	0.391072
Apod	-0.145433	0.436298	-0.145433	-0.145433	0.901683	-0.0290866	-0.145433	0.203606	0.552645	0.436298	0.0872597	0.0872597	1.36707	0.668991	1.59976	0.901683	1.9488	3.11226	1.71611	1.48341	1.01803	2.87957	-0.0290866	2.64688	0.552645	1.59976	2.41418
Zbp1	-0.314599	-0.104866	0	0.419465	1.15353	-0.314599	1.36326	0.209732	0.209732	-0.209732	-0.209732	-0.209732	1.88759	0	1.25839	1.78273	2.93625	2.09732	1.36326	1.46813	0.524331	1.46813	1.99246	2.41192	2.51679	0.104866	0.629197
Hist1h2bc	-0.0639296	0.856656	-0.473079	-0.319648	-1.9051	-1.29138	-0.575366	-1.0868	-0.984516	-1.29138	0.294076	-1.34252	-1.13795	-1.0868	-1.5471	-1.13795	-0.421935	0.242932	0.856656	2.18639	0.600938	1.57267	-1.0868	-0.166217	-1.0868	-1.13795	-0.984516
Ak1	0.287962	0.287962	0.110754	-0.686678	0.376565	0.199358	1.70562	-0.24366	2.06003	3.12328	1.174	2.23724	0.553772	0.553772	0.642376	-1.39551	-0.686678	-0.332263	1.174	0.0221509	-0.0664527	0.110754	1.08539	-0.24366	1.79422	0.642376	0.287962
Fkbp5	0.571982	-0.259992	-0.883972	0.571982	-0.0519983	0.571982	1.71595	0.259992	-0.259992	-0.467985	-0.467985	-0.571982	-0.0519983	0.0519983	-0.363988	-0.883972	-0.883972	-0.467985	0.467985	0.987968	2.02794	3.69188	-0.259992	0.363988	0.0519983	0.155995	-0.467985
Gpi1	0.161295	-0.542537	0.337253	0.0439895	-0.249274	-0.0733158	-1.18772	0.337253	-0.366579	0.102642	-0.307926	0.161295	1.45165	0.982432	1.33435	2.5074	1.04108	2.21414	1.56896	1.68626	1.04108	1.393	1.97953	1.09974	2.80066	0.865126	1.51031
Prdx5	-0.30627	0.985938	-0.104887	-0.574781	-0.927201	-0.188797	0.163624	-0.205579	-0.541217	-0.675472	-0.188797	-1.01111	0.549608	0.0461503	1.2041	3.63748	1.05307	1.23767	0.583172	1.37192	0.549608	2.05998	1.0195	1.06985	0.683863	0.264315	0.599954
Ifi30	-0.189813	-0.00358138	0.540789	-0.347394	-0.805812	-0.748509	-1.23558	0.0680463	-0.605254	-0.404696	-0.347394	-0.333069	1.45762	0.583766	1.45762	1.71548	1.85874	1.84441	-0.118186	1.54358	1.57223	0.984881	1.24274	1.35734	1.48627	0.583766	2.13092
Il2rg	-0.270883	0.615643	0.2873	-0.63206	-0.566391	-0.467888	-0.566391	-0.566391	-0.500723	-0.205214	-0.40222	-0.763397	0.549974	0.352968	1.46933	0.582808	1.86334	1.46933	0.484305	0.714145	0.221631	0.0246257	1.338	1.07532	3.66923	1.338	0.648477
Msrb1	0.0966847	-0.161141	0.0966847	-0.0322282	0.35451	0.0966847	-0.161141	0.35451	-0.0322282	-0.0322282	-0.0322282	-0.0322282	1.90147	1.51473	1.64364	3.83516	1.64364	1.2569	2.54603	1.77255	0.870162	2.15929	1.2569	0.999075	1.2569	0.870162	1.51473
Hhex	-0.0714921	-0.738752	0.786413	0.0238307	2.31158	1.549	0.436896	-0.516332	2.18448	1.39012	1.48545	2.43868	0.150928	2.37513	-0.516332	0.0873792	0.436896	-0.57988	0.945285	-0.262138	-0.738752	-0.706977	0.405122	0.563993	0.055605	0.309799	0.754639
Bcl2a1d	-0.426975	0.226046	-0.0251162	0.226046	-0.728369	0.0753486	-0.577672	0.32651	-0.32651	-0.32651	0.778602	-0.276278	0.426975	0.0753486	1.93395	1.68278	1.13023	3.13952	1.18046	0.276278	-0.0251162	-0.175813	0.0753486	3.03906	1.08	1.28093	0.627905
Fli1	0.0963999	-0.815018	0.482	0.236618	2.37494	1.84913	-0.60469	-0.569636	0.902654	1.49858	0.692327	2.65538	-0.148982	0.517054	-0.394363	-0.850072	-0.779963	-0.920181	1.07793	-0.324254	-0.779963	-0.569636	0.0262909	0.201563	1.28825	0.0613454	0.692327
Fcrls	0.238994	0.314822	-0.332425	-0.221391	-2.12793	-1.93294	-1.94919	0.523349	-0.392004	-0.0291126	0.0683807	-0.798226	-2.03856	-2.16584	-1.91669	-2.55852	-2.69393	-2.35541	-2.44207	-1.80836	-1.2207	-2.06022	-0.559909	-1.58901	-1.8517	-1.09883	-0.925509
Ctnnd1	-0.445053	0.063579	-0.445053	0.826527	-0.445053	-0.699369	-1.97095	0.826527	0.826527	1.33516	0.063579	0.063579	-0.699369	0.063579	-1.46232	-2.47958	-1.208	-1.97095	-0.953685	-1.208	-1.208	-1.71663	-2.22526	-0.699369	-0.953685	-1.71663	-0.445053
Zbed3	-0.0710557	-0.0710557	-0.0710557	0.213167	0.49739	-0.923724	-0.355278	-0.355278	1.06583	1.63428	0.781612	2.48695	-1.20795	1.35006	-0.0710557	-1.20795	-1.20795	-1.77639	1.06583	-0.0710557	-0.0710557	0.213167	-0.0710557	-1.49217	-0.639501	-0.923724	-0.0710557
Tmem144	0.408394	0.0453772	-0.31764	-0.136131	-0.680657	0.95292	0.408394	1.67895	1.67895	0.771412	1.13443	0.771412	-0.862166	-0.31764	-1.40669	-0.136131	-1.76971	-1.5882	-1.5882	-0.862166	-0.862166	-1.76971	-0.862166	-1.04367	-0.680657	-0.31764	0.0453772
Wfdc17	-0.228282	0.472011	-0.0497757	-0.193954	-0.104701	1.33021	1.92752	-0.0909694	-0.379325	-0.413653	-0.523503	-0.550966	1.01439	0.520071	1.32335	2.9505	2.40812	1.95498	2.03051	1.61857	0.890814	2.10603	1.08305	0.369027	0.293505	0.499474	1.06245
Gm3005	0.158089	-0.835614	0.429099	0.248426	2.05516	0.880782	2.77785	0.971119	1.78415	1.51314	0.429099	0.790445	-0.203257	1.51314	-0.474267	0.0677525	-0.383931	0.0677525	-0.293594	-0.112921	-0.293594	2.32617	-0.564604	0.519436	-0.383931	-0.835614	-0.564604
Cst7	-0.0611461	0.224203	0.020382	-0.183438	0.10191	-0.0611461	-0.0611461	0.142674	-0.020382	-0.183438	0.10191	-0.142674	0.509551	1.16178	2.42546	0.713372	1.2433	3.64839	0.305731	0.550315	1.03948	0.754136	1.28407	3.24075	0.876428	1.32483	0.957956
Crlf2	0.482049	0.0438227	-0.394404	-0.131468	-0.131468	-0.65734	-0.569695	0.744985	0.832631	0.219113	-0.219113	-0.306759	1.18321	1.09557	2.41025	1.27086	1.27086	2.41025	1.3585	0.0438227	0.219113	1.62144	2.23496	2.14731	1.70908	2.05966	2.05966
Mmp8	-0.317633	0.197945	0.418907	-0.299219	0.161118	-0.207152	-0.317633	-0.262392	-0.446527	-0.372873	-0.391287	-0.391287	1.85516	0.695109	1.74468	3.80699	1.21069	1.67102	0.952898	1.57896	1.32117	1.08179	1.00814	0.0690506	1.48689	0.750349	0.695109
Dido1	-0.284287	-0.284287	0.625431	-0.0568574	1.53515	-0.284287	0.85286	-0.739146	0.85286	0.85286	0.170572	2.44487	-0.739146	-0.284287	-1.64886	-1.42143	-0.966575	-1.64886	-0.0568574	-0.739146	-0.966575	0.170572	-0.966575	0.170572	1.08029	-1.42143	-0.511716
Arhgap12	-0.812745	-0.221658	0.36943	0.664973	0.664973	0.36943	-0.812745	-1.25606	0.664973	0.0738859	0.664973	1.84715	0.221658	-0.812745	-1.69938	-2.29046	-0.960517	-1.10829	0.36943	-0.664973	-0.221658	-0.221658	-2.29046	-0.960517	-1.99492	-0.664973	-0.664973
Gpr34	-0.718844	0.43602	-0.606893	0.889717	-0.70706	0.0972207	-1.96798	-1.202	1.19906	-0.141412	1.59972	0.229794	-0.662868	-1.70284	-1.32868	-1.51429	-2.43936	-1.86782	-1.3935	-0.786604	-1.11951	-1.74408	-1.47009	-1.04291	-1.57615	-0.978099	-1.01345
Bend6	-1.31641	0.59837	-0.59837	1.31641	0.119674	-0.59837	0.359022	-1.79511	-0.119674	-1.55576	-0.59837	-1.55576	-2.27381	-2.27381	-2.27381	-0.837718	-2.03446	-2.7525	-1.31641	-1.31641	-0.59837	-2.03446	-2.27381	-0.59837	-0.837718	-0.837718	-1.55576
Ccr2	-0.553684	-0.248203	0.591869	0.210018	1.81379	0.210018	0.0572776	0.210018	-0.248203	0.0572776	-0.324573	-0.477314	2.65386	1.05009	1.43194	1.73742	0.515499	1.43194	0.82098	1.66105	0.515499	0.133648	0.362758	1.20283	3.72305	0.362758	1.35557
C5ar2	-0.378687	-0.457036	0.404803	0.43092	1.18829	2.1546	3.51265	-0.404803	0.117524	1.73674	-0.0130582	1.9979	-0.0652909	0.483152	-0.692083	-0.483152	-0.352571	0.248105	1.50169	-0.221989	0.457036	0.43092	0.796548	-0.378687	0.352571	-0.404803	-0.117524
Cdkn1a	0.109759	-0.158541	0.182932	-0.13415	-0.0609773	0.597577	1.64639	0.0853682	-0.280495	0.40245	0.158541	0.524404	-0.0121955	0.280495	1.30491	0.792704	3.84157	2.59763	2.25616	1.45126	1.3293	1.47565	-0.0121955	1.37809	1.84151	1.52443	0.451232
Abtb1	0.250967	0.652515	-0.451741	-0.451741	0.15058	-0.652515	0.351354	0.0501934	-0.652515	-0.250967	-0.351354	-0.853288	0.853288	-0.15058	0.953675	0.652515	-0.451741	0.0501934	1.65638	2.76064	1.65638	3.26257	-0.15058	0.451741	0.953675	0.0501934	0.0501934
Ms4a4a	0.0162672	-0.536817	0.732023	-0.211473	2.52141	0.927229	-0.276542	1.15497	-0.894695	-1.12244	-0.894695	-0.732023	-1.0899	-0.504283	-1.1875	-1.15497	-0.536817	-0.764558	0.732023	1.41524	2.00086	-0.0813359	-1.15497	0.178939	-0.40668	-0.40668	-0.0488016
Ccl8	-0.257531	0.0858437	0.257531	-0.0858437	0.223194	0.257531	-0.120181	-0.0171687	-0.0515062	-0.0858437	-0.291869	-0.257531	2.11176	0.806931	2.18043	1.01296	3.10754	1.83706	0.566569	0.360544	1.56236	1.11597	0.909943	3.21056	0.841268	0.120181	0.394881
Cnn2	0.112944	0.177483	0.371101	-0.661529	0.371101	-0.209753	-0.0161348	0.112944	-0.338832	-0.0161348	-0.209753	-0.145214	1.66189	2.5009	2.37182	2.5009	2.04913	0.951956	1.33919	1.79097	0.822877	1.40373	1.46827	0.887416	2.75906	1.33919	1.14557
Mcemp1	-0.342141	0.260027	0.424255	-0.342141	-0.0136856	-0.506369	-0.342141	-0.123171	-0.561111	-0.342141	-0.396884	-0.396884	1.24539	0.916938	1.84756	3.92778	1.35488	1.35488	1.30014	1.46436	0.75271	1.35488	0.916938	0.31477	1.19065	0.807453	1.02642
Ear2	0.372113	-0.845712	0.642741	-0.169142	-1.38697	-1.25165	0.913369	-0.710398	-1.52228	-1.38697	-0.981026	-0.169142	1.184	0.642741	-0.710398	1.72525	-0.845712	-0.43977	-1.38697	-0.169142	-1.11634	-1.52228	-0.304456	0.372113	1.45462	1.184	0.642741
Tppp	-0.534318	-0.106864	0.0356212	0.605561	1.31798	-1.53171	-0.961773	-0.391833	0.178106	0.748045	1.31798	1.46047	0.463076	-1.38923	-1.6742	-1.81668	-0.391833	-1.6742	-1.38923	-0.106864	-1.10426	-1.81668	-1.24674	-1.24674	-0.676803	-0.106864	-0.676803
Elmod2	-0.514551	0.367537	0.0735073	0.0735073	2.71977	0.0735073	0.661566	-1.10261	0.0735073	0.955595	1.54365	1.24962	0.367537	0.0735073	-0.80858	-1.69067	-1.10261	-0.80858	-1.39664	-0.514551	0.955595	-1.10261	0.0735073	-1.10261	-0.80858	-0.220522	-0.220522
Gna11	-1.2803	1.2803	0.979056	-0.979056	-0.225936	-0.979056	0.979056	-1.12968	-0.828432	-1.8828	-0.527184	0.225936	-2.63592	-2.03342	-2.18405	-1.8828	-1.43093	-2.18405	-1.73218	-1.58155	-1.73218	-1.58155	-0.677808	-1.58155	-1.12968	-1.43093	-0.979056
Dusp2	0.62527	-0.353413	0.0815569	-0.353413	-0.0271856	-0.570899	-0.462156	1.27773	-0.244671	0.0815569	-0.244671	0.299042	0.299042	1.27773	1.27773	1.16898	1.27773	1.93018	0.734012	0.0815569	-0.244671	-0.244671	-0.353413	2.25641	1.16898	3.67006	0.951498
Gna15	0.379394	-0.697595	0.0856696	0.232532	0.257009	-1.57877	0.501779	0.0367155	0.526256	0.81998	1.55429	1.0158	-0.354917	-0.942365	-1.89697	-2.53337	-0.33044	-1.16266	-0.257009	-1.08923	-1.67668	-1.99488	-0.281486	-1.52981	-0.428348	-0.697595	-0.697595
Cd74	-0.108224	-0.202273	0.336678	-0.0261805	-0.192935	0.626831	0.803591	0.287985	0.412718	1.22715	0.129902	0.605486	1.34254	1.66204	1.54398	1.11042	2.78864	1.69806	1.81679	0.346683	0.642839	1.12643	1.92085	2.09627	4.20872	1.25716	1.61335
Tmem170b	-0.737608	0.358267	0.0210745	0.358267	1.74918	2.08638	1.36984	-1.0748	0.948353	0.442565	0.0210745	1.28555	-0.948353	-0.906204	-1.41199	-0.990502	-0.611161	-1.49629	0.189671	-0.316118	-0.0632235	-1.49629	-0.65331	-1.28555	-0.23182	-0.611161	-0.821906
Lpl	0.257625	0	-0.257625	0	0.644061	-0.257625	-0.386437	0	0.257625	-0.386437	-0.128812	0.386437	-0.386437	0.901686	1.93218	0.515249	0.901686	2.83387	-0.515249	0.128812	0.128812	0.515249	-0.644061	2.44743	2.70506	0.257625	1.93218
Csnk2a1	-0.452964	0.271779	0.271779	-0.0905929	2.08364	2.98957	3.17075	-0.0905929	1.17771	-0.0905929	0.815336	0.996522	0.0905929	0.815336	-0.452964	-0.271779	-0.271779	0.271779	0.271779	0.271779	0.815336	1.54008	-0.63415	1.72126	-0.452964	0.271779	0.452964
Fgl2	-0.183571	0.142777	0.0611902	-0.0203967	0.142777	-0.0203967	0.142777	0.0611902	0.224364	-0.0203967	-0.183571	-0.265157	1.28499	0.958646	2.01928	2.26404	2.67197	2.59038	1.20341	2.83515	1.36658	0.795472	0.305951	0.713886	1.61134	1.61134	2.10086
Glipr1	-0.0649637	0.627982	-0.498055	-0.0649637	-0.671292	0.281509	-0.0649637	-0.0649637	-0.2382	-0.2382	-0.324819	-0.584673	0.368128	-0.151582	2.10049	2.36035	0.887837	2.36035	2.01387	2.27373	0.541364	1.92726	0.541364	0.714601	1.92726	0.368128	0.281509
Mef2c	-0.282278	-1.04443	0.818607	0.508101	2.17354	0.536329	0.39519	1.2138	1.35494	0.677468	0.592785	1.46785	-0.564557	-0.338734	-1.35494	-1.2138	-1.24202	-1.63721	-0.564557	-0.903291	-1.10089	-0.282278	-1.24202	0.677468	-0.169367	-0.225823	-0.39519
Napsa	0.0362494	0.181247	0.0362494	-0.253746	-0.181247	-0.253746	-0.108748	0.326244	-0.398743	-0.253746	-0.398743	-0.326244	1.55872	0.833735	1.48622	3.66119	0.906234	1.05123	1.34123	1.34123	0.616239	1.34123	1.55872	1.19623	2.7187	0.906234	1.41373
Zfp691	-0.761392	0.194775	0.424963	0.141654	0.247895	2.10711	2.56748	-0.49579	0.354136	1.13323	0.106241	1.39884	-0.973873	-0.619737	-1.16865	-0.779098	-0.903046	-1.20406	-0.336429	-1.09782	-1.43425	-0.389549	-0.513497	-0.460376	-0.531203	-0.796805	-0.885339
Hps3	-0.378209	-0.0420232	0.12607	0.294162	1.89104	1.97509	0.546302	-0.630348	0.798441	-0.12607	0.882487	0.546302	-1.30272	-0.798441	-1.30272	-1.47081	-0.630348	-1.38677	-2.14318	-0.294162	-0.210116	-1.21867	-1.55486	0.210116	0.0420232	-0.630348	-0.0420232
Jmjd1c	-0.106631	-0.639789	0.639789	0.106631	2.026	0.853051	0.959683	-0.639789	0.533157	0	-0.639789	0.853051	-0.959683	-1.17295	-1.81273	-1.06631	-1.38621	-1.49284	0.213263	-1.17295	-0.853051	1.06631	-1.81273	0.319894	-1.17295	-0.959683	-0.959683
Zfp532	-0.946461	0.0411505	0.534956	0.370354	1.35797	1.19336	2.51018	-0.452655	0.0411505	1.19336	-0.123451	1.35797	-0.946461	-0.288053	-1.44027	-1.11106	-0.781859	-1.11106	0.86416	-0.781859	-0.123451	0.370354	-0.123451	-0.452655	-0.452655	-1.27566	-1.44027
Ccrl2	-0.151852	0.037963	0	0.113889	-0.189815	-0.265741	0.037963	0.303704	0.265741	0.037963	0.645371	0.189815	0	1.025	1.59445	1.86019	2.92315	2.27778	0.645371	0.645371	0.265741	0.455556	0.455556	1.86019	1.025	3.68241	0.987038
Adpgk	-0.13301	0.399029	0.399029	-0.665048	0.665048	-0.13301	-0.310356	-0.753721	-0.399029	-0.13301	-0.487702	-0.753721	1.37443	1.19709	1.28576	3.41391	1.01974	0.931067	1.4631	1.72912	0.665048	0.0443365	1.37443	0.13301	2.26116	0.753721	1.28576
Mtdh	-0.762672	-0.0322256	0.354482	0.440416	1.29977	1.21383	0.526351	-0.247063	1.21383	-0.247063	-0.0322256	0.139644	-1.32125	-1.27828	-1.62202	-0.63377	-1.75092	-1.87983	-1.70796	-1.36422	-1.40718	-0.0751931	-2.00873	0.483384	-1.14938	-0.848607	-0.891575
Rlim	-0.884074	-0.0982304	1.08053	-0.0982304	0.491152	0.687613	-0.491152	-1.277	0.491152	-0.294691	0.491152	0.491152	-1.66992	-2.06284	-1.86638	-1.66992	-1.66992	-2.65222	-1.08053	-0.687613	-0.294691	-1.66992	-2.2593	-1.08053	-0.687613	-1.08053	-0.294691
Insig2	-1.04036	0.0945778	0.283733	0.662044	-0.662044	1.22951	-1.41867	-1.04036	0.283733	-1.04036	1.41867	-0.8512	-1.04036	-2.5536	-1.22951	-0.472889	-2.17529	-1.79698	-0.662044	-1.22951	-0.0945778	-1.22951	-0.8512	-1.41867	-2.5536	-1.04036	-1.41867
P2ry12	-1.59885	0.191366	0.634093	0.773394	-0.728569	-1.15337	-1.72298	-0.721673	-0.338252	-0.852698	0.458933	-0.483069	-1.31198	-2.22777	-1.90228	-1.80711	-1.89676	-2.52982	-2.22915	-1.66919	-1.68436	-2.60706	-2.42086	-2.0471	-2.31191	-1.92159	-2.01262
Lmf1	0.0929711	0.464855	0.588817	-1.14664	-0.526836	0.0929711	1.20862	1.58051	0.712778	1.33259	-0.0309904	0.588817	-0.650797	-0.526836	-1.02268	-1.76645	-1.39457	-0.89872	-0.402875	-1.14664	-0.154952	-1.76645	1.95239	-0.89872	0.0929711	-0.89872	-0.774759
Marcks	-0.335674	-0.171004	-0.0316673	0.538344	0.0316673	0.893018	-1.05769	-0.690348	-0.221671	-0.437009	-0.779016	-0.399008	-2.24838	-2.23571	-1.94437	-1.6277	-1.67837	-2.14704	-1.32369	-1.50103	-1.7417	0.487677	-1.95704	1.31103	-1.57703	-1.29836	-1.19702
Fscn1	0.748734	-0.878949	5.55112e-17	0.130215	0.455751	-1.10682	-0.488305	0.748734	1.43236	2.96238	1.04172	2.70195	0.488305	1.13938	-0.0651073	-0.651073	-0.455751	0.0651073	1.7579	-0.130215	-0.651073	-0.35809	0.911503	-0.390644	0.292983	0.130215	0.390644
Tifab	1.18813	-1.21033	0.299808	-0.2776	0.966046	-1.34358	-0.366431	1.72112	0.610719	2.20969	1.18813	2.12086	0.521887	1.14371	0.0777279	-0.899423	-0.855007	-0.366431	-0.588511	-0.544095	-0.499679	-1.03267	0.122144	-0.455263	0.877215	-0.588511	0.299808
Pitpnc1	-0.986893	0.649905	0.553623	-0.216635	0.45734	1.32388	1.13132	-0.216635	0.361058	-0.120353	-0.698046	0.168494	-1.56459	-1.75715	-2.046	-1.08317	-0.794328	-2.33484	-0.794328	-0.794328	-0.505482	-0.312917	-2.23856	-0.601764	-1.17946	-1.94971	-1.27574
Itgav	-0.0798776	-0.718898	0.559143	0.239633	-0.399388	-0.0798776	-1.19816	-0.239633	0.559143	1.35792	-0.0798776	0.239633	-1.03841	-0.559143	-2.15669	-1.99694	-2.63596	-2.79571	-0.559143	-1.19816	-1.51767	-1.51767	-1.67743	-1.19816	-0.878653	-1.35792	-0.559143
Ngp	-0.0961939	0.101538	0.191052	-0.196396	-0.150971	-0.0173683	-0.308622	-0.283238	-0.39012	-0.205748	-0.313966	-0.364735	1.32667	0.766879	1.60457	4.21383	0.797608	0.892465	0.610564	1.40817	0.511698	0.281902	1.62194	0.251173	1.80631	0.72279	1.21044
Acot2	0.223515	-0.0745049	-0.223515	0.0745049	0.521535	2.16064	3.0547	-0.372525	0.223515	1.26658	-0.819554	0.968564	-0.521535	-0.670545	-0.521535	-0.968564	-1.11757	-1.41559	-0.223515	-1.11757	-0.819554	-0.521535	-0.521535	-0.223515	-0.521535	-0.223515	0.521535
Sell	0.0532837	-0.230896	0.266418	-0.0888062	-0.0888062	-0.515076	-0.8703	-0.515076	-0.586121	-0.586121	-0.586121	-0.657166	1.26105	0.550598	1.75836	3.3924	1.75836	0.976868	1.19	1.75836	0.905823	1.04791	0.550598	-0.0177612	1.11896	0.763733	0.834778
Wdfy3	-0.974901	0.139272	1.06775	-0.232119	0.696358	-0.0464238	1.06775	-1.1606	0.324967	0.139272	-0.974901	1.06775	-1.34629	-1.34629	-2.27477	-2.08907	-0.789205	-1.71768	-0.789205	-0.974901	-0.789205	0.510662	-1.90338	0.139272	-0.974901	-1.53199	-1.53199
Selenop	0.221768	-0.12944	-0.922374	0.830046	-1.35686	-0.484269	-2.42496	0.124009	0.015388	0.174699	0.0371122	0.410044	-0.473407	-2.73272	-1.83117	-1.86376	-2.21134	-2.15703	-2.00858	-1.28444	-1.05996	-2.14617	-1.24824	-0.650821	-1.871	-1.00927	-0.397372
Ccl12	-0.746288	-0.159579	0.932351	-0.0264834	-0.124268	0.611834	1.08718	1.21212	-0.656652	-0.257364	-0.382311	-0.702828	0.0740176	-0.515407	0.315763	-0.273662	1.38596	1.54622	0.785673	1.35337	3.43673	1.9265	-0.317121	0.0631527	-0.803329	-0.129701	-0.308973
Rreb1	-0.04811	-0.81787	0.91409	-0.04811	1.29897	-0.04811	1.68385	-0.04811	0.14433	1.87629	-0.04811	1.49141	-0.81787	-0.81787	-1.78007	-1.20275	-0.43299	-1.20275	1.87629	-0.24055	-0.81787	0.14433	-0.81787	-0.24055	-0.62543	-1.01031	-0.62543
Mertk	0.692468	-0.900208	0.0692468	0.138494	0.0346234	-0.692468	-1.52343	0.450104	0.796338	2.00816	0.0346234	2.31977	-0.10387	1.10795	-1.24644	-1.93891	-0.900208	-1.07332	0.830961	-0.0346234	-0.380857	-0.623221	-1.07332	-0.900208	-0.484727	-0.519351	-0.276987
Lpar6	-1.0592	0.756573	-0.326521	0.62915	1.23441	-0.294665	-0.772501	0.788428	0.342449	-0.422088	1.04327	0.0238918	-1.82374	-0.581366	-0.931779	-1.31405	-1.37776	-1.66446	-1.88745	-1.0592	-1.53704	-2.07858	-1.88745	-0.485799	-2.07858	-1.31405	-0.836212
Ccl4	-0.0746784	0.316968	-0.0945926	-0.147697	-0.187526	0.00165952	1.86032	1.63463	0.127783	-0.0182547	0.376711	0.233992	-0.0746784	0.38003	1.03388	1.16	2.24533	2.17895	0.791591	0.409901	0.263864	0.980776	0.157654	1.37906	0.419858	4.23011	0.506153
Cd44	-0.121015	0.282367	0.0403382	-0.201691	0.282367	0.0403382	0.121015	0.121015	-0.363044	-0.201691	-0.201691	-0.282367	1.00845	1.08913	1.41184	3.34807	2.78334	1.73454	1.33116	2.29928	0.685749	1.49251	0.524396	0.685749	2.13792	1.00845	1.33116
Tanc2	-1.27177	-0.125386	1.09265	0.304509	1.021	-0.0537369	0.806053	-0.69858	0.662755	0.161211	-0.483632	0.806053	-1.41507	-0.411983	-1.98826	-1.27177	-0.985176	-2.13156	-0.62693	-1.12847	-1.34342	1.09265	-1.48672	0.662755	-1.34342	-1.12847	-1.34342
Zfp658	-0.133925	0.401774	-1.02676	0.758907	1.11604	2.18744	1.8303	-0.491057	0.58034	1.29461	1.29461	1.65174	-0.312491	-0.491057	-0.312491	-0.84819	-0.669623	-1.02676	-1.56245	-0.491057	-0.84819	-1.20532	0.0446416	-0.312491	-0.669623	-0.312491	0.0446416
Osm	-0.0296976	0.128689	0.0494959	-0.148488	-0.108891	-0.267278	0.0494959	0.524657	-0.425665	-0.267278	-0.0296976	-0.108891	0.920624	0.564254	2.22732	2.30651	2.4649	2.82127	1.71256	2.22732	1.43538	1.47498	1.03941	0.326673	0.801834	1.98974	0.920624
Gsr	0.0371005	0.185503	0.0371005	-0.259704	0.482307	0.333905	0.482307	-0.0371005	-0.185503	-0.333905	-0.259704	0.0371005	2.26313	1.52112	1.66952	3.59875	1.22432	1.66952	2.26313	1.89213	0.853312	1.44692	1.29852	0.779111	1.74372	1.59532	1.96633
Zfp715	-0.447965	0.627151	0.0298643	-0.20905	0.746608	1.22444	-0.925794	-0.567422	1.82172	-1.16471	0.268779	0.627151	-0.806336	-1.28417	-1.88145	-1.28417	-1.40362	-2.00091	-2.23982	-0.567422	-0.328507	-1.28417	-1.64254	-1.28417	-1.04525	-0.686879	-0.686879
Ldha	0.306499	-0.333947	0.2882	-0.260753	0.251604	-0.535229	-0.205857	0.0137238	-0.132664	-0.224156	0.324797	-0.242454	1.73378	1.27632	2.00825	1.62399	1.93506	2.6853	1.55079	2.13634	1.75208	1.33121	2.15464	0.745661	1.69718	1.56909	2.17294
Arsb	0.440679	-1.18102	0.511187	0.229153	-0.61695	-1.67458	-2.09763	0.934239	0.158644	0.0881357	-0.0528814	-0.12339	-0.898984	-1.25153	-1.11051	-1.8861	-2.52068	-2.02712	-1.67458	-1.8156	-1.95661	-2.37966	-2.16814	-0.687459	-1.32204	-1.67458	-1.46305
Sesn1	-0.021543	-0.0502669	0.00718099	0.0646289	1.06997	0.983795	-1.94605	-1.08433	2.3051	0.208249	0.208249	0.466764	-1.25667	-0.883261	-1.2854	-1.02688	-1.63008	-1.54391	-0.998157	-1.42902	-1.37157	-1.83115	-0.854537	-0.596022	-0.65347	0.00718099	-0.280058
Slfn1	-0.10098	-0.343333	0.787647	-0.343333	0.222157	-0.504902	-0.10098	-0.262549	-0.343333	-0.343333	-0.343333	-0.343333	1.43392	0.302941	1.43392	3.04961	2.40333	1.91863	1.27235	1.91863	1.27235	1.35314	0.868431	0.545294	1.91863	0.868431	1.27235
Ptp4a2	-1.15937	1.02442	-0.300578	0.435531	0.11655	1.71145	-0.791316	-0.914001	0.386457	0.214698	0.656363	-0.398725	-1.45381	-1.99363	-1.15937	-0.20243	-0.914001	-2.14085	-2.09177	-0.619558	-1.35567	-1.1103	-2.31261	0.11655	-0.325114	-1.18391	-0.276041
Tgfbr1	0.0787934	-0.380835	0.23638	0.0656611	1.57587	0.682876	-1.03745	-0.380835	1.27383	0.853595	0.866727	0.971785	-0.341438	-0.669744	-1.39202	-1.61526	-2.17995	-2.33754	-0.525289	-0.892991	-0.656611	-1.43141	-1.05058	-1.01118	-0.380835	-0.801066	-0.407099
Rhobtb1	-0.988913	-0.988913	1.71759	0.26024	-0.572529	-1.19711	-0.988913	-0.572529	0.0520481	-0.364337	-0.364337	1.92578	-1.4053	-0.572529	-2.02987	-1.61349	-1.19711	-1.82168	-1.82168	-0.780721	-1.19711	0.26024	-2.23807	-0.572529	-1.61349	-1.4053	-1.4053
Arl11	0.864975	0.057665	-0.634315	-0.288325	-0.864975	-0.518985	0.288325	-0.288325	0.288325	0.057665	1.21096	-0.403655	0.518985	0.288325	1.90294	0.403655	1.55695	3.05624	0.634315	2.01827	0.403655	0.749645	2.01827	1.78761	2.36426	0.864975	0.403655
Dvl3	-1.06128	1.25424	0.482399	-0.675359	1.83312	0.482399	1.64016	-0.482399	-0.28944	0.0964799	-0.675359	0.0964799	-1.64016	-0.482399	-1.83312	-0.868319	-0.675359	-2.02608	1.4472	-0.675359	-0.675359	-1.25424	-0.675359	-0.675359	-0.868319	-0.868319	-0.675359
4930521O11Rik	-0.70568	0.334269	0.928526	-0.557116	2.2656	0.631398	1.22565	0.334269	1.52278	0.037141	-0.259987	0.928526	-0.854244	-0.854244	-0.854244	-0.557116	-1.00281	-1.59706	-0.854244	-1.15137	-1.15137	0.334269	-1.15137	1.52278	-0.259987	-0.408551	-0.854244
Adssl1	-0.137029	0.274059	-0.548118	0.411088	-0.274059	-0.822177	-0.411088	-0.137029	0	-0.685147	-0.822177	-1.09624	0.685147	0.822177	1.78138	1.64435	0.822177	1.91841	0.137029	1.23327	0.959206	1.09624	2.05544	1.23327	2.46653	1.78138	0.822177
Pros1	-1.04365	0.215356	0.127005	0.701286	0.76755	0.679199	0.546672	-1.41914	0.855901	0.0386536	1.05469	0.127005	-0.138049	-1.75046	-1.72837	-1.28661	-1.86089	-1.52958	-1.68419	-0.314751	0.215356	-2.0376	-1.08782	-1.79463	-0.889032	-0.646067	-0.00552194
Oas1a	-0.0351714	-0.0820667	0.339991	-0.222752	0.433781	-0.128962	1.18411	0.480676	-0.222752	0.433781	-0.269648	0.0117238	1.13721	0.574467	0.715153	0.762048	1.74685	3.95093	1.84064	1.84064	1.04342	2.49717	0.15241	2.02822	1.55927	0.105514	0.668257
Nfil3	-0.318947	0.0637894	0.574105	-0.318947	0.701684	-0.318947	-0.701684	-0.0637894	-0.191368	-0.191368	-0.0637894	-0.0637894	1.08442	0.574105	1.84989	1.33958	2.87053	1.33958	1.84989	2.9981	1.97747	1.84989	1.212	0.446526	1.212	1.212	0.956842
Serpinb1a	-0.355324	0.456845	-0.0507606	-0.0507606	0.355324	-0.0507606	0.0507606	-0.0507606	-0.355324	-0.253803	-0.253803	-0.253803	1.87814	1.57358	1.57358	3.90857	0.86293	1.26901	1.06597	2.28423	1.06597	0.86293	1.6751	0.253803	1.47206	0.761409	1.16749
Ms4a4c	-0.109452	-0.0298505	0.567159	-0.427857	0.487558	0.0895515	0.447757	0.288555	-0.348256	-0.0696511	-0.308455	-0.268654	1.56218	0.208953	1.80098	3.0746	2.71639	1.00497	1.20397	1.84078	1.36317	0.646761	0.368156	2.11938	2.47759	0.368156	0.407957
Fdps	-0.813413	1.08455	0	-0.271138	0.135569	0.948981	3.11808	0	-0.406706	-0.813413	0.135569	-0.948981	0.406706	-0.406706	1.08455	1.62683	1.62683	1.35569	0.135569	1.08455	0	1.08455	0.677844	2.30467	0.542275	0.542275	2.03353
Lilrb4a	0.0272042	0.213747	0.0893852	-0.330337	0.462471	0.136021	-0.22152	0.244838	-0.439153	-0.423608	-0.361427	-0.470244	0.649014	0.742286	1.89263	2.35899	3.58707	2.11027	0.493562	1.97036	1.14646	0.975465	0.571288	0.757831	1.16201	1.28637	1.34855
Elane	-0.0641965	0.235387	-0.0641965	-0.106994	-0.106994	-0.106994	-0.0641965	-0.232819	-0.106994	-0.0641965	-0.19259	-0.149792	0.492173	1.69051	0.406578	4.38676	0.106994	0.149792	0.791757	1.73331	-0.0213988	0.278185	1.60491	0.0641965	0.791757	0.19259	1.69051
Apoe	0.33521	0.331134	0.0970726	-0.763417	-0.0853526	-0.0578359	0.680357	0.52477	-0.97234	-0.946522	-0.593901	-1.05999	-1.00835	-0.469906	0.161958	-0.741336	1.53643	3.14598	-0.314318	0.456148	1.15901	1.14916	-0.521203	2.04294	-0.0598742	0.690549	0.267268
Wdr44	-0.594876	-0.594876	0.0540797	1.13567	1.56831	1.13567	-1.67647	-0.378558	1.78463	0.486717	0.270398	1.35199	-0.378558	-1.24383	-1.02751	-1.89279	-0.811195	-1.24383	0.270398	-0.594876	-1.24383	-0.811195	-1.24383	0.486717	-0.162239	-0.594876	-0.162239
Plbd1	-0.317248	0.283854	0.317248	-0.283854	-0.484221	-0.150275	-0.0166973	-0.116881	-0.417432	-0.150275	-0.250459	-0.283854	1.38587	1.2189	2.15395	3.22257	1.82	0.951745	0.584405	1.08532	0.283854	0.684588	1.05193	1.05193	2.92202	0.91835	1.35248
G6pdx	0.161982	-0.55794	0.521943	-0.125986	-0.0539942	-0.845908	-0.55794	0.521943	-0.773916	-0.0539942	-0.197979	-0.0539942	2.53773	-0.125986	1.8898	1.67382	1.38585	1.52983	1.60183	1.67382	1.02589	0.521943	1.8898	0.161982	2.17776	1.02589	1.8178
Pde3b	-0.208552	0.246471	-0.0568778	0.0189593	-0.208552	1.91489	-0.739412	-0.663575	1.00484	-0.587738	-0.587738	-0.511901	-1.19443	-1.95281	-1.87697	-1.34611	-1.34611	-2.33199	-1.1186	-1.49778	-1.1186	0.473982	-1.80113	0.701493	-1.72529	-1.1186	-1.34611
Lrrc3	0.755286	-0.485541	0.107898	-0.377643	-0.053949	-0.593439	-0.107898	0.107898	2.10401	2.05006	0.53949	2.80535	2.5356	2.05006	0.755286	0.863184	1.13293	0.755286	1.29478	0.377643	0.161847	0.809235	2.48165	0.755286	2.58955	0.701337	1.02503
Susd3	-0.490946	0.570952	-0.112736	0.0327297	-1.90196	-1.55284	0.934616	-0.316388	-0.505493	0.221835	1.06553	-0.316388	-2.17835	-1.81468	-1.68376	-1.68376	-1.43647	-1.87287	-1.43647	-1.97469	-1.97469	-1.3201	0.498219	-1.27646	-2.07652	-1.3201	-1.18918
Aes	0.797144	0.199286	-0.398572	-0.597858	-0.199286	-1.19572	-0.996429	0.398572	0	0	-0.597858	-0.398572	0.398572	1.395	1.19572	1.59429	1.395	0.398572	0.398572	0.199286	0	1.99286	0.996429	3.38786	1.19572	0.996429	1.19572
Numb	-0.474811	-0.332367	0.189924	0.617254	0.617254	-1.56687	-0.807178	-0.332367	1.28199	0.617254	-0.42733	0.664735	-1.47191	-0.617254	-1.56687	-1.70932	-1.42443	-3.13375	-0.332367	-1.13955	-0.379848	-1.80428	-0.569773	-2.18413	-0.284886	-1.09206	-0.90214
Ets1	-1.07081	1.07081	-0.214163	0.214163	0.713876	0.499713	1.07081	-0.499713	1.42775	-0.0713876	-0.571101	0.428326	-1.49914	-1.64191	-1.35636	5.55112e-17	-0.999426	-2.14163	-1.57053	-0.713876	-0.999426	-1.85608	-1.42775	-1.78469	-0.356938	0.428326	-0.428326
H2-K1	0.100812	0.849701	-0.845586	-0.104927	0.224255	-0.137845	0.191337	-0.2366	0.0925824	0.216026	0.643962	-0.178993	0.512289	0.841471	1.73026	0.553437	2.23227	1.16242	0.347698	1.70557	0.709799	0.643962	0.800324	3.21158	2.48738	2.42154	2.20758
Kdm6b	-0.353002	-0.238515	0.372083	0.219434	1.93674	1.55512	3.80669	0.448408	-0.200352	0.257596	-0.467489	0.677382	-0.238515	0.753706	-0.200352	0.639219	0.791869	-0.0858653	2.77631	0.448408	0.48657	1.78409	0.295758	0.104946	0.562895	-0.00954059	-0.124028
Acap2	-0.169403	-0.169403	0.508208	-0.169403	0.734079	1.63756	0.508208	-0.395273	0.508208	0.508208	0.282338	1.41169	-0.395273	-0.395273	-1.97637	-1.97637	-1.7505	-2.42811	-0.169403	-0.169403	-0.169403	-0.847014	-1.52463	0.0564676	-0.169403	-0.395273	0.734079
Evi2a	-0.634083	0.945142	-0.849431	0.538372	-1.32798	-0.107674	-1.44762	1.18442	0.801576	-0.873359	0.299096	-1.08871	-1.06478	-1.04085	0.490517	-0.873359	-1.30406	-1.83046	-2.14152	-2.04581	-1.9501	-2.644	-1.18442	-0.346951	-1.39977	-0.370878	-0.490517
Pnkp	0.151148	-0.302295	0.151148	0	-0.151148	-0.755738	-0.604591	0.604591	0	0.604591	-0.151148	0.302295	1.66262	0.755738	1.51148	3.1741	1.66262	1.96492	1.36033	1.51148	0.906886	1.36033	2.11607	0.302295	2.56951	1.36033	1.66262
Emp3	-0.897103	-0.207024	0.529061	0.575066	-0.391045	-0.207024	0.529061	-0.161018	-0.851098	-0.529061	-0.529061	-0.943108	0.483055	1.17313	2.23126	2.32327	1.08112	1.40316	1.49517	1.67919	0.115013	0.483055	1.67919	1.58718	2.18525	0.483055	0.943108
Fgr	-0.116725	0.350175	-0.116725	-0.116725	0.9338	-0.23345	0.9338	0.350175	-0.116725	-0.23345	0.116725	0.116725	1.4007	2.3345	2.10105	3.03485	1.63415	2.68467	1.51742	2.3345	1.16725	1.98432	1.05052	1.05052	2.21777	1.4007	1.75087
Nudt16	-0.0387802	-0.349022	-0.0387802	0.426583	1.04707	0.736825	3.68412	1.35731	0.271462	1.04707	0.891946	2.59828	2.59828	0.891946	-0.0387802	-0.969506	0.271462	0.891946	-0.193901	1.51243	1.51243	1.04707	-0.0387802	1.20219	0.581704	0.116341	0.581704
Ppp1r21	0.392889	0.491112	-0.982223	0.0982223	0	1.17867	0.884001	-0.392889	-1.17867	-1.37511	-1.27689	-0.884001	-0.884001	-1.96445	-1.37511	-1.08045	-0.982223	-1.27689	-0.196445	0.785779	1.37511	2.06267	-0.785779	-0.294667	-1.17867	-0.589334	-1.08045
Nt5c	0.14577	0.845469	-0.437311	-0.553928	-0.0874623	0.0291541	0.14577	-0.320695	-0.204079	-0.903777	0.49562	-0.553928	1.54517	2.94456	1.19532	0.262387	1.42855	0.962085	2.12825	1.19532	1.42855	2.4781	1.42855	2.01163	0.728852	0.962085	0.14577
Flot2	0.220882	-0.132529	0.220882	-0.309235	0.574294	-0.132529	-0.485941	0.574294	0.397588	-0.132529	-0.309235	0.220882	1.45782	1.28112	1.81124	2.87147	0.927706	1.81124	1.81124	0.927706	1.28112	0.397588	2.87147	0.397588	1.63453	1.45782	2.87147
Rbm26	-0.628317	-0.307474	0.548106	0.387685	1.56411	2.63358	1.29674	-0.0935791	0.494633	0.120316	-0.360948	0.708528	-0.681791	-1.00263	-1.00263	-0.628317	-0.628317	-1.00263	-0.895686	-0.52137	0.441159	1.778	-1.27	0.708528	-0.895686	-1.05611	-0.628317
Fam102b	-0.412701	0.115556	-0.0825402	0.379685	0.84191	0.643814	-0.808894	-0.808894	0.577782	-0.874926	-0.346669	-0.478733	-1.66731	-2.12954	-1.86541	0.181588	-1.46922	-1.79938	-1.86541	-1.40318	-1.33715	0.511749	-1.99747	0.907942	-1.93144	-1.46922	-1.53525
Id2	-0.29407	0.304388	0.159933	-0.170251	-0.108342	-0.149614	-0.211524	0.345661	0.0773868	0.180569	-0.0257956	0.0154774	0.944119	0.448843	1.93467	0.944119	1.5013	2.53313	1.06794	0.345661	1.83149	1.35685	0.985392	0.923483	2.96649	3.37922	1.06794
Hist3h2a	-0.628565	1.99998	-0.285711	-1.0857	0	-0.457138	-0.285711	-1.0857	-0.628565	-0.571423	3.02854	-0.571423	-1.59998	-0.857134	-1.59998	-0.799992	-1.14285	-1.0857	-1.25713	-0.0571423	-1.02856	-0.971418	-0.742849	-0.628565	-1.14285	-1.31427	-1.31427
Golm1	0.264937	-0.414901	0.224946	-0.0749821	0.12497	-1.51464	-1.51464	0.324923	0.864794	0.604856	0.764818	0.104975	-1.21471	-0.894787	-1.13473	-2.17448	-1.6746	-2.27446	-1.37467	-0.694835	0.564865	-2.07451	-1.05475	-2.33444	-1.19472	-1.17472	-1.41466
Nfkbiz	0.34084	-0.42605	0.34084	-0.25563	0.213025	0.724284	0.809494	1.06512	0.25563	0.511259	0.596469	1.06512	0.937309	0.937309	1.44857	1.23554	3.11016	2.93974	1.06512	1.7042	1.32075	1.32075	-0.0852099	2.08764	0.937309	3.87705	1.49117
Msra	-0.229786	0.295439	-0.361093	0.295439	-0.886318	-0.361093	-0.623706	0.0328266	-0.623706	-0.623706	-0.886318	-1.01762	1.21458	-0.361093	1.34589	3.18418	1.87112	1.21458	1.21458	1.4772	0.558052	0.426746	0.951972	0.820665	1.08328	0.558052	0.951972
Rac2	-0.0972577	0.256407	0.114941	-0.27409	-0.804586	-1.05215	-1.08752	0.114941	-0.521655	-0.27409	-0.380189	-0.450922	1.14057	0.539338	1.17593	2.87352	1.91863	0.857636	1.49423	1.1052	0.397872	0.893002	1.8479	0.539338	1.8479	0.999101	1.35277
Ccdc85c	-0.604421	0.201474	0.201474	0.201474	0.470105	2.35052	2.35052	-0.604421	0.470105	0.738736	-0.0671578	0.738736	-1.14168	-0.335789	-0.873052	-0.604421	-1.41031	-1.67895	-0.873052	-1.41031	-1.41031	-0.335789	-0.604421	-0.0671578	-0.604421	-0.873052	-0.604421
Ltb4r1	-0.113978	-0.0227955	0.159569	-0.0227955	0.0683866	-0.387524	-0.0227955	-0.20516	-0.296342	-0.20516	-0.296342	-0.20516	1.34494	0.0683866	1.07139	4.26277	0.706662	0.980208	1.16257	1.16257	0.433115	0.706662	1.25375	0.341933	2.43912	0.61548	0.980208
Hspa1a	-0.295449	2.06815	-0.399726	-1.37297	-1.30345	-1.54676	-1.55835	-1.41932	-1.07173	-1.19918	-0.608278	-0.631451	-1.39614	-0.863176	-0.504002	-0.515588	-0.585106	-1.00221	-0.237518	-0.735727	-0.94428	-1.19918	-1.3498	-0.897935	-0.747313	2.92553	-0.990625
Lrg1	-0.0470873	-0.00523193	0.183117	-0.130798	0.0575512	-0.0470873	-0.068015	-0.172654	-0.172654	-0.193581	-0.256364	-0.10987	2.19218	0.685382	1.39692	3.15485	2.69444	1.89919	1.81548	1.27136	0.999298	1.48064	1.94104	-0.00523193	0.643527	0.915587	1.18765
Nrip1	-0.67226	-0.361986	0.982534	0.0517123	1.39623	0.258562	0.568835	-0.568835	0.465411	0.155137	-0.67226	1.49966	-1.70651	-1.60308	-1.80993	-1.49966	-1.29281	-1.80993	-0.0517123	-1.39623	-1.29281	0.982534	-0.982534	0.155137	-0.67226	-1.08596	-0.982534
Cd164	-0.545316	-0.971819	0.344249	1.17289	-0.53313	-1.41051	-1.61767	-1.30084	0.72201	0.941355	0.502665	0.807311	-1.20335	-0.520944	-1.87357	-1.69078	-2.51942	-1.88576	-1.14242	-0.886519	-0.24067	-1.98324	-0.667174	-1.80046	-1.30084	-1.10586	-1.23991
Gpr160	0.42913	0.0536412	-0.107282	-0.375488	2.68206	-0.858259	1.44831	0.858259	0.750977	-0.160924	0.160924	-0.536412	0.321847	-1.01918	-1.18011	-0.911901	-1.23375	-0.590053	-1.23375	-1.39467	-1.44831	-2.09201	-0.375488	-0.750977	0	0.160924	0.160924
Specc1	-0.790604	-0.124832	1.20671	-0.291275	1.70604	0.707382	0.374497	-0.291275	0.540939	1.5396	2.03893	2.20537	-0.124832	-0.457718	-0.957047	-1.78926	-0.624161	-1.28993	1.04027	-0.291275	-0.124832	-0.457718	-0.957047	-0.124832	-0.124832	0.208054	0.208054
Il1f9	-0.0461635	0.0153878	0.200042	-0.169266	0.0153878	0.0769392	-0.169266	-0.0461635	-0.169266	-0.292369	-0.230818	-0.169266	0.938659	0.630902	1.43107	3.09296	3.52382	1.98503	1.55417	1.67728	0.938659	1.18486	0.692453	0.200042	0.56935	1.06176	1.06176
Lyz2	0.0902625	0.0796434	0.149893	-0.319799	-0.122937	0.0298152	-0.108233	0.202989	-0.31163	-0.297744	-0.0771928	-0.439877	1.27225	1.4977	2.2876	3.14285	1.46993	2.33171	1.29431	2.23532	1.35639	1.37926	0.956129	1.34414	2.00252	1.00677	1.12604
Crybb1	0.53013	-0.23742	-0.354504	0.0617943	-1.08303	-0.510616	0.308972	-0.0162617	0.413046	1.23263	0.72527	0.660223	0.985457	1.21962	1.07652	0.348	1.3237	1.41476	1.77903	1.08953	2.4425	2.66366	3.04093	0.738279	-0.900896	1.21962	0.712261
P2ry13	-1.02549	-0.115303	0.623455	0.517335	-0.1602	-2.38464	-2.15607	0.729575	0.00306115	-0.380603	0.615292	-0.417337	-1.09079	-1.0214	-1.32752	-1.93975	-1.68669	-1.7969	-2.23362	-1.51935	-1.46629	-2.62137	-1.552	-2.22546	-1.38874	-1.27038	-1.58874
Tspo	0.226353	0.239287	-0.0452705	-0.420369	-0.562648	-0.239287	1.20937	-0.148746	-0.00646722	-0.407435	-0.161681	-0.329828	1.83022	0.058205	2.08891	2.74857	1.95957	1.73968	1.67501	1.5198	1.36458	1.90783	2.3476	0.704927	0.86014	0.756665	1.36458
St3gal6	-0.0533306	-0.022856	1.04376	-0.96757	-0.5714	-1.63801	-1.54659	0.00761866	-0.236179	0.00761866	1.04376	0.678061	-1.33327	0.159992	-0.449501	-2.94842	-1.21137	-1.54659	-1.51611	-1.36374	-0.815197	-1.97323	-2.15608	-1.39422	-2.00371	-0.601874	-1.42469
Mlph	0.487959	-0.310519	-0.221799	0.0443599	-0.13308	-0.221799	0.13308	0.310519	0.576678	1.02028	0.665398	1.109	1.5526	1.28644	1.81875	1.19772	1.28644	1.28644	2.43979	2.26235	4.03675	2.52851	1.37516	0.487959	0.754118	0.576678	0.576678
Rcan1	0.0819518	0.175611	-0.058537	-0.199026	1.25269	-0.058537	-0.386344	1.67416	0.26927	-0.339514	-0.105367	-0.058537	-0.339514	0.409759	-0.152196	-0.199026	-0.620492	-0.480003	0.784396	0.737566	4.15613	2.09562	-0.152196	-0.152196	0.0819518	0.3161	-0.105367
Aprt	0.170657	0.170657	-0.0568857	-0.284428	-0.853285	-0.284428	-0.284428	-0.170657	-0.170657	-0.739513	-0.170657	-0.170657	1.1946	1.1946	2.55985	2.44608	0.853285	1.1946	1.53591	1.1946	0.170657	2.67363	1.1946	1.53591	0.967056	1.08083	1.64968
Ms4a7	-0.0190532	-0.0190532	0.171479	-0.133372	-0.0190532	1.69573	-0.895499	0.514436	-1.35278	-1.00982	-0.857393	-1.16224	-0.666861	-1.69573	-2.00058	-0.400117	-1.39088	0.0190532	-0.628755	-2.30543	-0.666861	-1.20035	-1.42899	1.92437	0.857393	-0.476329	-0.476329
Ifrd1	-0.590811	1.21638	0.104261	-0.729826	0.38229	-1.14687	-1.28588	-0.312782	0.104261	-0.173768	0.38229	-0.312782	-0.173768	-0.451797	2.05046	1.63342	0.799333	2.05046	-0.451797	0.521304	0.104261	0.104261	-1.00785	1.63342	-0.451797	2.18948	0.938347
Dab2	-0.619503	-0.754668	1.36291	0.0112637	1.72335	-0.0337911	-0.574449	0.281592	-0.799723	0.687086	-0.934887	0.642031	-1.47554	-1.025	-1.70082	-2.19642	-1.25027	-1.38543	-0.439284	-1.11511	0.416757	-1.92609	-1.97115	-1.47554	-0.799723	-1.025	-1.11511
Maged2	-0.472136	0.557979	-0.30045	0.214607	2.10315	-0.128764	1.24472	0.386293	0.386293	0.90135	0.729664	0.386293	-0.815507	-3.04742	-0.815507	-0.643821	-1.33056	-0.643821	-0.815507	-0.815507	-0.30045	0.386293	-0.30045	-1.33056	-0.643821	-1.33056	-0.815507
Pdlim4	0.0549166	-0.0915277	0.640694	-0.604083	-1.55597	-0.237972	0.274583	-0.457638	-0.384416	-0.0915277	0.347805	1.29969	-1.04342	-2.6543	-1.18986	-2.28819	-1.40953	-2.06853	-0.677305	-2.06853	-2.06853	-0.457638	0.640694	-0.311194	-1.48275	-1.26308	-0.823749
Runx1	-0.212499	-0.807494	0.892494	0.127499	1.57249	0.892494	0.637496	0.552496	0.467497	1.74249	-0.127499	2.42248	0.297498	0.807494	-0.722495	-0.977493	-0.382497	-0.382497	2.50748	0.382497	2.50748	1.06249	-0.722495	0.0424997	0.212499	-0.297498	-0.127499
Pecam1	0.503762	0.839603	-1.17544	-0.167921	-2.18297	-0.839603	-0.167921	-1.17544	-0.503762	0.167921	1.51128	-0.839603	-1.51128	-0.839603	-1.51128	-1.84713	-2.18297	-2.18297	-1.84713	-1.51128	-2.18297	-2.18297	-1.51128	-0.839603	-0.839603	-0.839603	-2.18297
Chsy1	-0.80855	0.534887	0.0373177	0.236346	-0.211467	1.97784	3.02273	-0.758793	-0.310981	1.43051	-0.410495	0.833429	-0.65928	-0.80855	-0.957821	-0.0621962	-0.559766	-0.908064	0.335859	-0.559766	0.534887	0.634401	-0.858307	-0.360738	-0.609523	-1.50515	-0.80855
Flna	0.500691	-0.250346	0.250346	-0.500691	0.375519	-0.125173	-0.250346	0.751037	0.250346	0.87621	1.11022e-16	0.125173	1.62725	2.87898	1.00138	1.75242	1.00138	1.12656	1.87759	1.25173	0.250346	0.751037	1.62725	0.500691	4.00553	0.87621	1.62725
Gpr183	0.941532	-1.2763	0.523073	-0.188306	0.523073	-0.35569	0.523073	0.313844	0.732303	0.564919	0.732303	0.774149	-0.481228	-1.23445	-1.06707	-2.15506	-2.15506	-0.648611	-1.40184	-1.31815	-1.8203	-2.2806	-0.941532	-1.02522	-0.899686	-0.983378	-0.271998
Dse	-0.216608	-1.42961	0.823111	0.823111	0.823111	1.68954	-0.909754	0.129965	-0.0433216	0.649825	-0.0433216	0.996398	-0.563181	0.303251	-1.6029	-2.46933	-0.389895	-1.25633	-0.389895	-0.736468	-1.25633	-1.94947	-1.6029	-1.08304	-0.389895	-0.563181	-0.216608
Dennd4a	-0.823493	-0.352926	0.823493	0.352926	0.470567	0.352926	0.117642	-0.352926	-0.117642	-0.588209	-0.823493	0.470567	-0.705851	-1.05878	-2.23519	-1.99991	-1.64699	-1.99991	-0.470567	-0.235284	-0.235284	1.99991	-1.99991	-0.235284	-0.823493	-1.76463	-1.29406
Ctbp2	-0.234155	-0.390258	0.390258	0.234155	0.390258	2.2635	1.17077	-0.702465	1.01467	-0.0780516	-0.702465	0.858568	-1.01467	-0.858568	-1.48298	-1.48298	-0.858568	-1.79519	-0.234155	-1.01467	-1.17077	1.01467	-1.01467	1.32688	-0.390258	-0.546361	-0.858568
Lpin2	-0.515837	-0.286576	1.31825	-0.515837	2.00603	1.31825	1.20362	-0.401207	0.630468	1.08899	-0.0573153	2.12067	-0.859729	-0.286576	-1.43288	-1.20362	-0.630468	-1.43288	0.515837	-0.745099	-0.0573153	0.97436	-0.515837	-0.0573153	-0.745099	-0.515837	-0.745099
BC035044	0.221256	-0.284472	0.600552	-0.537336	-1.04306	-1.29593	-1.80166	-0.7902	0.47412	-0.15804	1.48558	0.347688	-0.031608	-2.56025	-1.1695	-2.43382	-1.80166	-1.1695	-1.67522	-0.7902	-2.18095	-1.80166	-1.54879	-1.1695	-1.1695	-0.284472	-0.15804
Evl	-0.479603	-0.342574	0.0685147	0.753662	0.616633	0.0685147	-0.890692	0.342574	0.205544	1.02772	0.205544	1.30178	-0.890692	0.342574	-1.16475	-1.71287	-1.43881	-1.8499	-0.890692	-0.890692	-0.616633	1.98693	-0.890692	1.71287	-1.16475	-0.479603	-0.0685147
Txndc15	-0.196179	-0.117707	-0.117707	0.431594	-1.60867	-1.45172	-2.15797	-0.353122	-0.27465	-0.74548	1.5302	-1.13784	-1.37325	-1.45172	-1.5302	-1.68714	-2.47185	-2.47185	0.588537	-2.39338	-0.823951	-0.74548	-0.431594	-1.29478	-2.23644	-1.68714	-1.05937
Cxxc5	0.147828	-0.443484	0.049276	0.24638	1.72466	-0.049276	1.52756	0.344932	2.51308	2.80873	1.72466	2.51308	0.837692	0.049276	0.049276	-0.049276	-0.936244	-0.049276	-0.049276	-0.443484	-0.443484	0.542036	1.62611	1.33045	0.24638	0.837692	0.542036
Csf2ra	-0.576502	0.1153	0.288251	0.172951	0.864753	-0.0576502	0	0.345901	-0.1153	-0.1153	-0.518852	0.288251	0.980054	1.0377	0.980054	2.30601	2.42131	0.807103	1.09535	1.26831	1.72951	1.38361	2.13306	1.0377	3.63196	1.61421	1.84481
Sod2	-0.234628	-0.0782093	0.0782093	0.234628	2.26807	1.32956	1.01672	-0.234628	0.0782093	0.938511	0.469256	1.32956	0.625674	-0.547465	1.32956	1.48598	4.53614	1.95523	0.703883	0.860302	0.938511	0.547465	0.625674	0.0782093	1.40777	0.703883	1.01672
Cltc	0.107261	-0.879536	0.493398	0.278877	0.665015	1.13696	-1.43729	-0.193069	0.793728	0.836632	-0.235973	1.13696	-0.450494	-0.793728	-1.86633	-1.69472	-2.25247	-2.25247	-0.707919	-1.05115	-1.26567	-1.30858	-1.43729	-0.493398	0.0643563	-0.92244	-0.0643563
Cep170	-0.776454	0.110922	-0.110922	0.776454	1.66383	-0.776454	0.110922	0.332766	0.776454	0.776454	0.110922	1.22014	-0.332766	-0.55461	-1.44199	-1.22014	-1.88567	-2.55121	-1.22014	-0.998298	-1.22014	-0.776454	-1.66383	-0.55461	0.110922	-1.22014	0.110922
Cdk6	-0.260284	0.69409	0	-0.433806	1.90875	2.34255	2.51607	0	2.42931	-0.0867612	-0.347045	0.867612	-0.780851	0.173522	-0.347045	0	-0.607328	-0.607328	-0.347045	-0.780851	-0.607328	-0.173522	-0.173522	1.30142	0.607328	0.0867612	-0.347045
Atp6v0a1	0	-0.498046	0.711494	-0.213448	0.426896	-1.42299	-1.13839	0.284597	0.711494	2.49023	0	2.06333	-0.498046	0.569195	-1.13839	-1.63644	-0.924942	-0.853792	1.13839	-0.853792	-0.640344	-0.924942	0.0711494	-1.06724	-0.0711494	-0.853792	0.0711494
Dock10	-0.829599	-0.737422	1.19831	0.368711	0.737422	-0.645244	-1.29049	-0.368711	0.368711	1.01395	0	1.47484	-0.0921777	-0.553066	-2.21227	-1.84355	-1.93573	-2.21227	-0.460889	-0.737422	-0.737422	-1.01395	-1.75138	-1.10613	-0.276533	-1.29049	-0.829599
Bola1	-0.242282	0.145369	0.92067	-0.823757	-2.37436	-2.18053	-2.37436	-1.79288	-1.40523	-0.629932	0.533019	-1.59906	-2.56818	-0.823757	-0.436107	-0.242282	-1.21141	0.726845	-1.01758	-0.629932	0.533019	-0.0484563	-0.436107	0.145369	-1.79288	-0.242282	-1.40523
Numa1	1.03248	-1.14116	0.597752	-0.48907	0.815116	-1.14116	-0.271705	0.597752	1.90194	2.55403	1.46721	2.98876	0.597752	1.68457	-0.271705	-0.271705	0.163023	0.380388	0.163023	0.380388	-0.271705	1.03248	-0.48907	1.03248	0.597752	-0.0543411	0.380388
Gpr155	0.80415	-0.19657	0.37527	-0.98285	1.23303	-1.62617	-1.26877	0.87563	1.16155	0.94711	0.51823	0.80415	0.16083	1.59043	-0.41101	-1.19729	-0.98285	-1.62617	-1.48321	-1.12581	-1.05433	-1.34025	-1.19729	-0.76841	-0.26805	-0.76841	-0.48249
Pdia4	-0.138974	-0.956471	0.155324	0.940121	0.743922	0.351523	-0.400573	-0.891071	-0.106275	1.03822	-0.171674	1.29982	-0.989171	-1.47967	-1.90477	-2.39526	-1.77397	-2.13367	0.351523	-0.564073	-0.694872	-1.38157	-0.923771	-1.70857	0.0899246	-1.11997	-0.596772
Cxcl16	0.0347064	0.229062	-0.354006	0.0902367	0.478949	-0.187415	1.86721	0.201297	-0.32624	0.312358	0.118002	0.867661	1.75615	0.395653	1.56179	0.784365	1.78391	2.70016	1.83944	0.923191	1.14531	1.20084	1.3952	1.9505	3.94959	1.20084	1.58955
Tlr2	0.252729	-0.307163	0.517122	-0.462688	0.174966	-0.182742	-0.835949	-0.2294	0.828172	0.517122	0.532674	1.52804	0.517122	0.532674	1.40362	0.594884	2.07238	3.16105	1.09257	0.672647	-0.0116644	-0.742633	0.377149	0.221624	3.16105	1.48138	1.07701
Hpgd	0.0507313	0.0710238	-0.213071	0.0913163	0.0913163	-0.395704	-2.62788	-0.294241	-0.375411	-0.537751	1.16682	-0.152194	-0.740676	-2.40466	-0.760969	-1.7553	-1.47121	-1.85676	-1.41033	-1.57267	-2.05969	-2.07998	-2.79022	-0.903016	-2.22203	-1.32916	-1.02477
Batf	-0.128018	0.29095	-0.360779	0.197846	-0.407331	-0.267674	2.24614	0.197846	-0.314226	-0.0814661	-0.034914	0.151294	0.989231	0.337502	1.08234	0.477159	3.96856	0.803023	0.989231	1.5013	2.38579	1.73406	0.709919	0.337502	0.104742	0.430607	0.197846
Crip1	-0.600443	0.665006	0.742483	-0.807047	-0.380926	-0.316362	0.225973	0.174322	-0.677919	-0.665006	-0.535879	-0.910349	0.174322	0.72957	1.80133	3.41542	0.923261	1.0653	0.0839329	0.884523	-0.0322819	1.10404	0.225973	1.47851	2.1758	0.419664	0.44549
Serinc3	-0.944989	0.0296102	0.151435	0.763944	-0.741948	-0.985598	-2.38997	-0.633659	1.32908	-0.224192	0.462766	0.966986	-0.437385	-1.3883	-1.26309	-1.34769	-2.23769	-2.16324	-0.81978	-0.518602	-1.44921	-1.94666	-1.80115	-0.880693	-1.82822	-1.78761	-0.613355
Ptpro	1.17768	-0.996501	-0.150985	-0.030197	0.090591	0.452955	-1.11729	0.332167	1.0569	0.815319	0.815319	0.332167	-0.996501	0.211379	-0.875713	-1.60044	-1.96281	-0.150985	-0.754925	-2.08359	-1.72123	-2.32517	-0.030197	-1.11729	0.573743	-0.150985	-0.996501
Cfap20	-0.405479	1.03622	-0.0450532	-0.585692	1.84718	2.47793	2.0274	-0.315373	1.75708	-0.225266	1.48676	0.225266	-0.675798	-0.13516	-0.405479	-0.0450532	-0.495586	-0.946118	-1.30654	-0.405479	-0.225266	-0.585692	-0.405479	-0.0450532	-1.12633	0.0450532	0.225266
Ythdf2	-0.601693	-0.106181	0.460118	0.247756	1.73429	0.743267	-0.38933	-0.743267	1.23878	1.6635	0.176968	1.52193	-0.460118	-1.02642	-1.6635	-1.59272	-0.601693	-1.87586	0.38933	-0.67248	-0.247756	-1.23878	0.247756	-1.38035	0.530905	-0.247756	0.106181
Mrpl33	-0.807306	0.85939	-0.0260421	-0.0260421	-1.79691	0.546885	-0.755222	-1.01564	-1.06773	-1.06773	-0.546885	-1.27606	0.182295	0.390632	1.43232	1.84899	0.911475	0.807306	0.390632	2.21358	0.807306	1.27606	0.286463	1.11981	0.234379	0.807306	0.0781264
Grina	0.646347	-0.119694	0.119694	-0.646347	0.335143	-1.00543	-0.526653	0.766041	0.167571	-0.215449	-0.263327	-0.0718163	1.26876	2.10661	0.98149	1.10118	1.65178	1.24482	3.27961	1.62784	0.646347	1.81935	2.27418	0.143633	1.50814	0.670286	1.05331
Brd3	-1.35995	1.35995	0.0715765	-0.0715765	0.214729	1.64626	1.78941	-1.07365	0.930494	0.0715765	-0.501035	0.357882	-1.50311	-1.07365	-1.78941	-0.930494	-1.07365	-2.21887	-0.501035	-0.501035	-1.07365	-0.501035	-1.2168	-0.214729	-0.787341	-0.787341	-0.787341
Dedd	-0.965427	1.38518	0.0419751	-0.461726	-0.965427	0.545676	0.377776	-1.13333	0.377776	-0.125925	-0.461726	0.377776	-2.30863	-1.63703	-2.64443	-2.30863	-1.13333	-2.64443	-1.63703	-0.797526	-0.965427	-0.965427	-0.965427	-1.30123	-0.965427	-1.46913	-0.461726
Clasp2	-0.514532	-0.32743	0.483349	0.358614	0.795187	2.47911	0.732819	-0.514532	0.483349	1.29413	0.296246	1.66833	-0.701635	-0.514532	-1.45005	-0.82637	-1.20058	-1.76188	-0.389797	-1.01347	-1.20058	-0.389797	-1.38768	-0.140327	0.420981	-0.701635	-0.389797
Gm21188	-0.572473	0.245345	0.572473	-0.245345	-0.245345	0.0817818	0.736036	-0.572473	-0.408909	-0.0817818	-0.408909	-0.572473	1.06316	0.572473	1.22673	2.6988	1.71742	2.20811	1.55385	2.37167	0.572473	1.06316	0.245345	2.04454	2.20811	0.736036	0.736036
Ltb	-0.304815	0.182889	-0.060963	0.182889	0.060963	0.548667	0.426741	0.182889	0.426741	0.304815	0.792519	-0.060963	1.40215	1.40215	1.40215	3.35297	2.98719	1.88985	2.13371	0.914445	-0.060963	0.548667	2.13371	1.52408	2.25563	1.52408	2.01178
S100a10	-0.188604	-0.125736	0.502944	-0.188604	-0.125736	0.125736	0.125736	-0.188604	-0.188604	-0.62868	-0.251472	-1.00589	1.94891	1.00589	1.94891	2.45185	1.3831	2.45185	1.76031	2.20038	0.691549	1.63457	1.44597	1.44597	1.06876	0.880153	0.817285
Enpp2	-0.114939	-0.0383129	-0.153251	0.306503	0.613006	4.02285	1.95396	1.07276	0.498067	1.03445	2.03058	-0.153251	0.651319	-0.26819	2.41371	0	0.383129	0.26819	1.4942	0.498067	0.651319	0.651319	-0.306503	0.114939	-0.191564	-0.26819	0.306503
Pld1	-1.00526	-1.12015	1.52225	0.603155	-1.57969	-0.660599	-0.890372	-1.34992	-0.545712	0.832929	0.143608	0.947816	-0.775485	-1.46481	-2.49879	-2.61367	-0.775485	-1.69458	-0.775485	-0.660599	-1.00526	-1.12015	-2.15413	-1.80947	-1.34992	-1.34992	-1.12015
Plac8	-0.099326	0.342123	-0.0551811	-0.187616	0.0110362	-0.253833	-0.099326	-0.143471	-0.0772536	-0.275906	-0.275906	-0.452485	1.04844	1.77683	1.7989	3.89579	0.849789	1.68854	1.37953	1.48989	0.562847	1.20295	1.11466	1.75476	1.62232	0.40834	0.960151
Cfh	-1.03274	-0.326817	0.313744	1.04581	0.915087	0.33989	-0.405253	-0.627489	0.33989	-1.0066	0.431398	0.104581	-0.379108	-1.97397	-1.63408	-2.15699	-1.26805	-1.86939	-1.60794	-0.73207	-0.104581	-2.2485	-2.15699	-1.79096	-1.97397	-0.993523	-0.601343
Rnase4	-0.188081	0.107061	-0.714707	0.795727	-2.89066	-1.84319	-2.19042	-1.05036	-1.20661	-0.645262	0.00868065	-0.88832	-1.72745	-3.08742	-1.24712	-2.17884	-2.17884	-1.35129	-2.97168	-1.39759	-1.04457	-2.19621	-1.85477	-1.66379	-3.09321	-1.56541	-2.18463
Clec4d	-0.0928546	0.278564	-0.0928546	-0.0928546	-0.246728	0.0663247	-0.252034	-0.0928546	-0.198974	-0.198974	-0.145914	-0.0928546	0.756102	0.172444	2.24178	2.66625	2.98461	2.18872	1.44588	2.13566	0.915281	1.76424	0.331624	0.225504	0.543863	0.756102	0.703042
Selenow	-0.35609	0.579917	-0.030522	-0.193306	-0.559569	0.0915659	-0.274698	-0.030522	0.25435	0.0915659	0.172958	-0.396786	-0.030522	0.335742	0.783397	0.742701	0.376438	0.620613	3.34724	0.946181	0.132262	2.7775	1.39384	2.65541	1.88219	0.661309	0.824093
Swap70	0.428559	-0.904736	0.428559	0.0476177	0.428559	-1.66662	-1.66662	0.428559	0.428559	-1.28568	-0.523794	-0.142853	-1.47615	-1.66662	-2.04756	-1.47615	-1.85709	-2.04756	-1.28568	-1.66662	-0.904736	-2.04756	-2.23803	-1.09521	0.8095	0.61903	-1.47615
Sall3	0.142164	-0.805596	0.331716	0.331716	1.08992	0.71082	1.65858	-0.23694	1.08992	1.65858	0.142164	1.08992	-0.995148	0.142164	-1.5638	-1.5638	-0.047388	-1.5638	0.900372	-0.426492	-0.047388	1.46903	-1.1847	0.521268	-0.805596	-0.805596	-0.995148
Klk8	0.216958	-0.102769	-0.0570941	-0.0570941	-0.924924	-0.650873	-0.28547	0.171282	1.17614	-0.0114188	1.67857	0.262633	1.54154	0.902087	2.13532	1.63289	1.67857	2.13532	-0.102769	1.31316	1.35884	2.5464	2.04397	2.27235	-0.239795	1.03911	0.902087
Cep68	0.650668	-0.75077	-0.35036	0.450462	0.650668	1.05108	-0.75077	1.05108	1.25128	2.05211	1.65169	2.85293	0.250257	1.05108	-0.550565	-1.55159	-0.550565	-0.35036	0.450462	1.05108	-0.150154	-0.550565	-0.550565	0.250257	-0.550565	0.450462	1.25128
Mpo	-0.153508	0.230263	-0.115131	0.0383771	-0.153508	-0.0383771	-0.0383771	-0.15466	-0.0383771	-0.0383771	-0.115131	-0.115131	0.498902	2.26425	0.460525	3.60745	0	0	0.959428	1.80372	0	0	1.88048	-0.0383771	1.99561	0.460525	1.95723
Inpp4b	0.0460989	0.0460989	0.783681	-0.875879	2.07445	-0.507088	-0.691484	0.41489	1.89006	1.15247	0.968077	2.44324	-0.691484	0.41489	-0.507088	-1.42907	-1.06027	-1.06027	0.0460989	-0.507088	-0.507088	-0.875879	-0.322692	0.230495	0.783681	0.783681	0.41489
Smim3	-0.115485	-0.0577424	-0.23097	0.404197	-0.866136	0	-1.15485	-0.115485	-0.23097	-0.288712	0	-0.346455	0.923879	0.115485	1.61679	0.750652	1.9055	2.19421	1.96324	1.84776	2.88712	0.635167	-0.23097	0.404197	1.32808	0.461939	0.750652
Phf11b	0.149484	-0.0498281	-0.00996563	-0.0896906	-0.966666	-0.528178	-0.169416	0.189347	-0.169416	0.109622	-0.209278	-0.0498281	0.428522	-0.368728	1.9433	0.587972	2.10275	2.14261	-0.0498281	0.308934	0.348797	0.149484	1.10618	2.38178	3.17903	0.149484	0.428522
Spg20	-0.897472	-0.747894	0.299157	1.34621	-0.598315	-1.19663	-2.842	-0.747894	0.299157	1.94452	0.747894	1.19663	0.299157	0.598315	-1.04705	-1.64537	-0.598315	-1.04705	0.149579	-0.448736	-0.448736	-1.04705	-0.598315	-1.19663	-0.299157	0.149579	-0.448736
C4b	0.664863	-0.474902	0.0949804	-0.284941	0.0949804	-0.284941	-0.474902	0.474902	-0.474902	0.284941	-0.284941	-0.0949804	1.61467	1.80463	0.854824	0.284941	0.854824	1.61467	1.42471	1.04478	1.42471	0.854824	2.18455	0.854824	3.13435	0.854824	2.94439
Wdfy2	0.416997	-1.08419	0.416997	0.250198	0.583796	-1.41779	0.0833994	0.0833994	0.583796	2.08498	0.583796	2.58538	0.250198	1.08419	-0.750594	-1.08419	-0.917393	-1.25099	0.750594	0.250198	-0.416997	-1.08419	-0.416997	-0.0833994	1.75139	0.416997	0.416997
Pla2g7	0.348093	0.0120032	0.204055	-0.564151	0.0600161	1.69245	0.540145	-0.564151	-1.76447	-1.95653	-2.10056	-2.10056	-0.660177	-1.57242	-0.852229	-1.4764	0.924248	-0.276074	0.252068	1.16431	-0.0840225	0.396106	-0.756203	-0.804216	-0.948254	-0.180048	0.300081
Entpd1	-0.685733	-0.389733	0.1628	0.912666	-1.33693	-1.6724	-1.3764	-1.00147	-0.804133	0.1036	0.182533	-0.212133	-1.29747	-2.36307	-2.83667	-1.81053	-1.258	-1.53427	-0.744933	0.814	0.9324	-1.00147	-1.27773	-2.3236	-1.77107	-1.35667	-1.7908
H2-Ab1	-0.0810358	0.148201	0.0620545	-0.129219	-0.55411	0.657777	1.70321	0.118999	0.00511037	0.516147	0.190544	0.0255518	1.26664	0.707421	1.86674	1.58786	2.97058	2.17191	1.25934	0.408099	0.863652	0.914756	1.69591	2.0916	3.55025	1.34403	1.26956
Slc43a2	0.507545	-0.845908	-0.169182	0.507545	-0.169182	-0.394757	0.73312	0.73312	0.507545	2.7633	0.0563939	2.31215	0.507545	1.63542	-1.29706	-1.29706	-0.845908	-0.620333	1.40985	-0.394757	0.0563939	0.0563939	0.958696	-0.845908	0.73312	0.0563939	0.73312
Colec12	0.840849	-0.560566	0.560566	-0.840849	1.12113	-0.280283	1.96198	-0.840849	1.11022e-16	0.560566	-0.840849	0.560566	-1.40142	-1.12113	-1.96198	-1.96198	-1.40142	-0.280283	-1.12113	-0.560566	-1.6817	-1.12113	-1.96198	-0.280283	-0.840849	-1.40142	-0.560566
Ly6c2	-0.0136919	0.0228198	0.223634	-0.232762	-0.251018	-0.19625	-0.397065	-0.214506	-0.232762	-0.141483	-0.324041	-0.433576	1.53806	1.41026	2.01271	3.78352	0.862589	0.734798	1.3555	1.31899	0.607007	1.02689	0.953868	1.20945	2.26829	0.552239	0.99038
Camp	-0.0772864	0.177623	0.0664392	-0.166776	-0.215588	-0.0366093	-0.305078	-0.302366	-0.391856	-0.280672	-0.337619	-0.456939	0.858286	0.701001	1.51454	4.44871	0.44338	0.817609	0.728119	1.14574	0.256265	0.522022	1.69352	0.258977	1.33014	0.456939	0.972181
Trem3	-0.357003	0.267752	-0.267752	0.357003	-0.267752	-0.935349	-0.976404	-0.357003	-0.624756	-0.714007	-0.714007	-0.624756	0.803257	0.714007	1.96352	3.39153	1.33876	0.981759	0.803257	1.42801	0.357003	0.714007	1.24951	0.446254	0.892508	0.714007	1.07101
Tgm2	0.104034	-0.416134	0.312101	0	-0.624201	-0.364117	-0.572184	0.364117	1.35244	2.39277	2.75689	1.92462	1.35244	1.14437	1.82059	0.832268	1.5605	1.8726	0.104034	1.5605	0.312101	-0.416134	0	0.208067	1.5605	0.676218	2.28874
Ifitm3	-0.178298	-0.336024	0.836631	-0.322309	-0.178298	-0.555468	0.226302	0.486892	-0.52118	-0.192014	-0.534895	-0.4046	0.740624	1.00807	1.37153	1.36467	3.31909	2.24245	1.5704	1.37838	0.706336	1.85842	0.980642	1.32352	2.10529	0.356597	1.04236
Tlr4	0.387576	-1.60567	0.609047	0.609047	-0.498312	0.166104	-0.941255	-0.27684	2.15935	0.387576	1.05199	1.71641	-0.0553679	-1.60567	-0.941255	-1.82714	-0.498312	-1.16273	-0.0553679	0.166104	-0.27684	-1.3842	-0.719783	-1.60567	0.387576	-0.498312	-0.0553679
Arhgap5	-0.075449	-0.618682	0.226347	0.467784	1.55425	0.76958	-1.88623	-0.377245	1.25245	0.347065	0.165988	0.528143	-0.497963	-1.70515	-0.920478	-1.10156	-1.22227	-2.18802	-0.980837	-0.920478	-1.28263	-0.920478	-2.18802	-0.558323	-1.10156	-1.64479	-1.16191
Kbtbd2	-0.642559	-0.0917941	0.0917941	0.642559	-0.0917941	0.458971	-0.0917941	-1.74409	1.5605	-0.642559	0.458971	1.19332	-1.74409	-0.275382	-1.37691	-1.74409	-2.11126	-2.11126	-1.19332	-0.642559	-0.458971	-0.642559	-0.642559	-0.458971	1.19332	-0.642559	-1.37691
S100a6	-0.189057	0.243073	0.063019	-0.117035	0.0990299	-0.0810244	-0.0450136	-0.0810244	-0.3331	-0.261079	-0.29709	-0.369111	2.15165	1.25138	2.07963	3.70012	1.3234	1.79154	1.17936	1.57548	0.387117	1.86356	0.747225	0.891269	1.17936	0.639193	1.07132
Sdc4	-0.134331	0.332025	0.00760363	-0.205298	0.920039	2.43063	3.18085	0.1394	-0.0937781	0.666585	-0.722345	2.16703	-0.69193	-0.0430872	-0.742621	-0.722345	-0.0329491	-0.103916	0.696999	-0.499305	1.21405	-0.205298	-0.174883	-0.620963	-0.489167	0.0684326	-0.347232
Rab20	-0.364671	1.14804	-0.688823	-0.0945443	0.66181	-0.121557	0.472722	0.742848	1.87738	0.472722	2.12049	0.55376	0.0945443	-1.14804	1.82336	1.01298	2.79581	0.391684	-0.418696	-0.418696	0.0945443	0.688823	0.040519	1.2831	0.95895	2.82282	0.283633
Clec4e	-0.132125	0.0943752	0.169875	-0.132125	0.018875	-0.132125	-0.132125	-0.0566251	-0.169875	-0.169875	-0.169875	-0.207625	0.509626	0.207625	2.51038	2.92563	3.11438	2.01963	0.924877	2.05738	0.849377	1.18913	0.509626	0.283126	0.773877	0.811627	0.660626
Capg	-0.174687	0.0158806	0.100577	0.0582289	0.397015	0.354667	-0.195861	-0.132338	0.0158806	0.0370547	-0.0899901	-0.386428	0.566408	0.26997	1.70981	3.04378	1.60394	2.11212	1.45572	1.43455	0.672279	1.03224	2.28151	1.13811	3.23435	0.672279	1.07459
Mxd1	-0.147355	-0.0491184	0.294711	-0.0982369	-0.147355	-0.196474	-0.0491184	-0.196474	-0.343829	-0.245592	-0.392947	-0.245592	1.08061	0.147355	1.71914	2.60328	3.53653	1.47355	1.62091	1.81738	0.63854	1.12972	0.785895	-0.0491184	1.17884	0.93325	1.03149
Alg11	-0.898597	0.673948	-0.449299	0.673948	0.898597	1.57254	2.24649	-0.898597	1.12325	0.224649	0.673948	0.898597	-0.673948	-0.673948	-0.673948	-0.898597	-1.12325	-2.24649	-0.224649	-0.673948	-0.673948	-1.3479	0	-0.898597	-0.449299	-0.898597	0.224649
Srgn	0.061214	0.254821	-0.138087	-0.177948	-0.280446	-0.269057	-0.337389	0.209267	-0.257668	-0.400027	-0.189336	-0.382944	0.693284	0.300376	2.00298	2.62936	3.0849	2.01437	1.27411	2.20228	1.22286	1.47341	0.385791	0.664813	0.568009	0.926752	0.761616
Chil3	-0.0331108	0.139065	0.086088	-0.192043	-0.119199	0.0198665	-0.251642	-0.33773	-0.364219	-0.278131	-0.364219	-0.390707	1.13901	0.715193	1.7946	3.87396	0.529773	1.11914	1.41714	2.33762	0.980079	1.1059	1.54296	0.0529773	1.09266	0.788037	1.05292
Ifngr1	-0.488823	-0.419696	0.646826	0.261693	-1.84173	-0.933207	0.0839393	-1.10109	0.330819	0.627076	0.745578	0.311069	-0.992458	-1.52572	-2.51324	-2.68112	-2.0096	-1.79235	-0.498698	-0.972708	0.0148128	-1.78248	-1.40722	-2.18736	-1.13071	-0.883831	-0.627076
Arhgap19	0	0.438553	0.292369	-0.730922	3.50842	1.60803	1.31566	0.146184	-0.146184	-0.292369	0.146184	0.584737	-0.438553	1.9004	-1.02329	-0.584737	-0.584737	-0.292369	-0.584737	-0.730922	-0.292369	-0.584737	-0.438553	0.584737	1.02329	0	0.877106
Itpripl1	-0.505335	0.18646	0.0783674	0.240507	0.943111	2.89959	1.35386	-1.01337	0.96473	0.845828	-0.235102	1.23496	-0.840423	-0.42967	-1.07823	-0.537763	-0.840423	-1.18632	1.63491	-0.829614	-0.591809	-0.602618	0.96473	-0.689093	0.413456	-0.440479	-0.256721
Iqgap1	-0.360376	0.163807	0.556945	-0.360376	0.294853	0.425899	0.950083	-0.0982845	-0.622468	-0.0982845	-0.622468	-0.22933	1.34322	0.950083	1.08113	2.78473	2.78473	0.556945	1.47427	1.73636	0.425899	1.34322	0.425899	0.556945	3.04682	1.08113	1.34322
Abhd6	-0.502754	-0.311228	-0.0239407	0.837923	-1.17309	-0.790042	-0.119703	-0.694279	1.4125	-0.406991	0.167585	1.02945	-1.26885	0.646398	-0.694279	-0.215466	-1.17309	-2.32224	-1.36462	-2.51377	-2.03496	-1.07733	-0.215466	-0.311228	-1.93919	-1.36462	-1.6519
B4galt3	0.189607	0.364629	-0.121543	-0.432693	1.74536	0.345182	2.05651	-0.0632024	-0.0243086	-0.102096	-0.3938	-0.277118	-0.432693	-0.491034	-0.666056	-0.685503	0.306289	-0.510481	0.228501	0.247948	4.04009	0.053479	0.539651	-0.45214	-0.354906	-0.257671	-0.0826493
Mfsd4a	-0.674724	0.112454	0.674724	-0.112454	1.34945	2.02417	2.58644	-0.224908	0.112454	-0.112454	-0.449816	2.24908	-0.899632	-0.674724	-0.899632	-0.674724	-0.674724	-1.01209	-0.449816	-0.787178	-0.787178	0.787178	-0.787178	0.112454	0.112454	-0.449816	-0.449816
Tmem250-ps	-0.48985	0.406825	0.0415127	0.0415127	1.07103	1.13745	2.63191	-0.589481	0.772137	0.938188	-0.190959	1.00461	-1.18726	-0.589481	-0.954793	-1.18726	-1.08763	-1.38653	0.738927	-1.12084	-0.556271	-1.12084	1.33671	-0.689112	0.0747229	-0.788742	0.107933
Pilra	-0.107623	-0.107623	0.0358742	0.179371	1.18385	-0.107623	0.609862	0.466365	-0.394616	-0.538113	-0.394616	-0.251119	2.18833	0.896855	2.61882	2.76231	1.61434	1.61434	1.32735	1.61434	1.18385	1.90133	1.90133	0.753358	2.18833	1.32735	1.90133
Abca9	-0.683838	-0.635849	0.755821	0.563866	0.563866	0.0359915	-1.2597	-1.01976	0.4199	0.851798	0.0359915	0.995764	-0.683838	-1.49964	-2.45942	-1.93154	-1.88355	-2.41143	-1.2597	-0.539872	-0.25194	-1.45166	-1.54763	-1.49964	-0.491883	-1.45166	-0.779815
Macf1	-0.639387	-0.174378	0.988143	-0.174378	0.523135	-0.406882	-0.639387	-0.871891	0.755639	-0.174378	-0.174378	0.988143	-1.80191	-1.5694	-2.03441	-1.1044	-1.3369	-2.26692	-0.871891	-0.871891	-1.5694	1.22065	-1.80191	0.523135	-1.5694	-1.5694	-0.871891
Hmgb2	-0.334024	-0.294727	0.25543	0.373321	-0.412618	-0.491212	-1.19856	-0.0196485	-0.491212	-0.805587	-0.0982423	-0.687696	1.35574	1.27715	1.82731	2.61325	0.884181	1.55223	0.373321	2.33817	0.844884	1.04137	0.0196485	1.11996	0.805587	1.43434	1.51293
Cyr61	-0.378404	1.13521	-0.203756	-0.553053	-1.65916	-1.01878	-1.89202	1.30986	-1.71737	-0.902349	-1.25165	-1.83381	-2.06667	-2.00845	-2.00845	-2.06667	-2.12489	-2.1831	-1.25165	-0.902349	0.378404	-1.60094	-2.1831	-2.06667	-2.06667	-1.65916	-2.12489
Gadd45b	0.102411	-0.204823	0.153617	-0.0512057	0.204823	-0.256029	-0.204823	0.204823	-0.409646	0	0.460851	0.204823	0.256029	0.71688	2.09943	2.15064	3.68681	2.09943	0.71688	1.99702	0.819291	0.921703	-0.204823	1.48497	0	1.58738	0.35844
Inka1	0.109118	-0.098726	0.607944	-0.618336	-0.992456	-0.0779416	2.08364	-1.09638	1.52246	0.4001	0.649513	0.670297	-1.4705	-0.992456	-1.17952	-0.659905	-1.03402	-1.78226	-1.30422	-1.49128	-1.49128	-1.2003	-0.846965	-0.805396	-1.13795	-1.53285	-1.44971
Tubgcp5	-0.0365994	0.182997	-0.548991	0.402593	3.22075	0	-1.24438	-0.841786	0.439193	-0.0365994	-0.0365994	0.988184	-0.0365994	-0.402593	-1.20778	-1.39078	-1.20778	-1.42738	-0.58559	-1.35418	-0.841786	-1.53717	-1.17118	-1.42738	-0.805187	-0.256196	-0.695389
Srgap2	0.207856	-0.801729	0.623567	-0.0296937	1.75193	-1.21744	-1.21744	0.386018	1.57377	1.09867	0.56418	1.75193	-0.207856	0.148468	-1.3956	-1.57377	-1.51438	-1.51438	-0.504793	-0.742342	-0.32663	0.089081	-1.33622	-0.267243	-0.148468	-0.742342	-0.801729
Tank	-0.22606	0.316484	0.497331	-0.587755	-0.949451	0.135636	-1.67284	-0.768603	-0.406908	-0.0452119	0.135636	-0.0452119	0.678179	1.40157	2.66751	1.58242	2.30581	0.678179	1.22072	1.03987	0.859027	0.678179	0.497331	0.678179	-0.22606	1.94411	1.22072
Cass4	0.161763	0.161763	-0.226468	-0.0970576	0.291173	-1.52057	3.00879	0.0323525	0.161763	0.938223	0.420583	0.549993	-1.39116	-1.00293	-0.744108	-1.26175	-1.26175	-1.00293	-0.485288	-1.00293	-1.39116	-1.77939	-1.39116	-0.873518	-0.485288	-0.873518	-0.614698
S100a11	-0.116164	-0.0141664	0.269161	-0.13883	0.121831	-0.229495	-0.195496	0.212496	-0.308827	-0.229495	-0.263495	-0.240828	1.79913	1.07381	2.30912	3.3631	2.03712	1.4818	1.70846	1.49314	0.643153	2.13912	0.994479	0.495823	1.59513	0.926481	1.20981
Sema4b	-0.180236	-0.340446	0.380499	0.140184	0.540709	1.90249	2.46323	-0.420552	0.861129	1.50197	-0.180236	1.50197	-0.981287	0.140184	-1.06139	-0.981287	-1.06139	-1.30171	0.220289	-0.901182	-0.901182	-0.660867	-0.260341	-0.901182	-0.340446	-0.901182	-0.821077
Cmtm6	-0.359943	-0.370082	0.26869	0.461335	0.583006	-1.64762	-1.35359	-0.633702	0.4005	0.512031	0.694537	0.26869	-0.998714	-0.52217	-1.79971	-2.47904	-2.60071	-2.15459	-0.765512	-1.02913	-0.613423	-2.41821	-0.78579	-2.02278	-0.572866	-0.481613	-0.633702
Rogdi	-0.442106	-0.098979	0.296937	0.244148	-0.890811	-0.415712	1.4319	0.296937	0.0593874	-1.18115	0.666459	-0.362923	-0.679656	-0.732445	-1.97298	-1.8938	-1.04918	-1.81462	-0.600473	-0.178162	0.772037	1.69584	0.244148	-0.679656	-1.92019	-1.68264	-1.60346
Fth1	0.0257708	0.111809	-0.0277999	-0.109779	-0.258316	-0.0375401	-0.170655	0.169438	0.0663546	0.0355109	-0.330556	-0.299712	0.366675	0.57203	1.39101	1.6199	3.78221	2.34473	2.20675	1.33663	1.13371	1.31715	1.49409	1.02008	1.31147	1.31553	1.43241
Cyp4f16	-0.0560817	0.392572	-0.280409	-0.0560817	0.392572	1.51421	3.53315	0.616899	0.168245	0.616899	-0.504736	-0.0560817	1.28988	2.41151	1.51421	0.841226	0.616899	1.96286	0.841226	1.96286	2.86017	1.28988	1.06555	1.28988	2.41151	1.06555	1.73853
Tagln2	0.132268	-0.44971	0.502617	-0.185175	-0.396803	-0.343896	-0.396803	0.661338	-0.343896	0.238082	-0.238082	-0.0264535	0.925873	1.56076	2.03692	1.8782	1.40204	2.19564	1.56076	1.71948	0.661338	0.925873	2.46018	1.50785	2.46018	1.45494	2.24855
Inafm2	-0.9334	0.254564	0.0848546	0.593982	1.10311	1.95165	-0.593982	-1.10311	0.254564	-0.424273	-0.424273	-0.0848546	-1.95165	-2.46078	-1.44253	-0.9334	-0.9334	-2.12136	-0.763691	-0.0848546	-0.763691	-1.61224	-1.10311	-1.10311	-0.424273	-1.95165	-1.27282
Arid5a	-0.043689	-0.043689	0.218445	-0.131067	1.1796	-0.480579	-0.305823	-0.218445	-0.131067	0.131067	0.043689	0.218445	0.393201	0.218445	0.567957	0.043689	0.917469	0.830091	1.79125	1.44174	4.67472	1.1796	0.830091	-0.131067	0.742713	0.567957	0.480579
Ehd1	0.482272	-0.417969	-0.0321514	-0.0321514	0.353666	-0.0321514	0.739483	0.482272	-0.417969	0.353666	-0.0321514	0.353666	0.22506	1.51112	0.996695	0.996695	2.66857	1.38251	4.08323	1.76833	1.63972	1.51112	1.38251	0.22506	1.89693	0.610877	0.739483
Galnt4	0	-1.49407	0.59763	0.896444	0.59763	0.298815	-1.49407	-0.59763	1.19526	0.298815	0.298815	1.19526	-0.59763	0.59763	-1.79289	-1.79289	-1.19526	-1.79289	-0.59763	-1.19526	-0.59763	-2.0917	-0.59763	-1.79289	-0.59763	-0.896444	-0.896444
Klf13	-0.588751	-0.113429	0.340287	0.361893	0.902031	1.87428	2.45763	-0.610356	-0.307879	-0.0918235	-0.848017	-0.070218	-0.54554	0.0594152	-1.04247	-0.567145	-0.502328	-0.761595	2.88974	0.491526	1.13969	1.07487	0.534737	-0.696778	0.577948	-0.286273	-0.329484
Adam10	-0.974208	0.0343838	0.401144	0.53868	0.63037	1.73065	0.63037	-1.20343	0.584525	0.767905	0.492835	0.72206	-0.790828	-1.29512	-1.70773	-1.34097	-1.70773	-1.89111	-1.38681	-0.469912	-0.240687	-1.57019	-1.57019	-1.11174	-0.928363	-1.02005	-0.744983
Ccl5	-0.0866706	0.134821	0.00963006	-0.0577804	-0.115561	-0.221491	-0.163711	-0.163711	0.481503	0.606694	-0.0577804	-0.163711	0.462243	0.702995	1.61785	1.59859	3.84239	0.674104	0.539284	-0.0481503	-0.134821	0.211861	1.2808	1.42525	2.90828	1.61785	0.741515
Klhl36	1.19044	-0.476177	0.238088	-0.952353	-0.476177	-1.42853	-1.19044	0.714265	1.19044	0.952353	2.38088	1.42853	0.714265	1.42853	0.476177	-1.66662	-0.238088	0.714265	-0.238088	-0.238088	-0.238088	-0.714265	-1.19044	0.476177	0.952353	0.238088	-0.476177
Isg20	-0.165234	0.413086	0.165234	-0.413086	0.826172	-0.578321	0.165234	0.165234	-0.413086	-0.165234	-0.165234	-0.247852	0.743555	0.991407	1.65234	0.495703	3.96563	1.40449	2.06543	0.991407	0.826172	1.65234	0.413086	0.991407	2.14805	0.413086	0.0826172
Cdkn2d	-0.142823	-0.206301	0.174562	0.174562	-0.269778	0.0476078	0.809333	-0.142823	0.111085	-0.333255	-0.0158693	-0.396732	1.63454	1.76149	1.12672	3.85623	1.12672	1.82497	2.0154	1.95192	1.82497	1.38063	0.999764	0.301516	0.809333	1.1902	0.999764
Haao	0.215395	-0.129237	0.387712	-0.47387	0.560028	-0.301554	-0.129237	-0.301554	0.215395	0.560028	-0.129237	-0.301554	0.904661	0.904661	2.45551	2.62782	0.904661	2.11088	0.904661	0.215395	-0.129237	2.45551	1.24929	1.76624	2.80014	1.24929	0.560028
Zfp710	-0.528209	-0.274669	0.697236	0.105642	0.316926	0.105642	3.10587	-0.443696	0.528209	1.07755	0.105642	1.33109	-1.24657	-0.401439	-1.50011	-1.28883	-0.65498	-1.37334	0.401439	-0.90852	-1.03529	0.274669	-0.824007	-0.105642	-0.570466	-0.950777	-0.950777
Sh2b2	0.0855096	0.0855096	-0.427548	0.256529	0.598567	-0.940606	-1.28264	0.769586	1.62468	3.16385	1.11162	2.82182	0.0855096	1.11162	0.769586	-0.769586	0.256529	0.427548	-0.0855096	-0.256529	-0.0855096	-0.256529	0.598567	-0.0855096	1.28264	0.598567	-0.0855096
Mat2b	-0.0359269	0.107781	0.107781	-0.179635	-2.2634	-1.61671	-2.69452	-2.98194	0.0359269	-1.18559	0.179635	-0.682612	-1.11374	-1.83227	-0.898173	-1.3293	-2.55081	-1.61671	-2.47896	-0.46705	-1.18559	-3.1975	-0.538904	-0.970027	-1.04188	-0.46705	-0.970027
Map3k1	-1.01103	0.228297	0.684891	0.0978415	0.684891	2.44604	1.40239	-0.815346	0.293525	0.293525	-0.684891	1.14148	-0.945801	-1.01103	-1.59808	-0.880574	-0.684891	-1.40239	1.07626	-0.42398	-0.554435	-1.07626	-0.880574	-1.46762	0.42398	-1.01103	-0.42398
Dpysl2	-0.463142	-0.488347	0.217393	0.734096	2.30941	1.32641	-0.652179	-0.374924	1.08697	1.30121	0.280406	2.23379	-0.500949	-0.463142	-1.13107	-1.33271	-0.702589	-1.55956	0.721493	-0.727794	-0.626974	-0.752999	-0.715192	-0.324514	0.318213	-0.450539	0.0157531
Zfhx3	-1.15827	0.0373634	0.784632	0.336271	1.30772	1.68135	1.15827	-0.635178	0.859359	0.11209	-0.560451	1.5319	-1.23299	-0.934086	-1.60663	-1.08354	-1.00881	-1.5319	0.186817	-1.00881	-1.00881	0.485725	-0.859359	0.485725	-0.859359	-1.15827	-1.00881
Ms4a6c	-0.477832	-0.0419151	0.19281	0.326938	0.0922133	-0.176044	1.50056	1.97001	-1.08141	-1.01435	-0.947282	-1.41673	-0.645493	-1.2826	-0.544897	0.628727	0.19281	0.796387	0.0251491	1.50056	1.90295	1.60116	-0.813153	1.53409	0.259874	-0.108979	0.19281
Poldip3	-0.589442	1.35225	-0.173365	-0.589442	0.520096	0.728134	1.49094	-0.79748	0.104019	0.866826	-0.589442	0.866826	-0.79748	-1.00552	-1.49094	-1.07486	-1.49094	-2.11506	0.450749	-0.866826	-1.2829	-1.42159	0.728134	-1.21356	0.936172	-1.00552	-1.00552
H2-D1	0.170136	0.19785	-0.0700559	-0.29793	-0.301009	-0.479614	-0.341041	0.09931	-0.094691	-0.214787	0.305629	-0.353359	0.884552	1.40189	1.98697	0.976934	2.57205	2.64288	1.12166	1.89459	1.76833	1.80529	0.736742	1.70675	2.00545	1.87611	1.35878
Tmsb10	-0.522786	0.234083	0.343322	-0.0546195	-0.0546195	-0.0780278	0.218478	-1.11022e-16	-0.226281	0.0936334	-0.0468167	-0.491575	0.522786	0.89732	1.83365	3.917	1.70881	1.28746	1.34208	1.32647	0.47597	1.76343	1.1236	1.59957	2.29402	1.02997	0.889517
Gbp2	-0.150547	-0.270984	0.331203	0.0903281	0.0903281	0.0903281	-0.0301094	-0.270984	0.0903281	-0.511859	-0.391422	-0.210766	-0.0301094	-0.150547	1.17427	0.993609	4.42608	0.873172	1.65602	0.752734	0.150547	-0.331203	0.572078	-0.0301094	1.71623	0.0301094	0.0301094
Fxyd5	-0.0424971	0.0849942	0.240817	-0.283314	-0.141657	-0.0708285	-0.29748	0.339977	-0.169988	-0.155823	-0.226651	-0.29748	1.41657	0.920771	2.32317	3.05979	2.25235	2.03986	1.84154	1.60072	1.04826	1.64322	1.26075	1.04826	2.18152	1.0341	1.09076
Ube2h	-1.12327	0.267446	0.909318	-0.0534893	1.0163	0.374425	0.427914	-0.695361	-0.481403	-0.427914	-1.44421	-0.320936	-1.81864	-2.03259	-1.76515	-1.4977	-0.802339	-2.24655	-0.213957	-0.909318	1.44421	0.641871	-1.55119	-1.55119	-1.12327	-1.17676	-0.962807
Ccl24	-0.19706	-1.20027	1.80937	-0.412034	0.519521	0.376205	-1.20027	-0.340376	-1.63022	0.161231	-0.985299	1.2361	-1.98851	-0.841983	-1.63022	-2.06017	-1.55856	-1.48691	-1.20027	-1.12861	-1.63022	-1.77354	-1.20027	-0.770324	-1.77354	-1.77354	-1.70188
Dock4	-1.00829	-0.504146	0.75622	0.75622	2.77556e-17	-0.504146	0.252073	-0.504146	0.75622	1.76451	0.504146	2.52073	-0.75622	0.504146	-2.01659	-1.76451	-1.00829	-1.26037	0.504146	-0.504146	-0.504146	-0.504146	-0.75622	-0.75622	0.252073	-0.504146	-0.75622
Ethe1	-0.578278	0.867417	0.289139	-0.578278	-0.433708	2.31311	1.73483	0.722847	-0.144569	0.144569	0	-0.722847	0.289139	0.722847	0.578278	2.02397	0.867417	1.15656	2.60225	1.44569	0.867417	2.16854	3.03596	1.15656	0.867417	0.578278	1.44569
Paip1	-0.889419	0.193352	-0.270693	0.96676	0.348033	2.20421	1.89485	-1.19878	0.193352	-0.116011	-0.116011	0.502715	-1.50815	-1.35346	-1.19878	-1.50815	-1.50815	-1.66283	-1.35346	-1.0441	-1.0441	-0.116011	-0.734737	-0.425374	-0.425374	-0.734737	-0.116011
Nol10	-0.579738	0.193246	0.708568	-0.322076	0.708568	1.48155	3.02752	-0.322076	1.22389	-0.0644153	-0.0644153	1.48155	-0.837399	-0.837399	-1.09506	-0.837399	-0.837399	-0.579738	-1.09506	-0.579738	-0.579738	1.22389	-1.09506	0.193246	0.193246	0.193246	-0.579738
Sh2b3	0.892091	-0.621761	0.243298	-0.513628	0.783959	-0.513628	-0.621761	1.64902	1.43275	3.81166	1.43275	2.83847	0.892091	1.43275	0.675827	-0.189232	0.0270331	0.567695	0.783959	0.459562	0.675827	0.35143	0.892091	0.135165	1.00022	-0.0810992	0.675827
Skil	-0.821822	-0.283902	0.283902	0.821822	1.6287	1.92755	1.92755	-0.612631	0.343671	0.373556	1.15055	1.6287	-0.283902	-1.18044	-1.0609	-1.03101	-0.94136	-0.881591	-0.254018	-0.582747	0.40344	-1.0609	-1.59882	-0.0149422	-0.463209	-0.164364	-0.0448267
Slpi	-0.0731775	-0.0146355	0.121962	-0.0341495	-0.0146355	0.0243925	-0.0926915	-0.0341495	-0.229289	-0.170747	-0.131719	-0.170747	0.74641	0.317102	2.11239	3.88816	2.11239	1.93676	1.64405	1.50746	0.629326	1.78065	1.00009	0.297588	0.824466	0.687868	0.785438
Nkg7	-0.122288	-0.030572	0.183432	-0.030572	-0.0611439	0.030572	-0.030572	-0.0611439	0.519723	0.0611439	0.0611439	0.0611439	0.672583	1.13116	2.20118	2.5069	2.81262	1.83432	0.886587	0.0917159	-0.122288	0.244576	2.01775	1.71203	2.26232	2.38461	1.22288
Rilpl2	0	0.183756	0.551268	-0.735024	-1.10254	-1.10254	-1.28629	-0.183756	-0.735024	-0.183756	-0.551268	-0.367512	0.183756	-0.183756	1.28629	1.28629	0.367512	2.75634	-1.28629	1.28629	-0.183756	0.735024	-0.367512	1.47005	1.28629	1.28629	0.551268
Tlr7	-0.581609	-0.296739	0.225522	0.652827	1.17509	0.462914	-1.4837	-0.724044	0.130565	-0.154305	-0.296739	-0.344218	-0.676566	-0.819001	-1.24631	-1.72109	-1.67361	-1.24631	0.320479	1.12761	2.74187	-0.486653	-0.676566	-1.53118	-0.913958	-0.676566	-0.819001
Cyp4f18	-0.154342	0.0926053	0.0102895	0.0514474	0.339553	0.133763	0.79229	-0.360132	-0.113184	-0.0720264	-0.113184	-0.113184	1.40966	1.16271	1.98587	3.7145	1.45082	2.10934	2.06819	1.53313	1.12155	1.53313	1.45082	0.833448	2.47976	1.03924	0.99808
Dcaf17	0.129754	-0.735274	0.821776	-0.216257	1.5138	-0.735274	2.89784	0.821776	0.994782	2.03282	0.821776	2.55183	-0.0432514	-0.389263	-1.4273	-0.0432514	0.129754	-0.389263	0.475765	-0.0432514	-0.0432514	-0.389263	0.475765	-0.389263	0.30276	-0.216257	-0.216257
Ifitm2	0.012593	-0.0825544	0.409973	-0.340012	-0.390384	0.012593	0.426764	0.197291	-0.300834	-0.295237	-0.306431	-0.295237	1.24391	0.521911	1.25511	3.0741	3.4435	1.93233	1.60211	1.35585	0.908098	1.65808	0.880113	0.477136	0.678625	0.678625	1.14317
Mylip	-0.363518	-0.479844	0.857902	-0.0145407	-1.41045	0.479844	-1.14872	-1.87575	0.101785	-0.538007	-0.101785	0.654332	-2.48646	-1.38137	-2.60279	-2.07932	-1.963	-2.16657	-1.78851	-1.52678	-1.70126	-2.13749	-1.84667	-1.90483	-1.963	-1.32321	-1.26504
Gtf2a1	-0.493957	0.55207	0.319619	-0.377732	1.83055	2.29545	0.668295	-0.377732	0.435845	0.55207	0.435845	2.063	-0.726408	-1.30753	-1.30753	-0.958858	-0.842633	-1.30753	0.435845	-0.377732	-0.145282	-0.842633	-1.42376	-0.377732	-0.0290563	-0.842633	-0.145282
Gpr137b	-0.301737	-0.0603475	0.0201158	0.341969	0.583359	2.11216	2.27309	0.0201158	1.38799	2.27309	1.46846	2.91679	-0.221274	1.38799	-0.462664	-0.86498	0.502896	-0.623591	0.824749	0.181042	0.100579	-0.221274	1.54892	-0.0603475	1.54892	0.583359	0.502896
Cxcl10	0.188615	-0.0725443	-0.0145089	-0.101562	0.217633	-0.0725443	0.391739	0.275668	-0.0145089	0.362721	-0.0145089	0.391739	0.188615	0.623881	1.05915	0.0145089	3.06137	3.52565	-0.13058	0.449775	0.652898	0.13058	0.159597	2.36494	0.188615	2.42298	0.652898
Pkm	0.369388	-0.0299504	-0.109818	-0.22962	-0.163063	-0.309487	-0.722137	-0.109818	-0.269553	0.0765399	-0.0565729	-0.322799	1.30118	0.515812	1.83363	2.33946	1.90019	2.19303	1.74045	1.60734	1.02164	1.40767	2.5125	0.515812	2.11317	1.23462	1.48754
Clec7a	-0.0435002	-0.0783003	0.165301	-0.0435002	0.0609003	-0.0783003	-0.356702	0.234901	-0.1131	-0.00870004	-0.00870004	-0.0435002	0.965704	1.0701	2.04451	1.41811	2.00971	3.12331	0.687303	1.1049	0.130501	0.478502	0.408902	2.14891	2.87971	1.1049	2.07931
Pik3cg	-0.200082	-0.76031	1.24051	-0.280114	1.56064	-1.32054	-1.32054	0.44018	0.680278	1.24051	0.44018	1.00041	-0.0400163	-0.840343	-1.40057	-1.7207	-1.64067	-1.7207	0.200082	-0.120049	-0.120049	-1.64067	-0.360147	-1.40057	0.360147	-1.08044	-0.360147
Gtf2h2	-0.774658	0.0559032	0.0239585	0.694796	-0.902437	1.87675	-1.25383	0.85452	-0.295488	0.503128	1.65314	-0.391322	-0.423267	-1.98856	-0.0399308	-1.0941	-1.4455	-1.57327	-1.57327	-0.710769	0.0559032	-0.774658	-1.28577	-0.423267	-1.86078	-1.03022	-1.41355
Lrrc8a	-0.532397	0.135709	0.281857	0.114831	0.824694	2.49496	2.01476	-0.720302	0.803816	0.824694	-0.824694	1.0126	-0.908207	-0.240101	-1.13787	-1.05436	-0.803816	-1.11699	1.43017	-1.11699	-0.240101	-0.407127	0.908207	-1.07523	0.302736	-0.344492	-0.448884
Irak2	0.532939	-0.532939	0.133235	-0.133235	0.799408	-0.666173	0.266469	0.532939	1.59882	2.93116	1.06588	3.19763	1.46558	3.0644	1.19911	0	1.19911	1.19911	2.13175	0.932643	0.666173	0.532939	0.399704	0.532939	1.99852	1.06588	0.666173
Sash3	0.139587	-0.0837519	-1.03294	0.977106	-2.2613	-2.03796	-2.03796	-1.20044	-0.251256	0.753768	0.586264	0.195421	0.474594	-0.139587	-1.20044	-1.20044	-2.0938	-1.59129	-0.697933	-0.530429	-0.809602	-2.2613	0.195421	-1.87046	-0.251256	-0.474594	0.362925
Foxo3	-0.931654	-0.147103	0.833585	0.245172	0.637447	2.40269	1.81427	-0.735516	0.637447	1.02972	-0.735516	0.637447	-1.12779	-0.931654	-1.32393	-0.735516	-0.735516	-1.12779	1.02972	-1.12779	-0.735516	0.637447	-0.735516	0.245172	-0.735516	-0.931654	-0.931654
Upk1b	-0.560447	-0.0350279	0.140112	0.455363	-0.315251	0.0350279	0.630503	0.0350279	3.0124	0.770614	1.85648	1.68134	1.12089	1.05084	2.3819	2.62709	1.89151	2.24179	0.560447	0.630503	0.945754	0.245195	1.43614	2.17173	-0.385307	1.78642	0.280223
Gm20594	0.351106	-0.195059	-0.172766	0.0167193	-0.585177	0.0613042	-0.6632	-0.685493	2.2794	1.66636	1.2651	2.33513	0.919564	0.0724505	2.01189	1.92272	0.585177	-0.33996	0.317667	0.518299	-0.540592	1.07561	-0.908417	2.07877	0.328814	-0.128182	1.23166
Fer	-0.558294	-0.558294	0.558294	0.558294	-0.744392	-1.67488	0.372196	-0.93049	1.11659	0.744392	0.558294	2.60537	-0.372196	-0.372196	-0.93049	-2.41927	-0.93049	-1.86098	-0.372196	-0.744392	-0.558294	0.186098	-0.93049	0.372196	-5.55112e-17	-0.372196	-0.372196
Acod1	-0.00374307	-0.00374307	0.0112292	-0.00374307	-0.00374307	-0.00224584	0.056146	-0.0013475	-0.00374307	-0.00374307	0.0103309	0.00733641	0.0860906	-0.00374307	1.9726	2.30199	4.18849	1.79293	0.265758	1.55337	0.355591	1.22398	0.235813	0.056146	0.774815	0.265758	0.505314
1810013L24Rik	-0.259797	0.606192	0.259797	-0.606192	0.432994	1.64538	2.16497	-1.12578	-0.0865988	-1.12578	-0.432994	-0.432994	-1.64538	-1.64538	-1.47218	-0.606192	-0.952587	-2.16497	-1.12578	0.0865988	0.432994	-0.432994	-1.47218	-0.77939	-0.77939	-1.47218	-1.12578
Cxcr2	-0.125862	-0.0699235	0.209771	-0.0139847	-0.125862	-0.0139847	0.153832	-0.0699235	-0.23774	-0.293679	-0.23774	-0.23774	1.94387	0.601342	1.72012	3.45422	2.83889	1.21667	1.27261	1.88794	1.16073	1.49636	0.71322	0.209771	1.10479	1.04885	1.21667
Kctd12	-0.0612512	-0.367507	-0.214379	0.643138	-0.428759	2.20504	-0.551261	-0.520635	-0.214379	-1.40878	-0.826892	-0.704389	-1.47003	-1.80691	-1.86816	-1.10252	-1.13315	-1.59253	-1.56191	-1.04127	-1.10252	0.704389	-1.96004	1.3169	-1.71503	-0.888143	-0.98002
Fcna	0.327643	-0.0297857	1.16164	-1.4595	0.685071	-0.148929	0.923357	-0.744643	-2.05521	-1.81693	-1.22121	-0.744643	-1.81693	-0.0297857	-1.69779	-1.81693	-1.57864	-1.34036	-1.57864	-0.863785	-1.22121	-0.6255	-0.863785	1.39993	-0.148929	-0.148929	-1.69779
Rgs2	0.834163	0.201622	-0.494172	-0.541613	-0.0672074	-0.525799	-1.30066	0.296503	1.67228	0.517893	2.00436	0.834163	0.54952	0.185809	1.30857	0.0593007	-0.557426	1.26113	-1.03183	0.0909277	-1.28485	-0.763002	-0.351851	1.19787	-0.0513939	2.79504	0.0276737
Spsb1	0.553398	-0.184466	-0.184466	-0.184466	0.676376	-1.29126	-0.184466	1.04531	0.676376	3.62783	2.1521	1.53722	1.6602	2.27508	-0.0614887	0.0614887	-0.0614887	0.922331	1.6602	0.430421	1.04531	0.799353	1.16829	-0.0614887	0.184466	0.307444	0.553398
Picalm	-0.75439	-0.0260135	0.0572296	0.723174	-0.400607	1.63885	0.161283	-0.816823	-0.525472	-1.12898	-0.837633	-1.04574	-1.19142	-1.98223	-1.50358	-1.23304	-1.31628	-1.79493	-1.17061	-0.525472	-0.00520269	2.15912	-1.69087	0.494256	-1.48277	-1.00412	-1.04574
Gimap6	-0.834984	0.386944	0.63133	-0.183289	-0.916446	1.93472	-0.183289	-1.07937	0.63133	0.875715	0.794253	1.03864	-2.21984	-1.97545	0.794253	-0.101827	-0.427675	0.142558	-0.916446	-0.834984	-1.24229	-1.16083	1.03864	-0.509137	-0.427675	0.712791	-0.916446
Kpnb1	-0.621016	1.24203	0	-0.621016	0.465762	0.465762	-1.39729	-0.310508	0.931525	-0.465762	-0.931525	-0.155254	-2.0183	-2.0183	-1.70779	-0.77627	-0.931525	-2.17356	-2.0183	-2.0183	-1.39729	-0.465762	-2.17356	0.621016	-1.39729	-1.39729	-0.621016
Abcg2	-0.0548304	-1.37076	0.164491	1.2611	-1.15144	-0.712795	-2.68669	-0.274152	1.04178	0.603134	-0.0548304	-0.0548304	-0.0548304	-1.8094	-0.712795	-1.8094	-1.8094	-1.8094	-2.68669	-1.15144	-0.712795	-1.37076	-1.59008	-0.712795	-1.15144	-1.15144	-0.932117
Emb	-0.131239	-0.131239	0.393717	-0.131239	0.288726	-0.656196	-0.656196	-0.341222	-0.656196	-0.446213	-0.446213	-0.551204	2.38855	0.498709	1.7586	2.91351	1.23365	1.33864	1.44363	1.96859	1.02367	1.44363	0.813683	0.393717	1.23365	0.813683	1.12866
Dusp7	0.2203	-0.912672	0.346186	0.346186	1.73093	0.975614	0.346186	-0.6609	0.597957	0.472071	0.0944143	1.47916	-0.912672	-0.409129	-1.66799	-1.41621	-0.786786	-1.66799	-0.157357	-1.16444	-1.29033	0.849729	-1.41621	0.597957	-0.786786	-1.5421	-1.29033
Aldh3b1	-0.18426	0.737038	-0.460649	-0.0921298	0.644908	-0.644908	0.644908	1.19769	0.0921298	-0.737038	-0.368519	-0.368519	1.38195	0.829168	1.38195	2.94815	1.75047	2.11899	1.10556	1.8426	1.93473	1.01343	1.75047	1.8426	1.28982	2.11899	1.75047

## Sheet: ADEM Female (Fig.1g)
Z-score of female ADEM genes, related to Figure 1g
	F_03_1	F_03_2	F_03_3	F_03_4	F_06_1	F_06_4	F_09_0	F_09_1	F_09_2	F_12_4	F_12_5	F_12_6	F_12_7	F_14_2	F_14_3	F_14_4	F_14_5	F_14_6	F_16_1	F_16_2	F_16_3	F_16_4	F_16_5	F_24_1	F_24_2	F_24_3
Sft2d2	1.81156	0.734975	0.824691	1.4527	1.27327	0.64526	0.64526	0.376114	0.734975	-0.70047	0.0172529	-0.251893	1.09384	0.0172529	-0.610754	-1.68734	-1.05933	-0.521039	-1.59762	-0.610754	-1.59762	-1.32848	-0.790185	-0.251893	0.64526	0.734975
Tmem63a	-0.0457558	-0.442306	-0.782206	-0.555606	1.65375	0.860645	1.20055	0.520745	1.4838	1.42715	1.08724	-0.725556	0.407445	0.237494	-0.555606	-2.19846	0.0675443	1.31385	-1.34871	0.350794	-0.725556	-0.215706	-0.329006	-0.442306	-0.725556	-1.51866
Ints6l	1.38423	1.69449	1.69449	1.38423	-0.399757	1.30667	0.298326	-0.0894978	0.841279	-0.322192	-0.167063	0.143196	-1.4081	-1.02027	-0.477322	0.608585	-0.865145	-1.4081	-0.244627	-1.79592	-1.09784	-0.865145	-0.554886	0.298326	0.68615	0.375891
Itprid2	0.678341	-0.072164	0.490715	1.42885	-0.25979	-1.0103	0.115462	-1.7608	-1.38555	0.115462	1.05359	2.5546	0.678341	-0.25979	1.24122	0.678341	-0.25979	-0.635043	0.490715	-0.072164	-0.25979	0.490715	-1.0103	-1.7608	-0.635043	-0.635043
Gas6	0.98996	0.130849	0.646316	0.440129	0.921231	-0.487711	0.130849	0.440129	-0.00660854	-0.212795	-0.350253	0.68068	0.130849	-0.693897	-1.24373	-1.38119	0.130849	-0.00660854	-1.34682	-0.934448	-0.625168	-1.10627	-1.03754	3.29238	1.02432	0.474494
Fcrls	1.47648	1.64445	1.62695	1.43099	0.622624	1.25252	0.612126	1.34	-0.29072	-0.318715	-0.455191	-0.392202	-0.833127	-0.791134	-0.140245	0.157204	-0.987101	0.370667	0.129209	-1.02559	-0.269723	-0.574171	-1.46302	-1.94594	-0.28722	-0.889117
Hspa13	1.102	0.818313	0.818313	1.66936	1.38568	0.250949	-0.316414	-1.16746	1.95304	-0.316414	-0.316414	-0.883778	0.534631	0.250949	-0.316414	-1.16746	-0.600096	-0.0327325	-0.316414	0.818313	1.102	-0.0327325	-0.883778	-1.16746	-1.73482	-1.45114
Socs3	-0.939974	-0.992844	-0.913539	-0.807798	1.91503	2.24546	0.79153	0.672572	0.143868	1.08232	0.249609	-0.331965	0.751877	-0.120483	-0.477358	-0.887104	0.0249101	2.31155	-1.17789	-0.239442	-0.226224	-0.675622	-0.265877	-0.622752	-0.728492	-0.781363
Tppp	1.49541	0.880208	1.24933	1.12629	0.265009	0.757168	0.265009	1.61845	-0.84235	-1.08843	0.634129	-0.35019	0.265009	0.634129	-0.104111	-1.08843	-0.47323	-0.104111	-1.08843	-1.33451	-1.33451	-0.59627	-1.45755	-1.33451	0.511089	1.49541
Il4ra	-0.717854	-0.895367	-0.81929	-0.743213	1.26015	0.499377	0.118992	1.58981	0.778326	2.4013	0.195069	-1.25039	1.36158	0.144351	-0.641777	-0.870008	-0.0838797	1.58981	-1.1236	0.778326	-0.413546	-0.464264	-0.185316	-0.5657	-0.844649	-1.09824
Chst7	0.172606	-1.58347	0.953086	0.562846	1.92869	1.53845	0.953086	0.757966	0.172606	0.757966	-0.0225138	-0.607874	0.953086	-0.217634	-0.802994	-0.607874	0.367726	1.14821	-1.97371	0.562846	-0.412754	-0.412754	-1.38835	-1.19323	-0.607874	-0.998114
Sparc	0.805472	1.29129	0.809809	1.54721	1.65132	0.441107	0.315315	1.45178	-0.144478	0.618952	-0.304971	-1.3677	0.605939	-0.404738	-1.27227	-1.55856	-0.97731	-0.730063	-0.144478	0.996329	-0.743076	0.51051	-0.860193	-1.79713	-0.34401	-0.396062
St3gal6	1.6437	1.6701	1.11577	1.37973	1.24775	1.24775	0.244677	-0.0456865	-0.25686	0.587834	-0.468033	0.0862968	-1.04876	-0.705603	-0.283257	-0.96957	-0.520827	-1.15435	0.0335035	-1.31273	-1.91985	-1.20714	-0.547223	-0.283257	0.69342	0.77261
Wdfy2	1.33003	0.884785	1.33003	1.33003	0.73637	0.587954	0.884785	0.142707	1.18162	0.142707	1.18162	-0.302539	0.142707	0.142707	-0.00570829	-1.93511	-0.450955	0.439538	-1.63828	0.142707	-1.48986	-0.599371	-0.450955	-1.19303	-1.34145	-1.19303
Arap3	1.0084	1.0084	1.21649	1.42457	1.0084	1.0084	1.84074	0.384154	0.592237	0.384154	0.384154	-0.656263	-0.44818	-1.28051	-0.0320128	-1.28051	-1.07243	0.592237	-1.90476	-0.44818	-1.28051	-1.07243	-1.07243	-0.0320128	-0.240096	-0.0320128
Arhgap27	-0.121754	0.0405847	0.284093	0.689941	1.50164	0.527602	0.77111	1.09579	0.852279	1.66397	0.933449	-0.933449	0.852279	-0.121754	-0.933449	-1.42047	-0.446432	1.5828	-1.42047	0.121754	-1.01462	-0.527602	-0.446432	-0.689941	-0.933449	-1.90748
Fcgr4	-1.00195	-1.0592	-1.00195	-0.944694	-0.88744	-0.372152	-1.40273	-0.143136	0.88744	0.429407	-0.257644	-0.88744	0.486661	0.88744	-0.88744	0.372152	0.486661	-0.257644	-0.429407	1.80351	1.63174	1.17371	2.37605	0.257644	-0.658423	-0.601169
Spp1	-0.897998	-0.91528	-0.851913	-0.909519	-0.869194	-0.863434	-0.851913	-0.800067	-0.21248	-0.333453	-0.235522	-0.65605	-0.425624	0.645858	-0.707896	1.9132	-0.0627025	0.0237073	-0.581162	-0.644529	2.29341	1.5042	1.08367	0.738029	1.54452	1.07215
Prmt2	-0.880098	-1.27462	-0.0910446	-1.07736	-0.682835	-0.682835	0.106219	-0.0910446	0.303482	1.68433	1.88159	-0.288308	1.88159	-0.485571	-2.06368	0.500745	-1.47189	-0.288308	-0.0910446	-0.288308	0.895272	-0.0910446	-0.0910446	0.895272	0.698009	1.09254
Ifi27l2a	-1.27848	-1.02062	-0.270482	-0.809643	-0.973736	-0.692434	-0.786202	-1.25504	0.456213	-0.833085	-0.411133	-0.551784	-0.481458	0.362446	-0.528342	0.995374	-0.293924	0.245237	-0.481458	0.620306	2.19091	0.245237	1.15947	0.526539	2.28467	1.58142
Cdc42ep3	-0.849744	-1.26977	-1.10176	-0.849744	-0.261708	-0.933749	-0.513723	0.914363	-1.18576	0.0743122	0.0743122	-0.513723	0.0743122	0.410333	-0.513723	0.158317	1.33439	0.914363	0.410333	2.59447	0.998368	-0.261708	2.17444	-0.429718	-0.765739	-0.681734
Ccl6	0.0119831	-0.398712	0.295221	-0.356226	-1.07848	-0.61114	-1.2201	-0.412874	-0.823569	-0.0871501	-0.526169	-0.554493	-1.07848	-0.922702	-1.29091	0.252735	0.238574	0.974992	-0.653626	0.295221	2.12211	0.521811	0.181926	2.46199	1.82471	0.833373
Gm40498	-0.690877	-0.690877	-1.08137	-0.430546	-0.951207	0.0901143	1.00127	-0.560711	-0.430546	1.52193	0.48061	-0.430546	1.6521	-0.821042	-0.430546	-0.821042	-0.821042	-0.560711	-0.430546	0.0901143	-0.0400508	1.39177	0.220279	3.08391	-0.690877	0.350445
Ube2l6	-1.16804	-1.24284	-0.868839	-1.09324	-0.345234	-0.794039	0.477574	-0.719238	-1.39244	-0.270433	-0.569636	0.776777	0.10357	0.327973	0.552375	0.701976	-0.569636	-0.420035	1.82399	1.22558	1.30038	-0.794039	2.6468	-0.120832	0.327973	0.10357
Cybb	-0.544204	-1.30578	-0.0231248	-1.2657	-0.343789	-0.62437	-0.383872	-0.464038	-0.303706	-0.744619	-0.464038	-0.784702	0.858702	0.497954	-1.06528	-0.22354	0.137207	-0.0632078	0.0570412	0.337622	2.7426	0.738452	2.90294	0.417788	0.137207	-0.22354
Bcl2a1a	-1.10778	-0.791273	-1.05503	-0.896776	-0.791273	-0.158255	-0.422012	-0.422012	-0.316509	-0.633018	-0.474764	0.68577	-0.580267	-0.158255	-0.580267	2.63758	-0.211006	-0.527515	1.47704	-0.105503	1.58255	2.21556	1.16053	-0.158255	-0.211006	-0.158255
Rpl23	-1.03328	-0.6303	-0.6303	0.175657	-0.361647	0.175657	-1.43626	0.175657	-1.57058	-1.43626	0.175657	-0.6303	-1.43626	0.0413311	0.0413311	0.309984	-0.764626	0.175657	0.712962	0.578636	1.38459	2.32488	-0.0929951	0.981614	1.65325	1.11594
H2-Q7	-1.33822	-1.07058	-1.47204	-1.33822	-1.33822	-0.936754	-0.66911	-0.267644	0.66911	0	-0.267644	0.401466	0.401466	0.936754	-0.66911	-0.401466	0.267644	-0.267644	1.07058	-0.535288	1.2044	0.802932	1.87351	0.267644	2.27497	0.401466
Sp100	-0.997297	-1.48348	-1.07833	-1.40245	-1.32142	-0.430084	-0.835236	-0.105963	0.785371	-0.835236	1.51464	-1.24039	0.299189	0.785371	-1.07833	0.704341	1.27155	0.785371	-0.673175	-0.0249324	1.19052	0.785371	1.59568	0.380219	0.947432	0.46125
Cxcl13	-0.784318	-0.67359	-0.784318	-0.778782	-0.67359	-0.771585	-0.784318	-0.67359	-0.618226	-0.618226	-0.286041	-0.230677	-0.0645844	-0.618226	-0.452134	3.03581	-0.230677	1.70707	-0.452134	-0.562862	1.92853	0.544421	1.09806	0.267601	0.65515	0.821242
Ccnd2	-1.3048	-1.16105	-1.3048	-1.44855	-0.154807	-1.3048	-0.586054	-1.16105	-0.154807	-0.586054	0.132691	1.13893	0.132691	0.27644	0.27644	-0.442305	1.13893	0.27644	0.132691	0.851437	1.28268	1.85768	2.28893	0.132691	0.132691	-0.442305
Cd3g	-0.789384	-0.566475	-0.417869	-0.492172	-0.93799	-0.640778	-0.995947	-0.269263	-0.863687	-0.715081	-0.640778	-0.269263	-0.492172	0.176556	-0.640778	0.845283	0.548071	-0.715081	0.77098	-0.789384	0.845283	0.250859	0.845283	1.66262	3.29728	0.993889
Rps25	-1.28901	-1.1328	-0.323345	-0.493756	-0.664168	-0.777776	-0.877182	-0.763575	-1.62983	0.18789	-0.223938	0.18789	-0.436953	-0.99079	0.202091	1.48018	0.0742819	0.230492	-0.0251248	1.25296	0.897937	0.457708	0.159488	3.01388	1.11095	0.372502
Axl	-0.961312	-1.42294	-0.961312	-1.09321	-0.169942	-1.02726	-0.565627	-0.76347	-0.103994	0.357639	0.357639	-0.499679	0.555481	0.885219	-1.02726	-0.76347	-0.235889	0.621429	-1.29105	0.357639	1.94038	0.819271	0.621429	2.07227	1.74254	0.555481
Rpl19	-1.5724	-1.19942	-0.204818	-0.0597719	-0.515632	-0.432748	-1.40663	-0.743562	-1.22014	0.0231118	-0.142656	-1.22014	0.126716	-0.163377	-0.577795	0.147437	0.168158	-0.805725	1.03844	1.30781	1.51502	1.80511	0.292484	1.88799	1.18348	0.769065
Tnfsf13b	0.134431	-0.156836	-0.351015	-0.739371	-1.12773	-1.22482	-0.642282	-0.933549	-1.22482	0.134431	-0.739371	0.134431	-0.351015	-0.739371	-0.253925	0.716966	0.814055	-0.253925	0.23152	-1.22482	0.037342	0.328609	1.20241	1.88204	2.36748	1.97912
Plaur	-0.851303	-0.992283	-0.886548	-1.20375	-1.02753	-0.252138	-1.20375	-0.111157	-0.216893	-0.252138	-0.569343	-0.393118	0.241293	0.523253	-0.252138	0.734723	0.664233	-0.146402	-0.393118	1.86256	3.09614	1.19291	1.12242	0.311783	-0.498853	-0.498853
Il1rn	-0.448838	-0.448838	-0.448838	-0.504541	-0.476689	-0.30958	-0.476689	-0.365283	-0.253877	-0.365283	-0.30958	-0.253877	-0.420986	-0.142471	-0.420986	-0.253877	-0.30958	-0.198174	-0.30958	2.72624	1.91854	0.0524894	3.28327	-0.393135	-0.448838	-0.420986
Tgtp2	-1.36433	-1.06456	-0.864713	-1.2644	-0.764791	-1.2644	-0.365101	-1.56417	0.734045	0.234433	1.13373	-1.06456	0.534201	0.534201	-0.764791	1.93311	0.93389	0.134511	0.234433	0.234433	1.23366	0.534201	1.93311	-0.165256	0.534201	-0.365101
Ifi204	-0.754035	-0.754035	-0.645421	-0.754035	-0.536806	-0.428192	0.114881	-0.754035	-0.699728	-0.808342	0.875182	-1.07988	-0.102348	0.495031	-0.916957	1.30964	-0.210963	-0.319577	0.820875	0.0605735	0.766568	1.36395	3.53624	-0.102348	-0.102348	-0.373885
Mgst1	0.837468	0.905512	1.17769	-0.523418	-1.40799	-0.72755	-1.47604	-0.72755	-0.72755	-0.72755	-0.72755	-0.795595	-0.25124	0.293114	-0.25124	-0.115152	-0.387329	-0.0471076	-0.795595	0.293114	2.47053	0.429202	0.497247	2.47053	0.70138	-0.387329
LOC100044627	-1.47498	-0.96241	-1.00901	-0.0304673	-0.496439	-0.449841	-1.28859	0.34231	-0.869215	-0.216856	0.0161298	-1.1488	-0.356647	-0.496439	0.295712	0.528698	-0.263453	-0.216856	0.575295	0.715087	0.715087	0.109324	-0.496439	1.97321	2.34599	2.1596
Hp	-0.457167	-0.647729	-0.433347	-0.71919	-0.743011	0.114521	-0.814472	0.114521	0.0192395	-0.171323	-0.409526	-0.552448	0.281263	0.376544	-0.743011	-0.647729	0.233622	-0.0284011	-0.743011	0.757669	3.73521	0.78149	1.90104	0.352724	-0.647729	-0.909753
LOC108167440	-0.0177818	0.560126	0.213381	0.483072	-2.0212	-1.48181	-0.133363	-1.63592	-0.86538	-1.01949	0.136327	-0.364526	0.0592726	-0.672744	-0.0948361	-0.711271	0.598653	0.983925	-0.942434	-0.0948361	0.0977998	1.40772	1.90858	0.791289	1.60036	1.21509
Cd52	-0.926532	-1.14915	-0.589234	-1.02098	-0.865818	-0.434077	-1.29081	-0.757883	-0.319395	-0.515028	-0.440823	-0.508282	-0.568996	-0.022573	-0.447569	0.948846	-0.312649	0.227028	-0.312649	0.564326	2.53415	0.652023	1.03654	1.74487	1.94725	0.827418
Lyve1	0.175972	0.645231	0.175972	1.11449	1.11449	0.87986	1.46643	1.34912	0.410601	-1.11449	-0.645231	-1.81838	-1.2318	-0.997175	-0.87986	-0.410601	-1.2318	-0.645231	0.0586573	-0.410601	0.293287	0.645231	-0.762545	2.28764	0.0586573	-0.527916
Ms4a4b	-0.455332	-0.893592	-0.893592	-0.830984	-0.956201	-0.705766	-1.13839	-0.455332	-0.330115	-0.643158	-0.0796814	-0.330115	-0.455332	-0.0796814	-0.705766	0.483795	0.358578	-0.392724	0.358578	-0.643158	1.42292	0.29597	1.04727	1.29771	3.11335	1.61075
Slamf8	-0.985216	-1.54696	-0.760518	-0.872867	-1.20991	-0.648168	-0.535819	-0.985216	-0.311121	-0.985216	0.92472	-0.535819	-0.198772	0.475323	-0.872867	1.71116	-0.311121	0.138276	0.250625	-0.0864225	1.48647	2.04821	1.37412	0.250625	0.92472	1.26177
Naalad2	-0.547367	0.0768234	-0.422529	-0.672205	-1.42123	-1.2964	-1.54607	-0.797043	-0.547367	-0.672205	-0.0480146	-0.297691	-0.547367	0.576176	0.0768234	1.3252	0.201661	-0.297691	0.701014	-1.04672	1.20037	0.451338	0.825852	0.3265	1.82456	2.57358
Dcakd	0.46879	-1.01206	-0.442503	-1.01206	-0.100768	-0.556415	0.46879	0.127055	0.0131437	-0.556415	1.83573	0.240967	-0.556415	-0.21468	2.06355	0.46879	1.60791	1.94964	-0.784238	-0.670326	-1.12597	-1.58162	-1.01206	0.0131437	-0.556415	0.924437
Acot9	-1.27657	-1.27657	-0.233927	-1.1028	-0.755249	-0.407701	-0.0601526	-0.581475	-0.755249	-1.27657	0.808718	-0.755249	-0.581475	-0.407701	0.287396	-0.233927	0.46117	-0.0601526	0.287396	0.287396	2.37269	1.15627	1.50381	0.287396	-0.0601526	2.37269
Apod	-1.07272	-1.2932	-0.0805603	-1.2932	-0.521522	-1.07272	-1.40344	0.360401	0.801363	-0.411281	-0.0805603	0.360401	-0.0805603	1.02184	0.360401	0.801363	0.250161	1.13208	-0.742003	-0.0805603	0.0296801	0.13992	-0.411281	3.44713	0.250161	-0.411281
Cst7	-0.887663	-0.846597	-0.682332	-0.80553	-0.80553	-0.80553	-0.394868	-0.969795	-0.559133	-0.14847	-0.394868	-0.518067	-0.0663378	0.262192	-0.600199	0.426457	-0.394868	0.344325	-0.518067	-0.600199	3.21896	0.754987	0.672855	1.37098	1.69951	1.24778
Lpl	-0.524489	-0.658841	-0.457313	-0.524489	-0.793193	-0.726017	-0.793193	-0.793193	-0.255785	-0.524489	-0.188609	-0.927544	-0.121433	0.617502	-0.927544	0.281622	-0.322961	-0.255785	-0.591665	-0.591665	2.83431	1.89384	0.617502	0.415974	1.28926	2.0282
Rpl37	-0.999963	-0.847476	-0.466258	0.219933	-0.313771	-0.618745	-1.60991	-0.542502	-0.390015	-1.53367	-0.313771	-1.22869	-0.313771	-0.237528	-0.542502	0.14369	-0.466258	0.37242	1.66856	1.7448	1.28734	0.906125	0.37242	2.12602	1.28734	0.296177
Mvp	-0.901424	-1.04261	-0.477864	-1.74855	-0.477864	0.369258	-0.0543027	0.228071	0.934006	2.0635	1.92231	1.92231	0.228071	-1.04261	-0.477864	-0.477864	0.0868843	-0.0543027	-1.74855	0.0868843	0.369258	0.792819	-0.760237	0.792819	-0.0543027	-0.477864
Cxcl16	-1.18976	-1.42411	-0.955413	-1.18976	-0.83824	-0.808947	-1.10188	-0.808947	-0.31096	-0.633187	0.714307	-1.07259	0.39208	1.15371	-0.516013	1.27088	0.04056	0.12844	0.7436	0.47996	2.41332	1.59311	0.91936	0.12844	0.245613	0.626427
Gm21188	-0.640382	-0.990906	-0.114595	-0.990906	-0.815644	-0.289857	-1.51669	-0.990906	0.0606677	-1.16617	-0.815644	-0.815644	-0.465119	0.23593	-0.465119	1.46277	0.0606677	0.586455	-0.465119	0.0606677	1.98855	1.11224	1.81329	1.81329	0.586455	0.761717
Cd63	-0.945728	-1.08358	-0.887684	-0.800618	-0.880428	-0.0533001	-1.12712	0.577929	-0.104089	0.280453	-0.162133	-0.699041	-0.648252	-0.0170225	-0.394309	2.14512	-0.662763	-0.931217	-0.00976704	-0.358032	2.14512	0.59244	-0.365287	1.97099	1.27446	1.14386
Selenow	-1.54883	-0.99226	-1.05774	-1.31966	-0.99226	-1.05774	0.219103	-0.337469	-1.05774	0.873894	-0.0428133	0.284582	-0.501167	-0.664865	-0.566646	1.88882	0.579238	0.546499	-0.206511	0.186364	1.65964	0.0554054	0.775676	2.31443	0.644717	0.317322
Phf11b	-1.26508	-1.04868	-0.940484	-1.26508	-1.42737	0.0873901	-1.04868	0.89887	-1.21098	0.0332915	-0.669991	-1.26508	0.141489	0.844771	-0.669991	1.16936	-0.237202	1.60215	1.00707	1.27756	1.54805	0.89887	1.11526	0.0332915	0.195587	0.195587
LOC100862455	-1.44309	-0.966337	-0.966337	-0.0128356	-0.489586	-0.489586	-1.34774	0.368565	-0.918661	-0.251211	0.0348395	-1.25239	-0.346561	-0.489586	0.368565	0.559265	-0.251211	-0.203536	0.654615	0.79764	0.749965	0.13019	-0.537261	1.94184	2.27557	2.08487
Gm4951	-0.620704	-1.03451	-0.827606	-0.827606	-0.620704	-1.03451	-1.03451	-0.206901	0.413803	-1.44831	-1.03451	-0.413803	-1.03451	0.413803	-0.206901	1.65521	0.620704	-0.413803	1.03451	0.206901	0	1.86211	1.65521	1.44831	0	1.44831
Ifitm3	-0.876948	-0.926228	-0.581262	-1.02479	-0.876948	-0.564835	-0.67161	-0.589476	-0.244509	-0.211655	0.338648	-1.00836	-0.260936	0.297581	-0.334857	0.667188	0.116884	1.54603	-0.638756	0.157952	3.23801	1.1025	1.87457	-0.137734	-0.228082	-0.162374
Xaf1	-0.903414	-1.27625	-0.716995	-0.903414	-1.27625	-0.716995	-0.157739	-1.27625	-1.27625	-1.46267	-0.157739	0.774355	-0.344158	0.215098	0.215098	2.2657	0.215098	0.401517	0.401517	0.215098	1.33361	0.215098	1.70645	0.401517	0.774355	1.33361
Fth1	-1.48857	-1.38432	-1.51252	-1.30965	-0.509413	-0.582674	-0.88558	-0.269906	0.271098	0.210517	0.403531	-0.729196	-0.129019	0.178113	-0.595354	0.796604	-0.0374433	0.344359	-0.27695	0.403531	2.48724	1.15586	2.28155	0.341541	0.468339	0.36831
Mrps10	-1.14663	-0.453319	0.239992	-0.279991	-0.279991	0.239992	-1.66661	-0.626647	-2.01327	0.41332	-0.799974	0.933303	-0.973302	-0.799974	0.759976	0.586648	-0.279991	-0.279991	0.41332	-0.106663	0.586648	0.759976	-0.453319	2.49325	0.933303	1.79994
H2-D1	-0.81635	-1.51244	-1.07048	-1.0447	-0.930523	-0.48488	-0.610102	-0.285999	0.513211	0.715776	-0.101849	-0.808984	-0.304414	0.365891	-1.31355	0.590554	0.0454708	-0.00609111	-0.271267	-0.536442	1.52972	0.299597	0.527943	2.4873	2.0969	0.925706
Tmsb10	-0.820428	-1.06572	-0.197759	-0.744953	-1.08459	-1.11289	-1.59405	-0.631741	-0.782691	-0.103415	-0.282669	0.170182	-0.273234	-0.546831	-0.754388	1.05701	0.887195	-0.235497	0.0664035	-0.0751122	1.50043	0.547557	0.594729	1.83063	2.40613	1.2457
Cyp4f18	0.464595	-0.367225	0.0306021	-0.620387	-1.09055	-0.511889	-1.19904	-0.837383	-0.22256	-0.00556401	-0.548055	-0.548055	-0.22256	-0.114062	-0.548055	0.175266	-0.0417301	0.0306021	-0.801217	-0.150228	1.47724	0.1391	0.826255	3.9727	0.211432	0.500761
Tpd52	-0.892513	-0.83713	-0.560217	-0.781747	-1.44634	-0.504834	-0.504834	-1.00328	-1.05866	-1.28019	-0.560217	0.381288	-0.892513	0.0489923	0.602819	0.658202	0.713584	-0.394069	1.21203	-0.394069	1.48894	1.87662	0.381288	1.82124	1.59971	0.325906
Nhp2	-1.43656	-0.677404	-1.1329	-0.221908	-1.28473	-0.221908	-1.1329	0.0817556	-0.221908	1.14458	0.840915	2.35923	0.0817556	-0.677404	-1.28473	-0.677404	-0.221908	0.0817556	-0.525572	0.385419	1.14458	0.840915	0.385419	0.537251	2.2074	-0.37374
Gpr84	-0.959774	-0.985125	-0.909071	-1.06118	-0.824567	-0.756963	0.248638	-1.23019	-0.571054	1.30494	0.0880795	0.138782	-0.495	1.25424	-0.452748	0.0373769	1.5331	1.4486	1.14438	-0.385144	1.47395	0.0289265	2.12463	-0.824567	-0.816116	-0.554153

## Sheet: ADEM Male (Fig.1h)
Z-score of male ADEM genes, related to Figure 1h
	M_03_PBS_1	M_03_PBS_2	M_03_PBS_3	M_03_PBS_4	M_06_PBS_3	M_06_PBS_4	M_06_PBS_5	M_06_PBS_6	M_09_PBS_2	M_09_PBS_3	M_09_PBS_4	M_09_PBS_5	M_12_PBS_1	M_12_PBS_4	M_16_PBS_1	M_16_PBS_2	M_16_PBS_3	M_16_PBS_4	M_19_PBS_1	M_19_PBS_2	M_19_PBS_3	M_19_PBS_4	M_19_PBS_5	M_24_PBS_1	M_24_PBS_2	M_24_PBS_3	M_24_PBS_4
Hfe	0.279602	1.26058	1.13262	1.47383	-0.616071	-0.360165	2.0283	0.151648	-0.146909	0.706112	0.407555	-0.57342	-0.018956	-1.12788	-1.04258	-0.999931	-1.08523	-1.08523	-0.914629	-0.274863	1.64444	-0.274863	1.51648	-1.12788	-1.34114	0.62081	-0.232211
Cyr61	0.914208	2.42783	1.08886	0.73956	-0.366546	0.273831	-0.59941	2.60247	-0.424762	0.390263	0.0409669	-0.541194	-0.774058	-0.715842	-0.715842	-0.774058	-0.832274	-0.89049	0.0409669	0.390263	1.67102	-0.30833	-0.89049	-0.774058	-0.774058	-0.366546	-0.832274
Ccl24	0.705965	-0.297248	2.71239	0.490991	1.42255	1.27923	-0.297248	0.562649	-0.727197	1.06426	-0.0822741	2.13913	-1.08549	0.0610421	-0.727197	-1.15715	-0.655539	-0.583881	-0.297248	-0.22559	-0.727197	-0.870513	-0.297248	0.1327	-0.870513	-0.870513	-0.798855
Tlr7	-0.228599	0.0562706	0.578532	1.00584	1.5281	0.815924	-1.13069	-0.371034	0.483575	0.198706	0.0562706	0.00879228	-0.323556	-0.465991	-0.893296	-1.36808	-1.3206	-0.893296	0.673489	1.48062	3.09488	-0.133643	-0.323556	-1.17817	-0.560948	-0.323556	-0.465991
Cxcr6	-0.947406	-0.947406	-0.947406	-0.947406	-0.841265	-0.628983	-0.841265	-0.947406	0.326285	0.538567	-0.416701	-0.522842	-0.0982786	0.750848	1.70612	0.326285	1.28155	1.38769	-0.841265	-0.735124	-1.05355	-0.947406	2.13068	0.00786229	0.96313	1.59998	0.644708
Tap1	-0.581523	-1.3292	-0.95536	-1.60957	-0.488064	-1.3292	-0.768441	-0.488064	-0.301146	0.820363	-0.861901	-0.0207687	0.0726904	0.633445	0.633445	0.353068	1.6615	0.446527	0.259609	-0.581523	-0.581523	-0.768441	1.56804	1.1942	2.59609	-0.0207687	0.446527
Gcnt2	-0.986995	-0.886052	-0.633696	-1.03747	-0.936523	-0.936523	-0.381339	-0.886052	-0.633696	-0.482282	-0.684167	-0.734638	0.577616	0.224317	0.678559	0.173846	1.53657	0.72903	0.930916	1.4861	3.2526	0.577616	-0.330868	-0.734638	-0.0280396	-0.0280396	0.173846
Tnf	-1.0022	-1.06583	-0.779487	-0.715855	-0.986289	-0.82721	-0.0954474	-0.111355	-0.763579	0.0318158	0.0318158	0.429513	0.349974	-0.429513	1.28854	0.159079	1.25672	2.73616	-0.30225	-0.30225	-0.588592	-0.493145	-0.747671	0.540868	-0.6045	2.67253	0.318158
Axl	-0.765256	-0.83023	-1.09013	-1.02515	0.0794133	-0.96018	-1.02515	-0.570332	-0.570332	0.209362	-0.765256	0.0144388	0.0794133	0.339312	0.404286	-0.505358	0.209362	1.76875	0.534235	-0.245459	-0.310434	-0.310434	0.339312	0.859108	3.71799	-0.11551	0.534235
St3gal4	-1.16427	-0.670523	-0.341357	-0.50594	2.9503	0.152392	0.975306	-0.50594	-1.32885	-0.670523	-0.835106	-1.32885	-0.341357	-1.16427	0.152392	0.481557	-0.176774	-0.835106	0.316974	1.30447	0.810723	1.30447	-0.999688	0.316974	0.64614	0.810723	0.64614
Jchain	-0.81007	-0.721519	-0.692003	-0.839586	-0.839586	-0.308286	-0.573936	-0.751036	-0.869103	-0.632969	0.606732	-0.81007	-0.308286	-0.0721519	2.79097	0.606732	-0.101669	2.25967	-0.367319	0.488665	-0.662486	-0.573936	1.34465	-0.81007	1.079	1.22658	0.341082
Apod	-1.10744	-0.525713	-1.10744	-1.10744	-0.0603277	-0.991097	-1.10744	-0.758405	-0.409366	-0.525713	-0.874751	-0.874751	0.405057	-0.29302	0.63775	-0.0603277	0.986788	2.15025	0.754096	0.521403	0.0560186	1.91756	-0.991097	1.68487	-0.409366	0.63775	1.45217
Cd74	-1.18509	-1.27914	-0.740193	-1.10305	-1.26981	-0.45004	-0.27328	-0.788885	-0.664153	0.150277	-0.946969	-0.471385	0.265671	0.585173	0.467111	0.0335486	1.71177	0.621192	0.739921	-0.730188	-0.434032	0.049557	0.843976	1.0194	3.13185	0.180293	0.536481
Lpl	-0.252854	-0.510478	-0.768103	-0.510478	0.133583	-0.768103	-0.896915	-0.510478	-0.252854	-0.896915	-0.639291	-0.124041	-0.896915	0.391208	1.42171	0.00477083	0.391208	2.32339	-1.02573	-0.381666	-0.381666	0.00477083	-1.15454	1.93696	2.19458	-0.252854	1.42171
H2-K1	-0.728163	0.0207263	-1.67456	-0.933901	-0.604719	-0.96682	-0.637638	-1.06557	-0.736392	-0.612949	-0.185012	-1.00797	-0.316685	0.0124967	0.901288	-0.275538	1.40329	0.333449	-0.481276	0.876599	-0.119176	-0.185012	-0.028651	2.38261	1.65841	1.59257	1.3786
Ltb	-1.3457	-0.857998	-1.10185	-0.857998	-0.979924	-0.49222	-0.614146	-0.857998	-0.614146	-0.736072	-0.248368	-1.10185	0.361262	0.361262	0.361262	2.31208	1.9463	0.848966	1.09282	-0.126442	-1.10185	-0.49222	1.09282	0.483188	1.21474	0.483188	0.970892
Arid5a	-0.598701	-0.598701	-0.336567	-0.686079	0.624591	-1.03559	-0.860835	-0.773457	-0.686079	-0.423945	-0.511323	-0.336567	-0.161811	-0.336567	0.0129449	-0.511323	0.362457	0.275079	1.23624	0.886725	4.11971	0.624591	0.275079	-0.686079	0.187701	0.0129449	-0.0744331
Irak2	-0.458919	-1.5248	-0.858623	-1.12509	-0.19245	-1.65803	-0.725389	-0.458919	0.606958	1.9393	0.0740193	2.20577	0.473723	2.07254	0.207254	-0.991858	0.207254	0.207254	1.1399	-0.0592154	-0.325685	-0.458919	-0.592154	-0.458919	1.00666	0.0740193	-0.325685

## Sheet: GO BP for ADEM (Fig.1i)
GO BP items of ADEM genes, accumulative hypergeometric test for statistical analysis with false discovery rate (FDR) correction. Related to Figure 1i.
	ID	Description	GeneRatio	BgRatio	pvalue	p.adjust	qvalue	geneID	Count
GO:0050900	GO:0050900	leukocyte migration	11/78	340/23210	1.83973e-08	1.77631e-05	1.24853e-05	Spp1/Ccl6/Cxcl13/Il1rn/Slamf8/Apod/Cxcl16/Gas6/Ccl24/Tnf/Cd74	11
GO:0019221	GO:0019221	cytokine-mediated signaling pathway	11/78	341/23210	1.89599e-08	1.77631e-05	1.24853e-05	Prmt2/Ccl6/Cxcl13/Axl/Il1rn/Ifitm3/Gas6/Ccl24/Tnf/Cd74/Irak2	11
GO:0002819	GO:0002819	regulation of adaptive immune response	9/78	205/23210	2.95521e-08	1.77631e-05	1.24853e-05	H2-Q7/Tnfsf13b/H2-D1/Il4ra/Hfe/Tnf/Cd74/H2-K1/Arid5a	9
GO:0030595	GO:0030595	leukocyte chemotaxis	9/78	211/23210	3.78946e-08	1.77631e-05	1.24853e-05	Spp1/Ccl6/Cxcl13/Il1rn/Slamf8/Cxcl16/Gas6/Ccl24/Cd74	9
GO:0048002	GO:0048002	antigen processing and presentation of peptide antigen	6/78	68/23210	1.09851e-07	3.43285e-05	2.41287e-05	H2-Q7/H2-D1/Hfe/Tap1/Cd74/H2-K1	6
GO:0032642	GO:0032642	regulation of chemokine production	6/78	88/23210	5.15727e-07	7.86808e-05	5.5303e-05	Apod/Lpl/Il4ra/Tlr7/Tnf/Cd74	6
GO:0032602	GO:0032602	chemokine production	6/78	92/23210	6.7141e-07	7.86808e-05	5.5303e-05	Apod/Lpl/Il4ra/Tlr7/Tnf/Cd74	6
GO:0035455	GO:0035455	response to interferon-alpha	4/78	24/23210	1.19143e-06	9.82316e-05	6.90448e-05	Axl/Ifi204/Ifitm3/Gas6	4
GO:0035456	GO:0035456	response to interferon-beta	5/78	56/23210	1.25736e-06	9.82316e-05	6.90448e-05	Tgtp2/Ifi204/Gm4951/Ifitm3/Xaf1	5
GO:0002697	GO:0002697	regulation of immune effector process	10/78	420/23210	1.42188e-06	0.000106641	7.49555e-05	H2-Q7/Slamf8/H2-D1/Il4ra/Hfe/Tap1/Tnf/Cd74/H2-K1/Arid5a	10
GO:0032496	GO:0032496	response to lipopolysaccharide	9/78	359/23210	3.26853e-06	0.000204283	0.000143586	Fcgr4/Cxcl13/Axl/Il1rn/Mgst1/Cxcl16/Tnf/Arid5a/Irak2	9
GO:0042108	GO:0042108	positive regulation of cytokine biosynthetic process	5/78	74/23210	5.05835e-06	0.000270983	0.000190468	Cybb/Tlr7/Tnf/Cd74/Ltb	5
GO:0035457	GO:0035457	cellular response to interferon-alpha	3/78	12/23210	7.85908e-06	0.000359409	0.000252621	Axl/Ifi204/Gas6	3
GO:0071216	GO:0071216	cellular response to biotic stimulus	8/78	313/23210	1.034e-05	0.000461609	0.000324454	Fcgr4/Cxcl13/Axl/Il1rn/Cxcl16/Tnf/Arid5a/Irak2	8
GO:0002449	GO:0002449	lymphocyte mediated immunity	9/78	425/23210	1.2699e-05	0.000551434	0.000387591	H2-Q7/H2-D1/Il4ra/Hfe/Tap1/Tnf/Cd74/H2-K1/Arid5a	9
GO:0090197	GO:0090197	positive regulation of chemokine secretion	3/78	15/23210	1.61363e-05	0.000638969	0.000449117	Lpl/Il4ra/Tnf	3
GO:0002460	GO:0002460	adaptive immune response based on somatic recombination of immune receptors built from immunoglobulin superfamily domains	9/78	441/23210	1.70167e-05	0.000648724	0.000455973	H2-Q7/Tnfsf13b/H2-D1/Il4ra/Hfe/Tnf/Cd74/H2-K1/Arid5a	9
GO:0072604	GO:0072604	interleukin-6 secretion	4/78	46/23210	1.72993e-05	0.000648724	0.000455973	Lpl/Gas6/Tnf/Arid5a	4
GO:0042228	GO:0042228	interleukin-8 biosynthetic process	3/78	16/23210	1.98119e-05	0.000714373	0.000502116	Tlr7/Tnf/Cd74	3
GO:0002367	GO:0002367	cytokine production involved in immune response	5/78	102/23210	2.43072e-05	0.000843999	0.000593227	Gas6/Hfe/Tnf/Cd74/Arid5a	5
GO:2000106	GO:2000106	regulation of leukocyte apoptotic process	5/78	108/23210	3.2024e-05	0.000996308	0.000700282	Bcl2a1a/Cd3g/Axl/Gas6/Cd74	5
GO:0046718	GO:0046718	viral entry into host cell	4/78	54/23210	3.285e-05	0.000996308	0.000700282	Axl/Ifitm3/Gas6/Cd74	4
GO:0030336	GO:0030336	negative regulation of cell migration	7/78	268/23210	3.32339e-05	0.000996308	0.000700282	Cxcl13/Il1rn/Slamf8/Apod/Cd63/Arap3/Cd74	7
GO:0060759	GO:0060759	regulation of response to cytokine stimulus	5/78	118/23210	4.89686e-05	0.00133067	0.000935296	Axl/Il1rn/Gas6/Cd74/Irak2	5
GO:0045088	GO:0045088	regulation of innate immune response	7/78	289/23210	5.35841e-05	0.00143529	0.00100883	Ifi204/Slamf8/Tlr7/Tap1/Tnf/Cd74/Irak2	7
GO:0022407	GO:0022407	regulation of cell-cell adhesion	8/78	395/23210	5.438e-05	0.00143609	0.0010094	Cxcl13/Tnfsf13b/Il1rn/Il4ra/Hfe/Gcnt2/Tnf/Cd74	8
GO:0002685	GO:0002685	regulation of leukocyte migration	6/78	201/23210	5.98803e-05	0.00151724	0.00106643	Cxcl13/Slamf8/Apod/Gas6/Ccl24/Cd74	6
GO:0071887	GO:0071887	leukocyte apoptotic process	5/78	132/23210	8.34633e-05	0.00198093	0.00139235	Bcl2a1a/Cd3g/Axl/Gas6/Cd74	5
GO:0034341	GO:0034341	response to interferon-gamma	5/78	137/23210	9.94919e-05	0.00219467	0.00154259	Ccl6/H2-Q7/Cxcl16/Ifitm3/Ccl24	5
GO:0045730	GO:0045730	respiratory burst	3/78	27/23210	0.000100762	0.00219685	0.00154412	Cybb/Slamf8/Jchain	3
GO:0032891	GO:0032891	negative regulation of organic acid transport	3/78	28/23210	0.000112581	0.00242632	0.0017054	Il1rn/Cyp4f18/Tnf	3
GO:0040013	GO:0040013	negative regulation of locomotion	7/78	332/23210	0.000127328	0.00268247	0.00188545	Cxcl13/Il1rn/Slamf8/Apod/Cd63/Arap3/Cd74	7
GO:0043254	GO:0043254	regulation of protein complex assembly	8/78	451/23210	0.000136336	0.00280911	0.00197446	Cdc42ep3/Cxcl13/Xaf1/Tmsb10/Tppp/Ccl24/Tnf/Jchain	8
GO:0002440	GO:0002440	production of molecular mediator of immune response	7/78	345/23210	0.000161305	0.00318365	0.00223771	Tnfsf13b/Gas6/Il4ra/Hfe/Tnf/Cd74/Arid5a	7
GO:0050727	GO:0050727	regulation of inflammatory response	7/78	354/23210	0.000188873	0.00347193	0.00244034	Slamf8/Apod/Cst7/Lpl/Socs3/Ccl24/Tnf	7
GO:0050777	GO:0050777	negative regulation of immune response	5/78	158/23210	0.000194077	0.00353295	0.00248323	Slamf8/Il4ra/Hfe/Tap1/Tnf	5
GO:0031349	GO:0031349	positive regulation of defense response	7/78	370/23210	0.00024724	0.00433247	0.0030452	Ifi204/Lpl/Ccl24/Tlr7/Tnf/Cd74/Irak2	7
GO:1902107	GO:1902107	positive regulation of leukocyte differentiation	5/78	168/23210	0.000257975	0.00437397	0.00307437	Axl/Gas6/Il4ra/Tnf/Cd74	5
GO:0050730	GO:0050730	regulation of peptidyl-tyrosine phosphorylation	6/78	263/23210	0.000259571	0.00437397	0.00307437	Prmt2/Mvp/Gas6/Socs3/Tnf/Cd74	6
GO:0001782	GO:0001782	B cell homeostasis	3/78	37/23210	0.000261272	0.00437397	0.00307437	Bcl2a1a/Tnfsf13b/Cd74	3
GO:1903792	GO:1903792	negative regulation of anion transport	3/78	37/23210	0.000261272	0.00437397	0.00307437	Il1rn/Cyp4f18/Tnf	3
GO:0042116	GO:0042116	macrophage activation	4/78	93/23210	0.000274664	0.0045175	0.00317525	Cst7/Il4ra/Tlr7/Tnf	4
GO:0045807	GO:0045807	positive regulation of endocytosis	5/78	175/23210	0.000311423	0.00499075	0.00350788	Axl/Cd63/Gas6/Hfe/Tnf	5
GO:0006953	GO:0006953	acute-phase response	3/78	41/23210	0.000355004	0.00559355	0.00393158	Il1rn/Hp/Tnf	3
GO:0002695	GO:0002695	negative regulation of leukocyte activation	5/78	182/23210	0.000372878	0.00577807	0.00406127	Axl/Cst7/Il4ra/Hfe/Cd74	5
GO:0051897	GO:0051897	positive regulation of protein kinase B signaling	4/78	102/23210	0.000390741	0.00595998	0.00418913	Axl/Gas6/Gcnt2/Tnf	4
GO:0002269	GO:0002269	leukocyte activation involved in inflammatory response	3/78	45/23210	0.000468019	0.00693139	0.00487191	Cst7/Tlr7/Tnf	3
GO:0007249	GO:0007249	I-kappaB kinase/NF-kappaB signaling	5/78	193/23210	0.000487457	0.00708513	0.00497998	Il1rn/Tlr7/Tnf/Cd74/Irak2	5
GO:0019058	GO:0019058	viral life cycle	5/78	199/23210	0.000560171	0.00772295	0.00542828	Axl/Ifitm3/Gas6/Tnf/Cd74	5
GO:0032103	GO:0032103	positive regulation of response to external stimulus	6/78	312/23210	0.000641338	0.00865114	0.00608069	Cxcl13/Lpl/Gas6/Ccl24/Tnf/Cd74	6
GO:0051701	GO:0051701	interaction with host	4/78	117/23210	0.000656251	0.00878907	0.00617764	Axl/Ifitm3/Gas6/Cd74	4
GO:0018108	GO:0018108	peptidyl-tyrosine phosphorylation	6/78	319/23210	0.000719996	0.00931029	0.00654399	Prmt2/Mvp/Gas6/Socs3/Tnf/Cd74	6
GO:0034113	GO:0034113	heterotypic cell-cell adhesion	3/78	53/23210	0.000757876	0.00958083	0.00673415	Il1rn/Gcnt2/Tnf	3
GO:0061900	GO:0061900	glial cell activation	3/78	53/23210	0.000757876	0.00958083	0.00673415	Cst7/Tlr7/Tnf	3
GO:0043547	GO:0043547	positive regulation of GTPase activity	5/78	217/23210	0.000827659	0.0102096	0.00717611	Ccl6/Cxcl13/Arap3/Arhgap27/Ccl24	5
GO:0070374	GO:0070374	positive regulation of ERK1 and ERK2 cascade	5/78	218/23210	0.000844888	0.0102705	0.00721887	Ccl6/Gas6/Ccl24/Gcnt2/Cd74	5
GO:0001660	GO:0001660	fever generation	2/78	13/23210	0.000849024	0.0102705	0.00721887	Il1rn/Tnf	2
GO:0031348	GO:0031348	negative regulation of defense response	5/78	220/23210	0.000880147	0.0105787	0.00743552	Slamf8/Apod/Cst7/Socs3/Tap1	5
GO:0006898	GO:0006898	receptor-mediated endocytosis	5/78	222/23210	0.000916491	0.0109454	0.00769324	Cxcl16/Cd63/Ifitm3/Arhgap27/Hfe	5
GO:0031589	GO:0031589	cell-substrate adhesion	6/78	339/23210	0.000986393	0.0115105	0.0080905	Spp1/Axl/Apod/Cd63/Gas6/Gcnt2	6
GO:0060263	GO:0060263	regulation of respiratory burst	2/78	14/23210	0.000988372	0.0115105	0.0080905	Slamf8/Jchain	2
GO:0031341	GO:0031341	regulation of cell killing	4/78	131/23210	0.00100103	0.011586	0.00814353	H2-Q7/H2-D1/Tap1/H2-K1	4
GO:0030730	GO:0030730	sequestering of triglyceride	2/78	15/23210	0.00113795	0.0127763	0.0089802	Lpl/Tnf	2
GO:0045059	GO:0045059	positive thymic T cell selection	2/78	16/23210	0.00129768	0.0141462	0.00994305	Cd3g/Cd74	2
GO:0001909	GO:0001909	leukocyte mediated cytotoxicity	4/78	141/23210	0.00131429	0.0142445	0.0100121	H2-Q7/H2-D1/Tap1/H2-K1	4
GO:0150076	GO:0150076	neuroinflammatory response	3/78	65/23210	0.00137286	0.0147938	0.0103982	Cst7/Tlr7/Tnf	3
GO:0051956	GO:0051956	negative regulation of amino acid transport	2/78	19/23210	0.00183715	0.0181298	0.012743	Il1rn/Tnf	2
GO:0002532	GO:0002532	production of molecular mediator involved in inflammatory response	3/78	74/23210	0.00199378	0.0192883	0.0135573	Slamf8/Apod/Il4ra	3
GO:0002577	GO:0002577	regulation of antigen processing and presentation	2/78	20/23210	0.00203684	0.0192883	0.0135573	Hfe/Cd74	2
GO:0003094	GO:0003094	glomerular filtration	2/78	21/23210	0.00224635	0.0205459	0.0144413	Gas6/Jchain	2
GO:1901889	GO:1901889	negative regulation of cell junction assembly	2/78	22/23210	0.00246562	0.0218068	0.0153275	Apod/Tnf	2
GO:0051341	GO:0051341	regulation of oxidoreductase activity	3/78	85/23210	0.00295862	0.0252155	0.0177234	Hp/Slamf8/Tnf	3
GO:0001906	GO:0001906	cell killing	4/78	179/23210	0.0031301	0.0262006	0.0184158	H2-Q7/H2-D1/Tap1/H2-K1	4
GO:2000117	GO:2000117	negative regulation of cysteine-type endopeptidase activity	3/78	87/23210	0.00315984	0.0262155	0.0184263	Plaur/Cst7/Gas6	3
GO:0042742	GO:0042742	defense response to bacterium	6/78	428/23210	0.00318854	0.0262216	0.0184305	Cxcl13/Hp/Slamf8/Tnf/Jchain/H2-K1	6
GO:1905954	GO:1905954	positive regulation of lipid localization	3/78	89/23210	0.00336927	0.0275868	0.0193901	Spp1/Lpl/Cyp4f18	3
GO:0045780	GO:0045780	positive regulation of bone resorption	2/78	27/23210	0.00370596	0.0292541	0.0205621	Fcgr4/Spp1	2
GO:0046852	GO:0046852	positive regulation of bone remodeling	2/78	27/23210	0.00370596	0.0292541	0.0205621	Fcgr4/Spp1	2
GO:0033273	GO:0033273	response to vitamin	2/78	29/23210	0.00426809	0.0333444	0.023437	Spp1/Gas6	2
GO:2001243	GO:2001243	negative regulation of intrinsic apoptotic signaling pathway	3/78	97/23210	0.0042912	0.0333859	0.0234662	Bcl2a1a/Plaur/Cd74	3
GO:0051085	GO:0051085	chaperone cofactor-dependent protein refolding	2/78	30/23210	0.00456303	0.0342227	0.0240544	Hspa13/Cd74	2
GO:0000302	GO:0000302	response to reactive oxygen species	4/78	201/23210	0.00472597	0.0347498	0.0244248	Axl/Hp/Apod/Tnf	4
GO:0032816	GO:0032816	positive regulation of natural killer cell activation	2/78	31/23210	0.00486715	0.0353717	0.024862	Axl/Gas6	2
GO:0048535	GO:0048535	lymph node development	2/78	31/23210	0.00486715	0.0353717	0.024862	Cxcl13/Ltb	2
GO:1903532	GO:1903532	positive regulation of secretion by cell	6/78	472/23210	0.00512535	0.0367924	0.0258605	Spp1/Lpl/Il4ra/Hfe/Tnf/Arid5a	6
GO:0002793	GO:0002793	positive regulation of peptide secretion	5/78	331/23210	0.00516767	0.0367924	0.0258605	Lpl/Il4ra/Hfe/Tnf/Arid5a	5
GO:0032102	GO:0032102	negative regulation of response to external stimulus	5/78	336/23210	0.00550093	0.0383548	0.0269587	Cxcl13/Slamf8/Apod/Cst7/Socs3	5
GO:0006775	GO:0006775	fat-soluble vitamin metabolic process	2/78	33/23210	0.00550264	0.0383548	0.0269587	Cyp4f18/Tnf	2
GO:0048145	GO:0048145	regulation of fibroblast proliferation	3/78	107/23210	0.00564015	0.0391677	0.0275301	Fth1/Gas6/Cd74	3
GO:0050920	GO:0050920	regulation of chemotaxis	4/78	213/23210	0.00579247	0.040077	0.0281692	Cxcl13/Slamf8/Gas6/Cd74	4
GO:0009311	GO:0009311	oligosaccharide metabolic process	2/78	34/23210	0.00583388	0.0402152	0.0282663	St3gal6/St3gal4	2
GO:0048144	GO:0048144	fibroblast proliferation	3/78	109/23210	0.005937	0.0407761	0.0286606	Fth1/Gas6/Cd74	3
GO:0048545	GO:0048545	response to steroid hormone	4/78	216/23210	0.00608218	0.0413191	0.0290423	Spp1/Prmt2/Il1rn/Tnf	4
GO:0042092	GO:0042092	type 2 immune response	2/78	37/23210	0.00688089	0.045125	0.0317174	Il4ra/Cd74	2
GO:2000116	GO:2000116	regulation of cysteine-type endopeptidase activity	4/78	226/23210	0.00711729	0.0464979	0.0326823	Plaur/Cst7/Gas6/Tnf	4
GO:0050868	GO:0050868	negative regulation of T cell activation	3/78	119/23210	0.00756074	0.0490533	0.0344784	Il4ra/Hfe/Cd74	3
GO:0006826	GO:0006826	iron ion transport	2/78	39/23210	0.00762266	0.0492844	0.0346409	Fth1/Hfe	2

## Sheet:  IPA terms for ADEM (Fig.1j)
IPA items of ADEM genes, accumulative hypergeometric test for statistical analysis . Related to Figure 1j.
Ingenuity Canonical Pathways	-log(p-value)	zScore	Ratio	Molecules
Granulocyte Adhesion and Diapedesis	5.28		0.0424	CCL24,Ccl6,CXCL13,CXCL16,CXCR6,IL1RN,TNF
Agranulocyte Adhesion and Diapedesis	4.91		0.0372	CCL24,Ccl6,CXCL13,CXCL16,CXCR6,IL1RN,TNF
Th2 Pathway	3.83	1	0.041	CD3G,CXCR6,HLA-A,IL4R,SOCS3
IL-10 Signaling	3.73		0.058	IL1RN,IL4R,SOCS3,TNF
Antigen Presentation Pathway	3.69		0.107	CD74,HLA-A,TAP1
Crosstalk between Dendritic Cells and Natural Killer Cells	3.68		0.0563	HLA-A,LTB,TLR7,TNF
Toll-like Receptor Signaling	3.61		0.0541	IL1RN,IRAK2,TLR7,TNF
Th1 and Th2 Activation Pathway	3.35		0.0323	CD3G,CXCR6,HLA-A,IL4R,SOCS3
LXR/RXR Activation	2.93		0.0357	APOD,IL1RN,LPL,TNF
FXR/RXR Activation	2.89		0.0348	APOD,IL1RN,LPL,TNF
Atherosclerosis Signaling	2.86		0.0342	APOD,IL1RN,LPL,TNF
Role of Hypercytokinemia/hyperchemokinemia in the Pathogenesis of Influenza	2.58		0.0448	IL1RN,TLR7,TNF
Role of Pattern Recognition Receptors in Recognition of Bacteria and Viruses	2.54		0.028	LTB,TLR7,TNF,TNFSF13B
Dendritic Cell Maturation	2.38	2.23607	0.0162	CD3G,FCGR3A/FCGR3B,HLA-A,IL1RN,LTB,TNF
Erythropoietin Signaling Pathway	2.31	-1	0.0241	CCND2,LTB,TNF,TNFSF13B
Acute Phase Response Signaling	2.25	1	0.0231	HP,IL1RN,SOCS3,TNF
Neuroinflammation Signaling Pathway	2.19	1.34164	0.0175	CYBB,HLA-A,IRAK2,TLR7,TNF
Hepatic Fibrosis Signaling Pathway	2.18	2.44949	0.0147	CYBB,FTH1,IL1RN,IRAK2,SPP1,TNF
Interferon Signaling	2.14		0.0645	IFITM3,TAP1
IL-9 Signaling	2.04		0.0571	SOCS3,TNF
Role of Cytokines in Mediating Communication between Immune Cells	2		0.0541	IL1RN,TNF
EIF2 Signaling	2		0.0195	RPL19,RPL23,RPL37,RPS25
Th1 Pathway	1.99		0.0275	CD3G,HLA-A,SOCS3
p38 MAPK Signaling	1.94		0.0263	IL1RN,IRAK2,TNF
IL-6 Signaling	1.83		0.024	IL1RN,SOCS3,TNF
LPS/IL-1 Mediated Inhibition of RXR Function	1.82		0.0173	CHST7,IL1RN,MGST1,TNF
IL-23 Signaling Pathway	1.81		0.0435	SOCS3,TNF
Iron homeostasis signaling pathway	1.77		0.0227	FTH1,HFE,HP
Wound Healing Signaling Pathway	1.77	2	0.0167	IL1RN,LTB,TNF,TNFSF13B
Graft-versus-Host Disease Signaling	1.75		0.0165	CD3G,HLA-A,IL1RN,TNF
NF-kB Signaling	1.72	1	0.0133	CD3G,IL1RN,TLR7,TNF,TNFSF13B
Glucocorticoid Receptor Signaling	1.7		0.0115	CD3G,HLA-A,HP,IL1RN,IL4R,TNF
Necroptosis Signaling Pathway	1.68		0.0211	AXL,CYBB,TNF
Aryl Hydrocarbon Receptor Signaling	1.64		0.0203	CCND2,MGST1,TNF
Phagosome Maturation	1.64		0.0203	CYBB,HLA-A,TAP1
Communication between Innate and Adaptive Immune Cells	1.63		0.0111	CD3G,HLA-A,IL1RN,TLR7,TNF,TNFSF13B
Protein Ubiquitination Pathway	1.63		0.0152	HLA-A,HSPA13,TAP1,UBE2L6
GADD45 Signaling	1.61		0.0339	CCND2,TNF
Inhibition of ARE-Mediated mRNA Degradation Pathway	1.6		0.0196	LTB,TNF,TNFSF13B
HMGB1 Signaling	1.59		0.0194	LTB,TNF,TNFSF13B
T Helper Cell Differentiation	1.59		0.0147	CD3G,HLA-A,IL4R,TNF
IL-17 Signaling	1.57		0.0191	LTB,TNF,TNFSF13B
Role of JAK1 and JAK3 in γc Cytokine Signaling	1.5		0.0294	IL4R,SOCS3
Tumor Microenvironment Pathway	1.46		0.0172	HLA-A,SPP1,TNF
TREM1 Signaling	1.46		0.0282	TLR7,TNF
Production of Nitric Oxide and Reactive Oxygen Species in Macrophages	1.43		0.0169	APOD,CYBB,TNF
Type I Diabetes Mellitus Signaling	1.42		0.013	CD3G,HLA-A,SOCS3,TNF
α-tocopherol Degradation	1.39		0.1	CYP4F2
Xenobiotic Metabolism AHR Signaling Pathway	1.38		0.0253	MGST1,TNF
IL-4 Signaling	1.37		0.025	HLA-A,IL4R
Regulation Of The Epithelial Mesenchymal Transition By Growth Factors Pathway	1.37		0.016	LTB,TNF,TNFSF13B
Pyroptosis Signaling Pathway	1.34		0.0241	TLR7,TNF
Apelin Adipocyte Signaling Pathway	1.31		0.0233	CYBB,MGST1
IL-8 Signaling	1.3		0.0149	CCND2,CYBB,IRAK2
PD-1, PD-L1 cancer immunotherapy pathway	1.25		0.0215	HLA-A,TNF
Acyl-CoA Hydrolysis	1.25		0.0714	ACOT9
IL-13 Signaling Pathway	1.24		0.0211	IL4R,SOCS3
Systemic Lupus Erythematosus In B Cell Signaling Pathway	1.23	1.34164	0.0098	CCND2,LTB,TLR7,TNF,TNFSF13B
Role of Osteoblasts, Osteoclasts and Chondrocytes in Rheumatoid Arthritis	1.22		0.0138	IL1RN,SPP1,TNF
Differential Regulation of Cytokine Production in Macrophages and T Helper Cells by IL-17A and IL-17F	1.22		0.0667	TNF
Cardiac Hypertrophy Signaling (Enhanced)	1.19		0.00954	CYBB,IL4R,LTB,TNF,TNFSF13B
Differential Regulation of Cytokine Production in Intestinal Epithelial Cells by IL-17A and IL-17F	1.17		0.0588	TNF
Apoptosis Signaling	1.17		0.0194	BCL2A1,TNF
PPAR Signaling	1.16		0.019	IL1RN,TNF
MSP-RON Signaling In Macrophages Pathway	1.15		0.0189	SOCS3,TNF
Cholecystokinin/Gastrin-mediated Signaling	1.1		0.0177	IL1RN,TNF
IL-12 Signaling and Production in Macrophages	1.07		0.0169	APOD,TNF
Tumoricidal Function of Hepatic Natural Killer Cells	1.06		0.0455	LYVE1
IL-17A Signaling in Gastric Cells	1.04		0.0435	TNF
Glutathione Redox Reactions I	1.03		0.0417	MGST1
IL-22 Signaling	1.03		0.0417	SOCS3
Allograft Rejection Signaling	1.03		0.0114	CD3G,HLA-A,TNF
Role of JAK family kinases in IL-6-type Cytokine Signaling	1.01		0.04	SOCS3
Ferroptosis Signaling Pathway	1.01		0.0156	CYBB,FTH1
Xenobiotic Metabolism Signaling	1.01		0.0112	CHST7,MGST1,TNF
Adipogenesis pathway	0.995		0.0153	LPL,TNF
Apelin Liver Signaling Pathway	0.994		0.0385	TNF
Th17 Activation Pathway	0.984		0.0109	CD3G,IRAK2,SOCS3
STAT3 Pathway	0.974		0.0148	IL4R,SOCS3
CLEAR Signaling Pathway	0.963		0.0107	CD63,TLR7,TNF
B Cell Development	0.949		0.0345	HLA-A
Glutathione-mediated Detoxification	0.909		0.0312	MGST1
Role of JAK2 in Hormone-like Cytokine Signaling	0.909		0.0312	SOCS3
TNFR2 Signaling	0.909		0.0312	TNF
Type II Diabetes Mellitus Signaling	0.894		0.0132	SOCS3,TNF
MIF-mediated Glucocorticoid Regulation	0.884		0.0294	CD74
Coagulation System	0.872		0.0286	PLAUR
Coronavirus Replication Pathway	0.839		0.0263	IFITM3
Docosahexaenoic Acid (DHA) Signaling	0.839		0.0263	BCL2A1
Xenobiotic Metabolism CAR Signaling Pathway	0.819		0.0119	CHST7,MGST1
Natural Killer Cell Signaling	0.811		0.0118	FCGR3A/FCGR3B,HLA-A
Dermatan Sulfate Biosynthesis (Late Stages)	0.809		0.0244	CHST7
Xenobiotic Metabolism PXR Signaling Pathway	0.807		0.0117	CHST7,MGST1
MIF Regulation of Innate Immunity	0.799		0.0238	CD74
Primary Immunodeficiency Signaling	0.799		0.0238	TAP1
Retinol Biosynthesis	0.799		0.0238	LPL
B Cell Activating Factor Signaling	0.79		0.0233	TNFSF13B
Chondroitin Sulfate Biosynthesis (Late Stages)	0.781		0.0227	CHST7
Role of OCT4 in Mammalian Embryonic Stem Cell Pluripotency	0.772		0.0222	SPP1
iNOS Signaling	0.763		0.0217	IRAK2
Coronavirus Pathogenesis Pathway	0.754		0.0108	RPS25,TLR7
Hepatic Fibrosis / Hepatic Stellate Cell Activation	0.747		0.0107	IL4R,TNF
MYC Mediated Apoptosis Signaling	0.746		0.0208	TNF
FAT10 Cancer Signaling Pathway	0.73		0.02	TNF
TNFR1 Signaling	0.73		0.02	TNF
Adrenomedullin signaling pathway	0.719		0.0103	IL1RN,TNF
Chondroitin Sulfate Biosynthesis	0.715		0.0192	CHST7
Triacylglycerol Degradation	0.715		0.0192	LPL
Activation of IRF by Cytosolic Pattern Recognition Receptors	0.7		0.0185	TNF
Dermatan Sulfate Biosynthesis	0.7		0.0185	CHST7
FAT10 Signaling Pathway	0.7		0.0185	TNF
Lymphotoxin 尾 Receptor Signaling	0.7		0.0185	LTB
MSP-RON Signaling Pathway	0.693		0.0182	TNF
Role of NFAT in Regulation of the Immune Response	0.677		0.00779	CD3G,FCGR3A/FCGR3B,HLA-A
PXR/RXR Activation	0.66		0.0167	TNF
Phospholipases	0.647		0.0161	LPL
NRF2-mediated Oxidative Stress Response	0.644		0.00913	FTH1,MGST1
T Cell Receptor Signaling	0.643		0.00748	CD3G,HLA-A,TNF
Stearate Biosynthesis I (Animals)	0.641		0.0159	ACOT9
Induction of Apoptosis by HIV1	0.635		0.0156	TNF
Cell Cycle: G1/S Checkpoint Regulation	0.629		0.0154	CCND2
Osteoarthritis Pathway	0.622		0.00881	SPP1,TNF
Growth Hormone Signaling	0.612		0.0147	SOCS3
Cytotoxic T Lymphocyte-mediated Apoptosis of Target Cells	0.603		0.00855	CD3G,HLA-A
GM-CSF Signaling	0.601		0.0143	BCL2A1
Glioma Invasiveness Signaling	0.601		0.0143	PLAUR
Heparan Sulfate Biosynthesis (Late Stages)	0.601		0.0143	CHST7
FAK Signaling	0.598	0.447214	0.00605	CD3G,CXCR6,GPR84,IL4R,SOCS3
Maturity Onset Diabetes of Young (MODY) Signaling	0.59		0.0139	APOD
Role of MAPK Signaling in Inhibiting the Pathogenesis of Influenza	0.59		0.0139	TNF
Caveolar-mediated Endocytosis Signaling	0.585		0.0137	HLA-A
Autoimmune Thyroid Disease Signaling	0.577		0.0082	CD3G,HLA-A
Chemokine Signaling	0.575		0.0133	CCL24
Leptin Signaling in Obesity	0.575		0.0133	SOCS3
BEX2 Signaling Pathway	0.57		0.0132	SPP1
Hypoxia Signaling in the Cardiovascular System	0.57		0.0132	UBE2L6
Phagosome Formation	0.567	1	0.00622	CXCR6,FCGR3A/FCGR3B,GPR84,TLR7
Heparan Sulfate Biosynthesis	0.565		0.013	CHST7
Role of MAPK Signaling in the Pathogenesis of Influenza	0.561		0.0128	TNF
VDR/RXR Activation	0.561		0.0128	SPP1
TR/RXR Activation	0.551		0.0125	HP
Cyclins and Cell Cycle Regulation	0.547		0.0123	CCND2
JAK/STAT Signaling	0.542		0.0122	SOCS3
Calcium-induced T Lymphocyte Apoptosis	0.541		0.00772	CD3G,HLA-A
Signaling by Rho Family GTPases	0.539		0.00769	CDC42EP3,CYBB
Colorectal Cancer Metastasis Signaling	0.53		0.00758	TLR7,TNF
Prolactin Signaling	0.529		0.0118	SOCS3
Regulation of Cellular Mechanics by Calpain Protease	0.521		0.0115	CCND2
OX40 Signaling Pathway	0.521		0.00746	CD3G,HLA-A
Ceramide Signaling	0.517		0.0114	TNF
Fcγ Receptor-mediated Phagocytosis in Macrophages and Monocytes	0.501		0.0109	FCGR3A/FCGR3B
Non-Small Cell Lung Cancer Signaling	0.497		0.0108	CCND2
Death Receptor Signaling	0.493		0.0106	TNF
IL-1 Signaling	0.493		0.0106	IRAK2
p53 Signaling	0.493		0.0106	CCND2
Small Cell Lung Cancer Signaling	0.489		0.0105	CCND2
CTLA4 Signaling in Cytotoxic T Lymphocytes	0.487		0.00704	CD3G,HLA-A
Virus Entry via Endocytic Pathways	0.475		0.0101	HLA-A
IGF-1 Signaling	0.464		0.0098	SOCS3
NUR77 Signaling in T Lymphocytes	0.462		0.00673	CD3G,HLA-A
Antioxidant Action of Vitamin C	0.451		0.00943	TNF
Chronic Myeloid Leukemia Signaling	0.451		0.00943	CCND2
ICOS-ICOSL Signaling in T Helper Cells	0.444		0.00651	CD3G,HLA-A
Neuroprotective Role of THOP1 in Alzheimer's Disease	0.441		0.00917	HLA-A
Role of Tissue Factor in Cancer	0.432		0.00893	PLAUR
Fc Epsilon RI Signaling	0.429		0.00885	TNF
CD28 Signaling in T Helper Cells	0.428		0.00633	CD3G,HLA-A
PAK Signaling	0.426		0.00877	TNF
IL-15 Production	0.417		0.00855	AXL
RHOA Signaling	0.411		0.0084	CDC42EP3
Renin-Angiotensin Signaling	0.408		0.00833	TNF
Glioma Signaling	0.403		0.0082	CCND2
Role of PKR in Interferon Induction and Antiviral Response	0.4		0.00813	TNF
14-3-3-mediated Signaling	0.395		0.008	TNF
CCR3 Signaling in Eosinophils	0.387		0.00781	CCL24
fMLP Signaling in Neutrophils	0.387		0.00781	CYBB
Breast Cancer Regulation by Stathmin1	0.383		0.00528	CCND2,CXCR6,GPR84
p70S6K Signaling	0.382		0.00769	IL4R
Xenobiotic Metabolism General Signaling Pathway	0.377		0.00758	MGST1
T Cell Exhaustion Signaling Pathway	0.377		0.00575	CD3G,HLA-A
MSP-RON Signaling In Cancer Cells Pathway	0.367		0.00735	PLAUR
RAC Signaling	0.367		0.00735	CYBB
CDC42 Signaling	0.364		0.0056	CD3G,HLA-A
PKC胃 Signaling in T Lymphocytes	0.363		0.00559	CD3G,HLA-A
Insulin Receptor Signaling	0.362		0.00725	SOCS3
Hereditary Breast Cancer Signaling	0.36		0.00719	CCND2
PI3K Signaling in B Lymphocytes	0.355		0.00709	IL4R
Endocannabinoid Cancer Inhibition Pathway	0.351		0.00699	CCND2
TEC Kinase Signaling	0.328		0.00521	CD3G,TNF
HOTAIR Regulatory Pathway	0.321		0.00637	SPP1
Aldosterone Signaling in Epithelial Cells	0.317		0.00629	HSPA13
Germ Cell-Sertoli Cell Junction Signaling	0.312		0.00617	TNF
Glioblastoma Multiforme Signaling	0.301		0.00595	CCND2
D-myo-inositol (1,4,5,6)-Tetrakisphosphate Biosynthesis	0.297		0.00588	SOCS3
D-myo-inositol (3,4,5,6)-tetrakisphosphate Biosynthesis	0.297		0.00588	SOCS3
Regulation of eIF4 and p70S6K Signaling	0.297		0.00588	RPS25
Tight Junction Signaling	0.294		0.00581	TNF
Systemic Lupus Erythematosus In T Cell Signaling Pathway	0.283		0.00473	CD3G,HLA-A
Clathrin-mediated Endocytosis Signaling	0.278		0.00552	APOD
3-phosphoinositide Degradation	0.277		0.00549	SOCS3
D-myo-inositol-5-phosphate Metabolism	0.27		0.00538	SOCS3
Gustation Pathway	0.27		0.00538	LPL
Oxytocin In Brain Signaling Pathway	0.27		0.00538	TNF
PPAR伪/RXR伪 Activation	0.27		0.00538	LPL
Leukocyte Extravasation Signaling	0.269		0.00535	CYBB
ILK Signaling	0.264		0.00526	TNF
ID1 Signaling Pathway	0.257		0.00513	TNF
Pulmonary Healing Signaling Pathway	0.257		0.00513	TNF
3-phosphoinositide Biosynthesis	0.255		0.0051	SOCS3
PI3K/AKT Signaling	0.254		0.00508	IL4R
RAR Activation	0.251		0.00503	PRMT2
Sertoli Cell-Sertoli Cell Junction Signaling	0.25		0.005	TNF
mTOR Signaling	0.25		0.005	RPS25
HIF1伪 Signaling	0.248		0.00498	CYBB
Autophagy	0.239		0.00481	TNF
Lipid Antigen Presentation by CD1	0.219		0.00446	CD3G
Superpathway of Inositol Phosphate Compounds	0.219		0.00446	SOCS3
Antiproliferative Role of TOB in T Cell Signaling	0.203		0.0042	CD3G
Hematopoiesis from Pluripotent Stem Cells	0.202		0.00418	CD3G
Sperm Motility	0.198		0.00412	AXL
B Cell Receptor Signaling	0		0.00227	BCL2A1
CCR5 Signaling in Macrophages	0		0.00324	CD3G
CREB Signaling in Neurons	0		0.00344	CXCR6,GPR84
G-Protein Coupled Receptor Signaling	0		0.00299	CXCR6,GPR84
Molecular Mechanisms of Cancer	0		0.0023	CCND2
Oxytocin Signaling Pathway	0		0.00366	LPL
Phospholipase C Signaling	0		0.00214	CD3G
Pulmonary Fibrosis Idiopathic Signaling Pathway	0		0.00314	AXL
Regulation of IL-2 Expression in Activated and Anergic T Lymphocytes	0		0.0034	CD3G
SAPK/JNK Signaling	0		0.00321	CD3G
Senescence Pathway	0		0.00353	CCND2
Sirtuin Signaling Pathway	0		0.00372	TNF
