# Supplementary material for: Transcriptional and epigenetic decoding of the microglial aging process
Source: Nat Aging. 2023 Sep 11;3(10):1288–311. doi: 10.1038/s43587-023-00479-x (PMC10570141; doi:10.1038/s43587-023-00479-x)
Supplement: Supplementary file 4 — Information on peak counts for ADEM genes and motifs associated with ADEM genes. [file 43587_2023_479_MOESM4_ESM.xlsx]

## Sheet: Peak counts for ADEM (Fig.3d)
ATAC-seq peak counts of ADEM genes, related to figure 3d.
	F03_PBS_A1	F03_PBS_A2	F14_PBS_A1	F14_PBS_A2	F24_PBS_A1	F24_PBS_A2
Sft2d2	52	42	53	93	77	100
Tmem63a	302	383	324	369	345	341
Ints6l	80	89	53	73	55	70
Itprid2	537	698	512	649	544	520
Fcrls	125	157	106	135	89	96
Hspa13	731	856	719	930	949	1014
Socs3	283	366	303	392	510	462
Tppp	175	191	142	199	135	170
Il4ra	90	102	101	120	127	163
Chst7	238	264	219	252	273	230
Sparc	275	274	181	251	214	188
St3gal6	124	140	104	136	91	92
Arap3	583	594	520	615	612	606
Arhgap27	123	162	125	183	200	208
Fcgr4	93	88	68	102	81	100
Spp1	40	55	31	55	83	92
Prmt2	213	282	236	265	298	274
Ifi27l2a	46	46	51	60	125	120
Cdc42ep3	41	52	57	90	87	90
Ccl6	151	131	138	151	166	137
Ube2l6	127	172	144	175	216	194
Cybb	176	139	186	138	110	109
Bcl2a1a	205	233	246	306	350	396
Rpl23	250	273	245	261	375	300
Sp100	589	671	624	690	819	821
Cxcl13	35	33	56	52	83	107
Ccnd2	42	53	55	61	87	127
Axl	66	58	73	97	99	123
Rpl19	159	178	180	201	263	274
Tnfsf13b	229	247	256	332	419	432
Plaur	60	51	37	61	88	76
Il1rn	13	13	17	18	38	35
Ifi204	121	146	128	187	286	255
Cd52	20	21	29	27	42	41
Ms4a4b	56	71	68	70	137	118
Slamf8	257	278	307	372	327	370
Dcakd	65	52	68	70	59	58
Acot9	221	267	223	268	328	324
Apod	67	89	86	101	82	86
Cst7	97	137	126	162	182	282
Lpl	46	59	65	71	132	132
Rpl37	791	970	763	1027	1091	988
Cd63	229	307	239	294	395	398
Selenow	219	299	270	358	376	344
Phf11b	120	167	159	237	220	225
Ifitm3	292	344	322	399	457	431
Xaf1	105	108	81	146	142	135
Fth1	99	124	124	157	220	172
Mrps10	90	109	79	90	91	115
H2-D1	689	831	707	952	1009	964
Tmsb10	123	137	132	184	244	246
Cyp4f18	73	97	70	107	187	153
Tpd52	54	71	61	69	41	52
Nhp2	299	371	356	411	502	536
Gpr84	301	364	380	403	469	484

## Sheet: Motifs associated ADEM (Fig.3g)
Enriched motifs of ADEM genes, calculated using cumulative hypergeometric test with Benjamini correction. Related to Figure 3g.
Motif Name	Consensus	P-value	Log P-value	q-value (Benjamini)	# of Target Sequences with Motif(of 253)	% of Target Sequences with Motif	# of Background Sequences with Motif(of 49147)	% of Background Sequences with Motif
PU.1(ETS)/ThioMac-PU.1-ChIP-Seq(GSE21512)/Homer	AGAGGAAGTG	1e-23	-53.37	0	63	0.249	2742.4	0.0558
ELF5(ETS)/T47D-ELF5-ChIP-Seq(GSE30407)/Homer	ACVAGGAAGT	1e-18	-43.44	0	69	0.2727	3971.8	0.0809
ETS1(ETS)/Jurkat-ETS1-ChIP-Seq(GSE17954)/Homer	ACAGGAAGTG	1e-18	-41.83	0	85	0.336	5990.9	0.122
Elf4(ETS)/BMDM-Elf4-ChIP-Seq(GSE88699)/Homer	ACTTCCKGKT	1e-17	-40.61	0	86	0.3399	6237.1	0.127
ELF3(ETS)/PDAC-ELF3-ChIP-Seq(GSE64557)/Homer	ANCAGGAAGT	1e-17	-40.1	0	66	0.2609	3896.3	0.0793
EHF(ETS)/LoVo-EHF-ChIP-Seq(GSE49402)/Homer	AVCAGGAAGT	1e-15	-34.91	0	89	0.3518	7256.2	0.1477
CTCF(Zf)/CD4+-CTCF-ChIP-Seq(Barski_et_al.)/Homer	AYAGTGCCMYCTRGTGGCCA	1e-14	-34.42	0	27	0.1067	702.2	0.0143
ERG(ETS)/VCaP-ERG-ChIP-Seq(GSE14097)/Homer	ACAGGAAGTG	1e-14	-33.02	0	101	0.3992	9207.7	0.1874
Etv2(ETS)/ES-ER71-ChIP-Seq(GSE59402)/Homer	NNAYTTCCTGHN	1e-14	-32.88	0	72	0.2846	5252.8	0.1069
SpiB(ETS)/OCILY3-SPIB-ChIP-Seq(GSE56857)/Homer	AAAGRGGAAGTG	1e-14	-32.65	0	32	0.1265	1112.4	0.0226
ETV1(ETS)/GIST48-ETV1-ChIP-Seq(GSE22441)/Homer	AACCGGAAGT	1e-13	-32.03	0	94	0.3715	8322.7	0.1694
GABPA(ETS)/Jurkat-GABPa-ChIP-Seq(GSE17954)/Homer	RACCGGAAGT	1e-12	-27.72	0	69	0.2727	5434.2	0.1106
Fli1(ETS)/CD8-FLI-ChIP-Seq(GSE20898)/Homer	NRYTTCCGGH	1e-11	-25.5	0	75	0.2964	6519.5	0.1327
BORIS(Zf)/K562-CTCFL-ChIP-Seq(GSE32465)/Homer	CNNBRGCGCCCCCTGSTGGC	1e-09	-22.38	0	27	0.1067	1189.3	0.0242
PU.1-IRF(ETS:IRF)/Bcell-PU.1-ChIP-Seq(GSE21512)/Homer	MGGAAGTGAAAC	1e-09	-21.26	0	77	0.3043	7426.4	0.1512
ETV4(ETS)/HepG2-ETV4-ChIP-Seq(ENCODE)/Homer	ACCGGAAGTG	1e-08	-19.9	0	72	0.2846	6916.1	0.1408
PU.1:IRF8(ETS:IRF)/pDC-Irf8-ChIP-Seq(GSE66899)/Homer	GGAAGTGAAAST	1e-08	-19.66	0	22	0.087	904.5	0.0184
EWS:ERG-fusion(ETS)/CADO_ES1-EWS:ERG-ChIP-Seq(SRA014231)/Homer	ATTTCCTGTN	1e-08	-19.43	0	45	0.1779	3349.9	0.0682
IRF8(IRF)/BMDM-IRF8-ChIP-Seq(GSE77884)/Homer	GRAASTGAAAST	1e-08	-19.33	0	28	0.1107	1470.9	0.0299
IRF3(IRF)/BMDM-Irf3-ChIP-Seq(GSE67343)/Homer	AGTTTCAKTTTC	1e-08	-18.76	0	26	0.1028	1315.1	0.0268
Ets1-distal(ETS)/CD4+-PolII-ChIP-Seq(Barski_et_al.)/Homer	MACAGGAAGT	1e-07	-17.64	0	28	0.1107	1592.5	0.0324
CEBP(bZIP)/ThioMac-CEBPb-ChIP-Seq(GSE21512)/Homer	ATTGCGCAAC	1e-05	-13.65	0	27	0.1067	1829.5	0.0372
ISRE(IRF)/ThioMac-LPS-Expression(GSE23622)/Homer	AGTTTCASTTTC	1e-05	-11.75	0.0001	9	0.0356	251.1	0.0051
IRF1(IRF)/PBMC-IRF1-ChIP-Seq(GSE43036)/Homer	GAAAGTGAAAGT	0.0001	-10.98	0.0003	13	0.0514	596.7	0.0121
ETS(ETS)/Promoter/Homer	AACCGGAAGT	0.0001	-10.45	0.0005	26	0.1028	2062.2	0.042
IRF2(IRF)/Erythroblas-IRF2-ChIP-Seq(GSE36985)/Homer	GAAASYGAAASY	0.0001	-9.78	0.0009	11	0.0435	488.5	0.0099
CTCF-SatelliteElement(Zf?)/CD4+-CTCF-ChIP-Seq(Barski_et_al.)/Homer	TGCAGTTCCMVNWRTGGCCA	0.0001	-9.654	0.001	5	0.0198	79.5	0.0016
SPDEF(ETS)/VCaP-SPDEF-ChIP-Seq(SRA014231)/Homer	ASWTCCTGBT	0.0001	-9.634	0.001	50	0.1976	5561	0.1132
ELF1(ETS)/Jurkat-ELF1-ChIP-Seq(SRA014231)/Homer	AVCCGGAAGT	0.001	-8.951	0.0019	33	0.1304	3209.3	0.0653
Jun-AP1(bZIP)/K562-cJun-ChIP-Seq(GSE31477)/Homer	GATGASTCATCN	0.001	-8.725	0.0023	14	0.0553	851.8	0.0173
Mef2c(MADS)/GM12878-Mef2c-ChIP-Seq(GSE32465)/Homer	DCYAAAAATAGM	0.001	-8.649	0.0024	15	0.0593	965.7	0.0197
Sox10(HMG)/SciaticNerve-Sox3-ChIP-Seq(GSE35132)/Homer	CCWTTGTYYB	0.001	-8.52	0.0027	58	0.2292	7082.7	0.1442
EWS:FLI1-fusion(ETS)/SK_N_MC-EWS:FLI1-ChIP-Seq(SRA014231)/Homer	VACAGGAAAT	0.001	-8.047	0.0042	32	0.1265	3231.5	0.0658
Fosl2(bZIP)/3T3L1-Fosl2-ChIP-Seq(GSE56872)/Homer	NATGASTCABNN	0.001	-7.949	0.0044	17	0.0672	1264.9	0.0257
Fra1(bZIP)/BT549-Fra1-ChIP-Seq(GSE46166)/Homer	NNATGASTCATH	0.001	-7.608	0.0061	22	0.087	1934	0.0394
NFkB-p65-Rel(RHD)/ThioMac-LPS-Expression(GSE23622)/Homer	GGAAATTCCC	0.001	-7.394	0.0073	6	0.0237	198	0.004
Fra2(bZIP)/Striatum-Fra2-ChIP-Seq(GSE43429)/Homer	GGATGACTCATC	0.001	-7.196	0.0087	20	0.0791	1733.8	0.0353
NFkB-p65(RHD)/GM12787-p65-ChIP-Seq(GSE19485)/Homer	WGGGGATTTCCC	0.001	-7.17	0.0087	24	0.0949	2271	0.0462
Elk1(ETS)/Hela-Elk1-ChIP-Seq(GSE31477)/Homer	HACTTCCGGY	0.001	-7.136	0.0087	32	0.1265	3410.8	0.0694
Sox3(HMG)/NPC-Sox3-ChIP-Seq(GSE33059)/Homer	CCWTTGTY	0.01	-6.89	0.0109	57	0.2253	7389	0.1504
Mef2a(MADS)/HL1-Mef2a.biotin-ChIP-Seq(GSE21529)/Homer	CYAAAAATAG	0.01	-6.868	0.0109	14	0.0553	1029.1	0.021
Mef2d(MADS)/Retina-Mef2d-ChIP-Seq(GSE61391)/Homer	GCTATTTTTAGC	0.01	-6.708	0.0124	8	0.0316	399.5	0.0081
AP-1(bZIP)/ThioMac-PU.1-ChIP-Seq(GSE21512)/Homer	VTGACTCATC	0.01	-6.673	0.0126	27	0.1067	2779.4	0.0566
JunB(bZIP)/DendriticCells-Junb-ChIP-Seq(GSE36099)/Homer	RATGASTCAT	0.01	-6.262	0.0186	21	0.083	2012.2	0.041
Atf3(bZIP)/GBM-ATF3-ChIP-Seq(GSE33912)/Homer	DATGASTCATHN	0.01	-5.625	0.0343	23	0.0909	2411.1	0.0491
BATF(bZIP)/Th17-BATF-ChIP-Seq(GSE39756)/Homer	DATGASTCAT	0.01	-5.536	0.0367	23	0.0909	2429.1	0.0494
SCL(bHLH)/HPC7-Scl-ChIP-Seq(GSE13511)/Homer	AVCAGCTG	0.01	-5.111	0.0549	151	0.5968	25359.1	0.5162
STAT1(Stat)/HelaS3-STAT1-ChIP-Seq(GSE12782)/Homer	NATTTCCNGGAAAT	0.01	-5.05	0.0572	14	0.0553	1263.7	0.0257
Elk4(ETS)/Hela-Elk4-ChIP-Seq(GSE31477)/Homer	NRYTTCCGGY	0.01	-4.97	0.0607	28	0.1107	3306.4	0.0673
CEBP:AP1(bZIP)/ThioMac-CEBPb-ChIP-Seq(GSE21512)/Homer	DRTGTTGCAA	0.01	-4.672	0.08	22	0.087	2468.6	0.0503
Stat3(Stat)/mES-Stat3-ChIP-Seq(GSE11431)/Homer	CTTCCGGGAA	0.1	-4.412	0.1018	22	0.087	2529.3	0.0515
Mef2b(MADS)/HEK293-Mef2b.V5-ChIP-Seq(GSE67450)/Homer	GCTATTTTTGGM	0.1	-4.399	0.1018	20	0.0791	2232.6	0.0455
bHLHE40(bHLH)/HepG2-BHLHE40-ChIP-Seq(GSE31477)/Homer	KCACGTGMCN	0.1	-4.143	0.1282	14	0.0553	1414.6	0.0288
HLF(bZIP)/HSC-HLF.Flag-ChIP-Seq(GSE69817)/Homer	RTTATGYAAB	0.1	-3.989	0.1468	19	0.0751	2177.6	0.0443
Sox15(HMG)/CPA-Sox15-ChIP-Seq(GSE62909)/Homer	RAACAATGGN	0.1	-3.968	0.1472	32	0.1265	4234.3	0.0862
MNT(bHLH)/HepG2-MNT-ChIP-Seq(Encode)/Homer	DGCACACGTG	0.1	-3.87	0.1595	36	0.1423	4928.3	0.1003
ETS:E-box(ETS,bHLH)/HPC7-Scl-ChIP-Seq(GSE22178)/Homer	AGGAARCAGCTG	0.1	-3.788	0.1701	6	0.0237	420.9	0.0086
ETS:RUNX(ETS,Runt)/Jurkat-RUNX1-ChIP-Seq(GSE17954)/Homer	RCAGGATGTGGT	0.1	-3.688	0.1847	6	0.0237	430.7	0.0088
STAT5(Stat)/mCD4+-Stat5-ChIP-Seq(GSE12346)/Homer	RTTTCTNAGAAA	0.1	-3.66	0.1866	14	0.0553	1508.7	0.0307
Foxo1(Forkhead)/RAW-Foxo1-ChIP-Seq(Fan_et_al.)/Homer	CTGTTTAC	0.1	-3.64	0.1873	59	0.2332	8990.6	0.183
Atf2(bZIP)/3T3L1-Atf2-ChIP-Seq(GSE56872)/Homer	NRRTGACGTCAT	0.1	-3.589	0.1938	12	0.0474	1234.7	0.0251
RUNX(Runt)/HPC7-Runx1-ChIP-Seq(GSE22178)/Homer	SAAACCACAG	0.1	-3.442	0.2209	26	0.1028	3431.4	0.0699
Atf7(bZIP)/3T3L1-Atf7-ChIP-Seq(GSE56872)/Homer	NGRTGACGTCAY	0.1	-3.409	0.2247	15	0.0593	1711.1	0.0348
KLF14(Zf)/HEK293-KLF14.GFP-ChIP-Seq(GSE58341)/Homer	RGKGGGCGKGGC	0.1	-3.154	0.2854	74	0.2925	11960.9	0.2435
IRF:BATF(IRF:bZIP)/pDC-Irf8-ChIP-Seq(GSE66899)/Homer	CTTTCANTATGACTV	0.1	-3.088	0.3001	5	0.0198	374.6	0.0076
COUP-TFII(NR)/Artia-Nr2f2-ChIP-Seq(GSE46497)/Homer	AGRGGTCA	0.1	-3.05	0.3071	57	0.2253	8944.2	0.1821
MafF(bZIP)/HepG2-MafF-ChIP-Seq(GSE31477)/Homer	HWWGTCAGCAWWTTT	0.1	-2.957	0.332	8	0.0316	785	0.016
CLOCK(bHLH)/Liver-Clock-ChIP-Seq(GSE39860)/Homer	GHCACGTG	0.1	-2.956	0.332	19	0.0751	2455.8	0.05
PAX5(Paired,Homeobox),condensed/GM12878-PAX5-ChIP-Seq(GSE32465)/Homer	GTCACGCTCSCTGM	0.1	-2.933	0.332	6	0.0237	518.5	0.0106
THRb(NR)/HepG2-THRb.Flag-ChIP-Seq(Encode)/Homer	GGTCACCTGAGGTCA	0.1	-2.897	0.3373	22	0.087	2961.4	0.0603
Sox4(HMG)/proB-Sox4-ChIP-Seq(GSE50066)/Homer	YCTTTGTTCC	0.1	-2.817	0.3604	26	0.1028	3654.8	0.0744
Smad4(MAD)/ESC-SMAD4-ChIP-Seq(GSE29422)/Homer	VBSYGTCTGG	0.1	-2.817	0.3604	59	0.2332	9438.5	0.1921
MITF(bHLH)/MastCells-MITF-ChIP-Seq(GSE48085)/Homer	RTCATGTGAC	0.1	-2.817	0.3604	28	0.1107	3991.3	0.0813
PR(NR)/T47D-PR-ChIP-Seq(GSE31130)/Homer	VAGRACAKNCTGTBC	0.1	-2.797	0.3604	72	0.2846	11820	0.2406
STAT4(Stat)/CD4-Stat4-ChIP-Seq(GSE22104)/Homer	NYTTCCWGGAAR	0.1	-2.786	0.3604	30	0.1186	4343.7	0.0884
PRDM1(Zf)/Hela-PRDM1-ChIP-Seq(GSE31477)/Homer	ACTTTCACTTTC	0.1	-2.749	0.3605	20	0.0791	2684.3	0.0546
Chop(bZIP)/MEF-Chop-ChIP-Seq(GSE35681)/Homer	ATTGCATCAT	0.1	-2.746	0.3605	6	0.0237	544.9	0.0111
RFX(HTH)/K562-RFX3-ChIP-Seq(SRA012198)/Homer	CGGTTGCCATGGCAAC	0.1	-2.7	0.3688	5	0.0198	419.4	0.0085
Rfx5(HTH)/GM12878-Rfx5-ChIP-Seq(GSE31477)/Homer	SCCTAGCAACAG	0.1	-2.698	0.3688	14	0.0553	1736.2	0.0353
Usf2(bHLH)/C2C12-Usf2-ChIP-Seq(GSE36030)/Homer	GTCACGTGGT	0.1	-2.671	0.3703	11	0.0435	1279.8	0.0261
EAR2(NR)/K562-NR2F6-ChIP-Seq(Encode)/Homer	NRBCARRGGTCA	0.1	-2.656	0.371	44	0.1739	6844.5	0.1393
ZNF467(Zf)/HEK293-ZNF467.GFP-ChIP-Seq(GSE58341)/Homer	TGGGGAAGGGCM	0.1	-2.616	0.3816	38	0.1502	5807.9	0.1182
Nr5a2(NR)/mES-Nr5a2-ChIP-Seq(GSE19019)/Homer	BTCAAGGTCA	0.1	-2.609	0.3816	22	0.087	3064.3	0.0624
Foxo3(Forkhead)/U2OS-Foxo3-ChIP-Seq(E-MTAB-2701)/Homer	DGTAAACA	0.1	-2.557	0.3951	17	0.0672	2258	0.046
E-box(bHLH)/Promoter/Homer	SSGGTCACGTGA	0.1	-2.545	0.3951	4	0.0158	311.7	0.0063
Sp5(Zf)/mES-Sp5.Flag-ChIP-Seq(GSE72989)/Homer	RGKGGGCGGAGC	0.1	-2.545	0.3951	44	0.1739	6905.4	0.1406
Sox9(HMG)/Limb-SOX9-ChIP-Seq(GSE73225)/Homer	AGGVNCCTTTGT	0.1	-2.52	0.3959	27	0.1067	3945.2	0.0803
TFE3(bHLH)/MEF-TFE3-ChIP-Seq(GSE75757)/Homer	GTCACGTGACYV	0.1	-2.483	0.406	4	0.0158	318.7	0.0065
Smad3(MAD)/NPC-Smad3-ChIP-Seq(GSE36673)/Homer	TWGTCTGV	0.1	-2.444	0.4174	95	0.3755	16359.9	0.333
Sp1(Zf)/Promoter/Homer	GGCCCCGCCCCC	0.1	-2.425	0.4206	14	0.0553	1814.8	0.0369
RORg(NR)/Liver-Rorc-ChIP-Seq(GSE101115)/Homer	WAABTAGGTCAV	0.1	-2.423	0.4206	4	0.0158	325.2	0.0066
Atf1(bZIP)/K562-ATF1-ChIP-Seq(GSE31477)/Homer	GATGACGTCA	0.1	-2.41	0.4206	18	0.0711	2472.9	0.0503
Pax8(Paired,Homeobox)/Thyroid-Pax8-ChIP-Seq(GSE26938)/Homer	GTCATGCHTGRCTGS	0.1	-2.409	0.4206	14	0.0553	1819.6	0.037
Rfx2(HTH)/LoVo-RFX2-ChIP-Seq(GSE49402)/Homer	GTTGCCATGGCAACM	0.1	-2.403	0.4206	5	0.0198	459.1	0.0093
Atf4(bZIP)/MEF-Atf4-ChIP-Seq(GSE35681)/Homer	MTGATGCAAT	0.1	-2.398	0.4206	7	0.0277	741.9	0.0151
c-Myc(bHLH)/LNCAP-cMyc-ChIP-Seq(Unpublished)/Homer	VCCACGTG	0.1	-2.389	0.4206	16	0.0632	2150.8	0.0438
Tbet(T-box)/CD8-Tbet-ChIP-Seq(GSE33802)/Homer	AGGTGTGAAM	0.1	-2.379	0.4206	29	0.1146	4353.1	0.0886
IRF4(IRF)/GM12878-IRF4-ChIP-Seq(GSE32465)/Homer	ACTGAAACCA	1	-2.295	0.4399	14	0.0553	1855	0.0378
Smad2(MAD)/ES-SMAD2-ChIP-Seq(GSE29422)/Homer	CTGTCTGG	1	-2.242	0.4595	56	0.2213	9260.5	0.1885
NFIL3(bZIP)/HepG2-NFIL3-ChIP-Seq(Encode)/Homer	VTTACGTAAYNNNNN	1	-2.24	0.4595	12	0.0474	1548.3	0.0315
bZIP:IRF(bZIP,IRF)/Th17-BatF-ChIP-Seq(GSE39756)/Homer	NAGTTTCABTHTGACTNW	1	-2.236	0.4595	14	0.0553	1873.6	0.0381
Stat3+il21(Stat)/CD4-Stat3-ChIP-Seq(GSE19198)/Homer	SVYTTCCNGGAARB	1	-2.178	0.4752	24	0.0949	3581.2	0.0729
Tcfcp2l1(CP2)/mES-Tcfcp2l1-ChIP-Seq(GSE11431)/Homer	NRAACCRGTTYRAACCRGYT	1	-2.166	0.4763	7	0.0277	787.4	0.016
KLF6(Zf)/PDAC-KLF6-ChIP-Seq(GSE64557)/Homer	MKGGGYGTGGCC	1	-2.159	0.4763	41	0.1621	6593.8	0.1342
Twist(bHLH)/HMLE-TWIST1-ChIP-Seq(Chang_et_al)/Homer	VCAKCTGGNNNCCAGMTGBN	1	-2.144	0.4777	6	0.0237	643.3	0.0131
Sox17(HMG)/Endoderm-Sox17-ChIP-Seq(GSE61475)/Homer	CCATTGTTYB	1	-2.127	0.4777	18	0.0711	2577.2	0.0525
Foxf1(Forkhead)/Lung-Foxf1-ChIP-Seq(GSE77951)/Homer	WWATRTAAACAN	1	-2.127	0.4777	18	0.0711	2577.6	0.0525
NeuroG2(bHLH)/Fibroblast-NeuroG2-ChIP-Seq(GSE75910)/Homer	ACCATCTGTT	1	-2.125	0.4777	49	0.1937	8062.3	0.1641
Zic3(Zf)/mES-Zic3-ChIP-Seq(GSE37889)/Homer	GGCCYCCTGCTGDGH	1	-2.117	0.4777	23	0.0909	3436.9	0.07
Bach2(bZIP)/OCILy7-Bach2-ChIP-Seq(GSE44420)/Homer	TGCTGAGTCA	1	-2.086	0.4831	7	0.0277	804.4	0.0164
CHR(?)/Hela-CellCycle-Expression/Homer	SRGTTTCAAA	1	-2.082	0.4831	14	0.0553	1924.6	0.0392
Olig2(bHLH)/Neuron-Olig2-ChIP-Seq(GSE30882)/Homer	RCCATMTGTT	1	-2.068	0.4834	59	0.2332	9935.7	0.2023
HIF-1a(bHLH)/MCF7-HIF1a-ChIP-Seq(GSE28352)/Homer	TACGTGCV	1	-2.063	0.4834	8	0.0316	963.1	0.0196
Mouse_Recombination_Hotspot(Zf)/Testis-DMC1-ChIP-Seq(GSE24438)/Homer	ACTYKNATTCGTGNTACTTC	1	-2.056	0.4834	3	0.0119	240.8	0.0049
RORa(NR)/Liver-Rora-ChIP-Seq(GSE101115)/Homer	AAWCTAGGTCARDNN	1	-2.047	0.4834	5	0.0198	515.7	0.0105
ZNF317(Zf)/HEK293-ZNF317.GFP-ChIP-Seq(GSE58341)/Homer	GTCWGCTGTYYCTCT	1	-2.026	0.4863	4	0.0158	377.8	0.0077
COUP-TFII(NR)/K562-NR2F1-ChIP-Seq(Encode)/Homer	GKBCARAGGTCA	1	-2.012	0.4892	46	0.1818	7592.7	0.1546
ZNF189(Zf)/HEK293-ZNF189.GFP-ChIP-Seq(GSE58341)/Homer	TGGAACAGMA	1	-2.008	0.4892	31	0.1225	4894.5	0.0996
Rfx1(HTH)/NPC-H3K4me1-ChIP-Seq(GSE16256)/Homer	KGTTGCCATGGCAA	1	-1.993	0.4901	8	0.0316	980.2	0.02
TATA-Box(TBP)/Promoter/Homer	CCTTTTAWAGSC	1	-1.969	0.4979	32	0.1265	5094.6	0.1037
Zic(Zf)/Cerebellum-ZIC1.2-ChIP-Seq(GSE60731)/Homer	CCTGCTGAGH	1	-1.964	0.4979	30	0.1186	4741.9	0.0965
WT1(Zf)/Kidney-WT1-ChIP-Seq(GSE90016)/Homer	MCTCCCMCRCAB	1	-1.963	0.4979	24	0.0949	3683.5	0.075
Ap4(bHLH)/AML-Tfap4-ChIP-Seq(GSE45738)/Homer	NAHCAGCTGD	1	-1.958	0.4979	42	0.166	6901.7	0.1405
RARa(NR)/K562-RARa-ChIP-Seq(Encode)/Homer	TTGAMCTTTG	1	-1.946	0.4979	87	0.3439	15267.2	0.3108
USF1(bHLH)/GM12878-Usf1-ChIP-Seq(GSE32465)/Homer	SGTCACGTGR	1	-1.944	0.4979	14	0.0553	1973.7	0.0402
NPAS(bHLH)/Liver-NPAS-ChIP-Seq(GSE39860)/Homer	NVCACGTG	1	-1.938	0.4979	45	0.1779	7460.7	0.1519
MafB(bZIP)/BMM-Mafb-ChIP-Seq(GSE75722)/Homer	WNTGCTGASTCAGCANWTTY	1	-1.884	0.512	14	0.0553	1995.2	0.0406
Unknown-ESC-element(?)/mES-Nanog-ChIP-Seq(GSE11724)/Homer	CACAGCAGGGGG	1	-1.869	0.5158	22	0.087	3379.9	0.0688
Zac1(Zf)/Neuro2A-Plagl1-ChIP-Seq(GSE75942)/Homer	HAWGRGGCCM	1	-1.85	0.5215	85	0.336	14976.1	0.3049
NFkB-p50,p52(RHD)/Monocyte-p50-ChIP-Chip(Schreiber_et_al.)/Homer	GGGGGAATCCCC	1	-1.835	0.5257	5	0.0198	554.8	0.0113
ZNF136(Zf)/HEK293-ZNF136.GFP-ChIP-Seq(GSE58341)/Homer	YTKGATAHAGTATTCTWGGTNGGCA	1	-1.832	0.5257	3	0.0119	268	0.0055
ZNF165(Zf)/WHIM12-ZNF165-ChIP-Seq(GSE65937)/Homer	AAGGKGRCGCAGGCA	1	-1.822	0.5257	6	0.0237	709.2	0.0144
FOXP1(Forkhead)/H9-FOXP1-ChIP-Seq(GSE31006)/Homer	NYYTGTTTACHN	1	-1.808	0.5277	10	0.0395	1354.6	0.0276
ZNF416(Zf)/HEK293-ZNF416.GFP-ChIP-Seq(GSE58341)/Homer	WDNCTGGGCA	1	-1.801	0.5277	47	0.1858	7924.8	0.1613
HIF-1b(HLH)/T47D-HIF1b-ChIP-Seq(GSE59937)/Homer	RTACGTGC	1	-1.788	0.5306	32	0.1265	5202.7	0.1059
KLF5(Zf)/LoVo-KLF5-ChIP-Seq(GSE49402)/Homer	DGGGYGKGGC	1	-1.77	0.536	50	0.1976	8500.6	0.173
ZNF16(Zf)/HEK293-ZNF16.GFP-ChIP-Seq(GSE58341)/Homer	MACCTTCYATGGCTCCCTAKTGCCY	1	-1.751	0.5422	1	0.004	37.7	0.0008
AR-halfsite(NR)/LNCaP-AR-ChIP-Seq(GSE27824)/Homer	CCAGGAACAG	1	-1.735	0.5473	121	0.4783	21970	0.4472
Erra(NR)/HepG2-Erra-ChIP-Seq(GSE31477)/Homer	CAAAGGTCAG	1	-1.72	0.5513	72	0.2846	12644.7	0.2574
ERE(NR),IR3/MCF7-ERa-ChIP-Seq(Unpublished)/Homer	VAGGTCACNSTGACC	1	-1.703	0.5567	10	0.0395	1388.5	0.0283
c-Jun-CRE(bZIP)/K562-cJun-ChIP-Seq(GSE31477)/Homer	ATGACGTCATCY	1	-1.692	0.5588	8	0.0316	1061.7	0.0216
GATA3(Zf)/iTreg-Gata3-ChIP-Seq(GSE20898)/Homer	AGATAASR	1	-1.671	0.567	31	0.1225	5095.1	0.1037
FOXK1(Forkhead)/HEK293-FOXK1-ChIP-Seq(GSE51673)/Homer	NVWTGTTTAC	1	-1.667	0.567	21	0.083	3305.2	0.0673
ZFX(Zf)/mES-Zfx-ChIP-Seq(GSE11431)/Homer	AGGCCTRG	1	-1.652	0.5696	42	0.166	7116.4	0.1449
ZNF768(Zf)/Rajj-ZNF768-ChIP-Seq(GSE111879)/Homer	RHHCAGAGAGGB	1	-1.62	0.5842	2	0.0079	159.4	0.0032
TEAD2(TEA)/Py2T-Tead2-ChIP-Seq(GSE55709)/Homer	CCWGGAATGY	1	-1.61	0.5862	14	0.0553	2105.8	0.0429
RUNX-AML(Runt)/CD4+-PolII-ChIP-Seq(Barski_et_al.)/Homer	GCTGTGGTTW	1	-1.59	0.5935	21	0.083	3346.1	0.0681
Klf4(Zf)/mES-Klf4-ChIP-Seq(GSE11431)/Homer	GCCACACCCA	1	-1.567	0.6035	15	0.0593	2298.6	0.0468
NF1:FOXA1(CTF,Forkhead)/LNCAP-FOXA1-ChIP-Seq(GSE27824)/Homer	WNTGTTTRYTTTGGCA	1	-1.547	0.6115	2	0.0079	167.8	0.0034
Nkx3.1(Homeobox)/LNCaP-Nkx3.1-ChIP-Seq(GSE28264)/Homer	AAGCACTTAA	1	-1.545	0.6115	67	0.2648	11867.1	0.2416
NeuroD1(bHLH)/Islet-NeuroD1-ChIP-Seq(GSE30298)/Homer	GCCATCTGTT	1	-1.491	0.6381	26	0.1028	4304	0.0876
Reverb(NR),DR2/RAW-Reverba.biotin-ChIP-Seq(GSE45914)/Homer	GTRGGTCASTGGGTCA	1	-1.477	0.6431	5	0.0198	632.1	0.0129
Six2(Homeobox)/NephronProgenitor-Six2-ChIP-Seq(GSE39837)/Homer	GWAAYHTGAKMC	1	-1.475	0.6431	24	0.0949	3952.6	0.0805
E2F6(E2F)/Hela-E2F6-ChIP-Seq(GSE31477)/Homer	GGCGGGAARN	1	-1.462	0.6439	18	0.0711	2880.7	0.0586
ZNF711(Zf)/SHSY5Y-ZNF711-ChIP-Seq(GSE20673)/Homer	AGGCCTAG	1	-1.459	0.6439	57	0.2253	10068.2	0.205
NPAS2(bHLH)/Liver-NPAS2-ChIP-Seq(GSE39860)/Homer	KCCACGTGAC	1	-1.458	0.6439	32	0.1265	5422.1	0.1104
NFAT:AP1(RHD,bZIP)/Jurkat-NFATC1-ChIP-Seq(Jolma_et_al.)/Homer	SARTGGAAAAWRTGAGTCAB	1	-1.456	0.6439	5	0.0198	637.9	0.013
NRF1(NRF)/MCF7-NRF1-ChIP-Seq(Unpublished)/Homer	CTGCGCATGCGC	1	-1.454	0.6439	6	0.0237	801.7	0.0163
TRPS1(Zf)/MCF7-TRPS1-ChIP-Seq(GSE107013)/Homer	AGATAAGANN	1	-1.451	0.6439	40	0.1581	6903	0.1405
RORgt(NR)/EL4-RORgt.Flag-ChIP-Seq(GSE56019)/Homer	AAYTAGGTCA	1	-1.449	0.6439	4	0.0158	479.6	0.0098
RORgt(NR)/EL4-RORgt.Flag-ChIP-Seq(GSE56019)/Homer	AAYTAGGTCA	1	-1.449	0.6439	4	0.0158	479.6	0.0098
X-box(HTH)/NPC-H3K4me1-ChIP-Seq(GSE16256)/Homer	GGTTGCCATGGCAA	1	-1.43	0.6439	4	0.0158	483.1	0.0098
Pit1+1bp(Homeobox)/GCrat-Pit1-ChIP-Seq(GSE58009)/Homer	ATGCATAATTCA	1	-1.429	0.6439	5	0.0198	644.5	0.0131
Rbpj1(?)/Panc1-Rbpj1-ChIP-Seq(GSE47459)/Homer	HTTTCCCASG	1	-1.423	0.6439	44	0.1739	7669.2	0.1561
BMAL1(bHLH)/Liver-Bmal1-ChIP-Seq(GSE39860)/Homer	GNCACGTG	1	-1.421	0.6439	49	0.1937	8604.2	0.1752
Nrf2(bZIP)/Lymphoblast-Nrf2-ChIP-Seq(GSE37589)/Homer	HTGCTGAGTCAT	1	-1.407	0.6439	2	0.0079	184.8	0.0038
Nr5a2(NR)/Pancreas-LRH1-ChIP-Seq(GSE34295)/Homer	BTCAAGGTCA	1	-1.391	0.6439	24	0.0949	4005.9	0.0815
Bach1(bZIP)/K562-Bach1-ChIP-Seq(GSE31477)/Homer	AWWNTGCTGAGTCAT	1	-1.384	0.6439	2	0.0079	187.5	0.0038
n-Myc(bHLH)/mES-nMyc-ChIP-Seq(GSE11431)/Homer	VRCCACGTGG	1	-1.383	0.6439	21	0.083	3465.5	0.0705
FoxL2(Forkhead)/Ovary-FoxL2-ChIP-Seq(GSE60858)/Homer	WWTRTAAACAVG	1	-1.341	0.6586	15	0.0593	2408.8	0.049
RUNX1(Runt)/Jurkat-RUNX1-ChIP-Seq(GSE29180)/Homer	AAACCACARM	1	-1.335	0.6587	29	0.1146	4960.2	0.101
FXR(NR),IR1/Liver-FXR-ChIP-Seq(Chong_et_al.)/Homer	AGGTCANTGACCTB	1	-1.335	0.6587	12	0.0474	1877.1	0.0382
Zfp281(Zf)/ES-Zfp281-ChIP-Seq(GSE81042)/Homer	CCCCTCCCCCAC	1	-1.311	0.6668	12	0.0474	1888.7	0.0384
Barx1(Homeobox)/Stomach-Barx1.3xFlag-ChIP-Seq(GSE69483)/Homer	AAACMATTAN	1	-1.311	0.6668	9	0.0356	1360.3	0.0277
Oct4(POU,Homeobox)/mES-Oct4-ChIP-Seq(GSE11431)/Homer	ATTTGCATAW	1	-1.303	0.6668	8	0.0316	1189.8	0.0242
Gfi1b(Zf)/HPC7-Gfi1b-ChIP-Seq(GSE22178)/Homer	MAATCACTGC	1	-1.244	0.7008	16	0.0632	2641.8	0.0538
ZNF143|STAF(Zf)/CUTLL-ZNF143-ChIP-Seq(GSE29600)/Homer	ATTTCCCAGVAKSCY	1	-1.218	0.7154	13	0.0514	2113.7	0.043
NF1-halfsite(CTF)/LNCaP-NF1-ChIP-Seq(Unpublished)/Homer	YTGCCAAG	1	-1.205	0.7205	52	0.2055	9376.8	0.1909
Tgif1(Homeobox)/mES-Tgif1-ChIP-Seq(GSE55404)/Homer	YTGWCADY	1	-1.199	0.7207	80	0.3162	14709.8	0.2995
CArG(MADS)/PUER-Srf-ChIP-Seq(Sullivan_et_al.)/Homer	CCATATATGGNM	1	-1.193	0.7215	7	0.0277	1056.2	0.0215
CEBP:CEBP(bZIP)/MEF-Chop-ChIP-Seq(GSE35681)/Homer	NTNATGCAAYMNNHTGMAAY	1	-1.188	0.7215	3	0.0119	375.7	0.0076
Tlx?(NR)/NPC-H3K4me1-ChIP-Seq(GSE16256)/Homer	CTGGCAGSCTGCCA	1	-1.179	0.7234	14	0.0553	2315.7	0.0471
FOXK2(Forkhead)/U2OS-FOXK2-ChIP-Seq(E-MTAB-2204)/Homer	SCHTGTTTACAT	1	-1.165	0.7294	13	0.0514	2141.7	0.0436
AMYB(HTH)/Testes-AMYB-ChIP-Seq(GSE44588)/Homer	TGGCAGTTGG	1	-1.157	0.7317	41	0.1621	7349.8	0.1496
p53(p53)/mES-cMyc-ChIP-Seq(GSE11431)/Homer	ACATGCCCGGGCAT	1	-1.149	0.7336	1	0.004	74.1	0.0015
Sp2(Zf)/HEK293-Sp2.eGFP-ChIP-Seq(Encode)/Homer	YGGCCCCGCCCC	1	-1.14	0.7357	54	0.2134	9824.7	0.2
PGR(NR)/EndoStromal-PGR-ChIP-Seq(GSE69539)/Homer	AAGAACATWHTGTTC	1	-1.14	0.7357	6	0.0237	900.8	0.0183
Znf263(Zf)/K562-Znf263-ChIP-Seq(GSE31477)/Homer	CVGTSCTCCC	1	-1.109	0.7513	61	0.2411	11191.9	0.2278
ARE(NR)/LNCAP-AR-ChIP-Seq(GSE27824)/Homer	RGRACASNSTGTYCYB	1	-1.107	0.7513	9	0.0356	1447.5	0.0295
Tcf21(bHLH)/ArterySmoothMuscle-Tcf21-ChIP-Seq(GSE61369)/Homer	NAACAGCTGG	1	-1.105	0.7513	30	0.1186	5330	0.1085
Atoh1(bHLH)/Cerebellum-Atoh1-ChIP-Seq(GSE22111)/Homer	VNRVCAGCTGGY	1	-1.084	0.7576	33	0.1304	5911.4	0.1203
RUNX2(Runt)/PCa-RUNX2-ChIP-Seq(GSE33889)/Homer	NWAACCACADNN	1	-1.081	0.7576	23	0.0909	4040.6	0.0823
Hoxb4(Homeobox)/ES-Hoxb4-ChIP-Seq(GSE34014)/Homer	TGATTRATGGCY	1	-1.077	0.7576	4	0.0158	572	0.0116
HNF4a(NR),DR1/HepG2-HNF4a-ChIP-Seq(GSE25021)/Homer	CARRGKBCAAAGTYCA	1	-1.069	0.7576	14	0.0553	2379.6	0.0484
Gata4(Zf)/Heart-Gata4-ChIP-Seq(GSE35151)/Homer	NBWGATAAGR	1	-1.042	0.7739	19	0.0751	3323.5	0.0677
NFY(CCAAT)/Promoter/Homer	RGCCAATSRG	1	-1.04	0.7739	20	0.0791	3511.2	0.0715
STAT6(Stat)/Macrophage-Stat6-ChIP-Seq(GSE38377)/Homer	TTCCKNAGAA	1	-1.029	0.7767	13	0.0514	2219.7	0.0452
ZNF322(Zf)/HEK293-ZNF322.GFP-ChIP-Seq(GSE58341)/Homer	GAGCCTGGTACTGWGCCTGR	1	-1.016	0.7826	10	0.0395	1674.4	0.0341
BHLHA15(bHLH)/NIH3T3-BHLHB8.HA-ChIP-Seq(GSE119782)/Homer	NAMCAGCTGK	1	-0.9976	0.7931	41	0.1621	7511.9	0.1529
NF1(CTF)/LNCAP-NF1-ChIP-Seq(Unpublished)/Homer	CYTGGCABNSTGCCAR	1	-0.9924	0.7933	11	0.0435	1871.8	0.0381
MYB(HTH)/ERMYB-Myb-ChIPSeq(GSE22095)/Homer	GGCVGTTR	1	-0.9842	0.7958	45	0.1779	8287.5	0.1687
Sox6(HMG)/Myotubes-Sox6-ChIP-Seq(GSE32627)/Homer	CCATTGTTNY	1	-0.9823	0.7958	34	0.1344	6198.6	0.1262
Twist2(bHLH)/Myoblast-Twist2.Ty1-ChIP-Seq(GSE127998)/Homer	MCAGCTGBYH	1	-0.9752	0.7958	52	0.2055	9633.6	0.1961
GRE(NR),IR3/A549-GR-ChIP-Seq(GSE32465)/Homer	NRGVACABNVTGTYCY	1	-0.9705	0.7958	4	0.0158	605.7	0.0123
EKLF(Zf)/Erythrocyte-Klf1-ChIP-Seq(GSE20478)/Homer	NWGGGTGTGGCY	1	-0.9623	0.7976	7	0.0277	1151.1	0.0234
TEAD(TEA)/Fibroblast-PU.1-ChIP-Seq(Unpublished)/Homer	YCWGGAATGY	1	-0.9526	0.8014	14	0.0553	2453.6	0.0499
Tgif2(Homeobox)/mES-Tgif2-ChIP-Seq(GSE55404)/Homer	TGTCANYT	1	-0.9375	0.8097	83	0.3281	15633	0.3182
ZNF41(Zf)/HEK293-ZNF41.GFP-ChIP-Seq(GSE58341)/Homer	CCTCATGGTGYCYTWYTCCCTTGTG	1	-0.9326	0.8097	1	0.004	98	0.002
E2F3(E2F)/MEF-E2F3-ChIP-Seq(GSE71376)/Homer	BTKGGCGGGAAA	1	-0.9324	0.8097	18	0.0711	3218.4	0.0655
ERRg(NR)/Kidney-ESRRG-ChIP-Seq(GSE104905)/Homer	GTGACCTTGRVN	1	-0.9161	0.8154	23	0.0909	4176.3	0.085
THRb(NR)/Liver-NR1A2-ChIP-Seq(GSE52613)/Homer	TRAGGTCA	1	-0.9098	0.8166	117	0.4625	22243.1	0.4528
ZNF382(Zf)/HEK293-ZNF382.GFP-ChIP-Seq(GSE58341)/Homer	GNCTGTASTRNTGBCTCHTT	1	-0.9092	0.8166	1	0.004	100.6	0.002
TCF4(bHLH)/SHSY5Y-TCF4-ChIP-Seq(GSE96915)/Homer	SMCATCTGKH	1	-0.9077	0.8166	44	0.1739	8185.8	0.1666
STAT6(Stat)/CD4-Stat6-ChIP-Seq(GSE22104)/Homer	ABTTCYYRRGAA	1	-0.9019	0.8166	12	0.0474	2112.3	0.043
LXH9(Homeobox)/Hct116-LXH9.V5-ChIP-Seq(GSE116822)/Homer	NGCTAATTAG	1	-0.8946	0.8166	24	0.0949	4385.8	0.0893
bHLHE41(bHLH)/proB-Bhlhe41-ChIP-Seq(GSE93764)/Homer	KCACGTGMCN	1	-0.8941	0.8166	30	0.1186	5527.2	0.1125
Gata2(Zf)/K562-GATA2-ChIP-Seq(GSE18829)/Homer	BBCTTATCTS	1	-0.8927	0.8166	12	0.0474	2118.3	0.0431
Phox2b(Homeobox)/CLBGA-PHOX2B-ChIP-Seq(GSE90683)/Homer	TTAATTNAATTA	1	-0.89	0.8166	2	0.0079	273.5	0.0056
Tbx21(T-box)/GM12878-TBX21-ChIP-Seq(Encode)/Homer	AGGTGTGAAA	1	-0.8793	0.8166	23	0.0909	4209.4	0.0857
ZNF519(Zf)/HEK293-ZNF519.GFP-ChIP-Seq(GSE58341)/Homer	GAGSCCGAGC	1	-0.8783	0.8166	7	0.0277	1191	0.0242
Esrrb(NR)/mES-Esrrb-ChIP-Seq(GSE11431)/Homer	KTGACCTTGA	1	-0.8769	0.8166	18	0.0711	3262.1	0.0664
Foxh1(Forkhead)/hESC-FOXH1-ChIP-Seq(GSE29422)/Homer	NNTGTGGATTSS	1	-0.8694	0.8166	11	0.0435	1945.1	0.0396
ZSCAN22(Zf)/HEK293-ZSCAN22.GFP-ChIP-Seq(GSE58341)/Homer	SMCAGTCWGAKGGAGGAGGC	1	-0.8644	0.8166	3	0.0119	459.4	0.0094
Maz(Zf)/HepG2-Maz-ChIP-Seq(GSE31477)/Homer	GGGGGGGG	1	-0.8628	0.8166	50	0.1976	9391.2	0.1912
E2F4(E2F)/K562-E2F4-ChIP-Seq(GSE31477)/Homer	GGCGGGAAAH	1	-0.8624	0.8166	12	0.0474	2138.8	0.0435
Nur77(NR)/K562-NR4A1-ChIP-Seq(GSE31363)/Homer	TGACCTTTNCNT	1	-0.8611	0.8166	4	0.0158	643.3	0.0131
Gata6(Zf)/HUG1N-GATA6-ChIP-Seq(GSE51936)/Homer	YCTTATCTBN	1	-0.8477	0.8166	16	0.0632	2906.6	0.0592
ZNF341(Zf)/EBV-ZNF341-ChIP-Seq(GSE113194)/Homer	GGAACAGCCG	1	-0.8448	0.8166	23	0.0909	4241.1	0.0863
Brn1(POU,Homeobox)/NPC-Brn1-ChIP-Seq(GSE35496)/Homer	TATGCWAATBAV	1	-0.8343	0.8166	5	0.0198	839.2	0.0171
GFY-Staf(?,Zf)/Promoter/Homer	RACTACAATTCCCAGAAKGC	1	-0.8277	0.8166	2	0.0079	288.6	0.0059
Unknown(Homeobox)/Limb-p300-ChIP-Seq/Homer	SSCMATWAAA	1	-0.8275	0.8166	10	0.0395	1783.9	0.0363
Phox2a(Homeobox)/Neuron-Phox2a-ChIP-Seq(GSE31456)/Homer	YTAATYNRATTA	1	-0.8214	0.8166	4	0.0158	658.7	0.0134
KLF3(Zf)/MEF-Klf3-ChIP-Seq(GSE44748)/Homer	NRGCCCCRCCCHBNN	1	-0.8205	0.8166	18	0.0711	3309.3	0.0674
PBX2(Homeobox)/K562-PBX2-ChIP-Seq(Encode)/Homer	RTGATTKATRGN	1	-0.8079	0.8166	13	0.0514	2366.2	0.0482
Foxa2(Forkhead)/Liver-Foxa2-ChIP-Seq(GSE25694)/Homer	CYTGTTTACWYW	1	-0.8068	0.8166	15	0.0593	2748.4	0.056
HINFP(Zf)/K562-HINFP.eGFP-ChIP-Seq(Encode)/Homer	TWVGGTCCGC	1	-0.8011	0.8166	9	0.0356	1610.5	0.0328
Zfp809(Zf)/ES-Zfp809-ChIP-Seq(GSE70799)/Homer	GGGGCTYGKCTGGGA	1	-0.7912	0.8186	6	0.0237	1047	0.0213
MafK(bZIP)/C2C12-MafK-ChIP-Seq(GSE36030)/Homer	GCTGASTCAGCA	1	-0.7846	0.8206	7	0.0277	1240.8	0.0253
Hoxa10(Homeobox)/ChickenMSG-Hoxa10.Flag-ChIP-Seq(GSE86088)/Homer	GGYAATGAAA	1	-0.759	0.8383	10	0.0395	1829	0.0372
GRHL2(CP2)/HBE-GRHL2-ChIP-Seq(GSE46194)/Homer	AAACYKGTTWDACMRGTTTB	1	-0.7446	0.847	9	0.0356	1646.2	0.0335
Nkx6.1(Homeobox)/Islet-Nkx6.1-ChIP-Seq(GSE40975)/Homer	GKTAATGR	1	-0.7421	0.847	42	0.166	8011.7	0.1631
MYNN(Zf)/HEK293-MYNN.eGFP-ChIP-Seq(Encode)/Homer	TTCAAAWTAAAAGTC	1	-0.7221	0.8591	4	0.0158	699.8	0.0142
HOXA2(Homeobox)/mES-Hoxa2-ChIP-Seq(Donaldson_et_al.)/Homer	GYCATCMATCAT	1	-0.7044	0.8708	2	0.0079	322.6	0.0066
Fox:Ebox(Forkhead,bHLH)/Panc1-Foxa2-ChIP-Seq(GSE47459)/Homer	NNNVCTGWGYAAACASN	1	-0.7028	0.8708	22	0.087	4191.2	0.0853
PRDM14(Zf)/H1-PRDM14-ChIP-Seq(GSE22767)/Homer	RGGTCTCTAACY	1	-0.7009	0.8708	8	0.0316	1482.8	0.0302
Arnt:Ahr(bHLH)/MCF7-Arnt-ChIP-Seq(Lo_et_al.)/Homer	TBGCACGCAA	1	-0.6741	0.8867	16	0.0632	3056.7	0.0622
SF1(NR)/H295R-Nr5a1-ChIP-Seq(GSE44220)/Homer	CAAGGHCANV	1	-0.662	0.8938	14	0.0553	2678	0.0545
JunD(bZIP)/K562-JunD-ChIP-Seq/Homer	ATGACGTCATCN	1	-0.6598	0.8938	2	0.0079	336.3	0.0068
p63(p53)/Keratinocyte-p63-ChIP-Seq(GSE17611)/Homer	NNDRCATGYCYNRRCATGYH	1	-0.6595	0.8938	9	0.0356	1705.3	0.0347
Nanog(Homeobox)/mES-Nanog-ChIP-Seq(GSE11724)/Homer	RGCCATTAAC	1	-0.6508	0.8938	93	0.3676	18049.8	0.3674
Sox2(HMG)/mES-Sox2-ChIP-Seq(GSE11431)/Homer	BCCATTGTTC	1	-0.6229	0.9147	18	0.0711	3498.5	0.0712
ZBTB12(Zf)/HEK293-ZBTB12.GFP-ChIP-Seq(GSE58341)/Homer	NGNTCTAGAACCNGV	1	-0.6155	0.9177	13	0.0514	2525.9	0.0514
HIF2a(bHLH)/785_O-HIF2a-ChIP-Seq(GSE34871)/Homer	GCACGTACCC	1	-0.6122	0.9177	7	0.0277	1346.3	0.0274
Ronin(THAP)/ES-Thap11-ChIP-Seq(GSE51522)/Homer	RACTACAACTCCCAGVAKGC	1	-0.6098	0.9177	1	0.004	152.2	0.0031
Oct4:Sox17(POU,Homeobox,HMG)/F9-Sox17-ChIP-Seq(GSE44553)/Homer	CCATTGTATGCAAAT	1	-0.6071	0.9177	2	0.0079	354.7	0.0072
Pax7(Paired,Homeobox)/Myoblast-Pax7-ChIP-Seq(GSE25064)/Homer	TAATCAATTA	1	-0.6055	0.9177	1	0.004	153.3	0.0031
CRE(bZIP)/Promoter/Homer	CSGTGACGTCAC	1	-0.6021	0.9177	5	0.0198	956.8	0.0195
Six4(Homeobox)/MCF7-SIX4-ChIP-Seq(Encode)/Homer	TGWAAYCTGABACCB	1	-0.597	0.9177	1	0.004	155.7	0.0032
NFAT(RHD)/Jurkat-NFATC1-ChIP-Seq(Jolma_et_al.)/Homer	ATTTTCCATT	1	-0.5963	0.9177	18	0.0711	3527.3	0.0718
PRDM10(Zf)/HEK293-PRDM10.eGFP-ChIP-Seq(Encode)/Homer	TGGTACATTCCA	1	-0.5952	0.9177	16	0.0632	3135.4	0.0638
Ascl1(bHLH)/NeuralTubes-Ascl1-ChIP-Seq(GSE55840)/Homer	NNVVCAGCTGBN	1	-0.5894	0.9177	47	0.1858	9214.4	0.1876
Brn2(POU,Homeobox)/NPC-Brn2-ChIP-Seq(GSE35496)/Homer	ATGAATATTC	1	-0.5886	0.9177	1	0.004	158	0.0032
OCT:OCT-short(POU,Homeobox)/NPC-OCT6-ChIP-Seq(GSE43916)/Homer	ATGCATWATGCATRW	1	-0.5863	0.9177	8	0.0316	1563.6	0.0318
Pdx1(Homeobox)/Islet-Pdx1-ChIP-Seq(SRA008281)/Homer	YCATYAATCA	1	-0.5844	0.9177	14	0.0553	2753	0.056
HRE(HSF)/HepG2-HSF1-ChIP-Seq(GSE31477)/Homer	BSTTCTRGAABVTTCYAGAA	1	-0.5684	0.9177	4	0.0158	775.1	0.0158
Dlx3(Homeobox)/Kerainocytes-Dlx3-ChIP-Seq(GSE89884)/Homer	NDGTAATTAC	1	-0.5435	0.9343	7	0.0277	1396.3	0.0284
PRDM15(Zf)/ESC-Prdm15-ChIP-Seq(GSE73694)/Homer	YCCDNTCCAGGTTTT	1	-0.5275	0.9459	27	0.1067	5389.3	0.1097
MafA(bZIP)/Islet-MafA-ChIP-Seq(GSE30298)/Homer	TGCTGACTCA	1	-0.5052	0.9636	22	0.087	4431.5	0.0902
YY1(Zf)/Promoter/Homer	CAAGATGGCGGC	1	-0.5036	0.9636	2	0.0079	395.8	0.0081
Duxbl(Homeobox)/NIH3T3-Duxbl.HA-ChIP-Seq(GSE119782)/Homer	TAAYCYAATCAA	1	-0.5026	0.9636	1	0.004	180.4	0.0037
PBX1(Homeobox)/MCF7-PBX1-ChIP-Seq(GSE28007)/Homer	GSCTGTCACTCA	1	-0.4902	0.9674	2	0.0079	401.4	0.0082
HIC1(Zf)/Treg-ZBTB29-ChIP-Seq(GSE99889)/Homer	TGCCAGCB	1	-0.4843	0.9695	59	0.2332	11763.4	0.2395
p73(p53)/Trachea-p73-ChIP-Seq(PRJNA310161)/Homer	NRRRCAWGTCCDGRCATGYY	1	-0.4828	0.9695	1	0.004	186	0.0038
Klf9(Zf)/GBM-Klf9-ChIP-Seq(GSE62211)/Homer	GCCACRCCCACY	1	-0.465	0.9811	13	0.0514	2682.4	0.0546
Brachyury(T-box)/Mesoendoderm-Brachyury-ChIP-exo(GSE54963)/Homer	ANTTMRCASBNNNGTGYKAAN	1	-0.4549	0.9876	5	0.0198	1055.9	0.0215
PPARE(NR),DR1/3T3L1-Pparg-ChIP-Seq(GSE13511)/Homer	TGACCTTTGCCCCA	1	-0.4533	0.9876	25	0.0988	5106.6	0.104
Rfx6(HTH)/Min6b1-Rfx6.HA-ChIP-Seq(GSE62844)/Homer	TGTTKCCTAGCAACM	1	-0.451	0.9876	29	0.1146	5907	0.1203
Tbx20(T-box)/Heart-Tbx20-ChIP-Seq(GSE29636)/Homer	GGTGYTGACAGS	1	-0.4497	0.9876	5	0.0198	1059.4	0.0216
ZNF652/HepG2-ZNF652.Flag-ChIP-Seq(Encode)/Homer	TTAACCCTTTVNKKN	1	-0.4482	0.9876	4	0.0158	850.5	0.0173
TEAD4(TEA)/Tropoblast-Tead4-ChIP-Seq(GSE37350)/Homer	CCWGGAATGY	1	-0.4448	0.9876	17	0.0672	3515.7	0.0716
THRa(NR)/C17.2-THRa-ChIP-Seq(GSE38347)/Homer	GGTCANYTGAGGWCA	1	-0.4415	0.9876	10	0.0395	2099.2	0.0427
NFE2L2(bZIP)/HepG2-NFE2L2-ChIP-Seq(Encode)/Homer	AWWWTGCTGAGTCAT	1	-0.4376	0.9876	1	0.004	201.9	0.0041
RBPJ:Ebox(?,bHLH)/Panc1-Rbpj1-ChIP-Seq(GSE47459)/Homer	GGGRAARRGRMCAGMTG	1	-0.4368	0.9876	9	0.0356	1899.8	0.0387
Gata1(Zf)/K562-GATA1-ChIP-Seq(GSE18829)/Homer	SAGATAAGRV	1	-0.4368	0.9876	9	0.0356	1899.6	0.0387
Oct2(POU,Homeobox)/Bcell-Oct2-ChIP-Seq(GSE21512)/Homer	ATATGCAAAT	1	-0.4295	0.9876	3	0.0119	649.6	0.0132
ZNF415(Zf)/HEK293-ZNF415.GFP-ChIP-Seq(GSE58341)/Homer	GRTGMTRGAGCC	1	-0.4292	0.9876	14	0.0553	2929.7	0.0596
GLIS3(Zf)/Thyroid-Glis3.GFP-ChIP-Seq(GSE103297)/Homer	CTCCCTGGGAGGCCN	1	-0.429	0.9876	42	0.166	8530.3	0.1737
GRE(NR),IR3/RAW264.7-GRE-ChIP-Seq(Unpublished)/Homer	VAGRACAKWCTGTYC	1	-0.4246	0.9876	5	0.0198	1079.1	0.022
ZNF264(Zf)/HEK293-ZNF264.GFP-ChIP-Seq(GSE58341)/Homer	RGGGCACTAACY	1	-0.4218	0.9876	15	0.0593	3142.9	0.064
GLI3(Zf)/Limb-GLI3-ChIP-Chip(GSE11077)/Homer	CGTGGGTGGTCC	1	-0.4202	0.9876	3	0.0119	655.8	0.0134
Lhx3(Homeobox)/Neuron-Lhx3-ChIP-Seq(GSE31456)/Homer	ADBTAATTAR	1	-0.418	0.9876	24	0.0949	4964.2	0.1011
c-Myc(bHLH)/mES-cMyc-ChIP-Seq(GSE11431)/Homer	VVCCACGTGG	1	-0.4177	0.9876	12	0.0474	2536.3	0.0516
Eomes(T-box)/H9-Eomes-ChIP-Seq(GSE26097)/Homer	ATTAACACCT	1	-0.4127	0.9876	45	0.1779	9159.3	0.1865
DMRT6(DM)/Testis-DMRT6-ChIP-Seq(GSE60440)/Homer	YDGHTACAWTGTADC	1	-0.4126	0.9876	3	0.0119	660.6	0.0134
NF-E2(bZIP)/K562-NFE2-ChIP-Seq(GSE31477)/Homer	GATGACTCAGCA	1	-0.4103	0.9876	1	0.004	211.7	0.0043
Prop1(Homeobox)/GHFT1-PROP1.biotin-ChIP-Seq(GSE77302)/Homer	NTAATBNAATTA	1	-0.4056	0.9876	5	0.0198	1095.7	0.0223
GATA3(Zf),DR4/iTreg-Gata3-ChIP-Seq(GSE20898)/Homer	AGATGKDGAGATAAG	1	-0.4025	0.9876	1	0.004	214.4	0.0044
ZBTB18(Zf)/HEK293-ZBTB18.GFP-ChIP-Seq(GSE58341)/Homer	AACATCTGGA	1	-0.4003	0.9876	12	0.0474	2558.7	0.0521
BMYB(HTH)/Hela-BMYB-ChIP-Seq(GSE27030)/Homer	NHAACBGYYV	1	-0.399	0.9876	33	0.1304	6801.9	0.1385
FOXM1(Forkhead)/MCF7-FOXM1-ChIP-Seq(GSE72977)/Homer	TRTTTACTTW	1	-0.3918	0.9876	17	0.0672	3592.8	0.0731
SCRT1(Zf)/HEK293-SCRT1.eGFP-ChIP-Seq(Encode)/Homer	GCAACAGGTG	1	-0.3865	0.9876	7	0.0277	1536.7	0.0313
Egr1(Zf)/K562-Egr1-ChIP-Seq(GSE32465)/Homer	TGCGTGGGYG	1	-0.3757	0.9876	20	0.0791	4228.9	0.0861
E2F1(E2F)/Hela-E2F1-ChIP-Seq(GSE22478)/Homer	CWGGCGGGAA	1	-0.3697	0.9876	5	0.0198	1127.3	0.0229
TEAD1(TEAD)/HepG2-TEAD1-ChIP-Seq(Encode)/Homer	CYRCATTCCA	1	-0.369	0.9876	18	0.0711	3832.4	0.078
RXR(NR),DR1/3T3L1-RXR-ChIP-Seq(GSE13511)/Homer	TAGGGCAAAGGTCA	1	-0.3658	0.9876	30	0.1186	6267.2	0.1276
Lhx1(Homeobox)/EmbryoCarcinoma-Lhx1-ChIP-Seq(GSE70957)/Homer	NNYTAATTAR	1	-0.3502	0.9876	14	0.0553	3041.3	0.0619
Tbox:Smad(T-box,MAD)/ESCd5-Smad2_3-ChIP-Seq(GSE29422)/Homer	AGGTGHCAGACA	1	-0.3458	0.9876	4	0.0158	931.2	0.019
Oct6(POU,Homeobox)/NPC-Pou3f1-ChIP-Seq(GSE35496)/Homer	WATGCAAATGAG	1	-0.3438	0.9876	5	0.0198	1152.6	0.0235
LXRE(NR),DR4/RAW-LXRb.biotin-ChIP-Seq(GSE21512)/Homer	RGGTTACTANAGGTCA	1	-0.3399	0.9876	1	0.004	241.6	0.0049
TEAD3(TEA)/HepG2-TEAD3-ChIP-Seq(Encode)/Homer	TRCATTCCAG	1	-0.3272	0.9953	21	0.083	4520.1	0.092
Foxa3(Forkhead)/Liver-Foxa3-ChIP-Seq(GSE77670)/Homer	BSNTGTTTACWYWGN	1	-0.3242	0.9953	4	0.0158	951.4	0.0194
MyoD(bHLH)/Myotube-MyoD-ChIP-Seq(GSE21614)/Homer	RRCAGCTGYTSY	1	-0.3206	0.9955	21	0.083	4533.7	0.0923
EBF1(EBF)/Near-E2A-ChIP-Seq(GSE21512)/Homer	GTCCCCWGGGGA	1	-0.3186	0.9955	29	0.1146	6167.1	0.1255
EBF2(EBF)/BrownAdipose-EBF2-ChIP-Seq(GSE97114)/Homer	NABTCCCWDGGGAVH	1	-0.3149	0.9955	23	0.0909	4954.5	0.1009
E2F(E2F)/Hela-CellCycle-Expression/Homer	TTSGCGCGAAAA	1	-0.312	0.9955	1	0.004	255.3	0.0052
MyoG(bHLH)/C2C12-MyoG-ChIP-Seq(GSE36024)/Homer	AACAGCTG	1	-0.3108	0.9955	29	0.1146	6185.1	0.1259
PPARa(NR),DR1/Liver-Ppara-ChIP-Seq(GSE47954)/Homer	VNAGGKCAAAGGTCA	1	-0.304	0.9963	27	0.1067	5794.3	0.118
Tcf12(bHLH)/GM12878-Tcf12-ChIP-Seq(GSE32465)/Homer	VCAGCTGYTG	1	-0.2975	0.9996	26	0.1028	5605.7	0.1141
DMRT1(DM)/Testis-DMRT1-ChIP-Seq(GSE64892)/Homer	TWGHWACAWTGTWDC	1	-0.2933	1	3	0.0119	753.3	0.0153
Hand2(bHLH)/Mesoderm-Hand2-ChIP-Seq(GSE61475)/Homer	TGACANARRCCAGRC	1	-0.293	1	11	0.0435	2505	0.051
GATA3(Zf),DR8/iTreg-Gata3-ChIP-Seq(GSE20898)/Homer	AGATSTNDNNDSAGATAASN	1	-0.2867	1	1	0.004	269.1	0.0055
Hoxa9(Homeobox)/ChickenMSG-Hoxa9.Flag-ChIP-Seq(GSE86088)/Homer	RGCAATNAAA	1	-0.2856	1	48	0.1897	10080.7	0.2052
ZNF7(Zf)/HepG2-ZNF7.Flag-ChIP-Seq(Encode)/Homer	CTGCCWVCTTTTRTA	1	-0.2836	1	9	0.0356	2092.3	0.0426
Nkx2.5(Homeobox)/HL1-Nkx2.5.biotin-ChIP-Seq(GSE21529)/Homer	RRSCACTYAA	1	-0.2819	1	54	0.2134	11291.8	0.2299
Meis1(Homeobox)/MastCells-Meis1-ChIP-Seq(GSE48085)/Homer	VGCTGWCAVB	1	-0.2808	1	43	0.17	9091.3	0.1851
HRE(HSF)/Striatum-HSF1-ChIP-Seq(GSE38000)/Homer	TTCTAGAABNTTCTA	1	-0.2793	1	4	0.0158	997.3	0.0203
FOXA1:AR(Forkhead,NR)/LNCAP-AR-ChIP-Seq(GSE27824)/Homer	AGTAAACAAAAAAGAACAND	1	-0.2766	1	1	0.004	275.6	0.0056
LRF(Zf)/Erythroblasts-ZBTB7A-ChIP-Seq(GSE74977)/Homer	AAGACCCYYN	1	-0.274	1	41	0.1621	8708.8	0.1773
PRDM9(Zf)/Testis-DMC1-ChIP-Seq(GSE35498)/Homer	ADGGYAGYAGCATCT	1	-0.2628	1	9	0.0356	2125.3	0.0433
HOXA1(Homeobox)/mES-Hoxa1-ChIP-Seq(SRP084292)/Homer	TGATKGATGR	1	-0.2598	1	3	0.0119	786.5	0.016
Hnf6b(Homeobox)/LNCaP-Hnf6b-ChIP-Seq(GSE106305)/Homer	TATTGAYY	1	-0.2586	1	10	0.0395	2348.6	0.0478
E2F7(E2F)/Hela-E2F7-ChIP-Seq(GSE32673)/Homer	VDTTTCCCGCCA	1	-0.2534	1	2	0.0079	550.7	0.0112
KLF10(Zf)/HEK293-KLF10.GFP-ChIP-Seq(GSE58341)/Homer	GGGGGTGTGTCC	1	-0.2511	1	19	0.0751	4268.6	0.0869
Tbr1(T-box)/Cortex-Tbr1-ChIP-Seq(GSE71384)/Homer	AAGGTGTKAA	1	-0.2432	1	26	0.1028	5741	0.1169
NRF(NRF)/Promoter/Homer	STGCGCATGCGC	1	-0.2379	1	4	0.0158	1046.3	0.0213
HOXB13(Homeobox)/ProstateTumor-HOXB13-ChIP-Seq(GSE56288)/Homer	TTTTATKRGG	1	-0.236	1	15	0.0593	3461.8	0.0705
ZNF675(Zf)/HEK293-ZNF675.GFP-ChIP-Seq(GSE58341)/Homer	ARGAGGMCAAAATGW	1	-0.2312	1	2	0.0079	571.7	0.0116
PAX5(Paired,Homeobox)/GM12878-PAX5-ChIP-Seq(GSE32465)/Homer	GCAGCCAAGCRTGACH	1	-0.2243	1	8	0.0316	1972.7	0.0402
Myf5(bHLH)/GM-Myf5-ChIP-Seq(GSE24852)/Homer	BAACAGCTGT	1	-0.2234	1	17	0.0672	3914.3	0.0797
GFY(?)/Promoter/Homer	ACTACAATTCCC	1	-0.2212	1	1	0.004	313.9	0.0064
Max(bHLH)/K562-Max-ChIP-Seq(GSE31477)/Homer	RCCACGTGGYYN	1	-0.2119	1	14	0.0553	3303.4	0.0672
Bcl11a(Zf)/HSPC-BCL11A-ChIP-Seq(GSE104676)/Homer	TYTGACCASWRG	1	-0.2031	1	15	0.0593	3539.8	0.0721
GATA(Zf),IR3/iTreg-Gata3-ChIP-Seq(GSE20898)/Homer	NNNNNBAGATAWYATCTVHN	1	-0.1938	1	1	0.004	336.2	0.0068
Hoxd11(Homeobox)/ChickenMSG-Hoxd11.Flag-ChIP-Seq(GSE86088)/Homer	VGCCATAAAA	1	-0.1916	1	40	0.1581	8780.9	0.1788
CUX1(Homeobox)/K562-CUX1-ChIP-Seq(GSE92882)/Homer	TATCGATNAN	1	-0.1907	1	6	0.0237	1582.8	0.0322
Six1(Homeobox)/Myoblast-Six1-ChIP-Chip(GSE20150)/Homer	GKVTCADRTTWC	1	-0.186	1	3	0.0119	876.7	0.0178
Hoxd12(Homeobox)/ChickenMSG-Hoxd12.Flag-ChIP-Seq(GSE86088)/Homer	HDGYAATGAAAN	1	-0.1808	1	27	0.1067	6139.8	0.125
EBF(EBF)/proBcell-EBF-ChIP-Seq(GSE21978)/Homer	DGTCCCYRGGGA	1	-0.1807	1	4	0.0158	1129	0.023
Hoxd10(Homeobox)/ChickenMSG-Hoxd10.Flag-ChIP-Seq(GSE86088)/Homer	GGCMATGAAA	1	-0.1794	1	17	0.0672	4032.8	0.0821
PAX6(Paired,Homeobox)/Forebrain-Pax6-ChIP-Seq(GSE66961)/Homer	NGTGTTCAVTSAAGCGKAAA	1	-0.1719	1	1	0.004	357.7	0.0073
Srebp2(bHLH)/HepG2-Srebp2-ChIP-Seq(GSE31477)/Homer	CGGTCACSCCAC	1	-0.1681	1	2	0.0079	645	0.0131
Bcl6(Zf)/Liver-Bcl6-ChIP-Seq(GSE31578)/Homer	NNNCTTTCCAGGAAA	1	-0.1662	1	32	0.1265	7234.1	0.1473
PAX3:FKHR-fusion(Paired,Homeobox)/Rh4-PAX3:FKHR-ChIP-Seq(GSE19063)/Homer	ACCRTGACTAATTNN	1	-0.1659	1	2	0.0079	647.5	0.0132
p53(p53)/Saos-p53-ChIP-Seq(GSE15780)/Homer	RRCATGYCYRGRCATGYYYN	1	-0.1571	1	1	0.004	374	0.0076
p53(p53)/Saos-p53-ChIP-Seq/Homer	RRCATGYCYRGRCATGYYYN	1	-0.1571	1	1	0.004	374	0.0076
FOXA1(Forkhead)/MCF7-FOXA1-ChIP-Seq(GSE26831)/Homer	WAAGTAAACA	1	-0.1544	1	13	0.0514	3239.2	0.0659
AP-2gamma(AP2)/MCF7-TFAP2C-ChIP-Seq(GSE21234)/Homer	SCCTSAGGSCAW	1	-0.1475	1	26	0.1028	6055.6	0.1233
Pitx1(Homeobox)/Chicken-Pitx1-ChIP-Seq(GSE38910)/Homer	TAATCCCN	1	-0.1424	1	88	0.3478	18656.2	0.3798
Isl1(Homeobox)/Neuron-Isl1-ChIP-Seq(GSE31456)/Homer	CTAATKGV	1	-0.14	1	33	0.1304	7555.1	0.1538
OCT4-SOX2-TCF-NANOG(POU,Homeobox,HMG)/mES-Oct4-ChIP-Seq(GSE11431)/Homer	ATTTGCATAACAATG	1	-0.1389	1	1	0.004	395.2	0.008
LEF1(HMG)/H1-LEF1-ChIP-Seq(GSE64758)/Homer	CCTTTGATST	1	-0.1301	1	11	0.0435	2870.6	0.0584
ZNF692(Zf)/HEK293-ZNF692.GFP-ChIP-Seq(GSE58341)/Homer	GTGGGCCCCA	1	-0.1249	1	2	0.0079	712	0.0145
Tbx6(T-box)/ESC-Tbx6-ChIP-Seq(GSE93524)/Homer	DAGGTGTBAA	1	-0.1226	1	20	0.0791	4880.7	0.0994
Zfp57(Zf)/H1-ZFP57.HA-ChIP-Seq(GSE115387)/Homer	NANTGCSGCA	1	-0.1225	1	6	0.0237	1735.2	0.0353
Hoxc9(Homeobox)/Ainv15-Hoxc9-ChIP-Seq(GSE21812)/Homer	GGCCATAAATCA	1	-0.1204	1	4	0.0158	1249.1	0.0254
Gli2(Zf)/GM2-Gli2-ChIP-Chip(GSE112702)/Homer	YSTGGGTGGTCT	1	-0.1101	1	5	0.0198	1526.8	0.0311
Cdx2(Homeobox)/mES-Cdx2-ChIP-Seq(GSE14586)/Homer	GYMATAAAAH	1	-0.11	1	6	0.0237	1771.8	0.0361
FOXA1(Forkhead)/LNCAP-FOXA1-ChIP-Seq(GSE27824)/Homer	WAAGTAAACA	1	-0.1095	1	16	0.0632	4065	0.0828
CRX(Homeobox)/Retina-Crx-ChIP-Seq(GSE20012)/Homer	GCTAATCC	1	-0.1081	1	44	0.1739	10010.5	0.2038
Pitx1:Ebox(Homeobox,bHLH)/Hindlimb-Pitx1-ChIP-Seq(GSE41591)/Homer	YTAATTRAWWCCAGATGT	1	-0.1065	1	1	0.004	443.8	0.009
Lhx2(Homeobox)/HFSC-Lhx2-ChIP-Seq(GSE48068)/Homer	TAATTAGN	1	-0.1062	1	11	0.0435	2956.1	0.0602
Oct11(POU,Homeobox)/NCIH1048-POU2F3-ChIP-seq(GSE115123)/Homer	GATTTGCATA	1	-0.09649	1	2	0.0079	771.6	0.0157
GATA:SCL(Zf,bHLH)/Ter119-SCL-ChIP-Seq(GSE18720)/Homer	CRGCTGBNGNSNNSAGATAA	1	-0.09498	1	1	0.004	464.5	0.0095
Egr2(Zf)/Thymocytes-Egr2-ChIP-Seq(GSE34254)/Homer	NGCGTGGGCGGR	1	-0.09487	1	3	0.0119	1054.4	0.0215
Nkx2.2(Homeobox)/NPC-Nkx2.2-ChIP-Seq(GSE61673)/Homer	BTBRAGTGSN	1	-0.0946	1	45	0.1779	10308.7	0.2099
Cux2(Homeobox)/Liver-Cux2-ChIP-Seq(GSE35985)/Homer	HNRAATCAAT	1	-0.09414	1	3	0.0119	1056.4	0.0215
AP-2alpha(AP2)/Hela-AP2alpha-ChIP-Seq(GSE31477)/Homer	ATGCCCTGAGGC	1	-0.07489	1	17	0.0672	4467.8	0.091
Tcf7(HMG)/GM12878-TCF7-ChIP-Seq(Encode)/Homer	CTTTGATGTGSB	1	-0.07316	1	4	0.0158	1392.7	0.0284
HNF6(Homeobox)/Liver-Hnf6-ChIP-Seq(ERP000394)/Homer	NTATYGATCH	1	-0.07012	1	4	0.0158	1404.5	0.0286
Ptf1a(bHLH)/Panc1-Ptf1a-ChIP-Seq(GSE47459)/Homer	ACAGCTGTTN	1	-0.06659	1	69	0.2727	15461.7	0.3148
Hoxa11(Homeobox)/ChickenMSG-Hoxa11.Flag-ChIP-Seq(GSE86088)/Homer	TTTTATGGCM	1	-0.06381	1	33	0.1304	8037.6	0.1636
Hoxd13(Homeobox)/ChickenMSG-Hoxd13.Flag-ChIP-Seq(GSE86088)/Homer	NCYAATAAAA	1	-0.06079	1	19	0.0751	5013.1	0.1021
TR4(NR),DR1/Hela-TR4-ChIP-Seq(GSE24685)/Homer	GAGGTCAAAGGTCA	1	-0.0492	1	1	0.004	586	0.0119
VDR(NR),DR3/GM10855-VDR+vitD-ChIP-Seq(GSE22484)/Homer	ARAGGTCANWGAGTTCANNN	1	-0.03862	1	2	0.0079	978.6	0.0199
HEB(bHLH)/mES-Heb-ChIP-Seq(GSE53233)/Homer	VCAGCTGBNN	1	-0.03496	1	47	0.1858	11355.1	0.2312
FoxD3(forkhead)/ZebrafishEmbryo-Foxd3.biotin-ChIP-seq(GSE106676)/Homer	TGTTTAYTTAGC	1	-0.03349	1	10	0.0395	3165.2	0.0644
Slug(Zf)/Mesoderm-Snai2-ChIP-Seq(GSE61475)/Homer	SNGCACCTGCHS	1	-0.03315	1	11	0.0435	3413.8	0.0695
Bapx1(Homeobox)/VertebralCol-Bapx1-ChIP-Seq(GSE36672)/Homer	TTRAGTGSYK	1	-0.03077	1	45	0.1779	11008.9	0.2241
Pknox1(Homeobox)/ES-Prep1-ChIP-Seq(GSE63282)/Homer	SCTGTCAVTCAV	1	-0.02809	1	2	0.0079	1049.8	0.0214
RAR:RXR(NR),DR5/ES-RAR-ChIP-Seq(GSE56893)/Homer	AGGTCAAGGTCA	1	-0.02771	1	2	0.0079	1052.4	0.0214
Ascl2(bHLH)/ESC-Ascl2-ChIP-Seq(GSE97712)/Homer	SSRGCAGCTGCH	1	-0.0259	1	25	0.0988	6761.3	0.1376
Hoxa13(Homeobox)/ChickenMSG-Hoxa13.Flag-ChIP-Seq(GSE86088)/Homer	CYHATAAAAN	1	-0.02366	1	33	0.1304	8574.8	0.1746
Tbx5(T-box)/HL1-Tbx5.biotin-ChIP-Seq(GSE21529)/Homer	AGGTGTCA	1	-0.01922	1	73	0.2885	17091.2	0.3479
Pbx3(Homeobox)/GM12878-PBX3-ChIP-Seq(GSE32465)/Homer	SCTGTCAMTCAN	1	-0.01921	1	2	0.0079	1133.4	0.0231
PSE(SNAPc)/K562-mStart-Seq/Homer	WAVTCACCMTAASYDAAAAG	1	-0.01072	1	4	0.0158	1907.2	0.0388
Srebp1a(bHLH)/HepG2-Srebp1a-ChIP-Seq(GSE31477)/Homer	RTCACSCCAY	1	-0.008811	1	1	0.004	911.1	0.0185
GSC(Homeobox)/FrogEmbryos-GSC-ChIP-Seq(DRA000576)/Homer	RGGATTAR	1	-0.008741	1	14	0.0553	4634.2	0.0943
E2A(bHLH)/proBcell-E2A-ChIP-Seq(GSE21978)/Homer	DNRCAGCTGY	1	-0.008578	1	32	0.1265	8840.8	0.18
Pit1(Homeobox)/GCrat-Pit1-ChIP-Seq(GSE58009)/Homer	ATGMATATDC	1	-0.005949	1	6	0.0237	2651.9	0.054
Nkx2.1(Homeobox)/LungAC-Nkx2.1-ChIP-Seq(GSE43252)/Homer	RSCACTYRAG	1	-0.003652	1	62	0.2451	15725.1	0.3201
Tcf3(HMG)/mES-Tcf3-ChIP-Seq(GSE11724)/Homer	ASWTCAAAGG	1	-0.003005	1	1	0.004	1115.2	0.0227
E2A(bHLH),near_PU.1/Bcell-PU.1-ChIP-Seq(GSE21512)/Homer	NVCACCTGBN	1	-0.001498	1	28	0.1107	8651.9	0.1761
CDX4(Homeobox)/ZebrafishEmbryos-Cdx4.Myc-ChIP-Seq(GSE48254)/Homer	NGYCATAAAWCH	1	-0.000952	1	4	0.0158	2498.1	0.0509
ZEB2(Zf)/SNU398-ZEB2-ChIP-Seq(GSE103048)/Homer	GNMCAGGTGTGC	1	-0.000584	1	15	0.0593	5785.7	0.1178
Otx2(Homeobox)/EpiLC-Otx2-ChIP-Seq(GSE56098)/Homer	NYTAATCCYB	1	-0.000493	1	6	0.0237	3302.8	0.0672
ZEB1(Zf)/PDAC-ZEB1-ChIP-Seq(GSE64557)/Homer	VCAGGTRDRY	1	-2.3e-05	1	28	0.1107	10081.1	0.2052
ZKSCAN1(Zf)/HepG2-ZKSCAN1-ChIP-Seq(Encode)/Homer	GCACAYAGTAGGKCY	1	0	1	0	0	160.5	0.0033
GFX(?)/Promoter/Homer	ATTCTCGCGAGA	1	0	1	0	0	68.2	0.0014
RARg(NR)/ES-RARg-ChIP-Seq(GSE30538)/Homer	AGGTCAAGGTCA	1	0	1	0	0	582.8	0.0119
ZFP3(Zf)/HEK293-ZFP3.GFP-ChIP-Seq(GSE58341)/Homer	GGGTTTTGAAGGATGARTAGGAGTT	1	0	1	0	0	11	0.0002
Pax7(Paired,Homeobox),long/Myoblast-Pax7-ChIP-Seq(GSE25064)/Homer	TAATCHGATTAC	1	0	1	0	0	33.5	0.0007
Pax7(Paired,Homeobox),longest/Myoblast-Pax7-ChIP-Seq(GSE25064)/Homer	NTAATTDGCYAATTANNWWD	1	0	1	0	0	34.2	0.0007
ZBTB33(Zf)/GM12878-ZBTB33-ChIP-Seq(GSE32465)/Homer	GGVTCTCGCGAGAAC	1	0	1	0	0	188.4	0.0038
T1ISRE(IRF)/ThioMac-Ifnb-Expression/Homer	ACTTTCGTTTCT	1	0	1	0	0	39.1	0.0008
REST-NRSF(Zf)/Jurkat-NRSF-ChIP-Seq/Homer	GGMGCTGTCCATGGTGCTGA	1	0	1	0	0	44.4	0.0009
DUX(Homeobox)/C2C12-Dux-ChIP-Seq(GSE87279)/Homer	BCWGATTCAATCAAN	1	0	1	0	0	6.1	0.0001
DUX4(Homeobox)/Myoblasts-DUX4.V5-ChIP-Seq(GSE75791)/Homer	NWTAAYCYAATCAWN	1	0	1	0	0	88.4	0.0018
OCT:OCT(POU,Homeobox)/NPC-OCT6-ChIP-Seq(GSE43916)/Homer	YATGCATATRCATRT	1	0	1	0	0	273.2	0.0056
ZNF528(Zf)/HEK293-ZNF528.GFP-ChIP-Seq(GSE58341)/Homer	AGAAATGACTTCCCT	1	0	1	0	0	17.2	0.0003
OCT:OCT(POU,Homeobox)/NPC-Brn1-ChIP-Seq(GSE35496)/Homer	ATGAATATTCATGAG	1	0	1	0	0	12.9	0.0003
ZNF669(Zf)/HEK293-ZNF669.GFP-ChIP-Seq(GSE58341)/Homer	GARTGGTCATCGCCC	1	0	1	0	0	280.4	0.0057
OCT:OCT(POU,Homeobox,IR1)/NPC-Brn2-ChIP-Seq(GSE35496)/Homer	ATGAATWATTCATGA	1	0	1	0	0	25.7	0.0005
TCFL2(HMG)/K562-TCF7L2-ChIP-Seq(GSE29196)/Homer	ACWTCAAAGG	1	0	1	0	0	377.3	0.0077
Hnf1(Homeobox)/Liver-Foxa2-Chip-Seq(GSE25694)/Homer	GGTTAAWCATTAA	1	0	1	0	0	241.5	0.0049
EBNA1(EBV-virus)/Raji-EBNA1-ChIP-Seq(GSE30709)/Homer	GGYAGCAYDTGCTDCCCNNN	1	0	1	0	0	59.6	0.0012
RAR:RXR(NR),DR5/ES-RAR-ChIP-Seq(GSE56893)/Homer	RGGTCADNNAGAGGTCAV	1	0	1	0	0	143.1	0.0029
GATA(Zf),IR4/iTreg-Gata3-ChIP-Seq(GSE20898)/Homer	NAGATWNBNATCTNN	1	0	1	0	0	200.9	0.0041
HNF1b(Homeobox)/PDAC-HNF1B-ChIP-Seq(GSE64557)/Homer	GTTAATNATTAA	1	0	1	0	0	246.3	0.005
