# Supplementary material for: Transcriptional and epigenetic decoding of the microglial aging process
Source: Nat Aging. 2023 Sep 11;3(10):1288–311. doi: 10.1038/s43587-023-00479-x (PMC10570141; doi:10.1038/s43587-023-00479-x)
Supplement: Supplementary file 5 — Information on DEGs in each scRNA-seq cluster, GO terms of C13–C16, DEGs of LPS-treated versus PBS-treated microglia at each age, z-score data at each age and some biological functions. [file 43587_2023_479_MOESM5_ESM.xlsx]

## Sheet: GO terms for c13-c16 (Fig.4e)
GO BP items of c13-c16 ehriched genes, accumulative hypergeometric test for statistical analysis with false discovery rate (FDR) correction. Related to Figure 4e(upper).
	ID	Description	GeneRatio	BgRatio	pvalue	p.adjust	qvalue	geneID	Count
GO:0034341	GO:0034341	response to interferon-gamma	33/322	137/23210	1.45e-31	5.38e-28	3.44e-28	Ccl5/Ccl7/Ifitm3/Ifitm2/Ccl4/Ccl3/Ifitm6/Gbp2/H2-Ab1/H2-Aa/H2-Eb1/Ccl2/Ccl12/Cd47/Gbp5/Stx11/Ccl9/Ifitm1/Parp14/Actg1/Cxcl16/Ccl17/Gch1/Tlr2/H2-Q7/Rab20/Actr3/Ccl22/Nmi/Irgm1/Mrc1/Ccl8/Gbp7	33
GO:0097529	GO:0097529	myeloid leukocyte migration	37/322	207/23210	3.25e-30	6.01e-27	3.85e-27	Cxcl2/Ccl5/Il1rn/Cd74/Ccl7/Il1b/Ccl4/Cxcl10/Ccl3/Il1f9/Fpr2/S100a8/Thbs1/S100a9/Trem1/Retnlg/Ccl2/Ccl12/Cd47/Dusp1/Ccl9/Trem3/Pde4b/Cxcl1/C5ar1/Ccr1/Anxa1/Cxcl13/Ccl17/Cxcl9/Pf4/Lgals3/Il1a/Rac2/Ccl22/Pla2g7/Ccl8	37
GO:0009615	GO:0009615	response to virus	38/322	270/23210	5.01e-27	1.85e-24	1.19e-24	Ccl5/Lcn2/Ifit1/Isg15/Ifitm3/Ifitm2/Il1b/Rsad2/Cxcl10/Isg20/Rtp4/Ifitm6/Ifit3/Oasl1/Cd40/Zbp1/Plscr1/Ifit3b/Irf7/Oasl2/Ifit2/Oas1a/Ifi27l2a/Trim30a/Ifih1/Ifitm1/Il27/Ddx60/Bcl3/Cxcl9/Mx1/Fgl2/Nt5c3/Eif2ak2/Nlrp3/Samhd1/Zc3hav1/Slfn8	38
GO:0001819	GO:0001819	positive regulation of cytokine production	46/322	449/23210	1.78e-26	5.99e-24	3.84e-24	Ccl5/Il1rn/Cd74/Il1b/Rsad2/Ccl4/Cd14/Ccl3/Clec4e/Cybb/Ifi204/Il1f9/Thbs1/Ifi205/Tnfsf9/Cd40/Mmp8/Cebpb/Irf7/Clec4n/Ccl2/Cd83/Gbp5/Ifih1/Mndal/Pde4b/Casp4/C5ar1/Cd274/Il27/Anxa1/Ddx60/Ptgs2/Il4ra/Bcl3/Pf4/Tlr2/Fgr/Il1a/Osm/Eif2ak2/Nlrp3/Mapkapk2/Zc3hav1/Rel/Ptafr	46
GO:0019221	GO:0019221	cytokine-mediated signaling pathway	40/322	341/23210	2.5e-25	7.13e-23	4.57e-23	Cxcl2/Ccl5/Il1rn/Cd74/Ccl7/Ifitm3/Ifitm2/Il1b/Ccl4/Cxcl10/Ccl3/Il1r2/Il1f9/Ifitm6/Zbp1/Irf7/Ccl2/Ccl12/Nfkbia/Ccl9/Casp4/Ifitm1/Parp14/Iigp1/Cxcl1/Ccr1/Cxcl13/Ccl17/Cxcl9/Pf4/Il2rg/Il1a/Osm/Pirb/Ccl22/Nmi/Samhd1/Irgm1/Ccl8/Csf2rb	40
GO:0044403	GO:0044403	symbiont process	38/322	343/23210	3.37e-23	8.31e-21	5.32e-21	Ccl5/Isg15/Cd74/Ifitm3/Ifitm2/Rsad2/Ccl4/Isg20/Ifitm6/Slpi/Oasl1/Gbp2/Zbp1/Plscr1/Chmp4b/Trem1/Oasl2/Oas1a/Trim30a/Pglyrp1/Trem3/Ifitm1/Apoe/Pfn1/Cxcl1/Anxa2/Pf4/Tlr2/Tnip1/Icam1/Lgals1/Camp/Eif2ak2/Vcam1/Irgm1/Zc3hav1/Ltf/Gbp7	38
GO:0031349	GO:0031349	positive regulation of defense response	39/322	370/23210	5.42e-23	1.25e-20	8.03e-21	Ccl5/Tnip3/Cd74/Il1b/Rsad2/Cd14/Ccl3/Clec4e/Ifi204/Fpr2/S100a8/Ifi205/S100a9/Mmp8/Cebpb/Zbp1/Plscr1/Tnfaip3/Irf7/Ifi203/Nfkbia/Trim30a/Cd47/Gbp5/Trem3/Ifih1/Mndal/Cxcl1/Ddx60/Ptgs2/Nfkbiz/Tlr2/Tnip1/Nupr1/Osm/Mapkapk2/Irgm1/Zc3hav1/Ltf	39
GO:0045088	GO:0045088	regulation of innate immune response	34/322	289/23210	1.08e-21	2.1e-19	1.34e-19	Tnip3/Cd74/Rsad2/Cd14/Clec4e/Ifi204/Fpr2/Ifi205/Zbp1/Plscr1/Tnfaip3/Irf7/Ifi203/Nfkbia/Trim30a/Gbp5/Trem3/Ifih1/Mndal/Apoe/Parp14/Ccr1/Ddx60/Tlr2/Tnip1/Fgr/Nmi/Samhd1/Mapkapk2/Irgm1/Tap1/Zc3hav1/Ltf/Clec2d	34
GO:0035456	GO:0035456	response to interferon-beta	17/322	56/23210	1.03e-18	1.59e-16	1.02e-16	Ifit1/Ifitm3/Ifitm2/Ifi204/Ifi47/Ifitm6/Ifi205/Ifit3/Gbp2/Plscr1/Ifi203/Xaf1/Mndal/Ifitm1/Tgtp2/Iigp1/Irgm1	17
GO:0071216	GO:0071216	cellular response to biotic stimulus	32/322	313/23210	1.25e-18	1.85e-16	1.18e-16	Cxcl2/Ccl5/Tnip3/Il1rn/Il1b/Cxcl10/Cd14/Il1f9/Gbp2/Cebpb/Plscr1/Tnfaip3/Cmpk2/Ccl2/Ccl12/Nfkbia/Pde4b/Cxcl1/Cd274/Cxcl16/Cxcl13/Gch1/Cxcl9/Nfkbib/Pf4/Tlr2/Fcgr4/Fcgr2b/Nlrp3/Ltf/Litaf/Mrc1	32
GO:0042110	GO:0042110	T cell activation	39/322	491/23210	1.31e-18	1.86e-16	1.19e-16	Ccl5/Sdc4/Cd74/Il1b/Rsad2/Bcl2a1d/Clec4e/Clec4d/Fas/Tnfsf9/H2-Ab1/Cebpb/H2-Aa/Ccl2/Slfn1/Cd83/Arg2/Cd47/Ebi3/Cd44/Stx11/Batf/Cd274/Il27/Anxa1/Gadd45g/Sema4a/Il4ra/Bcl3/Fgl2/Nfkbiz/Lgals3/Il2rg/Icam1/Lgals1/Rac2/Nlrp3/Vcam1/Cd209a	39
GO:1990869	GO:1990869	cellular response to chemokine	18/322	70/23210	2.72e-18	3.6e-16	2.31e-16	Cxcl2/Ccl5/Ccl7/Ccl4/Cxcl10/Ccl3/Ccl2/Ccl12/Dusp1/Ccl9/Cxcl1/Ccr1/Cxcl13/Ccl17/Cxcl9/Pf4/Ccl22/Ccl8	18
GO:0043900	GO:0043900	regulation of multi-organism process	34/322	391/23210	1.54e-17	1.84e-15	1.18e-15	Ccl5/Isg15/Cd74/Ifitm3/Ifitm2/Il1b/Rsad2/Ccl4/Isg20/Ifitm6/Slpi/Oasl1/Plscr1/Chmp4b/Tnfaip3/Oasl2/Oas1a/Arg2/Trim30a/Pglyrp1/Ifitm1/Apoe/Pfn1/Cxcl1/Anxa2/Il27/Ddx60/Fgl2/Tlr2/Lgals1/Eif2ak2/Zc3hav1/Ltf/Ptafr	34
GO:0045071	GO:0045071	negative regulation of viral genome replication	16/322	57/23210	4.5e-17	5.04e-15	3.23e-15	Ccl5/Isg15/Ifitm3/Ifitm2/Rsad2/Isg20/Ifitm6/Slpi/Oasl1/Plscr1/Oasl2/Oas1a/Ifitm1/Eif2ak2/Zc3hav1/Ltf	16
GO:0032103	GO:0032103	positive regulation of response to external stimulus	30/322	312/23210	8.62e-17	9.11e-15	5.84e-15	Ccl5/Cd74/Il1b/Ccl4/Cxcl10/Ccl3/Fpr2/S100a8/Thbs1/S100a9/Mmp8/Cebpb/Ccl2/Nfkbia/Cd47/Gbp5/Cxcl1/C5ar1/Ccr1/Ddx60/Cxcl13/Ptgs2/Nfkbiz/Tlr2/Tnip1/Nupr1/Osm/Rac2/Zc3hav1/Pla2g7	30
GO:0007159	GO:0007159	leukocyte cell-cell adhesion	30/322	319/23210	1.59e-16	1.59e-14	1.02e-14	Ccl5/Sdc4/Cd74/Il1b/S100a8/S100a9/Tnfsf9/H2-Ab1/Cebpb/H2-Aa/Ccl2/Slfn1/Cd83/Arg2/Cd47/Cd44/Cd274/Anxa1/Il4ra/Fgl2/Nfkbiz/Tnip1/Lgals3/Il2rg/Icam1/Lgals1/Rac2/Nlrp3/Vcam1/Ptafr	30
GO:0050663	GO:0050663	cytokine secretion	26/322	244/23210	8.81e-16	8.15e-14	5.22e-14	Isg15/Il1b/Cd14/Ccl3/Clec4e/Srgn/Il1r2/Mmp8/Tnfaip3/Trem1/Clec4n/Arg2/Gbp5/Trem3/Ifih1/Casp4/Cd274/Anxa1/Il4ra/Chil1/Tlr2/Fgr/Il1a/Osm/Nlrp3/Lcp2	26
GO:0016032	GO:0016032	viral process	27/322	283/23210	3.86e-15	3.4e-13	2.18e-13	Ccl5/Isg15/Cd74/Ifitm3/Ifitm2/Rsad2/Ccl4/Isg20/Ifitm6/Slpi/Oasl1/Zbp1/Plscr1/Chmp4b/Oasl2/Oas1a/Trim30a/Ifitm1/Apoe/Pfn1/Anxa2/Icam1/Lgals1/Eif2ak2/Vcam1/Zc3hav1/Ltf	27
GO:0050727	GO:0050727	regulation of inflammatory response	29/322	354/23210	1.93e-14	1.56e-12	9.96e-13	Ccl5/Il1b/Ccl3/Il1r2/Fpr2/S100a8/S100a9/Mmp8/Cebpb/Usp18/Tnfaip3/Nfkbia/Cd47/Gbp5/Cd44/Pglyrp1/Socs3/Apoe/Anxa1/Ptgs2/Ier3/Nfkbiz/Tlr2/Tnip1/Nupr1/Fcgr2b/Osm/Nlrp3/Metrnl	29
GO:0050863	GO:0050863	regulation of T cell activation	27/322	304/23210	2.25e-14	1.77e-12	1.13e-12	Ccl5/Sdc4/Cd74/Il1b/Tnfsf9/H2-Ab1/Cebpb/H2-Aa/Ccl2/Slfn1/Cd83/Arg2/Cd47/Cd44/Cd274/Il27/Anxa1/Il4ra/Fgl2/Nfkbiz/Lgals3/Il2rg/Lgals1/Rac2/Nlrp3/Vcam1/Cd209a	27
GO:0070372	GO:0070372	regulation of ERK1 and ERK2 cascade	27/322	306/23210	2.64e-14	1.96e-12	1.25e-12	Ccl5/Cd74/Ccl7/Il1b/Ccl4/Ccl3/Fpr2/Ccl2/Ccl12/Dusp1/Cd44/Ccl9/Dab2/Apoe/C5ar1/Ccr1/Ptpn1/Ccl17/Chil1/Tlr2/Tnip1/Icam1/Il1a/Ccl22/Scimp/Ccl8/Cflar	27
GO:1903037	GO:1903037	regulation of leukocyte cell-cell adhesion	26/322	287/23210	4.35e-14	3.16e-12	2.02e-12	Ccl5/Sdc4/Cd74/Il1b/Tnfsf9/H2-Ab1/Cebpb/H2-Aa/Ccl2/Slfn1/Cd83/Arg2/Cd47/Cd44/Cd274/Anxa1/Il4ra/Fgl2/Nfkbiz/Lgals3/Il2rg/Icam1/Lgals1/Nlrp3/Vcam1/Ptafr	26
GO:2000377	GO:2000377	regulation of reactive oxygen species metabolic process	22/322	200/23210	7.96e-14	5.56e-12	3.56e-12	Sod2/Il1b/Fpr2/Hp/Thbs1/Mmp8/Tspo/Cdkn1a/Arg2/Trim30a/Cd47/Cxcl1/Birc3/Gch1/Ptgs2/Gadd45a/Ier3/Tlr2/Eif6/Icam1/Cflar/Pid1	22
GO:0002687	GO:0002687	positive regulation of leukocyte migration	19/322	144/23210	1.5e-13	1.01e-11	6.46e-12	Ccl5/Cd74/Il1b/Ccl4/Cxcl10/Fpr2/Thbs1/Ccl2/Ccl12/C5ar1/Ccr1/Cxcl13/Tlr2/Lgals3/Icam1/Il1a/Rac2/Pla2g7/Ptafr	19
GO:0002683	GO:0002683	negative regulation of immune system process	32/322	473/23210	1.67e-13	1.11e-11	7.08e-12	Sdc4/Cd74/Thbs1/Fas/H2-Ab1/Cebpb/H2-Aa/Tnfaip3/Ccl12/Slfn1/Arg2/Nfkbia/Trim30a/Cd47/Dusp1/Samsn1/Cd44/Pglyrp1/Parp14/Ccr1/Cd274/Anxa1/Il4ra/Fgl2/Pf4/Lgals3/Fcgr2b/Id2/Nmi/Samhd1/Tap1/Clec2d	32
GO:0071706	GO:0071706	tumor necrosis factor superfamily cytokine production	20/322	170/23210	3.09e-13	1.94e-11	1.24e-11	Ccl4/Cd14/Ccl3/Cybb/Thbs1/Mmp8/Tspo/Tnfaip3/Ccl2/Arg2/Trim30a/Cd47/Ifih1/Cd274/Bcl3/Pf4/Tlr2/Mapkapk2/Ltf/Ptafr	20
GO:0070663	GO:0070663	regulation of leukocyte proliferation	23/322	238/23210	3.42e-13	2.08e-11	1.33e-11	Ccl5/Sdc4/Cd74/Il1b/Tnfsf9/H2-Ab1/Cd40/Cebpb/H2-Aa/Ccl12/Slfn1/Cdkn1a/Arg2/Cd44/Cd38/Cd274/Il27/Anxa1/Lgals3/Fcgr2b/Rac2/Vcam1/Cd209a	23
GO:0072593	GO:0072593	reactive oxygen species metabolic process	25/322	288/23210	3.58e-13	2.14e-11	1.37e-11	Sod2/Il1b/Cybb/Fpr2/Hp/Thbs1/Mmp8/Tspo/Prdx5/Cdkn1a/Arg2/Trim30a/Cd47/Cxcl1/Birc3/Gch1/Ptgs2/Gadd45a/Ier3/Tlr2/Eif6/Icam1/Txnrd1/Cflar/Pid1	25
GO:0051250	GO:0051250	negative regulation of lymphocyte activation	19/322	152/23210	4.05e-13	2.34e-11	1.5e-11	Sdc4/Cd74/Fas/H2-Ab1/Cebpb/H2-Aa/Tnfaip3/Slfn1/Arg2/Samsn1/Cd44/Pglyrp1/Cd274/Anxa1/Il4ra/Fgl2/Lgals3/Fcgr2b/Id2	19
GO:1903706	GO:1903706	regulation of hemopoiesis	29/322	407/23210	6.7e-13	3.76e-11	2.41e-11	Ccl5/Isg15/Cd74/Il1b/Ccl3/Pim1/Fas/Tnfsf9/Cebpb/H2-Aa/Cd83/Nfkbia/Cd44/Pglyrp1/Cxcl1/Ccr1/Il27/Anxa1/Il4ra/Fgl2/Nfkbiz/Pf4/Csf3/Eif6/Il2rg/Eif2ak2/Nlrp3/Id2/Clec2d	29
GO:0042107	GO:0042107	cytokine metabolic process	17/322	125/23210	1.77e-12	8.86e-11	5.68e-11	Cd74/Il1b/Cybb/Thbs1/Cebpb/Irf7/Trem1/Trem3/Il27/Gadd45g/Bcl3/Tlr2/Il1a/Nmi/Mapkapk2/Rel/Ptafr	17
GO:2001233	GO:2001233	regulation of apoptotic signaling pathway	28/322	414/23210	5.94e-12	2.78e-10	1.78e-10	Cd74/Sod2/Il1b/Bcl2a1d/S100a8/Thbs1/S100a9/Bcl2a1b/Fas/Plscr1/Tnfaip3/Bcl2a1a/G0s2/Plaur/Cd44/Traf1/Dab2/Ptpn1/Ptgs2/Ier3/Pf4/Nupr1/Lgals3/Icam1/Osm/Trps1/Mcl1/Cflar	28
GO:0002764	GO:0002764	immune response-regulating signaling pathway	29/322	463/23210	1.59e-11	7.02e-10	4.5e-10	Tnip3/Rsad2/Cd14/Bcl2a1d/Clec4e/Fpr1/Fpr2/Clec4d/Cd40/Plscr1/Tnfaip3/Irf7/Nfkbia/Trim30a/Cd47/Ifih1/Pde4b/Cd38/C5ar1/Ddx60/Nfkbiz/Tlr2/Tnip1/Lgals3/Fcgr2b/Mapkapk2/Zc3hav1/Ltf/Lcp2	29
GO:0050707	GO:0050707	regulation of cytokine secretion	20/322	213/23210	2.09e-11	9e-10	5.76e-10	Il1b/Cd14/Ccl3/Clec4e/Srgn/Il1r2/Mmp8/Tnfaip3/Clec4n/Arg2/Ifih1/Casp4/Cd274/Anxa1/Il4ra/Tlr2/Fgr/Il1a/Osm/Nlrp3	20
GO:0008630	GO:0008630	intrinsic apoptotic signaling pathway in response to DNA damage	15/322	112/23210	4.58e-11	1.8e-09	1.16e-09	Cd74/Sod2/Bcl2a1d/Ifi204/Bcl2a1b/Plscr1/Bcl2a1a/Cdkn1a/Cd44/Bcl3/Ier3/Crip1/Nupr1/Mcl1/Rps27l	15
GO:0070661	GO:0070661	leukocyte proliferation	24/322	331/23210	4.87e-11	1.9e-09	1.22e-09	Ccl5/Sdc4/Cd74/Il1b/Tnfsf9/H2-Ab1/Cd40/Cebpb/H2-Aa/Ccl12/Slfn1/Cdkn1a/Arg2/Ebi3/Cd44/Cd38/Cd274/Il27/Anxa1/Lgals3/Fcgr2b/Rac2/Vcam1/Cd209a	24
GO:0002819	GO:0002819	regulation of adaptive immune response	19/322	205/23210	8.4e-11	3.08e-09	1.97e-09	Cd74/Il1b/Rsad2/H2-Ab1/Cd40/Tnfaip3/Irf7/Samsn1/Cd44/H2-D1/Cd274/Il27/Anxa1/H2-K1/Il4ra/Nfkbiz/H2-Q7/Fcgr2b/Nlrp3	19
GO:0002460	GO:0002460	adaptive immune response based on somatic recombination of immune receptors built from immunoglobulin superfamily domains	27/322	441/23210	1.37e-10	4.98e-09	3.19e-09	Cd74/Il1b/Rsad2/Fas/H2-Ab1/Cd40/Tnfaip3/Irf7/Stx11/H2-D1/Batf/Cd274/Il27/Anxa1/Gadd45g/Sema4a/H2-K1/Il4ra/Bcl3/Fgl2/Nfkbiz/H2-Q7/Icam1/Fcgr2b/Nlrp3/Pirb/Nfkb2	27
GO:0002274	GO:0002274	myeloid leukocyte activation	19/322	215/23210	1.91e-10	6.61e-09	4.23e-09	Ccl5/Fpr2/Clec4d/Thbs1/Tnfsf9/Mmp8/Plscr1/Stx11/C5ar1/Batf/Il4ra/Tlr2/Fgr/Fcgr4/Nampt/Rac2/Pirb/Lcp2/Ptafr	19
GO:0031348	GO:0031348	negative regulation of defense response	19/322	220/23210	2.83e-10	9.36e-09	5.99e-09	Il1r2/Fpr2/Tnfaip3/Arg2/Cd44/Pglyrp1/Socs3/Apoe/Parp14/Ccr1/Fgl2/Ier3/Fcgr2b/Nlrp3/Metrnl/Nmi/Samhd1/Tap1/Clec2d	19
GO:0002793	GO:0002793	positive regulation of peptide secretion	23/322	331/23210	2.89e-10	9.48e-09	6.07e-09	Il1b/Cd14/Ccl3/Clec4e/S100a8/S100a9/Mmp8/Clec4n/Glrx/Ifih1/Cd38/Casp4/Cd274/Il4ra/Rab8b/Mmp13/Tlr2/Fgr/Il1a/Osm/Nlrp3/Nadk/Serp1	23
GO:0042742	GO:0042742	defense response to bacterium	26/322	428/23210	3.62e-10	1.17e-08	7.52e-09	Lcn2/Isg15/Clec4e/Plac8/Fpr2/Hp/Clec4d/Lyz2/Slpi/Gbp2/Cebpb/Trem1/Arg2/Pglyrp1/Trem3/Iigp1/C5ar1/Cxcl13/H2-K1/Bcl3/Tlr2/Fgr/Camp/Nlrp3/Ltf/Gbp7	26
GO:0019882	GO:0019882	antigen processing and presentation	14/322	110/23210	4.1e-10	1.32e-08	8.44e-09	Cd74/Thbs1/H2-Ab1/H2-Aa/H2-Eb1/H2-D1/Psme2/H2-K1/Rab8b/Fgl2/H2-Q7/Icam1/Fcgr2b/Tap1	14
GO:0035821	GO:0035821	modification of morphology or physiology of other organism	16/322	160/23210	8.71e-10	2.69e-08	1.72e-08	Ccl5/Ccl4/S100a9/Slpi/Trem1/Ccl2/Pglyrp1/Trem3/Apoe/Cxcl1/Anxa2/Pf4/Tlr2/Tnip1/Camp/Ltf	16
GO:0002526	GO:0002526	acute inflammatory response	14/322	122/23210	1.64e-09	4.83e-08	3.09e-08	Ccl5/Il1rn/Il1b/Saa3/Hp/Plscr1/Trem1/Cxcl1/Ptgs2/Nupr1/Icam1/Il1a/Fcgr2b/Nlrp3	14
GO:0050867	GO:0050867	positive regulation of cell activation	26/322	461/23210	1.75e-09	5.1e-08	3.26e-08	Ccl5/Cd74/Il1b/Clec4d/Thbs1/Tnfsf9/H2-Ab1/Cd40/Mmp8/H2-Aa/Ccl2/Plek/Cd83/Cdkn1a/Cd47/Cd38/Cd274/Anxa1/Il4ra/Nfkbiz/Fgr/Il2rg/Lgals1/Nlrp3/Vcam1/Ptafr	26
GO:0042035	GO:0042035	regulation of cytokine biosynthetic process	13/322	109/23210	3.93e-09	1.08e-07	6.89e-08	Cd74/Il1b/Cybb/Thbs1/Cebpb/Il27/Bcl3/Tlr2/Il1a/Nmi/Mapkapk2/Rel/Ptafr	13
GO:0019730	GO:0019730	antimicrobial humoral response	13/322	115/23210	7.61e-09	1.96e-07	1.25e-07	Cxcl2/Cxcl10/S100a9/Slpi/Ccl2/Pglyrp1/Cxcl1/Cxcl13/Bcl3/Cxcl9/Pf4/Camp/Ltf	13
GO:0032102	GO:0032102	negative regulation of response to external stimulus	21/322	336/23210	1.15e-08	2.88e-07	1.84e-07	Il1r2/Fpr2/Thbs1/Tnfaip3/Ccl12/Cdkn1a/Arg2/Dusp1/Cd44/Pglyrp1/Socs3/Apoe/Anxa2/Cxcl13/Sema4a/Fgl2/Ier3/Fcgr2b/Nlrp3/Metrnl/Ltf	21
GO:0042092	GO:0042092	type 2 immune response	8/322	37/23210	3.42e-08	7.97e-07	5.1e-07	Cd74/Rsad2/Arg2/Batf/Anxa1/Il4ra/Bcl3/Nlrp3	8
GO:1901739	GO:1901739	regulation of myoblast fusion	7/322	25/23210	3.6e-08	8.22e-07	5.26e-07	Cxcl10/Il1f9/Ehd1/Il4ra/Cxcl9/Ccl8/Cflar	7
GO:0051222	GO:0051222	positive regulation of protein transport	23/322	435/23210	5.11e-08	1.15e-06	7.35e-07	Il1b/Cd14/Ccl3/Clec4e/Mmp8/Clec4n/Ccl2/Glrx/Ifih1/Cd38/Casp4/Cd274/Ptgs2/Il4ra/Mmp13/Tlr2/Fgr/Il1a/Actr3/Osm/Nlrp3/Nadk/Serp1	23
GO:0050920	GO:0050920	regulation of chemotaxis	16/322	213/23210	5.33e-08	1.17e-06	7.48e-07	Ccl5/Cd74/Il1b/Ccl4/Cxcl10/Fpr2/Thbs1/Ccl2/Ccl12/Dusp1/C5ar1/Ccr1/Cxcl13/Sema4a/Rac2/Pla2g7	16
GO:1901342	GO:1901342	regulation of vasculature development	20/322	341/23210	7.34e-08	1.56e-06	1e-06	Ccl5/Sod2/Il1b/Cxcl10/Cybb/Thbs1/Cd40/Lrg1/Ccl2/Ngp/C5ar1/Anxa1/Sema4a/Ptgs2/Chil1/Pf4/Lgals3/Il1a/Camp/Cflar	20
GO:0061844	GO:0061844	antimicrobial humoral immune response mediated by antimicrobial peptide	11/322	94/23210	7.66e-08	1.62e-06	1.04e-06	Cxcl2/Cxcl10/S100a9/Ccl2/Pglyrp1/Cxcl1/Cxcl13/Cxcl9/Pf4/Camp/Ltf	11
GO:0031392	GO:0031392	regulation of prostaglandin biosynthetic process	5/322	11/23210	2.15e-07	4.23e-06	2.71e-06	Cd74/Il1b/Anxa1/Ptgs2/Fabp5	5
GO:0001906	GO:0001906	cell killing	14/322	179/23210	2.23e-07	4.34e-06	2.78e-06	Trem1/Ccl2/Pglyrp1/Stx11/H2-D1/Trem3/Cxcl1/H2-K1/Pf4/H2-Q7/Camp/Tap1/Ltf/Clec2d	14
GO:0001776	GO:0001776	leukocyte homeostasis	11/322	110/23210	3.89e-07	7.23e-06	4.63e-06	Cd74/Fas/Slc7a11/Tnfaip3/Bcl2a1a/Ccl2/Cd44/Pde4b/Anxa1/Fcgr2b/Pirb	11
GO:0009636	GO:0009636	response to toxic substance	19/322	344/23210	3.93e-07	7.28e-06	4.66e-06	Ccl5/Lcn2/Mt2/Ccl7/Mt1/Sod2/Ccl4/Hp/Fas/Slc7a11/Tnfaip3/Actb/Txn1/Glrx/Anxa1/Gch1/Nupr1/Kdm6b/Eif2ak2	19
GO:0042326	GO:0042326	negative regulation of phosphorylation	22/322	452/23210	4.15e-07	7.57e-06	4.85e-06	Il1b/Dusp2/Tnfaip3/Slfn1/Cdkn1a/Actb/Gadd45b/Dusp1/Samsn1/Socs3/Dab2/Apoe/Parp14/Birc3/Ptpn1/Gadd45g/Gadd45a/Ier3/Rnf149/Tnip1/Nupr1/Pid1	22
GO:0060760	GO:0060760	positive regulation of response to cytokine stimulus	8/322	51/23210	4.77e-07	8.57e-06	5.49e-06	Cd74/Zbp1/Irf7/Ifih1/Casp4/Parp14/Tlr2/Irgm1	8
GO:0001660	GO:0001660	fever generation	5/322	13/23210	5.85e-07	1.04e-05	6.67e-06	Ccl5/Il1rn/Il1b/Ptgs2/Il1a	5
GO:0002449	GO:0002449	lymphocyte mediated immunity	21/322	425/23210	5.99e-07	1.06e-05	6.8e-06	Cd74/Il1b/Rsad2/Fas/H2-Ab1/Cd40/Irf7/Stx11/H2-D1/Batf/H2-K1/Il4ra/Bcl3/Fgl2/H2-Q7/Icam1/Fcgr2b/Nlrp3/Pirb/Tap1/Clec2d	21
GO:0043270	GO:0043270	positive regulation of ion transport	18/322	322/23210	6.71e-07	1.18e-05	7.54e-06	Ccl5/Il1b/Ccl4/Cxcl10/Cebpb/Tspo/Ccl2/Ccl12/Glrx/Apoe/Cxcl1/Ccr1/Anxa2/Sumo1/Lgals3/Cox17/Il1a/Ptafr	18
GO:0006979	GO:0006979	response to oxidative stress	20/322	400/23210	9.3e-07	1.54e-05	9.84e-06	Lcn2/Sod2/Hp/Thbs1/Slc7a11/Prdx5/Tnfaip3/Txn1/Glrx/Mgst1/Cd38/Apoe/Anxa1/Gch1/Ptgs2/Gsr/Kdm6b/Txnrd1/Mcl1/Cflar	20
GO:0006925	GO:0006925	inflammatory cell apoptotic process	6/322	25/23210	9.65e-07	1.57e-05	1.01e-05	Ccl5/Fas/Slc7a11/Cd44/Anxa1/Fcgr2b	6
GO:0002831	GO:0002831	regulation of response to biotic stimulus	12/322	147/23210	1.04e-06	1.66e-05	1.06e-05	Ccl5/Il1b/Tnfaip3/Arg2/Cxcl1/Cd274/Il27/Ddx60/Fgl2/Tlr2/Zc3hav1/Ltf	12
GO:0042136	GO:0042136	neurotransmitter biosynthetic process	10/322	104/23210	1.89e-06	2.87e-05	1.84e-05	Sod2/Il1b/Hdc/Mmp8/Tspo/Cd47/Gch1/Ptgs2/Tlr2/Icam1	10
GO:0051852	GO:0051852	disruption by host of symbiont cells	5/322	16/23210	1.92e-06	2.89e-05	1.85e-05	Trem1/Trem3/Cxcl1/Pf4/Camp	5
GO:0051873	GO:0051873	killing by host of symbiont cells	5/322	16/23210	1.92e-06	2.89e-05	1.85e-05	Trem1/Trem3/Cxcl1/Pf4/Camp	5
GO:2001057	GO:2001057	reactive nitrogen species metabolic process	9/322	84/23210	2.52e-06	3.67e-05	2.35e-05	Sod2/Il1b/Mmp8/Tspo/Prdx5/Cd47/Ptgs2/Tlr2/Icam1	9
GO:2000106	GO:2000106	regulation of leukocyte apoptotic process	10/322	108/23210	2.68e-06	3.87e-05	2.48e-05	Ccl5/Cd74/Slc7a11/Bcl2a1a/Arg2/Cd44/Cd274/Anxa1/Lgals3/Fcgr2b	10
GO:0051090	GO:0051090	regulation of DNA-binding transcription factor activity	19/322	396/23210	3.19e-06	4.51e-05	2.89e-05	Il1b/Pim1/Cd40/Tnfaip3/Nfkbia/Traf1/Sumo1/Nfkbib/Tlr2/Csf3/Nupr1/Icam1/Fcgr2b/Eif2ak2/Nlrp3/Id2/Ltf/Cflar/Tax1bp1	19
GO:0150076	GO:0150076	neuroinflammatory response	8/322	65/23210	3.19e-06	4.51e-05	2.89e-05	Il1b/Fpr2/Mmp8/C5ar1/Ptgs2/Tlr2/Nupr1/Nampt	8
GO:2000116	GO:2000116	regulation of cysteine-type endopeptidase activity	14/322	226/23210	3.64e-06	5.06e-05	3.24e-05	Bcl2a1d/S100a8/Thbs1/S100a9/Fas/Plaur/Cd44/Casp4/Birc3/Ptgs2/Nlrp3/Ltf/Cflar/Rps27l	14
GO:0000768	GO:0000768	syncytium formation by plasma membrane fusion	8/322	67/23210	4.03e-06	5.55e-05	3.55e-05	Cxcl10/Il1f9/Ehd1/Cd44/Il4ra/Cxcl9/Ccl8/Cflar	8
GO:0140253	GO:0140253	cell-cell fusion	8/322	67/23210	4.03e-06	5.55e-05	3.55e-05	Cxcl10/Il1f9/Ehd1/Cd44/Il4ra/Cxcl9/Ccl8/Cflar	8
GO:1905954	GO:1905954	positive regulation of lipid localization	9/322	89/23210	4.09e-06	5.61e-05	3.59e-05	Il1b/Lipg/Ehd1/Nfkbia/Dab2/Apoe/Msr1/Anxa2/Il1a	9
GO:0034599	GO:0034599	cellular response to oxidative stress	15/322	268/23210	5.67e-06	7.32e-05	4.69e-05	Lcn2/Sod2/Thbs1/Slc7a11/Prdx5/Tnfaip3/Txn1/Glrx/Mgst1/Anxa1/Gch1/Gsr/Kdm6b/Mcl1/Cflar	15
GO:0010035	GO:0010035	response to inorganic substance	21/322	493/23210	6.2e-06	7.97e-05	5.1e-05	Lcn2/Mt2/Mt1/Sod2/Hp/Thbs1/Fas/Tnfaip3/Clic4/Txn1/Glrx/Iqgap1/Sumo1/Anxa1/Gch1/Crip1/Kdm6b/Il1a/Id2/Cp/Cflar	21
GO:0033029	GO:0033029	regulation of neutrophil apoptotic process	4/322	10/23210	7.15e-06	9.13e-05	5.84e-05	Slc7a11/Cd44/Anxa1/Fcgr2b	4
GO:0006809	GO:0006809	nitric oxide biosynthetic process	8/322	76/23210	1.05e-05	0.00013034	8.35e-05	Sod2/Il1b/Mmp8/Tspo/Cd47/Ptgs2/Tlr2/Icam1	8
GO:0043547	GO:0043547	positive regulation of GTPase activity	13/322	217/23210	1.16e-05	0.00014131	9.05e-05	Ccl5/Ccl7/Ccl4/Ccl3/Cd40/Ccl2/Ccl12/Ccl9/Cxcl13/Ccl17/Icam1/Ccl22/Ccl8	13
GO:1905517	GO:1905517	macrophage migration	7/322	56/23210	1.2e-05	0.000144695	9.27e-05	Ccl5/Ccl3/Thbs1/Ccl2/Ccl12/C5ar1/Lgals3	7
GO:0030100	GO:0030100	regulation of endocytosis	15/322	293/23210	1.64e-05	0.000192511	0.000123272	Il1b/Cd14/Fpr2/Ccl2/Cd47/Dab2/Apoe/Anxa2/Ptpn1/Tlr2/Rab20/Fgr/Lgals3/Il2rg/Fcgr2b	15
GO:0072503	GO:0072503	cellular divalent inorganic cation homeostasis	20/322	497/23210	2.34e-05	0.000263272	0.000168583	Cxcl2/Ccl5/Mt2/Mt1/Il1b/Cxcl10/Ccl3/Marcksl1/Fpr1/Fpr2/Cd52/Cd40/Ccl2/Cd38/Apoe/Cxcl1/C5ar1/Ccr1/Cxcl13/Ccrl2	20
GO:0000302	GO:0000302	response to reactive oxygen species	12/322	201/23210	2.6e-05	0.000290118	0.000185773	Lcn2/Sod2/Hp/Thbs1/Prdx5/Tnfaip3/Txn1/Glrx/Anxa1/Gch1/Kdm6b/Cflar	12
GO:0046890	GO:0046890	regulation of lipid biosynthetic process	11/322	170/23210	2.69e-05	0.000297641	0.000190591	Cd74/Il1b/Fpr2/Tspo/Dab2/Apoe/Anxa1/Ptgs2/Eif6/Il1a/Fabp5	11
GO:0001909	GO:0001909	leukocyte mediated cytotoxicity	10/322	141/23210	2.85e-05	0.000312581	0.000200157	Trem1/Ccl2/Stx11/H2-D1/Trem3/Cxcl1/H2-K1/H2-Q7/Tap1/Clec2d	10
GO:0002440	GO:0002440	production of molecular mediator of immune response	16/322	345/23210	2.89e-05	0.000316132	0.000202431	Cd74/Il1b/Rsad2/Fas/H2-Ab1/Cd40/Tnfaip3/Trem1/Trem3/Batf/Il4ra/Fgl2/Tlr2/Fcgr2b/Nlrp3/Samhd1	16
GO:0044546	GO:0044546	NLRP3 inflammasome complex assembly	4/322	14/23210	3.26e-05	0.000354037	0.000226703	Trim30a/Gbp5/Eif2ak2/Nlrp3	4
GO:1905952	GO:1905952	regulation of lipid localization	10/322	145/23210	3.63e-05	0.000390539	0.000250076	Il1b/Thbs1/Lipg/Ehd1/Nfkbia/Dab2/Apoe/Msr1/Anxa2/Il1a	10
GO:0062012	GO:0062012	regulation of small molecule metabolic process	16/322	359/23210	4.66e-05	0.000490269	0.000313937	Cd74/Il1b/Slc7a11/Tspo/Plek/Dab2/Apoe/Anxa1/Slc2a6/Ptgs2/Ier3/Nupr1/Eif6/Fabp5/Pid1/Ptafr	16
GO:0032370	GO:0032370	positive regulation of lipid transport	7/322	69/23210	4.79e-05	0.000499064	0.000319569	Il1b/Lipg/Nfkbia/Dab2/Apoe/Anxa2/Il1a	7
GO:0008360	GO:0008360	regulation of cell shape	10/322	150/23210	4.84e-05	0.000503824	0.000322617	Ccl3/Ccl2/Ccl12/Gas7/Rnd1/Anxa1/Sema4a/Fgr/Myl12a/Icam1	10
GO:0120162	GO:0120162	positive regulation of cold-induced thermogenesis	8/322	96/23210	5.79e-05	0.000585118	0.000374673	Lcn2/Plac8/Cebpb/G0s2/Gadd45g/Il4ra/Kdm6b/Fabp5	8
GO:0043087	GO:0043087	regulation of GTPase activity	14/322	295/23210	7.12e-05	0.0007007	0.000448684	Ccl5/Ccl7/Ccl4/Ccl3/Cd40/Ccl2/Ccl12/Ccl9/Iqgap1/Cxcl13/Ccl17/Icam1/Ccl22/Ccl8	14
GO:1904646	GO:1904646	cellular response to amyloid-beta	5/322	32/23210	7.38e-05	0.000716687	0.000458921	Fpr2/Casp4/Icam1/Fcgr2b/Vcam1	5
GO:0061900	GO:0061900	glial cell activation	6/322	53/23210	9.03e-05	0.00084805	0.000543037	Il1b/Fpr2/Mmp8/C5ar1/Tlr2/Nampt	6
GO:0034381	GO:0034381	plasma lipoprotein particle clearance	5/322	35/23210	0.000114924	0.00105309	0.000674335	Lipg/Ehd1/Apoe/Msr1/Anxa2	5
GO:0032970	GO:0032970	regulation of actin filament-based process	16/322	393/23210	0.000133923	0.00121218	0.000776205	Sdc4/Plek/Cd47/Pde4b/Pfn1/Rnd1/Sumo1/Gmfg/Tlr2/Vasp/Csf3/Fgr/Icam1/Il1a/Actr3/Abracl	16
GO:0097237	GO:0097237	cellular response to toxic substance	10/322	170/23210	0.000137808	0.00124431	0.000796775	Lcn2/Ccl7/Sod2/Tnfaip3/Actb/Txn1/Glrx/Anxa1/Gch1/Kdm6b	10
GO:0002577	GO:0002577	regulation of antigen processing and presentation	4/322	20/23210	0.000147795	0.001328	0.000850368	Cd74/Thbs1/H2-Ab1/Fgl2	4
GO:0007015	GO:0007015	actin filament organization	16/322	400/23210	0.000163754	0.00144682	0.000926452	Sdc4/Plek/Cd47/Tpm4/Casp4/Gas7/Pfn1/Rnd1/Msrb1/Gmfg/Tlr2/Vasp/Csf3/Icam1/Actr3/Rac2	16
GO:0042060	GO:0042060	wound healing	15/322	360/23210	0.000168163	0.00147986	0.000947609	Sdc4/Thbs1/S100a9/Slc7a11/Ccl2/Plek/Cdkn1a/Cd44/Apoe/Anxa2/Anxa1/Pf4/Il1a/Serpinb2/Cflar	15
GO:0014002	GO:0014002	astrocyte development	5/322	38/23210	0.000171751	0.00149254	0.000955728	Il1b/Fpr2/S100a8/S100a9/C5ar1	5
GO:1904645	GO:1904645	response to amyloid-beta	5/322	38/23210	0.000171751	0.00149254	0.000955728	Fpr2/Casp4/Icam1/Fcgr2b/Vcam1	5
GO:0051235	GO:0051235	maintenance of location	14/322	322/23210	0.000178423	0.00154328	0.000988218	Lcn2/Il1b/Cxcl10/Fth1/Srgn/Ehd1/Tspo/Nfkbia/Txn1/Apoe/Msr1/Pfn1/Nfkbib/Plin2	14
GO:0055074	GO:0055074	calcium ion homeostasis	18/322	489/23210	0.00018246	0.00154923	0.000992031	Cxcl2/Ccl5/Il1b/Cxcl10/Ccl3/Marcksl1/Fpr1/Fpr2/Cd52/Cd40/Ccl2/Cd38/Apoe/Cxcl1/C5ar1/Ccr1/Cxcl13/Ccrl2	18
GO:2000045	GO:2000045	regulation of G1/S transition of mitotic cell cycle	8/322	114/23210	0.00019368	0.001637	0.00104823	Ccnd2/Ccl12/Slfn1/Cdkn1a/Psme2/Anxa1/Id2/Rps27l	8
GO:0097006	GO:0097006	regulation of plasma lipoprotein particle levels	6/322	61/23210	0.000198938	0.00167379	0.00107179	Lipg/Ehd1/Apoe/Msr1/Anxa2/Pla2g7	6
GO:0045862	GO:0045862	positive regulation of proteolysis	14/322	328/23210	0.000215697	0.00180251	0.00115421	Il1b/S100a8/S100a9/Fas/Dab2/Casp4/Apoe/Psme2/Sumo1/Tnip1/Nupr1/Nlrp3/Tank/Rps27l	14
GO:0031620	GO:0031620	regulation of fever generation	3/322	10/23210	0.000295313	0.00232606	0.00148946	Ccl5/Il1b/Ptgs2	3
GO:2000644	GO:2000644	regulation of receptor catabolic process	3/322	10/23210	0.000295313	0.00232606	0.00148946	Apoe/Anxa2/Ptpn1	3
GO:0035690	GO:0035690	cellular response to drug	15/322	380/23210	0.000300129	0.00235898	0.00151054	Lcn2/Ccl7/Il1b/Ccl4/Thbs1/Tnfaip3/Actb/Cd69/Txn1/Glrx/Pde4b/Anxa1/Rnf149/Kdm6b/Cflar	15
GO:0002269	GO:0002269	leukocyte activation involved in inflammatory response	5/322	45/23210	0.000386199	0.00291777	0.00186836	Fpr2/Mmp8/C5ar1/Tlr2/Nampt	5
GO:1902905	GO:1902905	positive regulation of supramolecular fiber organization	10/322	195/23210	0.000415683	0.00307771	0.00197077	Sdc4/Plek/Cd47/Gda/Pfn1/Gmfg/Vasp/Csf3/Icam1/Actr3	10
GO:1903579	GO:1903579	negative regulation of ATP metabolic process	4/322	26/23210	0.000427087	0.00312465	0.00200083	Tspo/Ier3/Nupr1/Pid1	4
GO:1905523	GO:1905523	positive regulation of macrophage migration	4/322	26/23210	0.000427087	0.00312465	0.00200083	Ccl5/Thbs1/Ccl2/C5ar1	4
GO:0033002	GO:0033002	muscle cell proliferation	11/322	234/23210	0.000454117	0.00330933	0.00211909	Ccl5/Sod2/Thbs1/Pim1/Tnfaip3/Cdkn1a/Ptgs2/Nampt/Id2/Cflar/Ptafr	11
GO:0048660	GO:0048660	regulation of smooth muscle cell proliferation	9/322	163/23210	0.000470759	0.00341715	0.00218813	Ccl5/Sod2/Thbs1/Tnfaip3/Cdkn1a/Ptgs2/Nampt/Id2/Ptafr	9
GO:0031341	GO:0031341	regulation of cell killing	8/322	131/23210	0.000497129	0.00356661	0.00228383	Ccl2/Pglyrp1/H2-D1/Cxcl1/H2-K1/H2-Q7/Tap1/Clec2d	8
GO:0050873	GO:0050873	brown fat cell differentiation	5/322	48/23210	0.000523214	0.00373926	0.00239439	Plac8/Cebpb/Lrg1/Ptgs2/Metrnl	5
GO:0051098	GO:0051098	regulation of binding	15/322	403/23210	0.000554208	0.00392938	0.00251613	Slpi/Mmp8/Plscr1/Ifit2/Actb/Plaur/Txn1/Dab2/Apoe/Anxa2/Sumo1/Csf3/Lgals3/Actr3/Id2	15
GO:0002367	GO:0002367	cytokine production involved in immune response	7/322	102/23210	0.000555124	0.00392938	0.00251613	Cd74/Il1b/Rsad2/Trem1/Trem3/Tlr2/Nlrp3	7
GO:0010507	GO:0010507	negative regulation of autophagy	6/322	74/23210	0.000570976	0.00400498	0.00256453	Tspo/Chmp4b/Tnfaip3/Nupr1/Nampt/Mcl1	6
GO:1902930	GO:1902930	regulation of alcohol biosynthetic process	5/322	50/23210	0.000632951	0.00435536	0.0027889	Il1b/Plek/Dab2/Apoe/Ptafr	5
GO:0000082	GO:0000082	G1/S transition of mitotic cell cycle	9/322	171/23210	0.00066527	0.00454397	0.00290967	Ccnd2/Ccl12/Slfn1/Cdkn1a/Psme2/Anxa1/Bach1/Id2/Rps27l	9
GO:0050688	GO:0050688	regulation of defense response to virus	6/322	77/23210	0.000705868	0.00468302	0.00299871	Ccl5/Il1b/Il27/Ddx60/Fgl2/Zc3hav1	6
GO:0010876	GO:0010876	lipid localization	14/322	370/23210	0.000717144	0.00473239	0.00303032	Il1b/Thbs1/Lipg/Ehd1/Tspo/Nfkbia/Dab2/Apoe/Msr1/Anxa2/Anxa1/Il1a/Stard7/Plin2	14
GO:1901570	GO:1901570	fatty acid derivative biosynthetic process	5/322	52/23210	0.000759075	0.00493866	0.0031624	Cd74/Il1b/Anxa1/Ptgs2/Fabp5	5
GO:0061041	GO:0061041	regulation of wound healing	8/322	141/23210	0.000807689	0.00522739	0.00334729	Thbs1/S100a9/Ccl2/Plek/Cdkn1a/Apoe/Anxa2/Anxa1	8
GO:0048144	GO:0048144	fibroblast proliferation	7/322	109/23210	0.000825015	0.00532091	0.00340718	Cd74/Sod2/Fth1/Cdkn1a/Fosl2/Anxa2/Nupr1	7
GO:0106106	GO:0106106	cold-induced thermogenesis	8/322	142/23210	0.000845801	0.0054049	0.00346096	Lcn2/Plac8/Cebpb/G0s2/Gadd45g/Il4ra/Kdm6b/Fabp5	8
GO:0120161	GO:0120161	regulation of cold-induced thermogenesis	8/322	142/23210	0.000845801	0.0054049	0.00346096	Lcn2/Plac8/Cebpb/G0s2/Gadd45g/Il4ra/Kdm6b/Fabp5	8
GO:0048711	GO:0048711	positive regulation of astrocyte differentiation	3/322	14/23210	0.000859612	0.00544912	0.00348927	Il1b/Actr3/Id2	3
GO:0009895	GO:0009895	negative regulation of catabolic process	12/322	294/23210	0.000888363	0.00560259	0.00358754	Il1b/Hp/Tspo/Chmp4b/Tnfaip3/Anxa2/Ier3/Nupr1/Nampt/Mapkapk2/Mcl1/N4bp1	12
GO:0001503	GO:0001503	ossification	14/322	381/23210	0.000950802	0.0059357	0.00380085	Isg15/Rsad2/Ifi204/Srgn/Cebpb/H3f3b/Ifitm1/Ccr1/Ptgs2/Mmp13/H3f3a/Fgr/Id2/Ltf	14
GO:0051495	GO:0051495	positive regulation of cytoskeleton organization	10/322	218/23210	0.000984239	0.00611351	0.00391471	Sdc4/Plek/Cd47/Gda/Pfn1/Gmfg/Vasp/Csf3/Icam1/Actr3	10
GO:0060700	GO:0060700	regulation of ribonuclease activity	3/322	15/23210	0.00106352	0.00655814	0.00419942	Oasl1/Oasl2/Oas1a	3
GO:0032956	GO:0032956	regulation of actin cytoskeleton organization	13/322	344/23210	0.00111306	0.00678836	0.00434684	Sdc4/Plek/Cd47/Pfn1/Rnd1/Gmfg/Tlr2/Vasp/Csf3/Fgr/Icam1/Il1a/Actr3	13
GO:0006898	GO:0006898	receptor-mediated endocytosis	10/322	222/23210	0.00112916	0.00687523	0.00440246	Ifitm3/Cd14/Fpr2/Dab2/Apoe/Msr1/Anxa2/Cxcl16/Fcgr2b/Mrc1	10
GO:1900407	GO:1900407	regulation of cellular response to oxidative stress	6/322	85/23210	0.00118727	0.0071818	0.00459877	Sod2/Slc7a11/Txn1/Glrx/Gch1/Mcl1	6
GO:0002467	GO:0002467	germinal center formation	3/322	16/23210	0.00129556	0.00772329	0.00494551	Tnfaip3/Bcl3/Nfkb2	3
GO:0019835	GO:0019835	cytolysis	4/322	35/23210	0.00135608	0.00799396	0.00511883	Lyz2/Pglyrp1/Fgl2/Pf4	4
GO:0045727	GO:0045727	positive regulation of translation	7/322	120/23210	0.00144784	0.0084943	0.00543921	Thbs1/Rbm3/Bcl3/Eif6/Serp1/Ptafr/Rps27l	7
GO:0062013	GO:0062013	positive regulation of small molecule metabolic process	8/322	155/23210	0.00148612	0.00870509	0.00557419	Cd74/Il1b/Dab2/Anxa1/Ptgs2/Nupr1/Pid1/Ptafr	8
GO:1990845	GO:1990845	adaptive thermogenesis	8/322	156/23210	0.00154799	0.00902468	0.00577884	Lcn2/Plac8/Cebpb/G0s2/Gadd45g/Il4ra/Kdm6b/Fabp5	8
GO:0140131	GO:0140131	positive regulation of lymphocyte chemotaxis	3/322	17/23210	0.0015571	0.0090351	0.00578551	Ccl5/Ccl4/Cxcl13	3
GO:0046496	GO:0046496	nicotinamide nucleotide metabolic process	8/322	158/23210	0.00167786	0.00966011	0.00618572	Prdx5/Slc2a6/Ier3/Nupr1/Eif6/Nampt/Txnrd1/Nadk	8
GO:0030838	GO:0030838	positive regulation of actin filament polymerization	6/322	92/23210	0.00178583	0.0101866	0.00652288	Pfn1/Gmfg/Vasp/Csf3/Icam1/Actr3	6
GO:0045454	GO:0045454	cell redox homeostasis	5/322	63/23210	0.00181372	0.0102807	0.00658312	Prdx5/Txn1/Glrx/Gsr/Txnrd1	5
GO:0031214	GO:0031214	biomineral tissue development	8/322	160/23210	0.00181621	0.0102807	0.00658312	Isg15/Srgn/Cebpb/Ccr1/Anxa2/Ptgs2/Mmp13/Fgr	8
GO:0048265	GO:0048265	response to pain	4/322	38/23210	0.00185043	0.0103479	0.00662614	Thbs1/Tspo/Gch1/Osm	4
GO:0006906	GO:0006906	vesicle fusion	6/322	94/23210	0.00199277	0.0110438	0.00707174	Samd9l/Stx11/Anxa2/Anxa1/Rab8b/Rab20	6
GO:1902882	GO:1902882	regulation of response to oxidative stress	6/322	94/23210	0.00199277	0.0110438	0.00707174	Sod2/Slc7a11/Txn1/Glrx/Gch1/Mcl1	6
GO:0009266	GO:0009266	response to temperature stimulus	8/322	163/23210	0.00204044	0.0112239	0.0071871	Plac8/Ccl2/Pde4b/Rbm3/Sumo1/Il1a/Osm/Metrnl	8
GO:0010623	GO:0010623	programmed cell death involved in cell development	3/322	19/23210	0.0021738	0.0118869	0.00761159	Il1b/Casp4/Il1a	3
GO:0072524	GO:0072524	pyridine-containing compound metabolic process	8/322	165/23210	0.00220165	0.0120214	0.00769774	Prdx5/Slc2a6/Ier3/Nupr1/Eif6/Nampt/Txnrd1/Nadk	8
GO:0006887	GO:0006887	exocytosis	13/322	375/23210	0.00238331	0.012937	0.00828402	Ccl5/Sdc4/Tnfaip2/Plek/Glrx/Stx11/Ccr1/Anxa1/Il4ra/Rab8b/Fgr/Rac2/Ptafr	13
GO:1905521	GO:1905521	regulation of macrophage migration	4/322	41/23210	0.00245739	0.0132781	0.00850248	Ccl5/Thbs1/Ccl2/C5ar1	4
GO:0034368	GO:0034368	protein-lipid complex remodeling	3/322	20/23210	0.00253133	0.0134834	0.00863393	Lipg/Apoe/Pla2g7	3
GO:0034369	GO:0034369	plasma lipoprotein particle remodeling	3/322	20/23210	0.00253133	0.0134834	0.00863393	Lipg/Apoe/Pla2g7	3
GO:0042176	GO:0042176	regulation of protein catabolic process	13/322	378/23210	0.00255254	0.0135574	0.00868129	Il1b/Samd9l/Tnfaip3/Trim30a/Dab2/Apoe/Psme2/Anxa2/Sumo1/Ier3/Nupr1/Tiparp/N4bp1	13
GO:0062014	GO:0062014	negative regulation of small molecule metabolic process	6/322	99/23210	0.00258934	0.0137332	0.00879385	Tspo/Plek/Apoe/Ier3/Nupr1/Pid1	6
GO:0061025	GO:0061025	membrane fusion	7/322	133/23210	0.00260073	0.0137739	0.0088199	Samd9l/Stx11/Anxa2/Anxa1/Rab8b/Mx1/Rab20	7
GO:0050673	GO:0050673	epithelial cell proliferation	14/322	425/23210	0.00262294	0.0138716	0.00888248	Ccl5/Thbs1/Ccnd2/Cebpb/Tnfaip3/Lrg1/Ccl2/Ccl12/Dab2/Apoe/C5ar1/Nupr1/Id2/Cflar	14
GO:0006909	GO:0006909	phagocytosis	12/322	336/23210	0.00272024	0.014159	0.00906652	Il1b/Fpr2/Thbs1/Ccl2/Cd47/Msr1/Anxa1/Tlr2/Rab20/Fgr/Il2rg/Fcgr2b	12
GO:0051188	GO:0051188	cofactor biosynthetic process	10/322	251/23210	0.00278392	0.0144076	0.00922573	Sod2/Cybb/Slc7a11/Gch1/Slc2a6/Ier3/Nupr1/Eif6/Nampt/Nadk	10
GO:0051651	GO:0051651	maintenance of location in cell	6/322	101/23210	0.00286213	0.0147777	0.00946269	Fth1/Srgn/Tspo/Txn1/Apoe/Pfn1	6
GO:0051770	GO:0051770	positive regulation of nitric-oxide synthase biosynthetic process	3/322	21/23210	0.00292312	0.0149427	0.00956838	Ccl2/Tlr2/Nampt	3
GO:0110053	GO:0110053	regulation of actin filament organization	10/322	255/23210	0.00311664	0.0158452	0.0101463	Sdc4/Plek/Cd47/Pfn1/Gmfg/Tlr2/Vasp/Csf3/Icam1/Actr3	10
GO:0035634	GO:0035634	response to stilbenoid	3/322	22/23210	0.00335019	0.01676	0.0107321	Saa3/Ifit3/Usp18	3
GO:0006733	GO:0006733	oxidoreduction coenzyme metabolic process	8/322	177/23210	0.00339011	0.0169368	0.0108453	Prdx5/Slc2a6/Ier3/Nupr1/Eif6/Nampt/Txnrd1/Nadk	8
GO:0006110	GO:0006110	regulation of glycolytic process	4/322	46/23210	0.00375109	0.0182478	0.0116847	Slc2a6/Ier3/Nupr1/Eif6	4
GO:0048536	GO:0048536	spleen development	4/322	46/23210	0.00375109	0.0182478	0.0116847	Samd9l/Fas/Bcl3/Nfkb2	4
GO:0035743	GO:0035743	CD4-positive, alpha-beta T cell cytokine production	3/322	23/23210	0.00381351	0.0183584	0.0117556	Il1b/Rsad2/Nlrp3	3
GO:0071276	GO:0071276	cellular response to cadmium ion	3/322	23/23210	0.00381351	0.0183584	0.0117556	Mt2/Mt1/Sumo1	3
GO:0019233	GO:0019233	sensory perception of pain	7/322	143/23210	0.00388856	0.018643	0.0119378	Il1rn/Ccl2/Ptgs2/Fcgr4/Il1a/Fabp5/Ptafr	7
GO:0034250	GO:0034250	positive regulation of cellular amide metabolic process	7/322	144/23210	0.00403992	0.0191741	0.0122779	Thbs1/Rbm3/Bcl3/Eif6/Serp1/Ptafr/Rps27l	7
GO:0045907	GO:0045907	positive regulation of vasoconstriction	4/322	47/23210	0.00405593	0.0192254	0.0123108	Cd38/Ptgs2/Icam1/Ptafr	4
GO:0051262	GO:0051262	protein tetramerization	8/322	183/23210	0.00414578	0.0196011	0.0125513	Ccl5/Cd74/Sod2/Gbp5/Anxa2/Vasp/Txnrd1/Samhd1	8
GO:0030193	GO:0030193	regulation of blood coagulation	5/322	77/23210	0.00435767	0.020368	0.0130424	Thbs1/S100a9/Plek/Apoe/Anxa2	5
GO:1900046	GO:1900046	regulation of hemostasis	5/322	78/23210	0.00460436	0.0214137	0.013712	Thbs1/S100a9/Plek/Apoe/Anxa2	5
GO:0043300	GO:0043300	regulation of leukocyte degranulation	4/322	49/23210	0.00471495	0.0218458	0.0139886	Il4ra/Fgr/Rac2/Ptafr	4
GO:0043062	GO:0043062	extracellular structure organization	11/322	315/23210	0.00475935	0.0220138	0.0140962	Sdc4/Lipg/Mmp8/Apoe/Anxa2/Bcl3/Mmp13/Lgals3/Nfkb2/Pla2g7/Cflar	11
GO:0150077	GO:0150077	regulation of neuroinflammatory response	3/322	25/23210	0.00485243	0.02215	0.0141835	Mmp8/Ptgs2/Nupr1	3
GO:1901617	GO:1901617	organic hydroxy compound biosynthetic process	9/322	229/23210	0.00486786	0.0221658	0.0141936	Il1b/Hdc/Slc7a11/Plek/Dab2/Apoe/Gch1/Ch25h/Ptafr	9
GO:0072525	GO:0072525	pyridine-containing compound biosynthetic process	6/322	113/23210	0.00497298	0.0226167	0.0144823	Slc2a6/Ier3/Nupr1/Eif6/Nampt/Nadk	6
GO:0033003	GO:0033003	regulation of mast cell activation	4/322	50/23210	0.00506991	0.023001	0.0147284	Plscr1/Il4ra/Fgr/Rac2	4
GO:0070613	GO:0070613	regulation of protein processing	5/322	80/23210	0.00512727	0.0232043	0.0148586	Il1b/Il1r2/Thbs1/Birc3/Anxa2	5
GO:0050818	GO:0050818	regulation of coagulation	5/322	81/23210	0.00540389	0.024276	0.0155448	Thbs1/S100a9/Plek/Apoe/Anxa2	5
GO:0006026	GO:0006026	aminoglycan catabolic process	3/322	26/23210	0.00542965	0.024276	0.0155448	Cd44/Pglyrp1/Chil3	3
GO:0010829	GO:0010829	negative regulation of glucose transmembrane transport	3/322	26/23210	0.00542965	0.024276	0.0155448	Il1b/Fabp5/Pid1	3
GO:0051767	GO:0051767	nitric-oxide synthase biosynthetic process	3/322	26/23210	0.00542965	0.024276	0.0155448	Ccl2/Tlr2/Nampt	3
GO:0072574	GO:0072574	hepatocyte proliferation	3/322	26/23210	0.00542965	0.024276	0.0155448	Cebpb/Tnfaip3/Cflar	3
GO:0072575	GO:0072575	epithelial cell proliferation involved in liver morphogenesis	3/322	26/23210	0.00542965	0.024276	0.0155448	Cebpb/Tnfaip3/Cflar	3
GO:0001505	GO:0001505	regulation of neurotransmitter levels	12/322	372/23210	0.00607552	0.0266488	0.0170642	Sod2/Il1b/Hdc/Mmp8/Slc7a11/Tspo/Cd47/Stx11/Gch1/Ptgs2/Tlr2/Icam1	12
GO:0009914	GO:0009914	hormone transport	12/322	373/23210	0.00620183	0.0271706	0.0173983	Ccl5/Il1rn/Il1b/Ttr/Glrx/Dab2/Cd38/Anxa1/Rab8b/Osm/Nadk/Serp1	12
GO:0007596	GO:0007596	blood coagulation	7/322	156/23210	0.00622461	0.0272382	0.0174416	Thbs1/S100a9/Slc7a11/Plek/Apoe/Anxa2/Pf4	7
GO:0051930	GO:0051930	regulation of sensory perception of pain	4/322	53/23210	0.00624109	0.0272459	0.0174465	Fcgr4/Il1a/Fabp5/Ptafr	4
GO:0003158	GO:0003158	endothelium development	6/322	119/23210	0.00637753	0.0277677	0.0177807	Il1b/Cxcl10/Clic4/Anxa2/Kdm6b/Icam1	6
GO:0009896	GO:0009896	positive regulation of catabolic process	13/322	422/23210	0.00638313	0.0277677	0.0177807	Il1b/Tnfaip3/Trim30a/Dab2/Apoe/Ptpn1/Sumo1/Ier3/Tlr2/Nupr1/Tiparp/Irgm1/Zc3hav1	13
GO:0010594	GO:0010594	regulation of endothelial cell migration	7/322	157/23210	0.00643987	0.0279817	0.0179177	Thbs1/Cd40/Apoe/Anxa1/Cxcl13/Sema4a/Ptgs2	7
GO:0007599	GO:0007599	hemostasis	7/322	158/23210	0.00666062	0.0286222	0.0183278	Thbs1/S100a9/Slc7a11/Plek/Apoe/Anxa2/Pf4	7
GO:0030511	GO:0030511	positive regulation of transforming growth factor beta receptor signaling pathway	3/322	28/23210	0.00670325	0.0286222	0.0183278	Thbs1/Lrg1/Dab2	3
GO:1903846	GO:1903846	positive regulation of cellular response to transforming growth factor beta stimulus	3/322	28/23210	0.00670325	0.0286222	0.0183278	Thbs1/Lrg1/Dab2	3
GO:0032388	GO:0032388	positive regulation of intracellular transport	8/322	200/23210	0.00700019	0.029583	0.0189431	Ehd1/Ccl2/Dab2/Anxa2/Ptgs2/Il4ra/Fgr/Actr3	8
GO:0043470	GO:0043470	regulation of carbohydrate catabolic process	4/322	55/23210	0.00711408	0.0299617	0.0191856	Slc2a6/Ier3/Nupr1/Eif6	4
GO:0048284	GO:0048284	organelle fusion	6/322	122/23210	0.00717875	0.0301997	0.019338	Samd9l/Stx11/Anxa2/Anxa1/Rab8b/Rab20	6
GO:0003018	GO:0003018	vascular process in circulatory system	8/322	203/23210	0.00762868	0.0317676	0.0203419	Sod2/Ccl4/Cd38/Apoe/Gch1/Ptgs2/Icam1/Ptafr	8
GO:0007568	GO:0007568	aging	9/322	247/23210	0.00785783	0.0325388	0.0208358	Sod2/Cdkn1a/Arg2/Ifi27l2a/Apoe/Nampt/March5/Id2/Serp1	9
GO:2000347	GO:2000347	positive regulation of hepatocyte proliferation	2/322	10/23210	0.00802204	0.032719	0.0209512	Tnfaip3/Cflar	2
GO:0006914	GO:0006914	autophagy	12/322	386/23210	0.00804092	0.032719	0.0209512	S100a8/S100a9/Tspo/Chmp4b/Tnfaip3/Trim30a/Iigp1/Tlr2/Nupr1/Nampt/Irgm1/Mcl1	12
GO:0061919	GO:0061919	process utilizing autophagic mechanism	12/322	386/23210	0.00804092	0.032719	0.0209512	S100a8/S100a9/Tspo/Chmp4b/Tnfaip3/Trim30a/Iigp1/Tlr2/Nupr1/Nampt/Irgm1/Mcl1	12
GO:0010212	GO:0010212	response to ionizing radiation	6/322	125/23210	0.00805035	0.032719	0.0209512	Sod2/Ccnd2/Cdkn1a/Anxa1/Gadd45a/Tank	6
GO:0099175	GO:0099175	regulation of postsynapse organization	6/322	125/23210	0.00805035	0.032719	0.0209512	Srgn/Slc7a11/Chmp4b/Apoe/Actr3/Fcgr2b	6
GO:0019080	GO:0019080	viral gene expression	4/322	57/23210	0.00806407	0.032719	0.0209512	Ccl5/Ifitm3/Ccl4/Pfn1	4
GO:0031345	GO:0031345	negative regulation of cell projection organization	8/322	205/23210	0.00807066	0.032719	0.0209512	H2-D1/Dab2/Cd38/Apoe/Sema4a/H2-K1/Actr3/Lgals1	8
GO:0042744	GO:0042744	hydrogen peroxide catabolic process	3/322	30/23210	0.00813999	0.032719	0.0209512	Hp/Prdx5/Txnrd1	3
GO:0006749	GO:0006749	glutathione metabolic process	4/322	59/23210	0.00909366	0.0361598	0.0231544	Sod2/Slc7a11/Mgst1/Gsr	4
GO:0045776	GO:0045776	negative regulation of blood pressure	4/322	60/23210	0.00963909	0.0378522	0.0242382	Sod2/Gch1/Ier3/Ptafr	4
GO:0031055	GO:0031055	chromatin remodeling at centromere	2/322	11/23210	0.00971541	0.0378522	0.0242382	H3f3b/H3f3a	2
GO:0031507	GO:0031507	heterochromatin assembly	2/322	11/23210	0.00971541	0.0378522	0.0242382	H3f3b/H3f3a	2
GO:0034115	GO:0034115	negative regulation of heterotypic cell-cell adhesion	2/322	11/23210	0.00971541	0.0378522	0.0242382	Il1rn/Tnfaip3	2
GO:0070587	GO:0070587	regulation of cell-cell adhesion involved in gastrulation	2/322	11/23210	0.00971541	0.0378522	0.0242382	Il1rn/Tnfaip3	2
GO:0090148	GO:0090148	membrane fission	2/322	11/23210	0.00971541	0.0378522	0.0242382	Chmp4b/Mx1	2
GO:0097113	GO:0097113	AMPA glutamate receptor clustering	2/322	11/23210	0.00971541	0.0378522	0.0242382	Slc7a11/Apoe	2
GO:0046883	GO:0046883	regulation of hormone secretion	10/322	302/23210	0.00990766	0.0384467	0.0246188	Ccl5/Il1b/Glrx/Dab2/Cd38/Anxa1/Rab8b/Osm/Nadk/Serp1	10
GO:0035296	GO:0035296	regulation of tube diameter	7/322	173/23210	0.0106878	0.0408321	0.0261463	Sod2/Cd38/Apoe/Gch1/Ptgs2/Icam1/Ptafr	7
GO:0050880	GO:0050880	regulation of blood vessel size	7/322	173/23210	0.0106878	0.0408321	0.0261463	Sod2/Cd38/Apoe/Gch1/Ptgs2/Icam1/Ptafr	7
GO:0097746	GO:0097746	regulation of blood vessel diameter	7/322	173/23210	0.0106878	0.0408321	0.0261463	Sod2/Cd38/Apoe/Gch1/Ptgs2/Icam1/Ptafr	7
GO:0032308	GO:0032308	positive regulation of prostaglandin secretion	2/322	12/23210	0.0115524	0.042982	0.0275229	Il1b/Il1a	2
GO:0032799	GO:0032799	low-density lipoprotein receptor particle metabolic process	2/322	12/23210	0.0115524	0.042982	0.0275229	Apoe/Anxa2	2
GO:0043312	GO:0043312	neutrophil degranulation	2/322	12/23210	0.0115524	0.042982	0.0275229	Stx11/Ptafr	2
GO:0070586	GO:0070586	cell-cell adhesion involved in gastrulation	2/322	12/23210	0.0115524	0.042982	0.0275229	Il1rn/Tnfaip3	2
GO:0032233	GO:0032233	positive regulation of actin filament bundle assembly	4/322	64/23210	0.0120318	0.0444974	0.0284933	Sdc4/Plek/Cd47/Pfn1	4
GO:0071479	GO:0071479	cellular response to ionizing radiation	4/322	64/23210	0.0120318	0.0444974	0.0284933	Ccnd2/Cdkn1a/Gadd45a/Tank	4
GO:0090398	GO:0090398	cellular senescence	4/322	64/23210	0.0120318	0.0444974	0.0284933	Cdkn1a/Arg2/Nampt/Id2	4
GO:0043304	GO:0043304	regulation of mast cell degranulation	3/322	35/23210	0.0124725	0.0458067	0.0293317	Il4ra/Fgr/Rac2	3
GO:0030336	GO:0030336	negative regulation of cell migration	9/322	268/23210	0.0129213	0.0473142	0.030297	Il1rn/Cd74/Thbs1/Fas/Ccl12/Clic4/Dusp1/Apoe/Cxcl13	9
GO:0051271	GO:0051271	negative regulation of cellular component movement	10/322	316/23210	0.0132789	0.048111	0.0308072	Il1rn/Cd74/Thbs1/Fas/Ccl12/Clic4/Dusp1/Apoe/Cxcl13/Sema4a	10
GO:0003417	GO:0003417	growth plate cartilage development	3/322	36/23210	0.0134692	0.048111	0.0308072	Thbs1/Anxa2/Mmp13	3
GO:0033006	GO:0033006	regulation of mast cell activation involved in immune response	3/322	36/23210	0.0134692	0.048111	0.0308072	Il4ra/Fgr/Rac2	3
GO:0032060	GO:0032060	bleb assembly	2/322	13/23210	0.0135288	0.048111	0.0308072	Emp3/Actr3	2
GO:0036296	GO:0036296	response to increased oxygen levels	2/322	13/23210	0.0135288	0.048111	0.0308072	Sod2/Fas	2
GO:0042994	GO:0042994	cytoplasmic sequestering of transcription factor	2/322	13/23210	0.0135288	0.048111	0.0308072	Nfkbia/Nfkbib	2
GO:0060546	GO:0060546	negative regulation of necroptotic process	2/322	13/23210	0.0135288	0.048111	0.0308072	Birc3/Cflar	2
GO:0090085	GO:0090085	regulation of protein deubiquitination	2/322	13/23210	0.0135288	0.048111	0.0308072	Tnip1/Tank	2
GO:0090594	GO:0090594	inflammatory response to wounding	2/322	13/23210	0.0135288	0.048111	0.0308072	Cd44/Il1a	2
GO:1902170	GO:1902170	cellular response to reactive nitrogen species	2/322	13/23210	0.0135288	0.048111	0.0308072	Thbs1/Cflar	2
GO:1902902	GO:1902902	negative regulation of autophagosome assembly	2/322	13/23210	0.0135288	0.048111	0.0308072	Chmp4b/Nupr1	2
GO:1902916	GO:1902916	positive regulation of protein polyubiquitination	2/322	13/23210	0.0135288	0.048111	0.0308072	Birc3/Nmi	2
GO:1902950	GO:1902950	regulation of dendritic spine maintenance	2/322	13/23210	0.0135288	0.048111	0.0308072	Apoe/Fcgr2b	2

## Sheet: IPA items for c13-c16(Fig.4e)
IPA items of ADEM genes, accumulative hypergeometric test for statistical analysis . Related to Figure 4e.
Ingenuity Canonical Pathways	-log(p-value)	zScore	Ratio	Molecules
Granulocyte Adhesion and Diapedesis	24.5		0.164	C5AR1,CCL17,Ccl2,CCL2,CCL22,CCL3L3,CCL4,CCL5,Ccl7,Ccl8,Ccl9,CCR1,CSF3,CXCL10,CXCL13,CXCL16,CXCL2,CXCL3,Cxcl9,FPR1,FPR2,ICAM1,IL1A,IL1B,IL1R2,IL1RN,MMP13,MMP8,PF4,SDC4,VCAM1
Agranulocyte Adhesion and Diapedesis	20.6		0.136	ACTB,ACTG1,C5AR1,CCL17,Ccl2,CCL2,CCL22,CCL3L3,CCL4,CCL5,Ccl7,Ccl8,Ccl9,CCR1,CXCL10,CXCL13,CXCL16,CXCL2,CXCL3,Cxcl9,ICAM1,IL1A,IL1B,IL1RN,MMP13,MMP8,PF4,SDC4,VCAM1
Role of Hypercytokinemia/hyperchemokinemia in the Pathogenesis of Influenza	16.4	4.24264	0.209	CCL2,CCL4,CCL5,CXCL10,CXCL3,EIF2AK2,IFIT2,IFIT3,IL1A,IL1B,IL1RN,IRF7,ISG15,ISG20,NFKB2,NLRP3,OAS1,RSAD2
IL-10 Signaling	12.4		0.194	ARG2,CCR1,CD14,FCGR2B,IL1A,IL1B,IL1R2,IL1RN,IL4R,NFKB2,NFKBIA,NFKBIB,REL,SOCS3
Glucocorticoid Receptor Signaling	11.3		0.0551	ACTB,ANXA1,ARG2,CCL2,CCL5,CDKN1A,CSF2RB,CXCL3,DUSP1,H3-3A/H3-3B,HLA-A,HLA-DQA1,HLA-DQB1,HLA-DRB5,HP,ICAM1,IL1A,IL1B,IL1R2,IL1RN,IL2RG,IL4R,MMP13,MMP8,NFKB2,NFKBIA,NFKBIB,PTGS2,SLPI,SUMO1,TLR2,VCAM1
Neuroinflammation Signaling Pathway	10.6	4.14614	0.0726	BIRC3,CCL2,CCL5,CD40,CFLAR,CXCL10,CYBB,FAS,HLA-A,HLA-DQA1,HLA-DQB1,HLA-DRB5,ICAM1,IL1B,IRF7,NFKB2,NLRP3,PTGS2,RAC2,REL,SOD2,TLR2,VCAM1
LXR/RXR Activation	10.2	-1.94145	0.122	APOE,ARG2,CCL2,CD14,IL1A,IL1B,IL1R2,IL1RN,LYZ,MSR1,NFKB2,PTGS2,REL,S100A8,TTR
Atherosclerosis Signaling	9.81		0.115	APOE,CCL2,CD40,ICAM1,IL1A,IL1B,IL1RN,LYZ,MMP13,MSR1,NFKB2,PLA2G7,REL,S100A8,VCAM1
TREM1 Signaling	9.54	3.31662	0.156	CCL2,CD40,CD83,CXCL3,FCGR2B,ICAM1,IL1B,NFKB2,NLRP3,REL,TLR2,TREM1
Activation of IRF by Cytosolic Pattern Recognition Receptors	9.19	1.26491	0.169	CD40,IFIH1,IFIT2,IRF7,ISG15,NFKB2,NFKBIA,NFKBIB,REL,TANK,ZBP1
CD40 Signaling	9.04	0.333333	0.164	CD40,ICAM1,MAPKAPK2,NFKB2,NFKBIA,NFKBIB,PTGS2,REL,TANK,TNFAIP3,TRAF1
Role of Pattern Recognition Receptors in Recognition of Bacteria and Viruses	8.73	3.16228	0.0962	C5AR1,CCL5,CLEC6A,EIF2AK2,IFIH1,IL1A,IL1B,IRF7,NFKB2,NLRP3,OAS1,OSM,REL,TLR2,Tnfsf9
Crosstalk between Dendritic Cells and Natural Killer Cells	8.67	2.64575	0.132	ACTB,ACTG1,CD40,CD69,CD83,CSF2RB,FAS,HLA-A,HLA-DRB5,IL2RG,NFKB2,REL
Role of IL-17A in Arthritis	8.57		0.175	CCL2,CCL5,CXCL3,MAPKAPK2,MMP13,NFKB2,NFKBIA,NFKBIB,PTGS2,REL
Death Receptor Signaling	8.4	0.632456	0.125	ACTB,ACTG1,BIRC3,CFLAR,FAS,NFKB2,NFKBIA,NFKBIB,PARP14,REL,TANK,TIPARP
Toll-like Receptor Signaling	8.31	2.12132	0.141	CD14,EIF2AK2,IL1A,IL1B,IL1RN,NFKB2,NFKBIA,REL,TLR2,TNFAIP3,TRAF1
TNFR2 Signaling	8.26	0.816497	0.25	BIRC3,NFKB2,NFKBIA,NFKBIB,REL,TANK,TNFAIP3,TRAF1
Differential Regulation of Cytokine Production in Intestinal Epithelial Cells by IL-17A and IL-17F	7.95	2.64575	0.304	CCL2,CCL4,CCL5,CSF3,IL1A,IL1B,LCN2
IL-6 Signaling	7.94	2.7136	0.102	CD14,CEBPB,IL1A,IL1B,IL1R2,IL1RN,MAPKAPK2,MCL1,NFKB2,NFKBIA,NFKBIB,REL,SOCS3
Tumor Microenvironment Pathway	7.91	2.67261	0.0838	CCL2,CD274,CD44,CFLAR,CSF3,FAS,HLA-A,ICAM1,IL1B,MMP13,MMP8,NFKB2,OSM,PTGS2,REL
Acute Phase Response Signaling	7.72	1.94145	0.0811	CEBPB,CP,HP,IL1A,IL1B,IL1RN,NFKB2,NFKBIA,NFKBIB,OSM,REL,Saa3,SOCS3,SOD2,TTR
IL-17A Signaling in Fibroblasts	7.62		0.211	CCL2,CEBPB,LCN2,NFKB2,NFKBIA,NFKBIB,NFKBIZ,REL
Hepatic Fibrosis / Hepatic Stellate Cell Activation	7.44		0.0773	CCL2,CCL5,CD14,CD40,CXCL3,FAS,ICAM1,IL1A,IL1B,IL1R2,IL4R,MMP13,NFKB2,REL,VCAM1
Role of MAPK Signaling in Inhibiting the Pathogenesis of Influenza	7.26	1.89737	0.13	CCL2,CCL5,CXCL10,EIF2AK2,IL1B,NFKB2,NFKBIA,NFKBIB,PLA2G7,PTGS2
Role of Macrophages, Fibroblasts and Endothelial Cells in Rheumatoid Arthritis	7.23		0.0579	C5AR1,CCL2,CCL5,CEBPB,FCGR3A/FCGR3B,ICAM1,IL1A,IL1B,IL1R2,IL1RN,MAPKAPK2,MMP13,NFKBIA,NFKBIB,OSM,SOCS3,TLR2,TRAF1,VCAM1
Hepatic Fibrosis Signaling Pathway	6.81	2.68328	0.0498	CCL2,CCL5,CD40,CEBPB,CYBB,FTH1,ICAM1,IL1A,IL1B,IL1R2,IL1RN,MMP13,MYL12B,NFKB2,NFKBIA,NFKBIB,RAC2,REL,RND1,SOD2,VCAM1
IL-17 Signaling	6.81	3.74166	0.0749	CCL17,CCL2,CCL22,CEBPB,Chil3/Chil4,CSF3,CXCL3,IL1A,IL1B,LCN2,MMP13,OSM,PTGS2,Tnfsf9
Interferon Signaling	6.48	2.64575	0.194	IFI35,IFIT3,IFITM2,IFITM3,ISG15,OAS1,TAP1
MIF-mediated Glucocorticoid Regulation	6.48	2.44949	0.194	CD14,CD74,NFKB2,NFKBIA,NFKBIB,PTGS2,REL
Th1 and Th2 Activation Pathway	6.41		0.0756	CCR1,CD274,CD40,HLA-A,HLA-DQA1,HLA-DQB1,HLA-DRB5,ICAM1,IL27,IL2RG,IL4R,NFIL3,SOCS3
GADD45 Signaling	6.01	-0.707107	0.133	CCND2,CDKN1A,GADD45A,GADD45B,GADD45G,IL1B,NFKB2,REL
Production of Nitric Oxide and Reactive Oxygen Species in Macrophages	5.9	2.52982	0.0681	APOE,ARG2,CYBB,LYZ,MAP3K8,NFKB2,NFKBIA,NFKBIB,RAC2,REL,RND1,S100A8,TLR2
MIF Regulation of Innate Immunity	5.86	2.44949	0.159	CD14,CD74,NFKB2,NFKBIA,NFKBIB,PTGS2,REL
IL-12 Signaling and Production in Macrophages	5.8		0.0809	APOE,CD40,CEBPB,LYZ,MAP3K8,NFKB2,NFKBIA,NFKBIB,REL,S100A8,TLR2
Role of RIG1-like Receptors in Antiviral Innate Immunity	5.72	2	0.152	IFIH1,IRF7,NFKB2,NFKBIA,NFKBIB,REL,TANK
Role of IL-17F in Allergic Inflammatory Airway Diseases	5.66	2.23607	0.149	CCL2,CCL4,CXCL10,IL1B,MMP13,NFKB2,REL
Osteoarthritis Pathway	5.6	3.16228	0.0593	ANXA2,CASP4,CEBPB,IL1B,IL1R2,MMP13,NAMPT,NFKB2,PTGS2,REL,S100A8,S100A9,SDC4,TLR2
Coronavirus Pathogenesis Pathway	5.6	1.38675	0.064	CCL2,CCL5,IL1B,IRF7,NFKB2,NFKBIA,NFKBIB,NLRP3,OAS1,PTGS2,REL,RPS27L,ZC3HAV1
Differential Regulation of Cytokine Production in Macrophages and T Helper Cells by IL-17A and IL-17F	5.59	2.23607	0.278	CCL2,CCL4,CCL5,CSF3,IL1B
Pathogenesis of Multiple Sclerosis	5.49		0.444	CCL4,CCL5,CCR1,CXCL10
Pyroptosis Signaling Pathway	5.49	3	0.0968	CASP4,GBP2,GBP5,GBP7,IL1A,IL1B,NFKB2,NLRP3,TLR2
Erythropoietin Signaling Pathway	5.47	-0.301511	0.0678	BIRC3,CCND2,CSF2RB,IL1A,IL1B,NFKB2,NFKBIA,NFKBIB,OSM,RAC2,REL,Tnfsf9
Th1 Pathway	5.38	2.33333	0.082	CD274,CD40,HLA-A,HLA-DQA1,HLA-DQB1,HLA-DRB5,ICAM1,IL27,NFIL3,SOCS3
TNFR1 Signaling	5.35	0.447214	0.135	BIRC3,NFKB2,NFKBIA,NFKBIB,REL,TANK,TNFAIP3
TWEAK Signaling	5.14	-1.34164	0.162	BIRC3,NFKB2,NFKBIA,NFKBIB,REL,TRAF1
VDR/RXR Activation	5.13	1.88982	0.103	CAMP,CCL5,CD14,CDKN1A,CEBPB,CXCL10,GADD45A,MXD1
Antigen Presentation Pathway	5.01		0.154	CD74,HLA-A,HLA-DQA1,HLA-DQB1,HLA-DRB5,TAP1
PPAR Signaling	4.99	-2.82843	0.0841	IL1A,IL1B,IL1R2,IL1RN,NFKB2,NFKBIA,NFKBIB,PTGS2,REL
Role of PKR in Interferon Induction and Antiviral Response	4.96	1.13389	0.0735	EIF2AK2,FAS,IFIH1,IL1B,MSR1,NFKB2,NFKBIA,NFKBIB,NLRP3,REL
PI3K/AKT Signaling	4.95	1.63299	0.0603	CDKN1A,CSF2RB,IL1R2,IL2RG,IL4R,MAP3K8,MCL1,NFKB2,NFKBIA,NFKBIB,PTGS2,REL
HMGB1 Signaling	4.94	2.64575	0.0659	CCL2,ICAM1,IL1A,IL1B,NFKB2,OSM,RAC2,REL,RND1,Tnfsf9,VCAM1
Th2 Pathway	4.93	2	0.073	CCR1,CD40,HLA-A,HLA-DQA1,HLA-DQB1,HLA-DRB5,ICAM1,IL2RG,IL4R,SOCS3
Antioxidant Action of Vitamin C	4.83	-2.23607	0.0804	CSF2RB,GLRX,NFKB2,NFKBIA,NFKBIB,PLA2G7,REL,TXN,TXNRD1
IL-8 Signaling	4.72	2.82843	0.0571	CCND2,CYBB,ICAM1,IQGAP1,MYL12B,NFKBIA,NFKBIB,PTGS2,RAC2,RND1,VASP,VCAM1
Induction of Apoptosis by HIV1	4.7	0	0.108	BIRC3,FAS,NFKB2,NFKBIA,NFKBIB,REL,TRAF1
MSP-RON Signaling In Macrophages Pathway	4.62	-1.41421	0.0756	ETV3,HLA-DQA1,HLA-DQB1,HLA-DRB5,NFKB2,NFKBIZ,PTGS2,REL,SOCS3
Wound Healing Signaling Pathway	4.59	2.49615	0.0516	CCL5,CEBPB,IL1A,IL1B,IL1R2,IL1RN,MMP8,NFKB2,NFKBIA,NFKBIB,OSM,PF4,Tnfsf9
Fcγ Receptor-mediated Phagocytosis in Macrophages and Monocytes	4.53	2.82843	0.0851	ACTB,ACTG1,ACTR3,FCGR3A/FCGR3B,FGR,LCP2,RAC2,VASP
Hepatic Cholestasis	4.4		0.0576	CD14,IL1A,IL1B,IL1R2,IL1RN,NFKB2,NFKBIA,NFKBIB,OSM,REL,Tnfsf9
fMLP Signaling in Neutrophils	4.29	0.447214	0.0687	ACTR3,CYBB,FPR1,FPR2,NFKB2,NFKBIA,NFKBIB,RAC2,REL
Apoptosis Signaling	4.22	-0.377964	0.0769	BCL2A1,BIRC3,FAS,MCL1,NFKB2,NFKBIA,NFKBIB,REL
STAT3 Pathway	4.19	1.63299	0.0667	CDKN1A,CSF2RB,IL1A,IL1B,IL1R2,IL2RG,IL4R,PIM1,SOCS3
4-1BB Signaling in T Lymphocytes	4.16		0.147	NFKB2,NFKBIA,NFKBIB,REL,TRAF1
IL-9 Signaling	4.09	0	0.143	BCL3,IL2RG,NFKB2,REL,SOCS3
PEDF Signaling	3.97	0	0.0833	CFLAR,FAS,NFKB2,NFKBIA,NFKBIB,REL,SOD2
Senescence Pathway	3.85	2.88675	0.0436	CCND2,CDKN1A,CEBPB,ETS2,GADD45A,GADD45B,GADD45G,IL1A,MAPKAPK2,NFKB2,Saa3,SOD2,TLR2
Airway Pathology in Chronic Obstructive Pulmonary Disease	3.83		0.0678	CCL2,CXCL3,IL1A,IL1B,LCN2,MMP8,OSM,Tnfsf9
p38 MAPK Signaling	3.78	2.12132	0.0667	DUSP1,FAS,H3-3A/H3-3B,IL1A,IL1B,IL1R2,IL1RN,MAPKAPK2
April Mediated Signaling	3.71	0	0.119	NFKB2,NFKBIA,NFKBIB,REL,TRAF1
Necroptosis Signaling Pathway	3.69	3	0.0573	BIRC3,CFLAR,CYBB,EIF2AK2,FAS,NLRP3,TNIP1,TSPO,ZBP1
Role of PI3K/AKT Signaling in the Pathogenesis of Influenza	3.69	0	0.0909	CCL5,NFKB2,NFKBIA,NFKBIB,PLAC8,REL
Leukocyte Extravasation Signaling	3.67	2.33333	0.0518	ACTB,ACTG1,CD44,CYBB,ICAM1,MMP13,MMP8,RAC2,VASP,VCAM1
B Cell Activating Factor Signaling	3.66		0.116	NFKB2,NFKBIA,NFKBIB,REL,TRAF1
B Cell Development	3.61		0.114	CD40,HLA-A,HLA-DQA1,HLA-DQB1,HLA-DRB5
Small Cell Lung Cancer Signaling	3.61		0.0729	CCND2,NFKB2,NFKBIA,NFKBIB,PTGS2,REL,TRAF1
p53 Signaling	3.56		0.0714	CCND2,CDKN1A,FAS,GADD45A,GADD45B,GADD45G,THBS1
Coronavirus Replication Pathway	3.56	-1.34164	0.111	Ifitm1,IFITM2,IFITM3,Ifitm6,TUBB6
HOTAIR Regulatory Pathway	3.56	1.13389	0.0552	CD44,CDKN1A,H3-3A/H3-3B,ICAM1,MMP13,MMP8,NFKB2,NFKBIA,REL
IL-23 Signaling Pathway	3.52	0	0.109	IL1B,NFKB2,NFKBIA,REL,SOCS3
iNOS Signaling	3.47	2	0.106	CD14,NFKB2,NFKBIA,NFKBIB,REL
Sumoylation Pathway	3.42		0.068	FAS,ISG20,NFKB2,NFKBIA,RAC2,RND1,SUMO1
PD-1, PD-L1 cancer immunotherapy pathway	3.35	-1.88982	0.066	CD274,HLA-A,HLA-DQA1,HLA-DQB1,HLA-DRB5,IL2RG,LCP2
Systemic Lupus Erythematosus In B Cell Signaling Pathway	3.32	3.1305	0.029	CCND2,CD40,FCGR2B,FGR,IFIH1,IFIT2,IFIT3,IL1A,IL1B,IRF7,ISG15,ISG20,LILRB3,LILRB4,MCL1,NFKB2,OSM,RAC2,REL,Tnfsf9,TRAF1
Guanosine Nucleotides Degradation III	3.26		0.231	GDA,LACC1,NT5C3A
Role of Cytokines in Mediating Communication between Immune Cells	3.19		0.0926	CSF3,IL1A,IL1B,IL1RN,IL27
JAK/STAT Signaling	3.18	-0.447214	0.0732	CDKN1A,CEBPB,NFKB2,PTPN1,REL,SOCS3
Role of IL-17A in Psoriasis	3.16		0.214	CXCL3,S100A8,S100A9
Phagosome Formation	3.16	4.47214	0.0289	ACTR3,C5AR1,CCR1,CCRL2,CD14,CLEC4D,CLEC4E,FCGR2B,FCGR3A/FCGR3B,FGR,FPR1,FPR2,GPR84,MRC1,MSR1,MYL12B,PLA2G7,PTAFR,RAC2,TLR2
HER-2 Signaling in Breast Cancer	3.12	1.26491	0.0441	CDKN1A,COX17,ETS2,FGR,IL1A,NFKB2,NFKBIA,NFKBIB,PTGS2,REL
BAG2 Signaling Pathway	3.12	0.447214	0.0714	ANXA2,CDKN1A,MAPKAPK2,NFKB2,PSME2,REL
NAD Signaling Pathway	3.11	1.41421	0.053	CD38,CEBPB,NADK,NAMPT,NFKB2,PARP14,SOD2,TIPARP
CD27 Signaling in Lymphocytes	3.08		0.0877	MAP3K8,NFKB2,NFKBIA,NFKBIB,REL
MSP-RON Signaling Pathway	3.05		0.0862	ACTB,ACTG1,CCL2,CSF2RB,TLR2
Cholecystokinin/Gastrin-mediated Signaling	3.05	2.23607	0.0588	CREM,IL1A,IL1B,IL1RN,PTGS2,RAC2,RND1
Protein Kinase A Signaling	3.04	0	0.0342	CREM,DUSP1,DUSP2,EBI3,H3-3A/H3-3B,MYL12B,NFKB2,NFKBIA,NFKBIB,PDE4B,PTGS2,PTPN1,REL,VASP
Xenobiotic Metabolism AHR Signaling Pathway	3.04	1.34164	0.069	IL1A,IL1B,MGST1,NFKB2,REL,SUMO1
Glutathione Redox Reactions II	3.01		0.5	GLRX,GSR
Aryl Hydrocarbon Receptor Signaling	2.96	0.816497	0.0503	CCND2,CDKN1A,FAS,IL1A,IL1B,MGST1,NFKB2,REL
RANK Signaling in Osteoclasts	2.94		0.0659	BIRC3,MAP3K8,NFKB2,NFKBIA,NFKBIB,REL
IL-4 Signaling	2.89		0.0645	HLA-A,HLA-DQA1,HLA-DQB1,HLA-DRB5,IL2RG,IL4R
Sirtuin Signaling Pathway	2.82	1.41421	0.0377	ARG2,GADD45A,GADD45B,GADD45G,H3-3A/H3-3B,NAMPT,NFKB2,PFKFB3,REL,SOD2,TSPO
Purine Nucleotides Degradation II (Aerobic)	2.76		0.158	GDA,LACC1,NT5C3A
Germ Cell-Sertoli Cell Junction Signaling	2.76		0.0468	ACTB,ACTG1,IQGAP1,MAP3K8,RAB8B,RAC2,RND1,TUBB6
IL-17A Signaling in Airway Cells	2.76	0	0.0746	CXCL3,NFKB2,NFKBIA,NFKBIB,REL
Remodeling of Epithelial Adherens Junctions	2.74		0.0735	ACTB,ACTG1,ACTR3,IQGAP1,TUBB6
Mechanisms of Viral Exit from Host Cells	2.73		0.0976	ACTB,ACTG1,CHMP4B,LMNB1
Dendritic Cell Maturation	2.73	3.63803	0.0287	CD40,CD83,FCGR2B,FCGR3A/FCGR3B,HLA-A,HLA-DQA1,HLA-DQB1,HLA-DRB5,ICAM1,IL1A,IL1B,IL1RN,NFKB2,NFKBIA,NFKBIB,REL,TLR2
Inflammasome pathway	2.69		0.15	IL1B,NFKB2,NLRP3
RAC Signaling	2.68	2.23607	0.0507	ACTR3,CD44,CYBB,IQGAP1,NFKB2,RAC2,REL
Role of Osteoblasts, Osteoclasts and Chondrocytes in Rheumatoid Arthritis	2.59		0.0402	BIRC3,IL1A,IL1B,IL1R2,IL1RN,MMP13,MMP8,NFKBIA,NFKBIB
PI3K Signaling in B Lymphocytes	2.59	1.63299	0.049	CD40,FCGR2B,IL4R,NFKB2,NFKBIA,NFKBIB,REL
Signaling by Rho Family GTPases	2.58	2.64575	0.0373	ACTB,ACTG1,ACTR3,CYBB,IQGAP1,MYL12B,NFKB2,RAC2,REL,RND1
Hypoxia Signaling in the Cardiovascular System	2.52		0.0658	NFKBIA,NFKBIB,SUMO1,UBE2F,UBE2L6
Vitamin-C Transport	2.51		0.13	GLRX,TXN,TXNRD1
Angiopoietin Signaling	2.5	-1	0.0649	NFKB2,NFKBIA,NFKBIB,REL,TNIP1
Thioredoxin Pathway	2.48		0.286	TXN,TXNRD1
NF-κB Activation by Viruses	2.47	2	0.0641	EIF2AK2,NFKB2,NFKBIA,NFKBIB,REL
Clathrin-mediated Endocytosis Signaling	2.44		0.0415	ACTB,ACTG1,ACTR3,AP3S1,APOE,DAB2,LYZ,S100A8
NRF2-mediated Oxidative Stress Response	2.43	1.34164	0.038	ACTB,ACTG1,BACH1,FTH1,GSR,MGST1,SOD2,TXN,TXNRD1
IL-13 Signaling Pathway	2.41	1.63299	0.0517	CHI3L1,DUSP1,FGR,FOSL2,IL4R,SOCS3
Regulation of Actin-based Motility by Rho	2.41	2.23607	0.0517	ACTB,ACTR3,MYL12B,PFN1,RAC2,RND1
FAT10 Cancer Signaling Pathway	2.41		0.08	NFKB2,NFKBIA,NFKBIB,REL
MYC Mediated Apoptosis Signaling	2.41	-1	0.08	CFLAR,FAS,MCL1,NFKB2
BEX2 Signaling Pathway	2.4	0	0.0617	CDKN1A,LGALS1,NFKB2,NFKBIA,REL
Role of MAPK Signaling in the Pathogenesis of Influenza	2.38		0.061	CCL2,CCL5,CXCL10,PLA2G7,PTGS2
Phagosome Maturation	2.34		0.044	CYBB,HLA-A,HLA-DRB5,PRDX5,RAC2,TAP1,TUBB6
Cardiac Hypertrophy Signaling (Enhanced)	2.32	3.60555	0.0276	CSF2RB,CYBB,IL1A,IL1B,IL1R2,IL2RG,IL4R,MAP3K8,MAPKAPK2,NFKB2,OSM,PDE4B,PTGS2,REL,Tnfsf9
LPS-stimulated MAPK Signaling	2.31	2	0.0588	CD14,NFKB2,NFKBIA,NFKBIB,REL
Lymphotoxin β Receptor Signaling	2.26		0.0727	NFKB2,NFKBIA,TRAF1,VCAM1
Integrin Signaling	2.18	1.88982	0.0376	ACTB,ACTG1,ACTR3,MYL12B,PFN1,RAC2,RND1,VASP
Ferroptosis Signaling Pathway	2.14	-0.816497	0.0455	CDKN1A,CYBB,FTH1,GCH1,SLC7A11,TXNRD1
IL-1 Signaling	2.09	2	0.0521	IL1A,NFKB2,NFKBIA,NFKBIB,REL
Salvage Pathways of Pyrimidine Ribonucleotides	2.06	2	0.051	CMPK2,EIF2AK2,MAP3K8,PIM1,UPP1
ATM Signaling	2.04		0.0505	CDKN1A,GADD45A,GADD45B,GADD45G,NFKBIA
MSP-RON Signaling In Cancer Cells Pathway	2.02	1.34164	0.0429	CSF2RB,ETS2,NFKB2,NFKBIA,PLAUR,REL
Hereditary Breast Cancer Signaling	1.99		0.0423	ACTB,CCND2,CDKN1A,GADD45A,GADD45B,GADD45G
Virus Entry via Endocytic Pathways	1.95		0.0481	ACTB,ACTG1,AP3S1,HLA-A,RAC2
Altered T Cell and B Cell Signaling in Rheumatoid Arthritis	1.93		0.0264	CD40,CXCL13,FAS,HLA-A,HLA-DQA1,HLA-DQB1,HLA-DRB5,IL1A,IL1B,IL1RN,NFKB2,REL,TLR2
Histamine Biosynthesis	1.89		1	HDC
Urate Biosynthesis/Inosine 5'-phosphate Degradation	1.87		0.143	LACC1,NT5C3A
PPARα/RXRα Activation	1.87	-1	0.0359	BCL3,IL1B,IL1R2,NFKB2,NFKBIA,NFKBIB,REL
Glioma Invasiveness Signaling	1.84		0.0548	CD44,PLAUR,RAC2,RND1
Type II Diabetes Mellitus Signaling	1.84	1	0.0392	CEBPB,NFKB2,NFKBIA,NFKBIB,REL,SOCS3
Actin Cytoskeleton Signaling	1.84	1.88982	0.0327	ACTB,ACTG1,ACTR3,CD14,IQGAP1,MYL12B,PFN1,RAC2
Natural Killer Cell Signaling	1.83	1.63299	0.0352	FCGR3A/FCGR3B,HLA-A,LCP2,MAP3K8,NFKB2,RAC2,REL
Pulmonary Healing Signaling Pathway	1.83	2.64575	0.0352	FGR,MMP13,MMP8,NFKB2,NFKBIA,THBS1,TLR2
ILK Signaling	1.82	2	0.035	ACTB,ACTG1,NFKB2,PTGS2,RAC2,REL,RND1
Role of MAPK Signaling in Promoting the Pathogenesis of Influenza	1.81	0.447214	0.0442	NFKB2,NFKBIA,NFKBIB,PLA2G7,PTGS2
Caveolar-mediated Endocytosis Signaling	1.8		0.0533	ACTB,ACTG1,HLA-A,PTPN1
NF-κB Signaling	1.79	1.38675	0.0246	CD40,EIF2AK2,IL1A,IL1B,IL1R2,IL1RN,MAP3K8,NFKB2,NFKBIA,NFKBIB,TANK,TLR2,TNFAIP3,TNIP1
Prostate Cancer Signaling	1.79		0.0439	CDKN1A,NFKB2,NFKBIA,NFKBIB,REL
RAR Activation	1.77		0.0343	ACTB,CSF2RB,DUSP1,MAPKAPK2,NFKB2,REL,TNIP1
LPS/IL-1 Mediated Inhibition of RXR Function	1.76	1	0.0315	APOE,CD14,FABP5,IL1A,IL1B,IL1R2,IL1RN,MGST1
Oncostatin M Signaling	1.75		0.0698	CHI3L1,MMP13,OSM
Adenosine Nucleotides Degradation II	1.75		0.125	LACC1,NT5C3A
G-Protein Coupled Receptor Signaling	1.69	3	0.0228	C5AR1,CCR1,CCRL2,DUSP1,FPR1,FPR2,GPR84,MAP3K8,MYL12B,NFKB2,NFKBIA,NFKBIB,PDE4B,PTAFR,RAC2,REL
RHOGDI Signaling	1.66	-2.23607	0.0326	ACTB,ACTG1,ACTR3,CD44,MYL12B,RAC2,RND1
RHOA Signaling	1.65	2.23607	0.0403	ACTB,ACTG1,ACTR3,MYL12B,PFN1
Gαq Signaling	1.64		0.0353	NFKB2,NFKBIA,NFKBIB,RAC2,REL,RND1
FXR/RXR Activation	1.63		0.0397	APOE,IL1A,IL1B,IL1RN,TTR
Colorectal Cancer Metastasis Signaling	1.61	2.23607	0.0295	MMP13,MMP8,NFKB2,PTGS2,RAC2,REL,RND1,TLR2
Xanthine and Xanthosine Salvage	1.59		0.5	LACC1
Gα12/13 Signaling	1.54		0.0376	MYL12B,NFKB2,NFKBIA,NFKBIB,REL
Acute Myeloid Leukemia Signaling	1.52		0.044	CSF2RB,NFKB2,PIM1,REL
Molecular Mechanisms of Cancer	1.51		0.0246	BIRC3,CCND2,CDKN1A,CFLAR,FAS,NFKB2,NFKBIA,NFKBIB,RAC2,REL,RND1
Actin Nucleation by ARP-WASP Complex	1.49		0.043	ACTR3,RAC2,RND1,VASP
Primary Immunodeficiency Signaling	1.45		0.0536	CD40,IL2RG,TAP1
Apelin Endothelial Signaling Pathway	1.44	2	0.0355	CCL2,ICAM1,NFKB2,REL,VCAM1
Adenine and Adenosine Salvage I	1.42		0.333	LACC1
Ascorbate Recycling (Cytosolic)	1.42		0.333	GLRX
Guanine and Guanosine Salvage I	1.42		0.333	LACC1
S-methyl-5'-thioadenosine Degradation II	1.42		0.333	LACC1
Tetrahydrobiopterin Biosynthesis I	1.42		0.333	GCH1
Tetrahydrobiopterin Biosynthesis II	1.42		0.333	GCH1
Tumoricidal Function of Hepatic Natural Killer Cells	1.42		0.0833	FAS,ICAM1
Role of JAK family kinases in IL-6-type Cytokine Signaling	1.39		0.08	OSM,SOCS3
Oxytocin In Brain Signaling Pathway	1.37	-0.816497	0.0305	IL1B,NFKB2,NLRP3,PLA2G7,PTGS2,PTPN1
Retinoic acid Mediated Apoptosis Signaling	1.37		0.05	CFLAR,PARP14,TIPARP
IL-17A Signaling in Gastric Cells	1.36		0.0769	CCL5,CXCL10
Role of JAK1, JAK2 and TYK2 in Interferon Signaling	1.36		0.0769	NFKB2,REL
Adrenomedullin signaling pathway	1.35	2.23607	0.0302	CEBPB,IL1A,IL1B,IL1RN,NFKB2,REL
ID1 Signaling Pathway	1.34	0.816497	0.03	BCL3,CDKN1A,FGR,NFKB2,PLAC8,S100A9
Arginine Degradation I (Arginase Pathway)	1.3		0.25	ARG2
Relaxin Signaling	1.3		0.0323	NFKB2,NFKBIA,NFKBIB,PDE4B,REL
Glutathione Redox Reactions I	1.3		0.0714	GSR,MGST1
Chronic Myeloid Leukemia Signaling	1.3		0.0374	CCND2,CDKN1A,NFKB2,REL
Pyridoxal 5'-phosphate Salvage Pathway	1.27		0.0455	EIF2AK2,MAP3K8,PIM1
Eicosanoid Signaling	1.24		0.0441	FPR2,PLA2G7,PTGS2
Role of JAK1 and JAK3 in γc Cytokine Signaling	1.23		0.0435	IL2RG,IL4R,SOCS3
Agrin Interactions at Neuromuscular Junction	1.21		0.0429	ACTB,ACTG1,RAC2
GM-CSF Signaling	1.21		0.0429	BCL2A1,CSF2RB,PIM1
Pulmonary Fibrosis Idiopathic Signaling Pathway	1.21	2.44949	0.0245	ACTB,ACTG1,IL1B,MMP13,MMP8,NFKB2,REL,THBS1
Bladder Cancer Signaling	1.2		0.0345	CDKN1A,MMP13,MMP8,THBS1
Role of Tissue Factor in Cancer	1.2		0.0345	FGR,IL1B,MMP13,PLAUR
Arsenate Detoxification I (Glutaredoxin)	1.2		0.2	LACC1
ICOS-ICOSL Signaling in T Helper Cells	1.19	2.82843	0.0217	CD40,HLA-A,HLA-DQA1,HLA-DQB1,HLA-DRB5,IL2RG,LCP2,NFKB2,NFKBIA,NFKBIB,REL
Type I Diabetes Mellitus Signaling	1.18	1.63299	0.0216	FAS,HLA-A,HLA-DQA1,HLA-DQB1,HLA-DRB5,IL1B,NFKB2,NFKBIA,NFKBIB,REL,SOCS3
Protein Ubiquitination Pathway	1.18		0.0255	BIRC3,HLA-A,PSME2,TAP1,UBE2F,UBE2L6,USP18
Airway Inflammation in Asthma	1.17		0.0606	CCL2,OSM
Inhibition of Angiogenesis by TSP1	1.15		0.0588	CD47,THBS1
Role of JAK2 in Hormone-like Cytokine Signaling	1.15		0.0588	PTPN1,SOCS3
Renin-Angiotensin Signaling	1.14		0.0328	CCL2,CCL5,NFKB2,REL
Arginine Degradation VI (Arginase 2 Pathway)	1.13		0.167	ARG2
NAD Biosynthesis III	1.13		0.167	NAMPT
Urea Cycle	1.13		0.167	ARG2
Pancreatic Adenocarcinoma Signaling	1.1		0.0317	CDKN1A,NFKB2,PTGS2,REL
Xenobiotic Metabolism Signaling	1.09		0.0241	IL1A,IL1B,MAP3K8,MGST1,NFKB2,REL,SUMO1
Tight Junction Signaling	1.09		0.0281	ACTB,ACTG1,NFKB2,REL,VASP
Docosahexaenoic Acid (DHA) Signaling	1.07		0.0526	BCL2A1,IL1B
Chemokine Signaling	1.07		0.0375	CCL2,CCL4,CCL5
Role of BRCA1 in DNA Damage Response	1.07		0.0375	ACTB,CDKN1A,GADD45A
Adenine and Adenosine Salvage III	1.06		0.143	LACC1
Inhibition of Matrix Metalloproteases	1.05		0.0513	MMP13,MMP8
HGF Signaling	1.04		0.0303	CDKN1A,ETS2,MAP3K8,PTGS2
Purine Ribonucleosides Degradation to Ribose-1-phosphate	1.01		0.125	LACC1
Superoxide Radicals Degradation	1.01		0.125	SOD2
DNA Methylation and Transcriptional Repression Signaling	1.01		0.0488	H3-3A/H3-3B,SAP30
Prolactin Signaling	1		0.0349	CEBPB,NMI,SOCS3
PKCθ Signaling in T Lymphocytes	0.967	3.16228	0.0197	HLA-A,HLA-DQA1,HLA-DQB1,HLA-DRB5,LCP2,MAP3K8,NFKB2,NFKBIA,NFKBIB,RAC2,REL
Citrulline Biosynthesis	0.958		0.111	ARG2
Salvage Pathways of Pyrimidine Deoxyribonucleotides	0.958		0.111	UPP1
Apelin Adipocyte Signaling Pathway	0.948		0.033	CYBB,MGST1,RAC2
Apelin Pancreas Signaling Pathway	0.927		0.0435	NFKB2,REL
Prostanoid Biosynthesis	0.915		0.1	PTGS2
Endocannabinoid Cancer Inhibition Pathway	0.913	1	0.0272	CASP4,CCND2,CDKN1A,NUPR1
Axonal Guidance Signaling	0.909		0.0196	ACTR3,MMP13,MMP8,MYL12B,PFN1,RAC2,RND1,SEMA4A,TUBB6,VASP
Sertoli Cell-Sertoli Cell Junction Signaling	0.894		0.0243	ACTB,ACTG1,MAP3K8,RAB8B,TUBB6
Cellular Effects of Sildenafil (Viagra)	0.89		0.0267	ACTB,ACTG1,MYL12B,PDE4B
PTEN Signaling	0.89		0.0267	CDKN1A,NFKB2,RAC2,REL
Semaphorin Neuronal Repulsive Signaling Pathway	0.883	2	0.0265	CD44,MYL12B,PDE4B,RND1
HIF1α Signaling	0.881	2	0.024	CDKN1A,CYBB,MMP13,MMP8,RAC2
CD28 Signaling in T Helper Cells	0.878		0.0193	ACTR3,HLA-A,HLA-DQA1,HLA-DQB1,HLA-DRB5,LCP2,NFKB2,NFKBIA,NFKBIB,REL
Cell Cycle: G2/M DNA Damage Checkpoint Regulation	0.868		0.04	CDKN1A,GADD45A
Role of NFAT in Regulation of the Immune Response	0.852	2.82843	0.0187	FCGR2B,FCGR3A/FCGR3B,HLA-A,HLA-DQA1,HLA-DQB1,HLA-DRB5,LCP2,NFKB2,NFKBIA,NFKBIB,REL
Hematopoiesis from Multipotent Stem Cells	0.842		0.0833	CSF3
Breast Cancer Regulation by Stathmin1	0.835	1.89737	0.0185	C5AR1,CCND2,CCR1,CCRL2,FPR1,FPR2,GPR84,NFKB2,PTAFR,RAC2,TUBB6
ERK/MAPK Signaling	0.833	0.447214	0.0231	DUSP1,DUSP2,ETS2,H3-3A/H3-3B,RAC2
NAD Phosphorylation and Dephosphorylation	0.81		0.0769	NADK
Estrogen Receptor Signaling	0.798	1.88982	0.0196	ARG2,CDKN1A,MMP13,MMP8,MYL12B,NFKB2,REL,SOD2
Telomerase Signaling	0.797		0.028	CDKN1A,ETS2,IL2RG
CSDE1 Signaling Pathway	0.79		0.0357	CCL2,SDC4
Thrombin Signaling	0.781		0.0222	MYL12B,NFKB2,RAC2,REL,RND1
Superpathway of Citrulline Metabolism	0.753		0.0667	ARG2
Glioblastoma Multiforme Signaling	0.747		0.0234	CCND2,CDKN1A,RAC2,RND1
Mitochondrial Dysfunction	0.747		0.0234	COX17,GSR,PRDX5,SOD2
Chondroitin Sulfate Degradation (Metazoa)	0.728		0.0625	Chil3/Chil4
Granzyme B Signaling	0.728		0.0625	LMNB1
cAMP-mediated signaling	0.728	0.447214	0.0213	CREM,DUSP1,FPR1,FPR2,PDE4B
Semaphorin Signaling in Neurons	0.722		0.0323	RAC2,RND1
Dermatan Sulfate Degradation (Metazoa)	0.704		0.0588	Chil3/Chil4
NGF Signaling	0.696		0.025	MAP3K8,NFKB2,REL
Sphingosine-1-phosphate Signaling	0.696		0.025	CASP4,RAC2,RND1
Systemic Lupus Erythematosus In T Cell Signaling Pathway	0.687	2.7136	0.0172	CASP4,CD44,CREM,FAS,GADD45A,HLA-A,HLA-DQA1,HLA-DQB1,HLA-DRB5,RAC2,RND1
D-myo-inositol (1,4,5,6)-Tetrakisphosphate Biosynthesis	0.682	2	0.022	DUSP1,DUSP2,PTPN1,SOCS3
D-myo-inositol (3,4,5,6)-tetrakisphosphate Biosynthesis	0.682	2	0.022	DUSP1,DUSP2,PTPN1,SOCS3
WNT/Ca+ pathway	0.681		0.0303	NFKB2,REL
IL-15 Production	0.675		0.0244	FGR,NFKB2,REL
Phospholipases	0.671		0.0299	LIPG,PLA2G7
Graft-versus-Host Disease Signaling	0.661		0.0179	FAS,HLA-A,HLA-DQA1,HLA-DQB1,HLA-DRB5,IL1A,IL1B,IL1RN
Cell Cycle: G1/S Checkpoint Regulation	0.661		0.0294	CCND2,CDKN1A
SPINK1 General Cancer Pathway	0.652		0.029	Mt1,Mt2
Fatty Acid α-oxidation	0.623		0.0476	PTGS2
3-phosphoinositide Degradation	0.619	2	0.0206	DUSP1,DUSP2,PTPN1,SOCS3
Cardiac Hypertrophy Signaling	0.608		0.0192	MAP3K8,MAPKAPK2,MYL12B,RAC2,RND1
D-myo-inositol-5-phosphate Metabolism	0.599	2	0.0202	DUSP1,DUSP2,PTPN1,SOCS3
Macropinocytosis Signaling	0.592		0.0263	CD14,MRC1
Pyrimidine Deoxyribonucleotides De Novo Biosynthesis I	0.589		0.0435	CMPK2
Role of Lipids/Lipid Rafts in the Pathogenesis of Influenza	0.589		0.0435	RSAD2
IL-7 Signaling Pathway	0.576		0.0256	IL2RG,MCL1
Iron homeostasis signaling pathway	0.575		0.0216	CP,FTH1,HP
Reelin Signaling in Neurons	0.575		0.0216	ACTR3,APOE,FGR
IL-22 Signaling	0.573		0.0417	SOCS3
T Cell Receptor Signaling	0.571	2.33333	0.0163	HLA-A,HLA-DQA1,HLA-DQB1,HLA-DRB5,ICAM1,LCP2,NFKB2,NFKBIA,NFKBIB,REL
Maturity Onset Diabetes of Young (MODY) Signaling	0.568		0.0253	APOE,NFKB2
OX40 Signaling Pathway	0.558		0.0167	HLA-A,HLA-DQA1,HLA-DQB1,HLA-DRB5,NFKB2,NFKBIA,NFKBIB,REL
3-phosphoinositide Biosynthesis	0.553	2	0.0192	DUSP1,DUSP2,PTPN1,SOCS3
Estrogen-Dependent Breast Cancer Signaling	0.553		0.0247	NFKB2,REL
Apelin Liver Signaling Pathway	0.544		0.0385	FAS
Estrogen-mediated S-phase Entry	0.544		0.0385	CDKN1A
Cyclins and Cell Cycle Regulation	0.531		0.0238	CCND2,CDKN1A
TR/RXR Activation	0.531		0.0238	BCL3,HP
NAD Salvage Pathway II	0.53		0.037	NT5C3A
BMP signaling pathway	0.511		0.023	NFKB2,REL
Regulation Of The Epithelial Mesenchymal Transition In Development Pathway	0.511		0.023	NFKB2,REL
Ceramide Signaling	0.491		0.0222	NFKB2,REL
Epithelial Adherens Junction Signaling	0.483		0.0191	ACTR3,IQGAP1,MYL12B
UVA-Induced MAPK Signaling	0.444		0.0204	PARP14,TIPARP
Superpathway of Inositol Phosphate Compounds	0.439	2	0.0169	DUSP1,DUSP2,PTPN1,SOCS3
FAK Signaling	0.439	3.35659	0.0144	ACTR3,C5AR1,CCR1,CCRL2,CSF2RB,ETS2,FPR1,FPR2,GPR84,IL1R2,IL2RG,IL4R,NFKB2,PTAFR,SOCS3
VEGF Signaling	0.438		0.0202	ACTB,ACTG1
Coagulation System	0.438		0.0286	PLAUR
Pyrimidine Ribonucleotides Interconversion	0.438		0.0286	CMPK2
Androgen Signaling	0.431		0.0178	H3-3A/H3-3B,NFKB2,REL
CXCR4 Signaling	0.431		0.0178	MYL12B,RAC2,RND1
Complement System	0.419		0.027	C5AR1
Glutathione-mediated Detoxification	0.419		0.027	MGST1
Pyrimidine Ribonucleotides De Novo Biosynthesis	0.41		0.0263	CMPK2
T Helper Cell Differentiation	0.394		0.0149	CD40,HLA-A,HLA-DQA1,HLA-DQB1,HLA-DRB5,IL2RG,IL4R
Paxillin Signaling	0.392		0.0185	ACTB,ACTG1
Communication between Innate and Adaptive Immune Cells	0.378		0.014	CCL3L3,CCL4,CCL5,Ccl9,CD40,CD83,CXCL10,HLA-A,HLA-DRB5,IL1A,IL1B,IL1RN,TLR2
Serotonin Receptor Signaling	0.355		0.0222	GCH1
Role of OCT4 in Mammalian Embryonic Stem Cell Pluripotency	0.348		0.0217	ETS2
tRNA Splicing	0.348		0.0217	PDE4B
Endothelin-1 Signaling	0.347		0.0156	CASP4,PLA2G7,PTGS2
GNRH Signaling	0.347		0.0156	MAP3K8,NFKB2,REL
Regulation Of The Epithelial Mesenchymal Transition By Growth Factors Pathway	0.347		0.0156	ID2,NFKB2,REL
Fc Epsilon RI Signaling	0.347		0.0169	LCP2,RAC2
Retinol Biosynthesis	0.341		0.0213	LIPG
Regulation of the Epithelial-Mesenchymal Transition Pathway	0.337		0.0154	ID2,NFKB2,REL
Gap Junction Signaling	0.328		0.0152	ACTB,ACTG1,TUBB6
TEC Kinase Signaling	0.328	2.23607	0.0138	ACTB,ACTG1,FAS,FGR,NFKB2,RAC2,REL,RND1
Glioma Signaling	0.323		0.0161	CCND2,CDKN1A
Melanoma Signaling	0.321		0.02	CDKN1A
Opioid Signaling Pathway	0.312	1	0.0143	FGR,NFKB2,NFKBIA,RAC2
UVB-Induced MAPK Signaling	0.309		0.0192	H3-3A/H3-3B
Oxytocin Signaling Pathway	0.308	2	0.0142	CCL5,NFKB2,PTGS2,REL
Transcriptional Regulatory Network in Embryonic Stem Cells	0.298		0.0185	H3-3A/H3-3B
p70S6K Signaling	0.294		0.0152	IL2RG,IL4R
P2Y Purigenic Receptor Signaling Pathway	0.29		0.015	NFKB2,REL
mTOR Signaling	0.288		0.0142	RAC2,RND1,RPS27L
FAT10 Signaling Pathway	0.287		0.0179	PSME2
Adipogenesis pathway	0.284		0.0148	CEBPB,SAP30
Role of CHK Proteins in Cell Cycle Checkpoint Control	0.282		0.0175	CDKN1A
Cancer Drug Resistance By Drug Efflux	0.277		0.0172	PTGS2
Polyamine Regulation in Colon Cancer	0.277		0.0172	MXD1
Autoimmune Thyroid Disease Signaling	0.275		0.0132	CD40,FAS,HLA-A,HLA-DQA1,HLA-DQB1,HLA-DRB5
White Adipose Tissue Browning Pathway	0.274		0.0145	CAMP,CEBPB
Triacylglycerol Degradation	0.272		0.0169	LIPG
Gαi Signaling	0.268		0.0143	FPR1,FPR2
Insulin Receptor Signaling	0.268		0.0143	PTPN1,SOCS3
PCP (Planar Cell Polarity) Pathway	0.267		0.0167	PFN1
IL-2 Signaling	0.262		0.0164	IL2RG
Xenobiotic Metabolism General Signaling Pathway	0.259		0.014	MAP3K8,MGST1
EIF2 Signaling	0.258		0.0134	ACTB,EIF2AK2,RPS27L
Dilated Cardiomyopathy Signaling Pathway	0.244		0.0135	ACTB,ACTG1
Growth Hormone Signaling	0.221		0.0141	SOCS3
Ephrin B Signaling	0.217		0.0139	RAC2
Netrin Signaling	0.217		0.0139	RAC2
ERK5 Signaling	0.21		0.0135	MAP3K8
Leptin Signaling in Obesity	0.203		0.0132	SOCS3
Antiproliferative Role of Somatostatin Receptor 2	0.199		0.013	CDKN1A
14-3-3-mediated Signaling	0		0.00787	TUBB6
AMPK Signaling	0		0.0123	ACTB,CDKN1A,PFKFB3
Aldosterone Signaling in Epithelial Cells	0		0.0061	DUSP1
Allograft Rejection Signaling	0		0.0124	CD40,FAS,HLA-A,HLA-DQA1,HLA-DQB1,HLA-DRB5
Amyotrophic Lateral Sclerosis Signaling	0		0.00862	BIRC3
Apelin Cardiomyocyte Signaling Pathway	0		0.0101	MYL12B
Autophagy	0		0.00465	NFKB2
B Cell Receptor Signaling	0	2.44949	0.0127	BCL2A1,FCGR2B,MAP3K8,NFKB2,NFKBIA,NFKBIB,RAC2,REL
CCR5 Signaling in Macrophages	0		0.00601	CCL4,CCL5,FAS
CDC42 Signaling	0		0.0122	ACTR3,HLA-A,HLA-DQA1,HLA-DQB1,HLA-DRB5,IQGAP1,MYL12B
CLEAR Signaling Pathway	0		0.00351	TLR2
CREB Signaling in Neurons	0	2.64575	0.0116	C5AR1,CCR1,CCRL2,FPR1,FPR2,GPR84,PTAFR
CTLA4 Signaling in Cytotoxic T Lymphocytes	0		0.00418	HLA-A,LCP2
Calcium Signaling	0		0.00459	Tpm4
Calcium-induced T Lymphocyte Apoptosis	0	2	0.0087	HLA-A,HLA-DQA1,HLA-DQB1,HLA-DRB5
Cardiac β-adrenergic Signaling	0		0.00559	PDE4B
Circadian Rhythm Signaling	0		0.0112	FGR,H3-3A/H3-3B,NFIL3
Corticotropin Releasing Hormone Signaling	0		0.00662	PTGS2
Cytotoxic T Lymphocyte-mediated Apoptosis of Target Cells	0		0.00471	FAS,HLA-A
Dopamine Receptor Signaling	0		0.0127	GCH1
Dopamine-DARPP32 Feedback in cAMP Signaling	0		0.00543	CREM
Endocannabinoid Developing Neuron Pathway	0		0.00787	RAC2
Endocannabinoid Neuronal Synapse Pathway	0		0.00671	PTGS2
Ephrin Receptor Signaling	0		0.00985	ACTR3,RAC2
FGF Signaling	0		0.0116	MAPKAPK2
FcγRIIB Signaling in B Lymphocytes	0		0.0118	FCGR2B
GP6 Signaling Pathway	0		0.00787	LCP2
Gustation Pathway	0		0.00493	LIPG
HIPPO signaling	0		0.0118	CD44
Hematopoiesis from Pluripotent Stem Cells	0		0.00452	CSF3,IL1A
Huntington's Disease Signaling	0		0.00707	CASP4,PSME2
IGF-1 Signaling	0		0.00962	SOCS3
IL-15 Signaling	0		0.00568	IL2RG,NFKB2,REL
IL-3 Signaling	0		0.0127	CSF2RB
Inhibition of ARE-Mediated mRNA Degradation Pathway	0		0.0124	MAPKAPK2,PSME2
Insulin Secretion Signaling Pathway	0		0.00366	FGR
Mouse Embryonic Stem Cell Pluripotency	0		0.00962	ID2
NER (Nucleotide Excision Repair, Enhanced Pathway)	0		0.00971	H3-3A/H3-3B
NUR77 Signaling in T Lymphocytes	0		0.00781	HLA-A,HLA-DQA1,HLA-DQB1,HLA-DRB5
Neuroprotective Role of THOP1 in Alzheimer's Disease	0		0.00833	HLA-A
Neurovascular Coupling Signaling Pathway	0		0.00889	PLA2G7,PTGS2
Nitric Oxide Signaling in the Cardiovascular System	0		0.00833	ARG2
Non-Small Cell Lung Cancer Signaling	0		0.0106	CCND2
Ovarian Cancer Signaling	0		0.0127	CD44,PTGS2
Oxidative Phosphorylation	0		0.00901	COX17
PAK Signaling	0		0.00847	MYL12B
PDGF Signaling	0		0.0116	EIF2AK2
Phospholipase C Signaling	0	2	0.0103	FCGR2B,LCP2,MYL12B,NFKB2,RAC2,REL,RND1
Regulation of Cellular Mechanics by Calpain Protease	0		0.0112	CCND2
Regulation of IL-2 Expression in Activated and Anergic T Lymphocytes	0	2	0.00868	NFKB2,NFKBIA,NFKBIB,REL
Regulation of eIF4 and p70S6K Signaling	0		0.00559	RPS27L
SAPK/JNK Signaling	0		0.00398	GADD45A,RAC2
Sperm Motility	0		0.0118	FGR,PDE4B,PLA2G7
Synaptic Long Term Depression	0		0.00513	PLA2G7
Synaptogenesis Signaling Pathway	0	2	0.0126	ACTR3,APOE,FGR,THBS1
Systemic Lupus Erythematosus Signaling	0		0.0129	CD40,CREM,FCGR2B,FCGR3A/FCGR3B,HLA-A,IL1A,IL1B,IL1RN
T Cell Exhaustion Signaling Pathway	0		0.0106	BATF,CD274,HLA-A,HLA-DQA1,HLA-DQB1,HLA-DRB5
TGF-β Signaling	0		0.0104	IRF7
Th17 Activation Pathway	0	2	0.0103	BATF,IL1B,NFKB2,REL,SOCS3
Unfolded protein response	0		0.0111	CEBPB
WNT/β-catenin Signaling	0		0.00578	CD44
Xenobiotic Metabolism CAR Signaling Pathway	0		0.00526	MGST1
Xenobiotic Metabolism PXR Signaling Pathway	0		0.00518	MGST1

## Sheet: LPS03 vs PBS03 (Fig.4f)
DEGs between LPS and PBS in 3month, quasi-likelihood (QL) F tests with FDR correction. Related to figure 4f(left).
	logFC	logCPM	F	PValue	FDR
Csf3	8.01372	4.94749	68.8483	6.66181e-05	0.00195402
Saa3	5.39615	4.23128	54.9728	2.15458e-05	0.000944149
Il1rn	4.6726	5.63623	235.478	2.49953e-08	2.65243e-05
Mt2	4.33396	4.46985	96.6699	1.71791e-06	0.000183495
Cxcl10	4.15776	5.59089	227.375	2.96286e-08	2.65243e-05
Slfn4	4.0502	4.31391	38.6142	9.54137e-05	0.0024857
Cd300lf	3.9331	5.39911	130.106	4.29601e-07	8.6799e-05
Fas	3.86122	4.17629	108.792	9.93684e-07	0.000137695
Acod1	3.7595	4.07791	63.5016	1.14684e-05	0.000616338
Cd40	3.72349	3.8045	59.0384	1.57957e-05	0.000775439
Ccl17	3.57543	3.97519	100.817	1.4149e-06	0.000166935
Cxcl1	3.55047	3.94621	70.9475	7.00755e-06	0.000443552
Slamf1	3.4515	3.89198	81.5697	3.73711e-06	0.000295682
Ifi211	3.42408	5.45651	149.39	2.23232e-07	6.15329e-05
Il27	3.3678	4.41412	84.0141	3.26772e-06	0.000281468
Ifi205	3.31416	4.37405	49.3362	3.42916e-05	0.00129084
Isg15	3.28499	4.3534	82.9825	3.45668e-06	0.000289581
Fpr2	3.26279	3.87711	55.4012	2.08332e-05	0.000922382
Slc2a6	3.24656	4.00565	48.1357	3.80791e-05	0.00139651
Clec4e	3.17435	4.99726	123.943	5.39879e-07	9.61098e-05
Batf	3.17062	5.54084	147.733	2.3539e-07	6.28566e-05
Ccl7	3.16902	8.81031	156.413	1.79361e-07	5.28495e-05
Phf11a	3.16393	4.10409	68.4438	8.22612e-06	0.000484773
Dusp2	3.16055	4.54682	87.0807	2.77488e-06	0.000252249
Rsad2	3.1526	4.21608	64.8066	1.04826e-05	0.000589299
Sbno2	3.14175	4.97174	116.581	7.19542e-07	0.000109794
Ch25h	3.13282	4.39321	51.9425	2.75137e-05	0.00110378
Oasl1	3.13198	4.0486	66.239	9.51487e-06	0.000542031
Gzmb	3.08817	3.55803	64.2487	1.0891e-05	0.000596564
Gbp6	3.08735	3.59999	34.8003	0.00014533	0.00326366
3110082I17Rik	3.0806	4.49028	97.4133	1.65826e-06	0.000179365
Fabp5	3.07479	3.86258	44.0163	5.55176e-05	0.00175703
Gm29733	3.04855	4.02783	52.157	2.70307e-05	0.00110033
Ifit3b	3.04576	4.3321	49.4696	3.38991e-05	0.00128172
Bcl3	3.03214	3.4321	48.8899	3.56444e-05	0.00131853
Plscr1	3.02823	4.45277	64.5559	1.06638e-05	0.000591704
Serpina3g	3.02702	3.38529	16.3243	0.00231265	0.0198609
Rcan1	3.02251	5.86818	177.715	9.73603e-08	3.61715e-05
Asns	3.02017	3.43326	43.0202	6.10852e-05	0.00185755
Cxcl2	3.01558	6.04201	190.596	6.95407e-08	3.19739e-05
Ptgs2	3.00822	4.0013	34.6292	0.000148226	0.00329841
Hcar2	2.9974	4.76658	83.8667	3.29395e-06	0.000281468
Ccl22	2.99697	3.60823	30.4011	0.000247799	0.0047159
Isg20	2.99038	4.85784	93.4103	2.01183e-06	0.000201827
Gcnt2	2.9694	5.44495	80.0005	4.08122e-06	0.000311376
Tha1	2.95706	4.41432	37.836	0.000103676	0.00262104
Rbbp8	2.93822	3.57452	47.0254	4.20366e-05	0.00148431
Tnfaip2	2.92437	3.94755	55.4192	2.0804e-05	0.000922382
Ifi47	2.87905	5.54876	118.579	6.64476e-07	0.000107131
Tnfrsf12a	2.87565	3.53893	27.5699	0.000360941	0.00591984
Ccl5	2.85816	7.52597	212.386	4.12332e-08	2.70948e-05
Tnfsf9	2.84145	6.1712	137.421	3.31775e-07	7.87506e-05
Ifit1	2.83491	4.99716	112.936	8.34719e-07	0.000120893
Cdkn2d	2.78587	5.42221	100.365	1.44461e-06	0.000166935
Ccr7	2.78446	3.45819	21.7879	0.000860521	0.0103275
2010111I01Rik	2.76846	3.6766	50.6408	3.06755e-05	0.00117581
Ifi208	2.76124	4.00081	41.8774	6.83196e-05	0.00198686
Aoah	2.75404	4.49014	31.7614	0.000208823	0.00418872
Zbp1	2.75292	4.68611	44.8381	5.13769e-05	0.00168275
F3	2.75157	3.96872	60.7303	1.39569e-05	0.000721005
Map3k8	2.74682	6.06014	211.964	4.16321e-08	2.70948e-05
Klrk1	2.73963	3.46379	35.4733	0.000134579	0.00311648
Osm	2.7389	5.64481	77.3546	4.75167e-06	0.000344045
Ifi206	2.72813	4.47199	44.1878	5.46214e-05	0.00174966
Ccl12	2.72154	9.63232	208.926	4.46438e-08	2.70948e-05
Cmpk2	2.71908	3.9745	44.8337	5.13981e-05	0.00168275
Cebpd	2.71079	5.47269	53.9232	2.34186e-05	0.0010158
Slfn2	2.70474	7.22261	166.857	1.3171e-07	4.50184e-05
Slamf7	2.66226	4.07713	36.6615	0.000117832	0.00283627
Tubb6	2.65786	5.43324	90.608	2.3138e-06	0.000227258
Ifi213	2.65532	4.61698	61.16	1.35315e-05	0.000709368
Fpr1	2.65144	5.2645	93.6485	1.9884e-06	0.000201827
Socs2	2.64996	3.6088	44.4169	5.34511e-05	0.00173007
Optn	2.62285	4.05264	57.5634	1.764e-05	0.000832781
Fgr	2.60985	4.3922	41.3396	7.20774e-05	0.00204165
Oas3	2.59124	3.3857	17.5582	0.00181722	0.0168054
Cd69	2.57976	4.15118	49.1645	3.48047e-05	0.00130084
Ms4a4c	2.57794	5.8161	52.2431	2.68399e-05	0.00110033
Gadd45g	2.57713	7.08802	313.719	6.1576e-09	1.68534e-05
Ifit2	2.57541	5.2078	84.6709	3.15388e-06	0.000274999
Scimp	2.54989	4.54513	68.474	8.20998e-06	0.000484773
Enpp4	2.53611	3.99963	36.7488	0.000116703	0.00282502
Gadd45b	2.53183	5.33931	102.952	1.28402e-06	0.000156742
Oas2	2.52882	3.70877	27.8186	0.000348807	0.00582139
Birc3	2.52196	5.85026	144.397	2.62365e-07	6.79366e-05
Gch1	2.5206	3.58261	31.7821	0.000208288	0.00418781
Irf7	2.51343	5.21905	58.9686	1.58776e-05	0.000775439
Rrp8	2.50693	4.68563	27.3709	0.000371015	0.00600139
Slc12a7	2.49414	3.97392	32.6758	0.000186724	0.00389161
Usp18	2.49384	5.79081	100.686	1.42343e-06	0.000166935
66598	2.48517	3.83291	30.1109	0.000257211	0.00484203
Oas1g	2.48358	3.83161	26.6959	0.00040779	0.00632407
Fosl2	2.48196	4.30881	63.1064	1.17887e-05	0.000629591
Iigp1	2.44919	4.28702	47.8706	3.8982e-05	0.00141745
Ehd1	2.44721	4.56247	74.0731	5.77609e-06	0.000388636
Csf1	2.44588	3.45399	25.5785	0.00047878	0.00698152
Mul1	2.43635	4.17401	45.7651	4.71425e-05	0.00159222
Fam177a	2.43492	4.46977	30.1095	0.000257259	0.00484203
Ccl4	2.43064	9.26005	186.708	7.67967e-08	3.19739e-05
Rnd3	2.43061	3.80168	46.7253	4.31898e-05	0.00150023
Phf13	2.41146	3.64325	10.9079	0.00787242	0.0441693
Il4i1	2.40834	4.14787	47.4033	4.06366e-05	0.00145899
Ctdnep1	2.39092	4.82607	50.6371	3.06851e-05	0.00117581
Csrnp1	2.37843	4.24269	58.889	1.59716e-05	0.000775439
Cd244a	2.3774	4.43143	52.0946	2.71701e-05	0.00110033
Hbegf	2.37665	3.77085	34.5765	0.000149132	0.00330138
Smim3	2.35583	5.79651	129.649	4.36788e-07	8.6799e-05
Fam217b	2.35479	4.73222	75.454	5.3156e-06	0.00037231
Cd274	2.35465	3.89085	20.5794	0.00105354	0.0118924
Tgm2	2.3544	5.15947	47.0552	4.1924e-05	0.00148431
Id2	2.34965	7.46011	185.82	7.85784e-08	3.19739e-05
Socs3	2.34174	7.16389	204.754	4.92167e-08	2.70948e-05
Clic4	2.34112	5.09764	89.4607	2.45293e-06	0.000238185
Il1b	2.33662	7.96561	122.044	5.80516e-07	0.000101235
Ifi204	2.33448	5.87961	105.98	1.12241e-06	0.000145318
Lilr4b	2.32925	5.1942	81.9218	3.66474e-06	0.000295682
Id3	2.32289	3.74062	23.0741	0.000699802	0.00889748
Dirc2	2.32273	3.74033	27.4412	0.000367418	0.00597037
Mndal	2.3151	5.02166	50.9622	2.98558e-05	0.00116492
Mphosph6	2.30624	4.89779	43.267	5.96456e-05	0.00183968
Gpr18	2.30412	3.56844	27.3337	0.000372936	0.00600139
Gbp2	2.29658	5.17136	45.4791	4.84025e-05	0.00160424
Dusp16	2.29382	4.28615	56.5923	1.89958e-05	0.000877401
Gja1	2.29301	4.28672	45.9506	4.63461e-05	0.00157154
Mthfd2	2.2873	4.61592	39.2232	8.94948e-05	0.00236759
Tgtp2	2.27422	5.70151	68.9859	7.942e-06	0.000478682
H2-Q8	2.26134	3.70713	6.7305	0.0265519	0.0993805
Ccrl2	2.25364	6.32539	66.3068	9.47178e-06	0.000542031
Rab20	2.25264	7.11034	203.471	5.07334e-08	2.70948e-05
Tank	2.25217	5.23964	82.1128	3.62619e-06	0.000295682
Gm38525	2.24293	3.94561	32.2782	0.000195971	0.0039966
Hp	2.2364	6.35946	37.7234	0.000104942	0.00262619
Il1r2	2.23131	4.96731	17.8139	0.00173114	0.0163454
Gm6377	2.22672	4.14943	45.5941	4.7891e-05	0.00159855
H2-Q9	2.22222	3.53538	24.3877	0.000571416	0.00782492
Slfn1	2.22221	4.71355	26.7156	0.000406652	0.00632401
Pim1	2.22101	3.3842	31.5882	0.000407046	0.00632401
Sdc4	2.2185	7.97751	313.166	6.21113e-09	1.68534e-05
Msr1	2.21706	5.55261	78.642	4.41018e-06	0.000324871
Relb	2.21696	4.32864	46.1941	4.53249e-05	0.00154303
Pvr	2.2111	3.53684	30.4972	0.000244774	0.00468967
Plac8	2.20919	6.3808	28.8295	0.000304266	0.00545063
Plekho2	2.20693	4.56205	52.4475	2.6393e-05	0.00108951
Igtp	2.2043	6.93626	85.4685	3.02194e-06	0.000268984
Fgl2	2.19731	5.81124	31.2496	0.000222558	0.00435185
Nab2	2.19671	3.58687	19.4251	0.00128847	0.013468
Mxra7	2.19087	4.02545	41.3286	7.21567e-05	0.00204165
Mapk6	2.18428	4.21889	53.533	2.41642e-05	0.00102342
Surf6	2.18424	4.12377	17.8912	0.00170609	0.0161804
Ms4a6d	2.17154	8.61031	182.699	8.52458e-08	3.31103e-05
Ccl3	2.16474	8.8437	81.8285	3.68376e-06	0.000295682
Plk3	2.15193	5.07175	42.2709	6.57183e-05	0.00194987
Spp1	2.14794	7.34705	56.6689	1.88844e-05	0.000876997
Magohb	2.14643	4.10106	31.8188	0.000207345	0.00417869
Timm8a1	2.14416	4.28488	24.7617	0.000540169	0.00754207
Casp4	2.13953	5.6404	113.271	8.23263e-07	0.000120893
Fastkd5	2.13867	3.88704	7.79378	0.0188935	0.0793342
Tmem120b	2.13838	3.49977	18.9666	0.00139895	0.0142479
Ifit3	2.13356	6.6477	96.1483	1.7613e-06	0.000185806
Sertad1	2.13275	4.95366	25.0417	0.000518114	0.0073421
Hdc	2.12973	5.05915	15.7668	0.00258906	0.0214583
Pde4b	2.12777	5.73124	107.729	1.04013e-06	0.000138874
Mapkapk2	2.12077	4.50728	18.7568	0.00145329	0.0145756
Ifi203	2.11077	4.26395	51.0464	2.96457e-05	0.00116203
Ifitm1	2.10141	4.63405	7.60167	0.0200553	0.0822721
Prr5l	2.09858	3.97249	34.3396	0.000153286	0.0033347
Icam1	2.08611	7.78278	249.922	1.87105e-08	2.65243e-05
Tbc1d1	2.08561	3.73973	13.073	0.0046482	0.0313983
Clec4n	2.08379	6.11079	107.005	1.0733e-06	0.000141097
Errfi1	2.08075	5.66512	81.853	3.67876e-06	0.000295682
Myo1e	2.0793	4.32848	34.9385	0.000143041	0.00324214
Nfil3	2.07914	4.3288	23.2314	0.000682726	0.00872369
Tnip2	2.07559	5.92719	99.432	1.50839e-06	0.000167268
Fkbp5	2.07514	5.01984	46.9324	4.23899e-05	0.00148935
Clec4d	2.06426	4.54377	31.5927	0.000213235	0.00422759
Rhoc	2.05996	5.28559	17.6285	0.00179306	0.0166179
Tnip1	2.05717	4.46857	56.3194	1.93991e-05	0.000891211
Slc25a25	2.05185	3.94534	18.8291	0.00143428	0.0144018
Trem1	2.0516	3.94574	18.7131	0.00146492	0.0146406
Parp14	2.04524	4.30739	39.2853	8.89159e-05	0.00235959
Hnrnpll	2.04524	3.56562	10.9394	0.00780899	0.0438999
H2-Q7	2.04006	4.83928	34.335	0.000153369	0.0033347
Irak3	2.0376	3.83057	30.0872	0.000257998	0.00484527
Pstpip2	2.03624	4.21909	27.3662	0.000371254	0.00600139
Mt1	2.03468	8.53775	289.108	9.1888e-09	1.68534e-05
Arid5a	2.03413	4.52439	55.9039	2.00328e-05	0.000903888
Ppp1r3b	2.03405	5.81621	87.4044	2.72824e-06	0.000252249
Cdc42ep3	2.03385	5.34688	60.5162	1.41749e-05	0.000723449
Etv3	2.02763	4.71381	55.7674	2.02465e-05	0.000905791
Cpd	2.0235	3.70741	40.1899	0.000126977	0.00298082
Hnrnpa1	2.01916	7.36362	103.924	1.22927e-06	0.000152233
Plk2	2.01583	5.37596	54.4584	2.24402e-05	0.000978326
Stat3	2.01479	6.89353	124.881	5.21079e-07	9.47367e-05
Plaur	2.01082	6.80791	81.6897	3.71227e-06	0.000295682
Gk	2.00581	3.57272	22.1547	0.000810544	0.0098592
Mak16	2.00082	5.54179	35.6865	0.000131373	0.00305881
Aen	1.99896	4.1962	19.7923	0.00120747	0.0129621
Myd88	1.99171	6.78038	99.9182	1.47475e-06	0.000167268
Cd38	1.98648	5.56939	53.7965	2.36576e-05	0.00101819
Lilrb4a	1.98628	7.59903	171.902	1.14202e-07	4.06606e-05
Pcgf5	1.9849	3.80193	10.2476	0.00935681	0.0496917
Ugcg	1.975	4.48775	38.4091	9.75123e-05	0.00252498
B4galt3	1.97095	6.91373	139.083	3.13415e-07	7.78644e-05
Pcp4	1.96181	3.67607	7.62813	0.0198902	0.0819094
Slc11a2	1.96148	4.40948	44.6943	5.20742e-05	0.00169203
Rassf1	1.96125	6.11689	116.842	7.12042e-07	0.000109794
Hinfp	1.96033	3.67516	17.9555	0.00168559	0.0161076
Cd83	1.95957	9.39377	381.037	2.36683e-09	1.68534e-05
Mob3c	1.95729	6.39657	118.071	6.77975e-07	0.000107283
H2-T22	1.95164	4.93952	21.2596	0.000939167	0.0110692
Nt5c3	1.94706	5.54107	93.2152	2.03126e-06	0.000201827
Wfdc17	1.93989	8.83597	162.582	1.49117e-07	4.64996e-05
Il1a	1.93964	8.09703	284.963	9.86154e-09	1.68534e-05
Gpr35	1.93814	4.0755	23.3585	0.000669284	0.00862629
Slc35f5	1.9372	4.97941	38.2503	9.91758e-05	0.00255615
Gpr84	1.93137	8.4273	231.534	2.71325e-08	2.65243e-05
Ccl2	1.92433	8.3408	71.4205	6.80229e-06	0.000433773
Daxx	1.92092	4.76219	23.7863	0.000626343	0.00827851
Ms4a4a	1.91934	6.25778	50.7671	3.03502e-05	0.0011735
Phf11d	1.91931	4.76197	38.0976	0.000100807	0.00257902
Lefty1	1.90989	4.44836	31.0196	0.000229083	0.0044489
Nectin2	1.90947	4.57943	19.26	0.00132701	0.0137781
Vcam1	1.90414	5.83663	55.1736	2.12083e-05	0.000934147
Ier3	1.89879	6.98556	85.9963	2.93827e-06	0.000264289
Pfkp	1.89437	3.64139	24.8274	0.000534902	0.0075045
Apaf1	1.89416	3.86017	31.2812	0.000221681	0.00434465
Mmp14	1.89406	4.2184	35.955	0.000127467	0.00298412
LOC102634581	1.89356	3.86028	22.4823	0.000768825	0.00949111
Tlr2	1.89354	7.64182	186.075	7.80616e-08	3.19739e-05
Ptger4	1.89298	3.85954	34.4805	0.000150798	0.00332105
Tnf	1.8823	6.8251	108.293	1.01519e-06	0.000137695
Jak3	1.88189	4.68172	29.2962	0.000286017	0.00521113
Gm12250	1.87095	4.83727	40.9578	7.48967e-05	0.00209112
Arl5c	1.86828	3.94385	26.5912	0.000413876	0.00638062
Abl2	1.86378	3.73888	30.8378	0.00029597	0.00533558
Rnf19b	1.85907	5.10811	28.0498	0.000337963	0.00571861
Fmnl2	1.85685	3.50022	11.7717	0.00633622	0.0380871
Hes1	1.85629	4.19531	13.6302	0.00409425	0.0291677
Kdm6b	1.85626	5.9035	95.5989	1.80843e-06	0.000188451
Ifi209	1.85609	4.7772	32.5533	0.000189516	0.00391278
Marcksl1	1.85589	6.49837	105.466	1.14801e-06	0.000146414
Tsr1	1.85471	4.19517	22.1737	0.000808048	0.00985713
Slc2a1	1.85055	6.20609	38.6629	9.49236e-05	0.0024805
Slc15a3	1.85031	5.40812	41.4608	7.12094e-05	0.00202828
Cpeb2	1.84755	4.02411	26.271	0.000433187	0.00651687
Mtmr12	1.84751	4.02417	19.8296	0.0011996	0.0129263
Ncoa7	1.82519	3.60712	20.8618	0.00100414	0.0115328
Herc6	1.81588	4.52378	33.7067	0.000165085	0.0035435
Mgmt	1.81318	3.60065	6.07389	0.0331976	0.115564
Calhm6	1.80744	5.23638	46.8416	4.27384e-05	0.00149061
Il2rg	1.80363	6.57183	81.0791	3.84082e-06	0.000296968
Rnf213	1.79968	3.99839	24.8084	0.00053642	0.0075045
Midn	1.79911	3.99815	31.9874	0.000203081	0.00410242
Olfml2b	1.79876	4.62981	18.5544	0.00150814	0.0149638
Samd9l	1.79853	4.44873	20.3823	0.00108977	0.0120953
Etf1	1.79822	4.63088	27.19	0.000380466	0.00608816
Ms4a4b	1.7853	4.30612	14.324	0.00351151	0.0264836
Txnrd1	1.77969	4.88047	53.7678	2.37122e-05	0.00101819
Ezr	1.77961	3.80024	31.2189	0.000351152	0.00582639
Tmem198b	1.77942	3.79983	30.5975	0.000351152	0.00582639
Aldh18a1	1.77921	3.80082	14.3811	0.00346816	0.0263192
Gtf2f2	1.77592	4.92308	13.8595	0.00388961	0.0282385
1810055G02Rik	1.7748	3.46145	14.7024	0.00323582	0.0250681
Rap2c	1.76823	4.61297	36.9302	0.000114399	0.00279297
Noc4l	1.76542	4.96447	42.1091	6.67728e-05	0.00195402
Ifitm2	1.76443	8.84726	203.629	5.05435e-08	2.70948e-05
Mrm3	1.76103	4.21867	9.32199	0.0120515	0.0584756
Sod2	1.75549	5.65431	73.529	5.97057e-06	0.000398582
Zbtb46	1.75368	3.57214	13.2333	0.00448003	0.0307626
Sdad1	1.75306	3.57216	14.9584	0.00306403	0.0240645
Stat2	1.75183	4.71314	40.9289	7.51148e-05	0.00209112
Prkx	1.75132	4.71293	32.8763	0.000182262	0.00381992
Ccr1	1.75128	5.65086	20.8013	0.00101449	0.0115984
Ldha	1.74845	8.34859	120.907	6.0658e-07	0.000103665
Mrps18b	1.74668	6.32284	36.3548	0.000121904	0.00290159
Ripk1	1.74566	4.54122	23.9899	0.00060706	0.00811788
Ninj1	1.74435	7.95189	128.885	4.49142e-07	8.72253e-05
D17H6S56E-5	1.74147	7.1465	130.652	4.21208e-07	8.6799e-05
Filip1l	1.73832	5.8508	40.1725	8.11211e-05	0.00220057
Susd6	1.734	5.19062	42.1143	6.67388e-05	0.00195402
Utp4	1.73175	4.64701	23.6107	0.000643558	0.00843436
Oasl2	1.71938	5.60339	31.3669	0.000219318	0.00432811
Oas1a	1.71721	6.05816	74.3721	5.67245e-06	0.000388636
Zfand5	1.71422	6.89356	83.6819	3.32719e-06	0.000281493
Il1f9	1.71122	5.17763	32.3144	0.000195106	0.00398847
Cd44	1.71117	5.01705	34.5503	0.000149585	0.00330285
Ccl9	1.70904	7.35051	138.572	3.1893e-07	7.78644e-05
Malsu1	1.70775	5.28009	29.3699	0.000283259	0.00517191
Fcgr4	1.70602	6.12897	16.5102	0.00222845	0.019389
Tpst1	1.69961	3.94472	6.91619	0.0249744	0.0951009
Bach1	1.69761	4.68024	36.0155	0.000126606	0.0029803
Panx1	1.69703	3.9432	11.2907	0.00714178	0.0413179
Tnfaip3	1.69662	6.5142	108.436	1.00893e-06	0.000137695
Ccdc86	1.69165	5.40486	61.4201	1.32815e-05	0.00070056
Mafk	1.69111	4.38737	34.3472	0.00015315	0.0033347
Ifi30	1.69044	8.23097	132.501	3.94174e-07	8.63645e-05
Slfn9	1.69016	3.42315	14.3475	0.00453457	0.0309983
Rabggtb	1.6859	5.08206	32.3966	0.000193161	0.00395817
Pprc1	1.68075	4.0994	28.0668	0.000337186	0.00571861
Vash1	1.67614	3.53617	15.7403	0.00285776	0.0229939
Ptpn12	1.67602	3.53571	18.6052	0.00285776	0.0229939
Klra2	1.6754	4.17211	12.9168	0.00481937	0.0322308
Il15ra	1.67491	4.9073	37.6174	0.000106149	0.00264444
Srgn	1.67105	8.88182	192.7	6.5959e-08	3.19739e-05
Ebi3	1.66964	6.79116	93.697	1.98368e-06	0.000201827
Atf6	1.66932	4.24039	17.9802	0.00167779	0.0160906
Ifih1	1.66836	4.99023	53.181	2.48612e-05	0.00104137
Itga5	1.66833	4.23991	25.398	0.000491589	0.00707706
Notch1	1.6675	4.24026	27.7015	0.000354457	0.00585848
Tlk2	1.6663	3.64183	7.71128	0.0193822	0.0808003
Zyx	1.66472	6.94746	79.5451	4.18812e-06	0.000315444
Pmvk	1.66262	5.06795	29.2482	0.000287834	0.00522196
Ccl8	1.65874	6.09407	9.08959	0.0128698	0.060893
Gas7	1.65633	4.36763	30.5322	0.000243685	0.0046793
Gbp3	1.65619	5.17824	36.161	0.000124563	0.00294844
Pnpt1	1.65569	4.85171	23.8941	0.000616042	0.00819951
Arhgef7	1.65469	4.42851	16.4057	0.00227531	0.0196786
Rbm18	1.65433	5.92957	41.8714	6.83602e-05	0.00198686
Timd4	1.64966	3.83045	16.9581	0.00204029	0.0182079
Phf11b	1.64808	6.51128	60.0759	1.4636e-05	0.000735674
Ms4a6c	1.64071	7.26186	135.377	3.56145e-07	8.17766e-05
Bcl2a1d	1.64053	6.35187	72.414	6.39419e-06	0.000423553
Il18bp	1.64028	3.99835	10.7376	0.00822611	0.04534
Slc7a6	1.64009	4.59386	40.4268	7.90399e-05	0.00216473
Bcl2a1c	1.63666	3.99719	24.4092	0.000569569	0.00781214
Mbd2	1.63416	4.07463	23.8437	0.000620827	0.00825033
Grwd1	1.63342	4.69499	14.4209	0.00343828	0.0261839
C3	1.63198	4.14867	7.45105	0.0210272	0.0845939
Zscan21	1.63015	4.69478	7.1043	0.023491	0.0912617
Gbp7	1.62837	5.95834	50.7721	3.03373e-05	0.0011735
Sertad2	1.62714	4.21783	20.0287	0.00115857	0.0126115
Skil	1.62408	8.09291	134.78	3.63664e-07	8.17766e-05
Stat5a	1.62329	4.28389	28.6646	0.000311044	0.00549801
Nabp1	1.62135	4.34818	14.175	0.00362777	0.0270649
Cdkn1a	1.62123	6.59167	100.349	1.44566e-06	0.000166935
Sptlc2	1.61987	5.53928	46.2907	4.49276e-05	0.00153714
Nfkbib	1.61787	5.92841	70.2797	7.31007e-06	0.000449385
Trim30a	1.61727	6.36793	47.1224	4.16719e-05	0.00148369
2022-03-05	1.61403	4.52332	20.6811	0.00103542	0.0117655
Ifi207	1.61058	5.76636	67.7433	8.61152e-06	0.00050401
Cisd3	1.6052	4.62731	21.8145	0.000856771	0.0102969
Ptpn1	1.60519	7.45476	104.078	1.22087e-06	0.000152233
Rrad	1.605	6.00523	43.8554	5.63743e-05	0.00177102
Rbm3	1.60342	6.91878	99.1706	1.52685e-06	0.000167268
Gem	1.60288	4.72621	25.9897	0.00045105	0.00671467
Tap1	1.60229	5.66132	43.2965	5.94762e-05	0.00183968
Pgm1	1.60115	4.86448	26.0934	0.000444366	0.00665313
Slc12a4	1.59912	3.38329	9.94261	0.0101557	0.0528504
Gpatch4	1.59902	3.38343	5.75632	0.0371355	0.123754
Usp16	1.59587	5.0291	29.8265	0.000266855	0.00498558
Slc25a30	1.59552	3.49919	6.53716	0.0283252	0.103817
Ass1	1.59525	3.49911	5.39163	0.0423876	0.135555
Eif1a	1.59474	5.99766	74.7728	5.53702e-06	0.000384666
Pfkfb3	1.59407	6.01685	74.2386	5.71845e-06	0.000388636
Il4ra	1.59371	6.63967	71.7971	6.64402e-06	0.0004301
Trmt10a	1.59353	3.49842	7.84396	0.0186036	0.0783867
Pogk	1.59254	3.60635	10.8282	0.00803554	0.0446823
Cnn3	1.59029	3.70673	16.6434	0.00217041	0.0190217
Zfand3	1.58997	3.70617	20.1054	0.00202553	0.0181617
Usp36	1.5897	3.79977	14.3707	0.00347602	0.0263476
Ifitm3	1.58882	9.033	87.6859	2.68845e-06	0.000252249
Usb1	1.58783	3.88778	5.63617	0.0387731	0.127478
Nop56	1.58692	6.841	25.7231	0.000468801	0.00688299
Rhbdf2	1.58659	3.88732	22.7094	0.00080749	0.00985713
Hs3st3b1	1.58652	3.97105	20.4526	0.00107669	0.0120739
Pnp2	1.58584	3.79894	8.98322	0.0132667	0.0623222
Ccdc174	1.58503	4.19468	8.08325	0.0172932	0.0748583
Eif2ak2	1.58286	4.26125	27.7273	0.000353204	0.00584908
Tmed1	1.58067	5.20218	12.4482	0.00538043	0.0344835
Ly6a	1.57772	4.71037	22.8647	0.000723338	0.0090896
Vasp	1.55838	5.41399	57.2793	1.80243e-05	0.000841628
Slc9a3r1	1.55668	5.07989	15.7754	0.0025845	0.0214583
Dhx58	1.55314	4.74358	26.5819	0.000414423	0.00638062
Cp	1.55094	4.7897	44.2776	5.4159e-05	0.00174637
BC147527	1.5482	4.48683	9.97188	0.0100756	0.0524654
Kti12	1.54574	4.53997	13.6282	0.0040961	0.0291677
Atf4	1.54492	6.5682	60.6811	1.40066e-05	0.000721005
Apobec3	1.542	7.35838	118.707	6.61143e-07	0.000107131
Mrto4	1.54027	5.21374	16.1681	0.00238634	0.0202295
Pik3r5	1.54001	5.83531	51.5132	2.85112e-05	0.00112791
Eed	1.5394	5.76803	29.4176	0.000281491	0.00515922
Crem	1.53828	4.09896	20.1883	0.00112689	0.012377
Chsy1	1.5372	7.03761	88.2106	2.61609e-06	0.000251174
Ubtd1	1.5355	4.94947	12.8628	0.00488034	0.0324965
Zfp655	1.53361	5.10686	11.5639	0.00667003	0.0394979
Ttc39b	1.53279	3.94327	17.6331	0.0017915	0.0166179
Mphosph10	1.53061	4.95036	15.3484	0.00282287	0.0227776
Bud13	1.52987	3.85892	16.446	0.00225712	0.0196007
Zfp622	1.52906	3.85815	11.7509	0.00636868	0.0381898
Ppp1r3d	1.5283	3.85826	22.3424	0.00140294	0.0142716
Insig1	1.52692	5.36352	28.4873	0.000318536	0.00552526
Ccnd2	1.52582	4.82021	36.8353	0.000115598	0.00280915
Litaf	1.52579	7.87908	130.409	4.24925e-07	8.6799e-05
Snx10	1.52441	6.3399	68.8133	8.03118e-06	0.000479905
Csf2rb2	1.52434	4.72794	28.6904	0.000309971	0.00549801
Clec4a1	1.5237	6.27545	36.9394	0.000114283	0.00279297
Spns2	1.52158	3.6738	10.0605	0.00983738	0.0515392
Stk40	1.52131	3.67333	10.1304	0.00965457	0.0507682
Cd14	1.52102	10.4683	225.204	3.10407e-08	2.65243e-05
Gzma	1.51737	3.57164	5.25342	0.0446132	0.139375
Lrrc75a	1.5162	3.57093	11.1347	0.00742922	0.0425487
Paqr3	1.51434	5.09271	39.1329	9.03445e-05	0.0023827
Phlda1	1.50967	3.46092	13.1238	0.00910924	0.0487327
Stx11	1.50864	3.46067	8.79942	0.013988	0.0644797
Sec23b	1.50596	6.24701	36.0436	0.000126207	0.00297912
Baz1a	1.50427	4.28371	15.6834	0.00263376	0.0217444
Rpf2	1.50134	5.2235	30.9738	0.00023041	0.00446451
Sp140	1.50127	5.51981	46.8963	4.25281e-05	0.00148935
Lmnb1	1.50065	3.34196	10.2247	0.0147079	0.0665219
Nop58	1.50012	5.18864	39.9258	8.32037e-05	0.00222876
Zbtb11	1.50003	4.21718	16.4225	0.00226771	0.0196727
Angel1	1.4957	3.34302	7.08342	0.0236503	0.0916517
Jak2	1.49446	4.14738	19.401	0.001294	0.013468
Tspo	1.49443	8.10579	60.121	1.45879e-05	0.000735674
Lcn2	1.49308	7.52556	25.9626	0.000452819	0.0067176
C5ar1	1.49305	8.54555	113.403	8.18802e-07	0.000120893
Samsn1	1.49182	8.09296	127.957	4.64689e-07	8.82393e-05
Bcl2a1a	1.48778	6.43571	71.5692	6.73925e-06	0.000432984
Tatdn1	1.48568	3.99791	8.04379	0.0175014	0.0754918
Acat2	1.48166	5.51233	9.99373	0.0100162	0.0521882
Pwp1	1.47894	5.45261	27.2413	0.000377757	0.00605617
Kri1	1.47766	3.91602	12.0164	0.00596847	0.0367941
Abhd17b	1.47566	3.91501	13.182	0.00453306	0.0309983
Pacrgl	1.47508	3.4692	6.97553	0.0244944	0.0937327
Runx1	1.47454	5.74998	53.2519	2.47189e-05	0.00104051
Tiparp	1.47327	5.36263	46.2799	4.49719e-05	0.00153714
D10Wsu102e	1.46913	3.82961	17.4505	0.00240999	0.0203693
Nfkbie	1.46379	5.65148	44.6936	5.20776e-05	0.00169203
Stard7	1.46334	4.94852	31.3819	0.000218907	0.00432811
Ctdp1	1.46104	3.73826	8.76053	0.0141467	0.0649562
Bmf	1.46033	4.26094	25.2244	0.000504303	0.00720614
Cd55	1.4603	3.73808	6.61618	0.0275835	0.101727
B4galt5	1.4597	3.73792	17.2359	0.00383809	0.0280551
Cirbp	1.4582	5.85066	7.49809	0.0207176	0.083668
Sap30	1.45671	4.19368	9.32394	0.0120449	0.0584756
Ifi35	1.45669	6.63977	25.1422	0.000510467	0.00726991
Heatr1	1.45657	4.19416	14.1254	0.00366749	0.0272511
1600014C10Rik	1.45372	5.82562	42.6531	6.3304e-05	0.00189892
Phf23	1.44969	5.73391	43.8831	5.62257e-05	0.00177102
Slamf8	1.44941	4.77437	14.3542	0.00348851	0.0264033
Tdrd7	1.44754	4.12204	13.3128	0.00439938	0.0305306
Nfkb2	1.44598	4.77407	31.7386	0.000209413	0.00419071
Dcaf13	1.44304	5.87855	15.9122	0.00251332	0.0209935
Nif3l1	1.44035	5.15158	7.29223	0.0221146	0.0873241
C2cd2l	1.43985	3.41641	10.1113	0.0146637	0.06642
Atg4d	1.43969	4.04875	12.7873	0.00496708	0.0328115
Spint1	1.43848	7.11804	52.008	2.73652e-05	0.001103
Elp5	1.43744	5.74906	47.4446	4.0487e-05	0.00145899
Ubp1	1.43697	4.93428	35.419	0.00013541	0.0031224
Pgs1	1.43422	5.72571	28.4311	0.000320955	0.0055301
Srp54c	1.43404	5.74825	51.5159	2.85048e-05	0.00112791
Flot1	1.43079	6.3547	37.7086	0.000105109	0.00262619
Rbmxl1	1.42792	6.20138	35.4089	0.000135566	0.0031224
Klf10	1.42582	4.84798	21.3549	0.000924373	0.0109401
Rtp4	1.42112	6.62828	81.0132	3.85503e-06	0.000296968
Nmd3	1.42032	5.86995	28.0676	0.000337149	0.00571861
Hmgb3	1.41799	3.42197	6.84466	0.0255682	0.0967154
Il6	1.41701	3.8866	16.9688	0.0025718	0.0213983
Rilpl2	1.41457	4.5191	10.046	0.00987596	0.0516779
Rabgef1	1.41158	4.91994	35.1998	0.000138829	0.0031719
Mfhas1	1.41029	4.17049	18.4295	0.00154322	0.0151925
Naa25	1.41014	4.87874	21.1565	0.000955519	0.0111658
Milr1	1.40987	6.03478	23.9733	0.000608608	0.00812587
Mrpl12	1.40724	5.7755	5.32728	0.0434065	0.137566
Pspc1	1.40618	3.80041	6.32732	0.0304158	0.108655
Nab1	1.40521	3.79917	21.789	0.00409023	0.0291677
Smad4	1.40376	4.40797	14.0409	0.00373638	0.0274762
Gtpbp4	1.40351	5.43393	25.7046	0.000470063	0.00688562
Zfp868	1.40021	5.16311	32.4217	0.000192571	0.00395557
Plek	1.39851	8.41849	163.154	1.46634e-07	4.64996e-05
Ltv1	1.39694	5.53718	26.3084	0.000430875	0.00650905
Fam49a	1.39447	4.78819	23.513	0.000653378	0.00849789
Cd276	1.38889	4.55802	12.0575	0.00590929	0.036564
Slfn5	1.38599	4.28266	21.8933	0.00084579	0.0101793
Coq10b	1.38558	5.01637	13.6961	0.0040342	0.0288954
Timm9	1.38442	4.28157	8.63646	0.0146676	0.06642
Cybb	1.37947	7.24319	24.856	0.000532619	0.0074979
Picalm	1.37808	7.854	59.8664	1.48618e-05	0.000742655
Mrpl46	1.37571	5.81891	10.0896	0.00976083	0.0512324
Ly6c1	1.37314	3.70946	6.32904	0.0303979	0.108637
Cpeb4	1.37274	3.60601	10.711	0.0104569	0.0538369
Pwwp2b	1.37044	3.60481	5.83472	0.0361126	0.121873
Fxyd1	1.36989	3.60515	5.02375	0.0486381	0.148116
Xaf1	1.369	5.17643	20.6547	0.0010401	0.0117873
Rbpj	1.36828	5.41281	40.9271	7.51286e-05	0.00209112
Rrs1	1.36744	4.5933	26.4875	0.000420016	0.00642047
Tmbim1	1.36238	5.58802	21.5946	0.00088835	0.0105724
Mlph	1.36065	5.51507	9.6084	0.0111278	0.0561236
Parp10	1.35902	3.85866	8.91477	0.01353	0.0630398
Ets2	1.35886	5.00145	33.3963	0.000171268	0.00365871
Lfng	1.35841	3.76314	10.4365	0.00890002	0.0478006
Olfr1033	1.35706	3.85815	19.8736	0.00430579	0.0301663
Nolc1	1.35341	5.1037	26.0331	0.000448238	0.00668446
Stk38l	1.35186	4.67789	26.9123	0.00039554	0.00623596
Utp18	1.3496	4.07361	12.6104	0.00517769	0.0335344
Tpm4	1.34896	6.49531	52.7395	2.57701e-05	0.00106896
Irf2bpl	1.34854	5.06595	32.7703	0.000184605	0.00385684
Mid1	1.3473	4.07298	16.7748	0.00211491	0.01865
Usp38	1.34532	4.26214	6.80267	0.0259247	0.0975459
Adam9	1.34507	5.16396	21.2403	0.000942199	0.0110897
Rpgrip1	1.3449	5.25598	25.4981	0.000484438	0.00704
Ntmt1	1.34328	5.28775	15.0219	0.00302309	0.0238812
Mif4gd	1.3414	5.52685	39.9372	8.31064e-05	0.00222876
Med29	1.33855	4.42561	13.7345	0.00399959	0.0288312
Lrp12	1.33817	3.76866	7.89952	0.018289	0.0775579
Pter	1.33656	3.7677	5.84507	0.0359801	0.12157
Alkbh6	1.3365	5.77455	6.80666	0.0258906	0.0975035
Prpf31	1.33177	4.42574	6.35188	0.0301616	0.108063
Gnl3	1.33069	5.18659	37.4694	0.000107864	0.0026716
Trib1	1.33061	5.27747	27.9903	0.000340715	0.00574243
Psat1	1.32969	4.71026	12.7649	0.00499318	0.0328115
Mrgpra2b	1.32894	4.36705	5.84866	0.0359343	0.121511
Isg20l2	1.32844	4.5221	7.65818	0.0197048	0.0814848
Il15	1.32815	5.27757	17.8222	0.00172844	0.0163454
Csf2rb	1.32627	6.59227	51.8757	2.76661e-05	0.0011047
Prpf38a	1.32514	5.49122	15.0642	0.00299624	0.0238166
Adnp2	1.32124	3.38236	10.8581	0.0272638	0.100785
Soat2	1.32116	3.38244	14.1056	0.0272638	0.100785
Smarcd1	1.3211	3.38187	7.78871	0.0272638	0.100785
Tagln2	1.31976	6.63523	34.8718	0.00014414	0.00325393
Map2k3	1.31801	5.76298	44.1388	5.48754e-05	0.00174966
Mcl1	1.31734	6.77514	43.5738	5.79122e-05	0.00180606
Elmsan1	1.31726	3.67264	15.5098	0.0109456	0.0555405
Ticam1	1.31518	3.91431	10.4961	0.00876153	0.0474144
Socs1	1.31397	4.12177	15.5581	0.00270263	0.0221418
Ppp2r2d	1.31352	4.12106	6.76311	0.0262662	0.0984591
Plagl2	1.31342	4.30381	21.7298	0.000868773	0.0103973
Btg1	1.31253	7.72234	85.1416	3.0752e-06	0.000270903
Mcm4	1.31245	4.46417	18.5495	0.00150948	0.0149638
N4bp1	1.31238	4.46466	24.9875	0.000522297	0.0073769
Pde12	1.31199	4.46534	17.3721	0.00188312	0.017182
Gvin1	1.3114	4.60973	27.5982	0.000359535	0.00590814
Cdk6	1.30993	5.65028	38.6907	9.46458e-05	0.0024805
Cfp	1.30822	5.7765	17.0076	0.00202069	0.0181374
Npl	1.30798	6.45919	16.8391	0.00208834	0.0184921
Ddx58	1.30281	4.81905	23.046	0.000702905	0.00890277
Usp25	1.29901	4.23835	18.8793	0.00142128	0.0143048
Cdk20	1.29846	4.23734	9.16335	0.012603	0.060239
Sh3bgrl	1.29748	5.28782	27.3397	0.000372621	0.00600139
Trex1	1.29672	8.33102	120.295	6.21203e-07	0.000104082
D11Wsu47e	1.29523	4.23751	11.7676	0.00634263	0.0380871
Hpn	1.29441	3.82898	11.3107	0.00711818	0.0412651
Lemd3	1.29283	3.82797	11.63	0.00711818	0.0412651
Capn2	1.29155	3.57116	5.85841	0.0358102	0.121235
Gtpbp6	1.29099	3.57058	10.695	0.0175541	0.0756046
Mmp12	1.28996	3.51271	6.36358	0.0300414	0.107768
Bcl2l1	1.28669	7.23854	23.5429	0.000650354	0.00849375
Nampt	1.2866	4.96124	25.9679	0.000452472	0.0067176
Pus1	1.28586	4.3449	9.23473	0.0123511	0.0595938
Pip5k1a	1.28498	4.34554	21.9171	0.000842504	0.0101684
Nupr1	1.28434	7.06289	37.9597	0.000102307	0.00259441
Pold4	1.27891	5.78002	16.5415	0.00221464	0.0193103
Cyp51	1.27636	3.96897	18.4572	0.00463459	0.0313513
Nhp2	1.27595	5.60714	22.1798	0.000807248	0.00985713
Klf7	1.27263	6.12108	38.8412	9.31549e-05	0.00244926
Nrp	1.27146	4.67743	22.1962	0.000805107	0.00985713
Med22	1.27134	5.55989	9.7152	0.0108054	0.0551236
Lmna	1.27066	3.73687	9.32486	0.0120418	0.0584756
Tmem268	1.26933	4.87827	10.4384	0.00889548	0.0478006
Tmem243	1.26866	4.53843	7.64189	0.0198051	0.0816768
Esf1	1.26624	4.0978	7.95365	0.0179885	0.076626
Mrpl16	1.26367	5.66541	16.5733	0.00220072	0.0192085
Ccdc25	1.2618	4.38548	11.555	0.00668482	0.039558
Pak1ip1	1.26097	5.77124	36.6945	0.000117404	0.00283394
Luzp1	1.25864	4.62714	22.3453	0.000785939	0.00966309
Ranbp2	1.25859	3.46055	11.7817	0.0282939	0.103765
Slfn8	1.25742	5.90462	42.8596	6.20442e-05	0.00188003
Ildr1	1.25691	3.46002	6.21802	0.0315793	0.111691
Kif3b	1.25553	3.887	12.1305	0.00732698	0.0420994
Nuak2	1.25534	5.01337	15.0527	0.00300349	0.0238521
Trim25	1.25404	4.21524	16.6377	0.00217287	0.0190237
Sde2	1.2531	5.31878	33.368	0.000171846	0.0036619
Mindy3	1.25286	4.71106	9.74308	0.0107231	0.0548675
Ube2f	1.25159	6.43711	50.204	3.18329e-05	0.00121434
Rnf149	1.25151	5.23247	27.0235	0.000389421	0.00616223
Socs4	1.25132	3.88512	5.67499	0.0382345	0.126408
Myef2	1.2489	5.07744	24.6167	0.00055204	0.00768271
Gm4951	1.24676	4.78812	12.7659	0.00499195	0.0328115
Tuba1c	1.24511	5.28528	17.4591	0.00185197	0.0170713
Galnt7	1.2451	4.32504	9.43856	0.0116648	0.0577159
Wdr92	1.24225	4.02192	17.1656	0.00475241	0.0318505
Tdg	1.24224	4.32254	7.46908	0.0209079	0.084193
Trim30d	1.23997	5.67521	26.3937	0.000425663	0.00646055
Wdr55	1.23835	4.42619	12.4139	0.00542449	0.0346171
Seh1l	1.23801	5.39163	28.4638	0.000319542	0.00552731
Sp100	1.23743	6.14572	26.09	0.00044458	0.00665313
Ube2l6	1.23678	6.38749	43.2734	5.96088e-05	0.00183968
Fem1c	1.23413	4.42517	13.7323	0.00400162	0.0288312
Lsg1	1.23367	5.16289	25.0734	0.000515687	0.00733203
Sh2b2	1.23243	5.00133	19.7138	0.00122427	0.0129995
Ak2	1.2302	6.48347	23.144	0.000692143	0.00881425
Lrrc8a	1.2301	7.824	77.2125	4.79127e-06	0.000344045
Mat2a	1.22943	7.50973	52.9344	2.5364e-05	0.00105725
Trim3	1.22865	3.79896	8.00796	0.0176931	0.0759843
Rcl1	1.22706	4.52031	8.38761	0.0157842	0.0703944
Eif2s2	1.22668	6.43307	34.1266	0.000157141	0.00339941
Eef1e1	1.22656	5.4109	18.9961	0.0013915	0.014189
Polr1c	1.22623	5.46096	10.1738	0.00954302	0.0504299
Trp53bp2	1.22413	4.25854	9.40697	0.0117681	0.0580191
Cstf3	1.22408	5.2735	13.3333	0.00437889	0.0304499
Tspan4	1.22347	8.02318	27.9031	0.000344797	0.00578789
Ddit3	1.22255	6.07064	15.5071	0.0027313	0.022334
Gpr146	1.22254	5.80834	41.074	7.40246e-05	0.00208759
Zeb1	1.21893	3.94177	9.87357	0.0103478	0.0534274
Hmgcr	1.21812	4.77258	18.3947	0.00155316	0.0152671
Aig1	1.21629	4.46367	10.4588	0.00884799	0.0476409
Slc24a5	1.21624	3.34063	6.34744	0.045889	0.142228
Hmga1	1.21526	5.24013	11.8227	0.00625735	0.0378944
Trim12a	1.215	5.93025	11.819	0.00626303	0.037902
Ndel1	1.21481	5.95054	12.2603	0.00562734	0.0354352
Tma16	1.21249	4.55727	13.2465	0.00446654	0.0307453
B4galt1	1.21154	9.12323	124.883	5.21045e-07	9.47367e-05
Rbm12	1.20882	4.91999	11.2959	0.0071324	0.0412915
Ccnl1	1.20825	7.01523	45.6436	4.76731e-05	0.00159855
Paf1	1.20672	6.06418	32.5509	0.000189572	0.00391278
Hnrnph2	1.20651	7.38597	47.3325	4.08945e-05	0.00146211
Ablim1	1.20584	3.53502	8.38257	0.028985	0.105484
Kctd5	1.20519	4.98762	15.3547	0.00281913	0.0227689
Mrpl52	1.20481	6.59888	58.2701	1.67258e-05	0.000802933
Lacc1	1.20467	5.7384	24.3252	0.000576848	0.00787407
Osgepl1	1.20296	4.19107	7.16621	0.0230264	0.0898669
Nop2	1.2027	5.63273	20.3742	0.00109128	0.0120953
Trmt6	1.2021	4.64165	10.8398	0.00801169	0.0446515
Slc20a1	1.20183	4.64268	7.65719	0.0197108	0.0814848
Thbs1	1.20025	4.30322	12.7101	0.00505776	0.033067
Slc31a1	1.20003	5.85328	34.15	0.000156711	0.00339872
Zbtb21	1.19989	4.87681	17.3273	0.00189939	0.0172663
Srsf5	1.19967	8.38595	29.459	0.000279966	0.00515583
Snip1	1.19796	4.94613	8.91379	0.0135338	0.0630398
Samd4b	1.19741	3.70495	12.8336	0.0184455	0.0779895
St3gal4	1.19669	4.94704	15.0407	0.00301109	0.0238812
I830077J02Rik	1.19635	6.4676	16.5057	0.00223048	0.019389
Antxr2	1.19588	3.70501	6.40981	0.0295722	0.106532
Slc25a19	1.19565	4.40589	12.6348	0.0051481	0.0334274
Donson	1.1937	5.07747	18.119	0.00163475	0.0158199
Gca	1.1925	3.85806	8.04102	0.0175161	0.0755073
Snu13	1.19202	7.00501	41.7413	6.92476e-05	0.00200138
Parp12	1.19159	4.67728	13.3104	0.00440184	0.0305306
Cd63	1.18987	9.3965	87.1837	2.75994e-06	0.000252249
Abhd11	1.18812	4.67621	12.2336	0.00566354	0.0355062
Glrp1	1.18433	3.99492	9.345	0.0119739	0.0583388
Irgm1	1.1832	6.90577	56.0457	1.98138e-05	0.000900579
Chka	1.18259	5.25245	13.6507	0.00407548	0.0291179
Gm21188	1.18127	4.34545	5.78342	0.036778	0.123299
Snx12	1.18088	5.25205	10.6468	0.00842278	0.0460928
Nufip1	1.17863	4.23797	7.55717	0.0203366	0.0828691
Jmjd6	1.17725	5.80039	22.7304	0.000738932	0.00924476
Utp15	1.17516	4.62707	12.132	0.00580386	0.0360683
Ccnt1	1.17468	5.57121	17.1121	0.00198005	0.0178476
Slc38a2	1.17451	5.94685	20.4653	0.00107433	0.0120739
Tbc1d14	1.17438	6.2988	27.612	0.000358853	0.00590814
Ptpn2	1.17315	5.47803	33.2929	0.00017339	0.00368562
Nxt1	1.17307	4.93301	9.5464	0.0113203	0.0567185
Mvp	1.16464	5.49791	19.1507	0.00135328	0.0139323
Rbmx2	1.16156	3.42184	5.52085	0.0466866	0.143723
Dennd4b	1.16026	4.38577	7.69206	0.0194982	0.0811553
Wsb2	1.16025	4.04756	7.5429	0.0204279	0.0830609
Slc41a1	1.16019	3.60496	8.13551	0.0293946	0.106251
Ythdf1	1.15976	4.04707	9.77136	0.0106404	0.0546406
Aff4	1.15965	4.04763	11.2254	0.00766855	0.0434246
Siah1a	1.15881	3.91462	11.8523	0.011933	0.0582672
Hipk3	1.15851	3.91431	12.3162	0.011933	0.0582672
Nrp2	1.15833	3.91441	11.1002	0.011933	0.0582672
Fndc3a	1.15814	4.96129	12.9158	0.00482048	0.0322308
Nfyb	1.15784	4.96066	17.4351	0.0018605	0.0170866
Med11	1.15738	6.11259	23.2958	0.00067587	0.00868468
Rrn3	1.15721	6.20374	28.7886	0.000305929	0.00545754
Aebp2	1.15664	4.04716	12.4556	0.00766855	0.0434246
Myc	1.15452	6.41577	42.6123	6.35568e-05	0.00189892
Ppp2r2a	1.15218	6.29746	27.837	0.000347928	0.0058181
Lrrc25	1.15161	6.63961	15.7103	0.00261924	0.0216664
Slco4a1	1.14832	5.96412	33.768	0.000163895	0.00352767
Timm10	1.14733	5.53487	13.1378	0.00457929	0.0311531
Gramd1a	1.14611	6.58533	38.0256	0.000101587	0.00259123
Gbp9	1.14595	5.05177	21.134	0.000959124	0.0111658
Irf1	1.14422	6.51628	43.1943	6.00655e-05	0.00183968
Rap2b	1.14229	5.55247	17.2466	0.00192917	0.0175183
Nubp1	1.14131	5.30756	10.529	0.00868625	0.0471511
Spred1	1.13913	4.42566	13.6547	0.00407184	0.0291179
Ogfr	1.13764	5.30726	11.9639	0.00604519	0.0371291
Rbm26	1.13272	7.16008	29.0966	0.000293657	0.0053163
Nop14	1.13259	4.09812	7.5339	0.0204857	0.0832383
Ralgds	1.13242	4.09719	14.0052	0.00770387	0.0435669
Pdgfb	1.1315	5.83013	13.0874	0.00463271	0.0313513
U2af1	1.13125	6.86556	23.6687	0.000637808	0.00837185
Cgas	1.13006	4.87579	21.2062	0.000947597	0.0111141
Brix1	1.12837	5.32859	22.5649	0.000758711	0.00939592
Stx6	1.12779	5.25179	8.45562	0.0154691	0.0692422
Pml	1.1274	3.82877	6.21142	0.0316512	0.111848
Polr2d	1.12712	5.80764	14.8364	0.00314445	0.0245606
Cdc42se1	1.12451	6.30741	36.5821	0.000118871	0.00284525
Ppp1r16b	1.12019	3.67217	6.96297	0.0295714	0.106532
Ddx21	1.11875	4.46325	15.0051	0.00303383	0.0238816
Ier2	1.11672	9.37581	58.2838	1.67087e-05	0.000802933
Afap1l1	1.11593	4.97247	10.2509	0.00934869	0.0496794
Ddi2	1.11399	3.49767	10.4403	0.04701	0.144341
Tars	1.11396	5.97937	15.3686	0.00281099	0.0227246
Eif4ebp1	1.11375	6.5225	19.9841	0.0011676	0.0126293
Dnttip2	1.11275	6.44045	27.6034	0.000359275	0.00590814
Ctla2a	1.1126	4.25974	13.2235	0.0049739	0.0328115
AB124611	1.11101	4.67629	10.5566	0.0086236	0.0469056
Cst7	1.10928	4.99992	14.7506	0.00320259	0.0249009
Tpp2	1.1086	5.57873	30.2463	0.000252768	0.00477855
Ifrd1	1.10755	4.99918	13.1061	0.00461285	0.031308
Cxcl16	1.10647	7.3482	60.469	1.42234e-05	0.000723449
Klf13	1.10624	7.568	76.5253	4.98845e-06	0.000355219
Gripap1	1.10508	4.99894	14.2461	0.00357173	0.0267958
Adgrl2	1.09985	4.02046	7.66076	0.019689	0.0814848
Rab10	1.09953	5.23262	6.25865	0.0311405	0.110322
Bcl2a1b	1.09815	8.79544	70.8007	7.07272e-06	0.000444385
Ppig	1.09801	4.40472	13.4661	0.00424873	0.029881
Malt1	1.09706	4.40518	14.4768	0.00339689	0.0259396
Slc39a1	1.0968	8.91505	49.6297	3.34352e-05	0.0012698
Arf6	1.09599	3.88612	10.4094	0.0187661	0.0789932
Arap1	1.09515	5.96503	13.8999	0.00385488	0.0281298
Zfp281	1.09175	4.6264	13.1719	0.0045436	0.0310105
Eif2a	1.09014	4.96045	8.02063	0.017625	0.0758327
Med21	1.08948	6.48417	13.7081	0.00402333	0.028866
Leo1	1.08907	4.88976	13.1346	0.00458273	0.0311531
Sgms1	1.08858	4.8908	14.8028	0.00316709	0.0246923
Tinf2	1.08831	5.17327	10.7952	0.00810441	0.044969
Med6	1.08625	5.47923	5.7917	0.0366696	0.12312
Lcp2	1.08604	7.98586	77.3816	4.74418e-06	0.000344045
Exosc3	1.0851	5.89446	33.1399	0.000176587	0.00373498
Rbms1	1.08474	5.4293	23.9429	0.000611448	0.00815105
Taf7	1.08363	4.74047	9.62924	0.011064	0.0559417
Bud31	1.08328	6.7787	9.02021	0.013127	0.0617678
Sc5d	1.07938	4.98718	8.41596	0.0156519	0.0698773
Rel	1.07809	4.7402	13.3037	0.00440851	0.0305521
Rnasel	1.07759	4.07165	7.10361	0.0234963	0.0912617
Ddx24	1.07511	6.33365	17.4987	0.00183799	0.0169791
Zc3hav1	1.0748	6.85013	44.1549	5.47918e-05	0.00174966
Suco	1.07088	3.94174	5.89961	0.0352919	0.120358
Sema4a	1.07069	4.9458	6.55179	0.0281861	0.103502
Spty2d1	1.07052	4.77291	8.16734	0.0168594	0.0736557
Slc16a1	1.07011	3.94167	6.44379	0.029233	0.105941
Gpt2	1.06889	3.94203	7.57383	0.0202308	0.0826743
Nsun5	1.06872	4.94709	8.17279	0.0168318	0.0736067
Tcf7l2	1.0668	6.80956	24.5433	0.000558164	0.00773016
Atp6v0a1	1.06659	5.99986	9.57421	0.0112334	0.0565074
Znhit3	1.06307	5.09927	6.87555	0.0253097	0.0959499
Nup98	1.06245	6.04421	25.8372	0.000461104	0.00679333
Snx18	1.06097	6.89322	35.7109	0.000131013	0.00305877
Egln2	1.06039	5.43818	19.7587	0.00121463	0.0129995
Psma6	1.05902	7.61984	72.0112	6.55601e-06	0.000427642
Farsa	1.05814	5.63647	10.7976	0.00809942	0.044969
Chd1	1.0573	3.79841	7.85683	0.0293858	0.106251
Atf1	1.05626	5.26294	19.7149	0.00122403	0.0129995
1700047I17Rik2	1.05516	4.12034	7.93627	0.0180843	0.0769573
Atp6v0a2	1.05514	6.25684	20.771	0.00101971	0.0116335
Rlf	1.05362	4.60757	13.1819	0.0045331	0.0309983
Nmi	1.05183	5.6299	16.0351	0.00245135	0.0205966
Rbm47	1.05129	6.9965	48.6375	3.64378e-05	0.00134207
Nom1	1.04519	4.7242	9.19305	0.0124975	0.059894
Nckap5l	1.0444	3.99491	12.7374	0.0185186	0.0782209
Cox19	1.04395	5.30658	11.2993	0.00712627	0.041284
Rab4b	1.04278	6.96535	16.1279	0.00240575	0.0203536
Adar	1.0408	4.42492	10.6026	0.00852044	0.0464036
Gpsm1	1.0394	3.6381	5.30495	0.0466153	0.143645
Gpd1	1.03816	3.63815	5.55917	0.0466153	0.143645
Rrp15	1.03779	5.1735	12.7383	0.00502441	0.0329245
Gatm	1.03575	7.89795	41.5901	7.02973e-05	0.00202253
Nup54	1.03056	4.95895	17.818	0.00172981	0.0163454
Sin3b	1.02991	6.21214	22.5914	0.000755499	0.00938425
Cers6	1.02973	4.32377	9.2488	0.0123022	0.0594249
E130309D02Rik	1.02972	3.85656	8.15806	0.0290871	0.105631
Mex3c	1.0294	3.85778	5.0192	0.0487222	0.1483
Arih2	1.02687	5.19503	19.0279	0.00138354	0.0141585
Maip1	1.02598	4.3229	6.07351	0.0332019	0.115564
Ddx39	1.0238	6.18194	12.768	0.00498956	0.0328115
Mettl1	1.02328	4.04716	6.52746	0.0284179	0.103863
Larp1	1.02233	4.59185	8.48871	0.0153185	0.0687484
Kin	1.02228	4.46335	10.218	0.00943093	0.0499921
Rab5c	1.02003	4.0451	5.70528	0.0378206	0.12541
N6amt1	1.01998	4.04699	5.66359	0.0383917	0.126663
Usp21	1.01971	6.23514	27.4393	0.000367515	0.00597037
Zfp131	1.01916	4.70927	8.88457	0.0136481	0.0633477
Denr	1.01845	6.5102	23.6883	0.000635873	0.00835929
Arih1	1.01761	4.2147	11.8595	0.0115859	0.0575182
Taf1d	1.01755	4.7073	14.1567	0.0036424	0.0271354
Il17ra	1.01744	6.85987	26.7734	0.000403351	0.00631251
Sec23ip	1.01735	5.57075	9.391	0.0118207	0.0580838
Ube2h	1.01733	6.78105	45.0858	5.02024e-05	0.00165629
Camk2n1	1.0143	4.36435	10.2391	0.00937812	0.0497739
Ddx6	1.01322	4.91795	16.2785	0.00233398	0.0199487
Ppp1r14b	1.01085	3.70485	6.57708	0.0460407	0.142491
Tlr1	1.0104	5.79962	15.0162	0.00302672	0.0238812
Rnf114	1.01015	6.94021	31.1304	0.000225912	0.00439732
Rars	1.01009	5.31657	17.3494	0.00189136	0.0172116
Gcc1	1.00901	3.70454	7.43855	0.0460407	0.142491
Lrp10	1.0085	6.09995	7.66257	0.0196779	0.0814848
Ecm1	1.00833	3.70424	6.38346	0.0460407	0.142491
Casp1	1.00531	6.51614	14.071	0.00371166	0.0274398
Ddx54	1.00475	4.74024	13.027	0.00469777	0.031536
Rnf122	1.00357	3.91302	7.16239	0.0286853	0.104625
Cflar	1.00352	6.48222	32.4983	0.000190786	0.00392836
Wdr74	1.00322	5.60514	12.1804	0.00573648	0.0357982
Tsc22d2	1.00139	4.25946	8.66821	0.0145321	0.0661922
Tlr6	1.00089	5.70333	15.4294	0.00277564	0.0225027
Ubxn2a	0.99984	4.09561	5.99346	0.0341446	0.117364
2510039O18Rik	0.999421	4.40428	8.43491	0.0155642	0.0695586
Nfkbiz	0.995832	6.82919	34.8608	0.000144323	0.00325393
Mlxip	0.993476	5.8937	21.6781	0.000876197	0.0104569
Tor1aip1	0.989302	6.46186	23.5284	0.000651815	0.00849375
Ppp1r21	0.989257	6.20452	24.0434	0.000602114	0.0081001
Ppan	0.988336	5.37791	14.0608	0.00372005	0.0274398
Strap	0.988097	6.13666	20.1919	0.00112617	0.012377
Usp2	0.986879	8.05858	78.8471	4.35854e-06	0.000323859
Ppp1r15b	0.985838	5.3276	18.9403	0.00140562	0.0142819
Zfp1	0.98526	4.44417	5.77547	0.0368824	0.123302
Lyar	0.984641	4.69185	5.30173	0.0438194	0.138117
Tbl2	0.984251	4.1447	10.2852	0.0177189	0.0760082
Tirap	0.982875	4.9982	19.712	0.00122465	0.0129995
Spag9	0.982341	4.30116	11.2365	0.0112096	0.0564443
Gm5431	0.98221	4.44239	8.1502	0.0169468	0.0739204
Fth1	0.981881	12.5165	108.832	9.91969e-07	0.000137695
Pirb	0.979935	5.61316	5.14384	0.0464803	0.143384
Ist1	0.977313	6.53354	24.3645	0.000573428	0.00783991
Polr2h	0.976803	5.41932	9.45711	0.0116046	0.0575182
Timm44	0.976073	5.50484	7.24547	0.0224478	0.0881913
Chst7	0.974519	5.13619	5.31431	0.0436155	0.137825
Mms19	0.973787	5.02437	10.6598	0.00839421	0.0459799
Twf1	0.973655	7.9789	51.2644	2.91092e-05	0.00114626
Iws1	0.972436	4.60835	11.521	0.00674154	0.0398484
Rap1b	0.97214	7.68721	27.513	0.000363784	0.00594366
Akap13	0.972108	6.27343	30.8421	0.000234275	0.00452914
Wdr75	0.97208	4.72431	9.38038	0.0118559	0.0581564
Med7	0.971344	6.95842	36.9722	0.000113874	0.00279297
Smim7	0.97089	6.16984	6.83911	0.025615	0.0968496
Smim26	0.970087	4.48065	7.30707	0.0220101	0.0870323
Rnf4	0.968114	6.43093	7.65264	0.0197388	0.0815611
1810022K09Rik	0.966817	6.84036	36.8258	0.000115719	0.00280915
Cycs	0.96668	5.99035	20.0939	0.00114549	0.0125009
Timm17a	0.966153	6.9639	26.8588	0.00039853	0.00627153
Xbp1	0.965295	8.62813	63.7492	1.12731e-05	0.000609677
Tor3a	0.964226	6.61781	24.2597	0.00058261	0.00794003
Eci2	0.964132	6.49341	15.9997	0.00246898	0.0206944
Parp9	0.961301	5.40867	16.833	0.00209085	0.0184952
Eloc	0.960836	6.5753	16.9791	0.00203196	0.0181813
Thumpd1	0.960165	5.71792	5.29306	0.0439606	0.138409
Arhgap26	0.96005	3.82763	7.77953	0.0443962	0.138962
Slc43a3	0.959984	3.8273	6.64827	0.0443962	0.138962
Lrrfip1	0.958968	6.45663	34.5779	0.000149108	0.00330138
Armcx3	0.956604	5.33826	13.3985	0.00431442	0.0301938
Tet2	0.954124	4.38388	12.9014	0.0107646	0.0549965
Rps19bp1	0.954099	5.63733	13.0485	0.00467458	0.0314649
Sult1a1	0.953003	7.91049	13.1768	0.0045385	0.0310004
Gtf2f1	0.950597	5.92042	8.65162	0.0146027	0.0662357
Nme2	0.950222	6.74162	21.7017	0.000872797	0.0104308
Trmt10c	0.949274	5.42837	11.5853	0.00663464	0.0393701
Ywhag	0.948623	5.12452	10.0848	0.00977341	0.0512669
Anxa7	0.948477	5.51382	21.0759	0.00096853	0.0112447
Nip7	0.948383	4.91758	9.56807	0.0112525	0.0565272
Wdr45b	0.945162	6.48969	12.779	0.00497668	0.0328115
Tmem185b	0.943994	5.61251	13.4827	0.00423276	0.02981
Ncbp1	0.943695	4.81735	5.89385	0.0353638	0.12044
Cyb561d2	0.942957	5.46736	7.96919	0.0179034	0.0764158
Gnl2	0.941872	6.02295	17.1895	0.00195057	0.0176564
Nipsnap3b	0.94118	6.12327	25.2942	0.000499144	0.00714757
Ccnl2	0.941051	6.82521	28.0102	0.000339794	0.00573822
Lpp	0.940422	4.42411	7.77881	0.0189811	0.0796238
Atg16l1	0.939893	4.70705	7.64191	0.019805	0.0816768
Gm4070	0.939044	4.28126	6.00311	0.0340293	0.117203
Trafd1	0.939027	6.20505	8.64958	0.0146114	0.0662357
Coq2	0.93843	4.28	7.95877	0.0179604	0.0765854
Rictor	0.938281	5.14897	11.9558	0.0060571	0.0371291
Riok1	0.938255	4.59122	7.82949	0.0186867	0.0786978
Sh3bp2	0.93823	5.32592	14.4002	0.00345375	0.0262565
Egr2	0.937864	5.03458	6.09212	0.0329874	0.115287
Zswim7	0.937517	3.88498	4.96836	0.0496746	0.150414
Las1l	0.934145	4.97162	10.2628	0.00931915	0.0496151
Hnrnpab	0.933961	4.73967	9.2214	0.0123977	0.0596536
Naa15	0.93244	4.46318	7.35976	0.0216441	0.0859841
Rpain	0.932413	5.95696	15.4405	0.00276929	0.0224939
Rnps1	0.930646	6.25988	12.2185	0.00568406	0.0355827
Crcp	0.92777	5.27121	10.1248	0.00966899	0.0508127
Nsmce1	0.925952	6.57813	17.7827	0.00174137	0.0163877
Znrf1	0.925247	4.32299	8.76718	0.0162117	0.0717394
Nfkbia	0.923558	10.1051	70.6057	7.16048e-06	0.000446053
Tmem39a	0.922521	4.77027	13.3595	0.00435282	0.0303384
Pno1	0.921757	5.45637	9.93426	0.0101787	0.0529346
Wdr26	0.919021	5.47672	15.7716	0.00258652	0.0214583
Atp1a1	0.915769	4.16776	6.50367	0.0286468	0.104625
Acot9	0.913864	5.23994	12.6499	0.00512982	0.0334167
Emc6	0.913252	6.23903	14.7879	0.00317719	0.0247485
Gm39972	0.912741	5.69224	5.12768	0.0467638	0.143843
Cwc25	0.911247	4.53789	5.0648	0.0478869	0.146302
Hcls1	0.911204	7.36592	22.6935	0.000743288	0.00927211
Vmp1	0.908838	6.79109	31.6572	0.000211536	0.00421346
Ccdc59	0.906127	5.53168	13.0829	0.00463758	0.0313513
Tnfrsf1a	0.905956	6.96082	16.0813	0.00242851	0.0204651
Pik3ap1	0.905671	7.44649	39.9305	8.31636e-05	0.00222876
Upf1	0.904903	3.99482	6.98189	0.0411984	0.133046
C5ar2	0.904749	7.83269	36.6268	0.000118285	0.00283918
Ptbp2	0.903617	3.99417	9.94147	0.0411984	0.133046
Ppp1r11	0.902356	5.82723	21.0481	0.000973064	0.0112511
Cdk11b	0.901717	5.8103	11.9571	0.00605516	0.0371291
Aim2	0.900012	4.86051	8.93435	0.013454	0.0628566
Med24	0.89947	4.21269	7.63041	0.0250486	0.095263
Nob1	0.899438	5.18307	11.5953	0.0066182	0.0393158
Zcrb1	0.898495	5.98424	9.38599	0.0118373	0.058132
Gnl3l	0.89833	4.86037	11.4935	0.00678795	0.0400574
Srpr	0.89735	6.69651	23.2289	0.00068299	0.00872369
Hif1a	0.896935	6.33071	12.8336	0.00491369	0.0326664
Dst	0.896465	4.9847	16.3246	0.00231253	0.0198609
Tes	0.895785	6.08532	21.8939	0.000845698	0.0101793
Crlf2	0.895577	4.86075	6.34554	0.030227	0.108251
Zdhhc5	0.891314	4.44411	5.90042	0.0352817	0.120358
Abcf1	0.88864	5.14843	8.07507	0.0173361	0.0749681
Tor1aip2	0.887889	5.603	10.6396	0.00843854	0.0460928
Mgat2	0.887378	6.33536	7.89747	0.0183005	0.0775682
Shmt2	0.886266	4.25776	5.48087	0.0410226	0.132905
Etv6	0.883407	4.91687	12.0214	0.00596131	0.0367941
Nrros	0.882312	8.36153	22.7104	0.000741292	0.00926073
Xrn2	0.882153	5.78222	13.0421	0.00468143	0.0314735
Ccdc124	0.881506	5.91171	8.90232	0.0135785	0.063162
Pop7	0.880266	5.16967	6.70466	0.0267809	0.0998006
Usp47	0.879548	4.48161	5.1388	0.0465685	0.143605
Rhoh	0.878914	6.15792	26.54	0.000416897	0.00639567
Tollip	0.878422	5.76631	9.48872	0.011503	0.0573136
Irf2	0.878359	6.04707	19.942	0.00117622	0.0127065
Fcgr3	0.878141	12.3381	79.4603	4.20839e-06	0.000315444
Amn1	0.877535	4.47977	5.14398	0.0464779	0.143384
G3bp1	0.87738	6.90347	18.11	0.00163751	0.0158286
Trim27	0.876853	5.38916	6.44367	0.0292342	0.105941
Prmt2	0.876677	4.94352	8.43163	0.0155794	0.06959
Man1a	0.876186	5.72776	17.716	0.00176351	0.0165245
Mrpl54	0.875281	6.01348	10.6621	0.0083893	0.0459799
Lsm4	0.875201	6.38616	24.1235	0.000594805	0.0080294
Cdk17	0.873995	4.09551	8.16826	0.0388402	0.12765
Smndc1	0.873701	5.57757	7.48243	0.02082	0.0839581
Eif3j1	0.871316	5.59386	13.2507	0.00446227	0.0307453
Wbp4	0.870217	4.51916	7.51783	0.0205894	0.0834216
Crtc2	0.870091	4.51933	6.03548	0.0336458	0.116445
Tomm20	0.869133	4.97159	9.35309	0.0119468	0.0583013
Srp54b	0.868623	5.51513	6.80462	0.0259081	0.0975263
Srrt	0.868339	5.21771	11.0199	0.00764956	0.0433746
Tmem248	0.866189	4.7072	6.08146	0.0331101	0.115433
Eif6	0.864978	6.95198	28.5707	0.000314985	0.00551547
Cks2	0.864334	5.44831	10.2994	0.00922886	0.049165
Gpbp1	0.863283	5.93703	7.03581	0.0240184	0.0926579
Ppp4r1	0.862337	5.77465	11.0618	0.00756823	0.0430563
Togaram1	0.862162	4.14391	5.77042	0.0376371	0.124897
Mrpl32	0.862031	6.20032	9.34469	0.011975	0.0583388
Slc12a9	0.861941	5.62893	14.288	0.00353915	0.0265981
Gabpb1	0.861196	5.62881	11.439	0.00688079	0.0403813
Hmox1	0.859951	5.70082	5.86122	0.0357746	0.121225
Crk	0.857166	4.90322	6.84632	0.0255542	0.0967054
Icosl	0.856283	5.37733	15.1867	0.00291997	0.0234064
Azin1	0.853708	5.66173	19.745	0.00121755	0.0129995
Pfdn4	0.853024	4.77033	6.43649	0.0293055	0.106063
Eif5a	0.852337	9.10467	30.3838	0.000248351	0.0047159
Szrd1	0.850714	4.19019	5.31927	0.0435354	0.137736
Eif4a3	0.850217	7.0062	16.8653	0.00207765	0.0184165
Fam204a	0.849944	4.90063	6.41242	0.029546	0.106528
Ppp1r12c	0.849057	4.93028	6.9212	0.0249334	0.0949871
Fam133b	0.847333	4.42322	7.75893	0.0214947	0.0858493
Zc3h15	0.84594	5.79771	13.2467	0.00446637	0.0307453
Scamp1	0.845853	6.2664	14.101	0.00368722	0.0273664
Rab8b	0.845248	7.16781	17.9442	0.00168917	0.0161076
Atp6v0c	0.844975	9.786	28.5482	0.000315937	0.00552082
Jmjd1c	0.844198	6.26592	22.7519	0.000736409	0.00922671
Ncf4	0.843469	7.53857	15.4191	0.00278161	0.0225297
Adss	0.843426	5.22815	8.34997	0.0159619	0.0708542
Ttc1	0.841182	6.26349	6.28808	0.0308274	0.109394
Rnf25	0.840648	5.22771	11.4364	0.00688539	0.0403813
Gls	0.838548	4.6586	7.16203	0.0230574	0.0899249
Cd209f	0.838463	6.51781	12.2862	0.00559258	0.0352683
Zup1	0.837302	5.8259	17.9678	0.00168171	0.0161076
Mapk1ip1l	0.834552	6.06654	18.5641	0.00150545	0.0149638
Golph3	0.831604	4.85954	7.88273	0.0183834	0.0777652
Hck	0.830899	8.03782	52.1261	2.70997e-05	0.00110033
Ube2v1	0.829438	7.79256	16.2839	0.00233145	0.0199487
Lrrc59	0.82881	4.85802	5.77665	0.0368669	0.123299
Bmp2k	0.828662	5.17136	9.20342	0.0124609	0.0597856
Blzf1	0.828574	4.50072	5.16323	0.0461432	0.142705
Dtx3l	0.828428	5.40891	8.62579	0.0147135	0.0665219
Pmaip1	0.828398	4.8583	8.51637	0.015194	0.0683618
Mr1	0.825704	5.00955	5.74748	0.0372532	0.123863
Fdx1l	0.824617	4.8893	6.66124	0.0271712	0.100728
Ptk2b	0.824327	6.03225	14.327	0.00350922	0.0264836
Impdh2	0.822993	5.53083	11.5937	0.00662089	0.0393158
Jak1	0.821339	7.2785	26.7236	0.000406195	0.00632401
Nol11	0.819452	5.42669	7.25837	0.0223552	0.0879491
Serpinb9	0.816944	4.57227	5.80381	0.0365117	0.122768
Stat1	0.815661	6.59344	13.5769	0.00414365	0.0293838
Nifk	0.814617	5.56653	13.6407	0.00408466	0.0291591
Sp110	0.813789	6.69394	28.4301	0.000320998	0.0055301
Myl12a	0.813474	8.63316	43.6472	5.75067e-05	0.00179998
Mrpl3	0.811453	5.66094	5.27585	0.0442425	0.138735
Tcerg1	0.810976	4.94351	7.95607	0.0179752	0.0766076
Tnfaip8	0.810859	7.01832	26.492	0.000419746	0.00642047
Eif4a1	0.810538	8.30851	40.7065	7.6824e-05	0.00212447
H3f3b	0.809498	10.6391	59.3641	1.54202e-05	0.000766079
Sub1	0.808353	6.77785	20.4568	0.00107591	0.0120739
Adprm	0.806544	4.60645	6.42249	0.0294451	0.106343
Irf9	0.805582	6.87309	27.9465	0.000342759	0.0057655
Pign	0.803461	4.40344	8.6734	0.0305799	0.108987
Nfkb1	0.80323	6.499	17.1058	0.00198249	0.0178507
Inafm1	0.802366	4.403	5.84674	0.0359588	0.121546
Prune2	0.80194	5.15877	12.2553	0.00563416	0.035452
Dnaja2	0.800807	6.02143	15.0045	0.00303421	0.0238816
Irf2bp2	0.800429	6.45579	18.3137	0.00157661	0.0153967
Tpm3	0.799954	10.0717	57.8802	1.72229e-05	0.000817611
Akt2	0.799662	4.84392	7.45798	0.0209812	0.0844488
Gpkow	0.799027	4.99752	5.43819	0.0416685	0.134157
Eif3i	0.798369	6.07248	8.16549	0.0168688	0.0736557
Alkbh1	0.798162	5.30402	8.38064	0.0158169	0.0704668
Cog3	0.796808	4.44285	5.32191	0.0434929	0.137698
Nufip2	0.79562	5.78924	14.5519	0.00334227	0.0255911
Samhd1	0.795136	6.08516	5.72274	0.0375846	0.124771
Rpl36al	0.79286	7.80929	18.6715	0.00147611	0.0147009
Rps8	0.792385	8.20042	16.9116	0.00205891	0.0183073
Twistnb	0.791871	5.59102	6.58534	0.0278701	0.102651
Ube2d3	0.790075	7.88645	40.7711	7.63228e-05	0.00211746
D1Ertd622e	0.78905	5.51316	10.7335	0.00823495	0.04534
Mrpl17	0.78891	4.48099	7.42922	0.0283942	0.103855
Efhd2	0.788355	7.21007	14.7135	0.00322812	0.0250311
Abracl	0.787516	6.46074	11.777	0.00632798	0.0380793
Ssbp4	0.785854	6.13103	7.0363	0.0240146	0.0926579
Actg1	0.78322	9.68093	34.436	0.000151579	0.00332967
Rtcb	0.782826	7.376	8.84531	0.0138036	0.0637921
Eif5b	0.781984	4.9574	8.72063	0.0143117	0.0654887
Sppl2a	0.781963	6.23177	17.4269	0.0018634	0.0170866
Dennd4a	0.781421	5.87675	16.3749	0.00228935	0.0197402
Klf3	0.781281	5.98154	15.1225	0.00295966	0.023665
Rffl	0.780756	6.05261	14.4171	0.00344113	0.0261839
Psmd14	0.779939	6.70231	8.06777	0.0173745	0.0750961
Rwdd4a	0.779071	4.25701	5.36898	0.0484239	0.147621
Herpud1	0.777839	9.2258	28.6266	0.000312632	0.00550813
Nol12	0.776404	4.55453	5.78045	0.036817	0.123299
Mtf2	0.775937	5.44487	5.14635	0.0464366	0.143384
Mxd1	0.775404	5.6021	6.41828	0.0294873	0.106406
Rpl7a	0.7737	7.86727	22.1166	0.000815568	0.00988515
Aftph	0.767557	6.26065	10.407	0.00896948	0.0481433
Actr3	0.767297	8.34498	36.4002	0.000121291	0.00289506
Rbm25	0.766554	6.49777	13.9082	0.00384777	0.0281019
Rab18	0.766372	6.07177	15.3188	0.00284034	0.0228969
Ccr5	0.76455	8.48759	27.1498	0.000382606	0.00609805
Ddx50	0.762222	4.85844	5.52512	0.0403657	0.13125
Fastkd2	0.761904	4.88763	5.30774	0.0437218	0.138005
Set	0.758345	8.49645	12.3296	0.00553469	0.0350325
Tns1	0.757763	4.38319	7.89369	0.0430061	0.136714
Dusp1	0.757592	11.1837	56.1237	1.96945e-05	0.000899943
Syngr2	0.75742	8.94295	15.8946	0.00252235	0.0210483
Tmem128	0.756249	5.96809	11.0816	0.00753021	0.0428685
Pik3r6	0.755661	5.30434	7.68561	0.0195374	0.0811974
Nme1	0.755507	6.16808	11.2136	0.00728204	0.0419306
Nfyc	0.754401	5.60968	8.77863	0.0140726	0.064755
Sqstm1	0.752568	8.25779	29.8851	0.000264832	0.0049627
1810013L24Rik	0.752512	5.76597	10.5318	0.00867971	0.0471511
Zfp263	0.752252	6.66096	5.28383	0.0441115	0.138527
Rab27a	0.750922	6.36595	13.7854	0.00395442	0.0286361
Tcf25	0.748859	6.38362	9.10986	0.0127958	0.0606886
Pacsin2	0.747243	7.34794	28.0639	0.000337319	0.00571861
Rela	0.745946	6.58356	10.6399	0.00843795	0.0460928
Cyp4f16	0.74532	4.46208	5.48954	0.0408929	0.132611
Capns1	0.744471	5.52873	8.53525	0.0151098	0.0680617
Ms4a6b	0.743352	8.21262	29.4234	0.000281274	0.00515922
Nsmce3	0.741831	5.22694	8.45317	0.0154803	0.0692561
Fbrs	0.740836	4.78467	8.25655	0.0200084	0.0821583
Gna13	0.74048	6.05779	18.2037	0.00160915	0.0156252
Wdr43	0.740474	5.82636	11.4119	0.00692763	0.0405357
Ppa1	0.739655	4.49879	7.77084	0.0380875	0.126049
Gpaa1	0.736687	6.17364	13.561	0.00415855	0.0294043
Nfe2l2	0.736612	8.08575	32.0436	0.000201684	0.00409286
Cd52	0.735981	9.34204	16.7593	0.00212136	0.0186876
Rbm8a	0.735891	5.59889	6.6228	0.0275224	0.101545
Lmo4	0.735775	4.81431	8.29091	0.0192242	0.0804856
Selenow	0.735071	7.29013	20.1503	0.00113434	0.0124269
Cnnm4	0.735041	5.63662	5.00926	0.0489067	0.148669
Ltbr	0.73296	5.31478	5.8922	0.0353844	0.120456
Larp7	0.731946	4.84398	7.22079	0.022626	0.0887691
Nsun4	0.731465	4.57192	5.79187	0.0366674	0.12312
Esd	0.730743	5.94091	8.68067	0.0144793	0.066093
Tbc1d10a	0.728414	5.6509	5.64397	0.0386641	0.127267
Eef1b2	0.72823	6.10279	6.71283	0.0267082	0.0996755
Actb	0.725561	14.7776	12.5134	0.00529783	0.0340888
Eif5	0.723429	7.1776	23.7311	0.000631688	0.00831706
Psme2	0.721853	8.26753	20.0108	0.00116218	0.0126186
Ncl	0.719157	5.74937	11.8367	0.00623598	0.0378455
Ctla2b	0.718247	4.95499	6.02296	0.0337935	0.116626
Mfap3	0.717779	7.35505	16.9255	0.00205334	0.0182768
Snrpa1	0.717287	5.76501	8.70889	0.0143607	0.0656566
Srp9	0.717246	6.45468	14.368	0.00347806	0.0263476
Psmc5	0.715529	7.34011	18.1524	0.00162459	0.0157394
Fbxo11	0.714743	4.70552	6.5747	0.029722	0.106892
Cklf	0.713994	6.95604	7.54957	0.0203852	0.0829483
Lsm3	0.71383	5.79466	9.11402	0.0127807	0.0606728
Morf4l1b	0.713484	5.26017	8.29288	0.0162361	0.0718103
Pycr2	0.713051	5.94647	11.8592	0.00620172	0.0376911
Rlim	0.712089	5.62641	13.5969	0.00412507	0.0292764
Hax1	0.711205	6.32367	10.4712	0.00881914	0.0475755
Rps16	0.710502	8.31038	14.1404	0.00365543	0.0271851
Utp23	0.710137	4.73757	5.8522	0.0358893	0.121454
Bcl10	0.707856	6.34302	14.572	0.00332778	0.0255488
Llph	0.707332	5.70912	10.7676	0.00816257	0.0451451
Gtf2a2	0.70725	6.24248	9.62057	0.0110904	0.0559763
Eif4g1	0.706748	5.08556	5.65457	0.0385166	0.126928
Ergic2	0.706261	6.14587	6.06685	0.0332792	0.115719
Txndc9	0.705691	6.02619	12.702	0.0050673	0.033104
Spata13	0.705381	6.59127	17.7918	0.00173839	0.0163777
Syncrip	0.703475	5.53005	10.6745	0.00836209	0.0459031
Prrc2c	0.703332	5.36688	5.58683	0.0394711	0.128981
Eif4e	0.703013	7.077	21.0402	0.000974352	0.0112511
Ppp1r18	0.699951	5.97976	5.94525	0.0347281	0.119034
Micu3	0.698605	4.85926	5.88337	0.0354951	0.120679
Atp6v1a	0.695589	5.80365	9.41348	0.0117467	0.0580191
Pmpcb	0.694057	6.00657	8.43774	0.0155511	0.0695366
Tuba1a	0.693431	8.5049	36.9906	0.000113644	0.00279297
Appbp2	0.693032	5.4251	6.49988	0.0286835	0.104625
Slirp	0.691731	7.0375	5.47293	0.0411418	0.132964
Ggnbp2	0.691707	6.0061	13.4215	0.00429192	0.0301351
Eif2s1	0.691266	6.16132	16.8159	0.00209789	0.0185382
Tpd52	0.689225	7.18255	13.6135	0.00410966	0.0292369
Usmg5	0.689215	7.24803	16.7143	0.00214025	0.0187959
Sbds	0.685741	7.20525	18.2382	0.00159887	0.0155607
Cox17	0.685041	6.69441	12.3082	0.00556311	0.0351084
Tmem251	0.684832	4.58849	5.94334	0.0460377	0.142491
Tra2b	0.681816	7.84668	24.4365	0.000567222	0.00779246
Eprs	0.680981	6.15737	5.59395	0.0393693	0.128794
Epsti1	0.677093	5.37605	9.2886	0.0121651	0.0588623
Fbxo34	0.672993	4.72188	6.93675	0.0386587	0.127267
Hspa9	0.672983	6.35839	11.8253	0.00625333	0.0378944
Trappc4	0.672359	6.67083	9.49046	0.0114974	0.0573136
Arpc1b	0.670443	9.37974	19.0148	0.00138683	0.0141669
Tmem106a	0.668028	6.31131	13.4802	0.00423515	0.02981
Znfx1	0.666204	5.54793	8.30969	0.0161548	0.0715246
2410002F23Rik	0.665486	5.21526	6.07465	0.0331888	0.115564
Ndfip2	0.665069	6.39719	6.33886	0.0302961	0.108409
Ucp2	0.665034	9.45187	15.9406	0.00249884	0.020893
Nemf	0.6642	6.20828	6.77798	0.0261373	0.098216
Fcgr2b	0.663928	9.88342	41.5496	7.05811e-05	0.00202388
Arnt	0.663457	5.58358	7.17095	0.0229913	0.0897899
Rps25	0.66209	9.07864	14.7298	0.00321688	0.0249666
Tut7	0.661225	5.60116	7.31321	0.0219671	0.0869023
Prdx5	0.660874	8.12128	19.8396	0.0011975	0.01292
Arhgap30	0.660516	6.10656	9.89893	0.0102767	0.0532158
Armc7	0.659762	5.54619	6.40327	0.0296381	0.106635
Dda1	0.65954	5.80069	7.42701	0.0211876	0.0849989
Rpl5	0.658333	7.9494	13.7121	0.00401975	0.0288645
C3ar1	0.65755	8.12061	13.8081	0.00393437	0.0285392
Rnf34	0.657181	5.88965	12.3184	0.00554958	0.0350721
Yars	0.655472	6.11772	11.3693	0.00700199	0.0407853
Tlr7	0.654876	7.59882	8.26514	0.0163714	0.0721845
Pnp	0.654796	7.57427	22.9033	0.000718924	0.00906109
Eif1	0.654041	9.20086	37.4846	0.000107686	0.0026716
Rpl19	0.652256	8.72512	12.2489	0.00564281	0.0354543
Parl	0.652212	5.42516	6.06186	0.0333371	0.115833
Eif3a	0.647968	6.31261	9.87646	0.0103397	0.0534176
Rack1	0.647153	7.71979	10.8678	0.00795404	0.044423
Osbpl9	0.646149	6.79233	6.30717	0.0306264	0.108997
Peli1	0.641482	7.39235	19.455	0.00128165	0.0134554
Glipr1	0.641117	6.1236	6.67633	0.0270347	0.100484
Sar1a	0.640512	6.89408	10.0803	0.00978515	0.051297
Snrpe	0.638877	6.58378	6.90257	0.0250861	0.0953563
Pabpc1	0.638367	7.41457	12.0163	0.00596862	0.0367941
Arhgef2	0.6383	6.27346	8.87904	0.0136699	0.0634143
Slc25a3	0.637787	7.94342	30.7673	0.000236507	0.00456198
Ngdn	0.637685	6.48889	6.52976	0.0283958	0.103855
Snx1	0.636894	6.28427	6.78677	0.0260613	0.0979737
Usp22	0.635381	6.85327	11.0923	0.00750974	0.042809
Rpl23	0.633324	5.80173	7.97669	0.0178625	0.0764158
Chd4	0.631984	4.82846	7.50727	0.0433271	0.137442
Urgcp	0.628825	4.85708	6.65573	0.0414194	0.133558
Tspan13	0.625696	7.95715	14.1993	0.00360849	0.0269768
Ncf1	0.623905	8.12569	17.6466	0.00178689	0.0166179
Dr1	0.622485	4.99582	6.25228	0.0331044	0.115433
Rsrc2	0.622245	6.6201	12.2417	0.00565259	0.0354635
Tax1bp1	0.621097	7.00248	14.6824	0.00324975	0.0251304
Dctn4	0.620602	6.98687	8.1967	0.0167111	0.0731913
Sowahc	0.619545	6.15001	6.24206	0.0313188	0.110861
Arpc2	0.617039	9.39288	22.3331	0.000787497	0.00966833
Cyp4f13	0.616071	6.8219	8.77073	0.0141049	0.0648687
Psmb4	0.612252	7.53237	14.3043	0.00352662	0.0265506
Rps9	0.610349	9.6336	13.1532	0.00456311	0.0311187
Mrpl27	0.609052	6.35531	6.21328	0.0316309	0.111827
Brd4	0.608269	6.54204	6.93457	0.0248245	0.0946567
Smox	0.607472	6.70101	5.59002	0.0394254	0.128928
Hnrnpu	0.604908	6.38419	5.89517	0.0353473	0.12044
Tcp1	0.604861	6.41809	7.56102	0.0203121	0.0828255
Cops5	0.603221	5.73936	6.69054	0.0269071	0.10014
Vapa	0.602626	8.92672	19.1126	0.00136257	0.0139985
Ptges3	0.601001	7.49087	6.97776	0.0244766	0.0937064
P2ry6	0.600146	8.71565	23.3583	0.000669307	0.00862629
Pik3r1	0.599752	5.67527	8.27723	0.0163123	0.0720725
LOC100044627	0.599515	6.96116	7.40343	0.0213463	0.0854753
Bnip2	0.599427	7.06804	11.6607	0.00651186	0.0388303
Rbck1	0.598821	5.81598	5.44396	0.0415805	0.133976
Srsf3	0.597778	6.59927	7.43022	0.0211661	0.0849525
Ssb	0.597452	6.40225	12.3784	0.00547061	0.0348074
Nek6	0.596904	7.31831	9.42572	0.0117066	0.057856
Ppp4r3b	0.596892	5.73925	7.37556	0.0215358	0.0858493
Pfdn2	0.596609	6.05005	7.08668	0.0236254	0.0915965
Ecscr	0.596447	8.55823	4.97777	0.0494967	0.150052
Tpt1	0.596312	8.52722	9.52947	0.0113735	0.0569343
Kif5b	0.595481	6.05124	6.57808	0.0279381	0.102813
Ube2d2a	0.594838	6.59934	8.12865	0.0170573	0.0742709
Ptbp1	0.594538	6.68319	10.1475	0.00961042	0.0506607
Pcf11	0.593768	4.90044	5.43507	0.0498946	0.150757
Slc25a5	0.593201	10.2454	31.178	0.000224566	0.00438108
Riok3	0.592075	5.20337	6.65491	0.0289586	0.10544
Hnrnph1	0.592044	7.35161	8.01812	0.0176385	0.0758327
Rpl30	0.58785	7.8075	11.8817	0.00616763	0.0376177
Axl	0.587474	5.41382	5.75395	0.0371671	0.123754
LOC100862455	0.585556	6.96765	7.35158	0.0217004	0.0860652
Cebpe	-5.36879	4.09122	18.899	0.00141618	0.0143032
Prtn3	-4.32758	4.29327	7.68806	0.0195225	0.0811974
Ly6g	-4.3244	4.54975	14.6655	0.00326149	0.0251756
Fcnb	-4.25919	4.99755	10.9585	0.00777084	0.0437429
Gmnn	-4.25204	3.50827	12.2258	0.0056742	0.035547
Ctsg	-3.85307	4.24192	7.91584	0.0181977	0.0772861
Trp53inp1	-3.73097	3.82825	70.1505	7.37042e-06	0.000449859
Cd177	-3.66281	6.73056	13.724	0.004009	0.0288358
I830127L07Rik	-3.58273	5.88446	9.16287	0.0126047	0.060239
Ltf	-3.57139	9.05292	62.4051	1.23837e-05	0.000657261
Tst	-3.51262	3.80753	15.0832	0.00298421	0.0237652
Snx32	-3.48897	3.49382	13.2443	0.00446877	0.0307453
Pram1	-3.43735	4.3926	33.0616	0.000178249	0.00376084
Itgb2l	-3.4149	4.30767	11.3761	0.00699006	0.0407811
Cd300lb	-3.35316	4.95623	46.6722	4.33975e-05	0.00150134
Cbx8	-3.22905	4.40348	26.8398	0.000399593	0.00627669
Cldn5	-3.2046	4.46367	15.4564	0.00276015	0.0224624
Hrh2	-3.13052	4.1082	45.4714	4.84371e-05	0.00160424
Haspin	-3.12149	4.10877	20.2522	0.00111449	0.0122882
Rrm2	-3.08364	4.00345	22.5731	0.000757711	0.00939592
Tubg1	-3.06341	5.43843	70.5108	7.20366e-06	0.000446053
Mmp9	-3.05582	6.26579	58.9001	1.59585e-05	0.000775439
Fkbp1b	-3.03327	3.3913	26.4493	0.000422305	0.00644293
Nhej1	-2.97949	3.6296	24.5828	0.000554856	0.00770195
Elane	-2.96315	6.11376	15.9972	0.00247025	0.0206944
Kcnip3	-2.93668	4.26489	28.8351	0.00030404	0.00545063
Camp	-2.91807	9.86669	38.2372	9.93146e-05	0.00255615
Lzic	-2.91074	4.48596	9.3269	0.0120349	0.0584756
Fuz	-2.88379	3.63444	17.7974	0.00173656	0.0163777
Lpar5	-2.87818	5.4733	35.3453	0.000136549	0.00313658
Cd79a	-2.87504	3.92907	24.1692	0.000590681	0.00801169
Prg2	-2.82186	5.66422	7.64648	0.0197768	0.0816389
Gapt	-2.75415	4.36896	18.6952	0.00146971	0.0146714
Fam89b	-2.75378	6.47617	53.6985	2.38445e-05	0.00101876
1110008P14Rik	-2.75277	3.48948	22.8539	0.000724574	0.00909175
Kcnj2	-2.74567	3.36326	16.2773	0.00233455	0.0199487
Rab3a	-2.74512	4.27956	24.442	0.000566748	0.00779246
Mpo	-2.73514	6.56207	9.45744	0.0116035	0.0575182
Wrap73	-2.72522	4.34986	34.789	0.000145519	0.00326366
Slc39a11	-2.70896	4.53969	10.5189	0.00870924	0.0472057
Tctn3	-2.70375	3.49214	7.52906	0.0205169	0.0832691
Ngp	-2.68516	11.0934	40.2141	8.07763e-05	0.0021982
Pglyrp1	-2.68514	6.88323	66.8696	9.12301e-06	0.000526731
Tbc1d10c	-2.67354	3.85233	17.3668	0.00188504	0.017182
Ccnb2	-2.65026	4.05893	9.14994	0.012651	0.060359
Padi4	-2.6372	4.03274	8.04925	0.0174724	0.0754049
Serpinb1a	-2.63275	5.20445	20.6422	0.00104231	0.0117968
Tubd1	-2.61478	4.03536	18.4481	0.00153792	0.015175
Natd1	-2.60485	4.09068	26.5664	0.000415337	0.00638319
Hist1h2ao	-2.59815	6.65989	48.076	3.82801e-05	0.00139788
Pygl	-2.59779	5.72974	43.194	6.00669e-05	0.00183968
2300009A05Rik	-2.57785	3.45988	13.9705	0.00379496	0.0278112
Myadml2	-2.57778	4.00938	20.5908	0.0010515	0.0118851
Kctd21	-2.56251	4.60722	25.057	0.000516941	0.00733764
Ccdc166	-2.55429	4.01158	12.4471	0.00538185	0.0344835
Tmem154	-2.50056	3.95806	21.0488	0.000972952	0.0112511
Mmp8	-2.4967	7.64805	28.6557	0.000311414	0.00549801
Cnst	-2.46174	3.38238	6.373	0.0299452	0.107488
Ceacam10	-2.46024	3.93147	15.0031	0.00303515	0.0238816
Tmem52	-2.42808	4.65788	12.7595	0.00499948	0.0328115
Znrd1as	-2.42651	4.33204	11.8818	0.0061674	0.0376177
Hsd11b1	-2.38686	4.10826	6.66814	0.0271086	0.100615
Adam33	-2.35863	3.55726	18.3904	0.0015544	0.0152671
Fahd1	-2.35214	3.63534	10.7363	0.00822892	0.04534
Nme7	-2.33474	3.8486	10.0266	0.00992772	0.0518085
Fam110a	-2.32364	7.08365	81.0011	3.85763e-06	0.000296968
Mterf4	-2.3162	4.14137	12.8022	0.00494976	0.0328115
Lipt2	-2.30195	3.56231	8.93647	0.0134458	0.0628566
Tcim	-2.27608	4.17271	25.4783	0.000485842	0.00704843
Cfap97	-2.26813	4.39087	42.6268	6.34666e-05	0.00189892
Lrwd1	-2.25962	4.7971	40.3267	7.98515e-05	0.00217997
Trim47	-2.24948	5.29072	27.8894	0.000345444	0.00578789
Zfp53	-2.24318	4.20304	14.4557	0.00341243	0.0260118
Rdh12	-2.24198	3.52694	11.7041	0.00644243	0.0385778
Rhbdd3	-2.24147	3.52649	16.6859	0.00215227	0.0188821
9130401M01Rik	-2.23938	4.00992	28.0851	0.000336347	0.00571861
Commd5	-2.23005	4.81591	11.4102	0.00693068	0.0405357
Lbx2	-2.22487	3.88953	18.4294	0.00154325	0.0151925
Anxa1	-2.20768	8.17035	27.1264	0.000383855	0.00609805
Rwdd2a	-2.20432	3.72239	19.4107	0.00129178	0.013468
Sh2d3c	-2.19432	5.25083	17.0809	0.00199207	0.0179182
Stxbp4	-2.19413	3.75969	13.1026	0.00461659	0.0313085
Serpinb8	-2.19189	3.985	19.2337	0.00133327	0.0138262
Grhpr	-2.18705	4.48465	20.472	0.00107309	0.0120739
Stx2	-2.18605	4.85685	42.7214	6.28843e-05	0.00189875
Retnlg	-2.18341	9.07843	39.723	8.49636e-05	0.00226879
Cmc2	-2.18073	3.72378	14.2955	0.00353338	0.0265781
Spc25	-2.17909	3.48983	12.2091	0.00569692	0.035611
Dnpep	-2.17793	5.66683	28.2134	0.000330538	0.00566021
Engase	-2.17704	3.65057	13.3327	0.00437951	0.0304499
Mapre3	-2.17068	3.35798	5.21001	0.0453417	0.141089
Arntl	-2.16236	3.95816	25.2912	0.000499368	0.00714757
Meis1	-2.15608	3.35916	17.9873	0.00369687	0.0273741
Gpr165	-2.14595	4.65047	24.0569	0.000600877	0.00809857
Acaa2	-2.14181	5.20723	27.5545	0.000361707	0.00592105
Ccr2	-2.1411	5.91882	37.2879	0.000110013	0.00271694
Hddc3	-2.12122	3.69304	14.8253	0.00315195	0.0245967
Arl16	-2.11996	3.93032	16.9001	0.00206354	0.0183295
Ptchd1	-2.11799	3.65653	10.8922	0.00790414	0.0442601
Inka1	-2.10586	8.09327	161.85	1.52368e-07	4.64996e-05
Mettl18	-2.09878	3.93413	11.7675	0.00634266	0.0380871
Abtb1	-2.09824	5.93274	41.0018	7.45651e-05	0.00209112
Hba-a1	-2.09598	6.52544	5.65551	0.0385036	0.126928
Stard3	-2.08476	6.96226	67.3276	8.85049e-06	0.000514473
Taf6	-2.08401	5.02577	9.46473	0.01158	0.0575182
Btbd6	-2.07654	4.69599	11.9969	0.00599686	0.0368921
Cops7a	-2.0723	5.64265	25.445	0.000488216	0.00706151
Rpa2	-2.06968	4.65843	11.781	0.00632165	0.0380793
Asb2	-2.05812	5.50621	46.5364	4.39347e-05	0.0015138
Osgin1	-2.05793	3.41352	8.2485	0.0164532	0.0723493
Mgst1	-2.04621	5.84456	18.0465	0.00165707	0.0159816
Hsph1	-2.04131	4.95392	17.7615	0.00174838	0.0164355
Cd7	-2.03782	3.66419	12.1712	0.00574917	0.0358066
Hdhd5	-2.03331	3.87588	6.93227	0.0248432	0.0946856
Eogt	-2.03243	4.06231	11.2023	0.00730287	0.0420222
S100a11	-2.03225	8.15582	28.1695	0.000332512	0.00568262
Slc35c1	-2.02705	4.3698	16.9555	0.00204133	0.0182079
Zfyve1	-2.02508	4.73908	32.9516	0.00018062	0.00380146
Dnajc28	-2.01184	4.56783	21.3679	0.00092237	0.0109316
Gstt2	-2.00171	3.70467	16.7837	0.00211121	0.0186367
Ckap4	-1.98844	3.84757	24.5784	0.000555226	0.00770195
Ak1	-1.98682	6.49895	64.59	1.06389e-05	0.000591704
Tmem216	-1.98306	3.63119	15.8657	0.00253723	0.0211312
Kif9	-1.98305	3.63118	24.0445	0.00177269	0.0165367
Mcrip2	-1.96957	4.32975	13.7166	0.00401571	0.0288598
Zfp873	-1.96274	4.18044	19.1564	0.0013519	0.0139323
Dcaf4	-1.95103	4.55667	11.053	0.00758521	0.0430955
Ethe1	-1.94117	5.54246	19.5086	0.00126949	0.0133593
Emb	-1.9311	5.27353	14.7338	0.00321411	0.0249666
Amacr	-1.92786	4.15506	8.46164	0.0154416	0.0691552
Alkbh7	-1.92615	5.04514	12.8752	0.00486622	0.0324604
Hsf1	-1.92472	5.89027	18.4852	0.00152744	0.0150894
Stbd1	-1.92389	3.59621	7.54997	0.0203826	0.0829483
Zfp874b	-1.92194	3.42722	11.4548	0.00685376	0.0403065
Spry1	-1.91585	3.85523	15.6662	0.00264309	0.0217794
Tppp	-1.91309	5.11644	21.5627	0.000893039	0.0106134
Slc2a8	-1.90551	5.32587	37.9586	0.000102319	0.00259441
Adpgk	-1.89841	6.43316	18.9089	0.00141366	0.0143032
Snrpa	-1.89707	6.73438	22.4784	0.000769299	0.00949111
Htatip2	-1.89616	4.13409	8.73816	0.0142389	0.0652745
Exosc5	-1.8952	6.29695	45.6191	4.77808e-05	0.00159855
Chek2	-1.8892	3.95599	20.6719	0.00103705	0.0117684
Rbks	-1.87172	3.95794	6.44364	0.0292345	0.105941
Ogfod2	-1.85581	4.08112	13.7788	0.00396025	0.028654
Taf6l	-1.84797	4.05218	14.6113	0.0032997	0.0253561
Cenpa	-1.8421	3.86383	7.47727	0.0208539	0.0840552
Unc119b	-1.83197	3.93186	10.8377	0.00801585	0.0446515
S100a9	-1.82773	11.2029	24.4817	0.000563363	0.00777696
Zfp773	-1.82195	4.08673	9.57359	0.0112354	0.0565074
Evi2	-1.82095	5.26261	27.477	0.000365603	0.00596198
Lypla2	-1.81979	3.86592	5.40729	0.042144	0.13518
Tspan17	-1.80279	3.52703	10.7778	0.00814097	0.045092
Cyr61	-1.8024	5.43369	36.1862	0.000124213	0.00294833
Lrrc14	-1.80152	4.76747	16.3894	0.00228275	0.0197231
Rad23a	-1.79522	6.03788	43.1434	6.03612e-05	0.00184209
Ccdc106	-1.79414	4.67605	35.0206	0.000141702	0.00322462
Rab3ip	-1.79314	4.67541	20.3915	0.00108805	0.0120953
Nid2	-1.79311	3.72867	10.1375	0.00963613	0.0507337
Narf	-1.79294	5.64588	58.1236	1.69106e-05	0.000807269
Racgap1	-1.79273	3.72837	8.26727	0.0163609	0.0721845
Slc48a1	-1.79028	4.94203	14.306	0.00352529	0.0265506
Sgsm3	-1.78946	4.85792	18.2494	0.00159555	0.0155462
Cfap36	-1.78161	4.06113	9.89484	0.0102882	0.0532158
Coa4	-1.77749	5.41593	19.7953	0.00120684	0.0129621
Tex261	-1.77053	8.11994	18.3838	0.00155628	0.015268
Zfp688	-1.76961	4.14926	10.3455	0.00911657	0.0487327
Aagab	-1.76695	6.65594	55.862	2.00982e-05	0.000903888
Cdca8	-1.76627	3.57356	9.47213	0.0115562	0.0574781
Tlr12	-1.75564	4.49572	12.6041	0.00518549	0.0335344
Reep4	-1.7499	4.99489	13.5707	0.00414952	0.029401
Orai3	-1.74924	6.56553	34.6307	0.0001482	0.00329841
Cnnm2	-1.749	3.39807	7.04867	0.0239183	0.0923968
Gm34280	-1.74361	4.56176	7.27236	0.0222554	0.0876775
Golga7	-1.73507	7.18762	64.4612	1.07333e-05	0.000591715
Haus8	-1.72739	4.7246	28.5764	0.000314745	0.00551547
Coq4	-1.72688	4.15491	14.5261	0.00336091	0.0256878
Ppme1	-1.72522	5.19099	6.03152	0.0336925	0.116512
Gstp2	-1.72361	4.52521	8.92744	0.0134807	0.062947
Cd200r1	-1.72199	5.58775	20.1308	0.00113818	0.0124529
Arhgef10l	-1.71498	3.77383	9.11951	0.0127608	0.0606457
Zfp157	-1.71033	4.1581	19.5767	0.00125427	0.0132318
Itpk1	-1.70771	4.1569	6.0087	0.0339627	0.117021
Birc5	-1.70136	3.88178	7.02679	0.0240889	0.092778
Exog	-1.70072	4.61063	23.2381	0.000681999	0.00872369
Lin9	-1.69526	3.84813	19.0769	0.00218045	0.0190511
Fancg	-1.69498	3.84794	19.7467	0.00218045	0.0190511
Gtf2h4	-1.69377	3.8478	6.89609	0.0251396	0.0954745
Tmem129	-1.68773	5.75677	19.7263	0.00122158	0.0129995
Klhdc8b	-1.68632	4.785	25.6966	0.000470612	0.00688562
Ceacam1	-1.68583	6.70418	28.8107	0.000305029	0.00545287
Tmem43	-1.68478	6.53721	27.3386	0.000372679	0.00600139
Dok1	-1.68466	5.7499	28.4883	0.000318491	0.00552526
Atg4c	-1.68143	4.69197	17.4921	0.00184032	0.0169822
Gm5617	-1.68027	4.69102	21.0047	0.000980202	0.0113034
Hist1h2ap	-1.67825	5.22099	8.25282	0.0164319	0.0723393
Ipp	-1.67502	4.13497	11.0479	0.00759512	0.0431231
S100a8	-1.67166	12.8614	25.517	0.000483095	0.00703245
Abhd14b	-1.6693	4.13506	9.0715	0.0129363	0.061106
Wbp1	-1.66638	4.48605	11.575	0.0066516	0.0394434
Pigb	-1.66465	4.13639	5.66884	0.0383193	0.126536
Dmac2	-1.66397	5.44389	30.4248	0.000247049	0.00471214
Galk1	-1.65944	4.37145	12.2425	0.00565141	0.0354635
Selenbp1	-1.65906	4.67544	14.6857	0.00324743	0.0251304
Xpc	-1.65787	3.95446	13.7376	0.00399684	0.0288312
Msh2	-1.65518	5.06987	18.8874	0.00141917	0.0143032
Ifitm6	-1.6546	7.14503	12.0235	0.0059583	0.0367941
Fam107b	-1.65112	5.26201	17.2393	0.00193189	0.0175244
Zfp839	-1.64832	4.24672	16.9733	0.00203424	0.0181826
Zfp707	-1.64768	3.45591	8.03979	0.0175227	0.0755073
Gmpr	-1.64714	6.26055	21.4413	0.000911182	0.010814
Josd1	-1.64233	3.54546	8.81795	0.0139132	0.0642638
Tfb1m	-1.64074	3.6302	11.1441	0.00741153	0.0425044
Ndufb4b	-1.63895	4.91349	37.7818	0.000104283	0.00262619
Arhgap19	-1.63753	5.05633	20.832	0.00100921	0.0115599
Rapsn	-1.63643	4.10943	8.19882	0.0167004	0.0731821
Homez	-1.63589	4.11011	7.85448	0.0185435	0.0782363
Cbfa2t3	-1.6349	4.19539	15.4743	0.00274992	0.0224218
Dph7	-1.63485	4.10953	6.41316	0.0295386	0.106528
Gsdme	-1.63053	4.35297	16.2585	0.00234337	0.0200041
Kif3a	-1.62668	3.63147	15.1512	0.00742628	0.0425487
Anp32a	-1.62364	4.55882	27.2934	0.000375029	0.00602373
Slc45a4	-1.62215	3.9592	8.10372	0.0171864	0.0746456
Mpi	-1.61945	6.74327	32.5954	0.000188553	0.00391063
Ncaph	-1.61297	4.64309	17.1767	0.00195541	0.0176815
Senp8	-1.60676	3.85986	8.89236	0.0136175	0.0632743
9930111J21Rik1	-1.60365	6.71056	28.4816	0.000318777	0.00552526
Mcemp1	-1.6015	5.50039	7.61823	0.0199518	0.0820048
Map2k6	-1.60038	4.33213	19.2017	0.00134094	0.013877
Catip	-1.59837	3.78934	5.9148	0.035103	0.12003
F420015M19Rik	-1.59836	5.28554	23.3402	0.000671199	0.00863764
Slc46a1	-1.59751	7.20799	63.7798	1.12492e-05	0.000609677
Pdp1	-1.59723	3.46246	8.47381	0.0153861	0.0689791
Plp2	-1.59129	5.27436	11.8771	0.0061745	0.0376193
Mcu	-1.58984	3.71564	6.29038	0.0308031	0.109356
Mettl7a1	-1.58176	4.20313	14.0895	0.00369656	0.0273741
Cdca7	-1.58094	4.70689	9.75182	0.0106974	0.0547821
Lta4h	-1.57928	6.60113	20.3895	0.00108842	0.0120953
Yae1d1	-1.5788	5.08247	18.0258	0.0016635	0.0159938
Pnpla6	-1.57876	3.55333	13.7761	0.011907	0.0582672
Tfeb	-1.56813	4.31041	10.4894	0.00877686	0.0474673
Bcs1l	-1.56749	4.31277	10.527	0.00869081	0.0471511
4930430F08Rik	-1.56735	3.59836	12.0452	0.0106536	0.0546756
Gtf2h3	-1.56671	3.67941	7.84991	0.0185697	0.078282
1700030K09Rik	-1.56643	4.3107	11.8262	0.006252	0.0378944
Lrmda	-1.56032	4.06354	6.26416	0.0310816	0.110204
2700049A03Rik	-1.55859	4.41206	16.2112	0.00236573	0.0201547
Coq9	-1.55858	5.86129	29.4049	0.000281961	0.00515922
Nqo2	-1.55289	4.0329	7.68332	0.0195512	0.0811974
Mrpl22	-1.55094	5.77897	17.1261	0.00197467	0.0178195
Clasp1	-1.54746	3.76056	6.48009	0.0288759	0.105266
Cxcr2	-1.54404	5.95528	16.1605	0.00239001	0.0202404
Rgs18	-1.53933	4.84463	20.4213	0.00108247	0.0120912
Mospd3	-1.53717	5.07292	8.81261	0.0139347	0.0643285
Zfp64	-1.53591	4.29008	19.9847	0.00116748	0.0126293
Pknox1	-1.53449	4.91326	5.30549	0.0437582	0.138027
Alg12	-1.53339	4.28987	13.0591	0.0046631	0.0314264
Wdsub1	-1.53083	4.67582	11.52	0.00674322	0.0398484
Zfp623	-1.53003	4.98114	28.667	0.000310942	0.00549801
Sac3d1	-1.52801	4.67661	13.0219	0.00470332	0.0315462
Rgs14	-1.52633	3.8705	10.7519	0.00819577	0.0452701
Gm38690	-1.52613	4.75541	27.1417	0.000383034	0.00609805
Susd3	-1.526	9.31248	151.517	2.08709e-07	5.94473e-05
Adrb2	-1.52467	8.98567	74.1364	5.75394e-06	0.000388636
Wdr91	-1.52074	4.03777	6.03941	0.0335995	0.11643
Pdlim7	-1.52047	3.37663	8.15034	0.0258728	0.0974792
Zfp385a	-1.52035	4.03689	16.7245	0.00228533	0.0197254
Ids	-1.52035	3.37623	7.82916	0.0258728	0.0974792
Gmcl1	-1.52009	3.37566	8.57296	0.0258728	0.0974792
Neil1	-1.51992	3.37611	6.54312	0.0282684	0.103716
Arv1	-1.51945	4.03758	5.12351	0.0468373	0.143966
Paqr7	-1.51726	5.53487	23.7781	0.000627127	0.00827851
Zdhhc12	-1.51243	4.57636	17.828	0.00172653	0.0163454
Cds2	-1.50998	4.15736	13.3921	0.00432068	0.0302126
Ncs1	-1.50864	5.32501	8.24054	0.0164925	0.0724568
Tpcn1	-1.50774	5.57187	29.7075	0.000271017	0.00503443
Abcb6	-1.50726	4.27056	5.59853	0.0393042	0.12863
Mib2	-1.50589	5.32715	23.4857	0.000656157	0.00852106
Zfp846	-1.50394	3.56353	13.4574	0.0152004	0.0683618
Cbr3	-1.50221	3.6874	6.02336	0.0337887	0.116626
Fam72a	-1.50216	4.26983	12.8314	0.0049162	0.0326664
Slc46a3	-1.50212	7.38124	49.1456	3.48617e-05	0.00130084
Pafah1b3	-1.49967	5.26468	11.8757	0.00617669	0.0376193
Ccdc181	-1.49886	3.84087	6.73759	0.0264895	0.0991904
Cd101	-1.49667	3.47475	12.0621	0.0207187	0.083668
Clec4b1	-1.4936	3.72824	5.8826	0.0355048	0.120679
Igf1	-1.493	3.72897	15.9293	0.00899171	0.0482323
Pced1a	-1.49261	3.72807	8.79891	0.0139901	0.0644797
Rmnd5b	-1.4926	5.8445	12.3951	0.00544891	0.034732
Ankrd46	-1.49196	5.36653	13.8905	0.00386293	0.0281405
Smpd1	-1.4897	5.72693	8.66112	0.0145622	0.0662357
Pole3	-1.4889	4.46956	5.91291	0.0351264	0.120062
Cxcr3	-1.48836	4.29643	7.67274	0.0196157	0.0813559
Mad1l1	-1.48312	4.72569	12.6114	0.00517648	0.0335344
Zbtb38	-1.47345	4.24983	4.9778	0.049496	0.150052
Cd320	-1.47284	4.13345	5.43849	0.0416641	0.134157
Taf8	-1.47064	5.00885	10.3167	0.0091864	0.0489999
Cdk10	-1.47039	4.9417	12.0362	0.00593988	0.0367267
Adck5	-1.46886	4.24704	9.16754	0.0125881	0.0602267
Atg13	-1.46732	4.24738	9.12288	0.0127486	0.060623
Ttc33	-1.46398	5.24336	37.7593	0.000104536	0.00262619
Zbtb45	-1.46243	3.38318	7.5834	0.0304308	0.108663
Bank1	-1.46154	6.39249	23.8222	0.000622889	0.00826488
Tmem179b	-1.45658	7.05172	24.8183	0.000535626	0.0075045
St8sia6	-1.45656	3.56997	6.76255	0.0262711	0.0984591
AI467606	-1.45534	6.14662	31.6071	0.000212854	0.00422759
Thumpd3	-1.45443	6.33774	26.2736	0.000433028	0.00651687
Tcta	-1.45378	5.2318	11.6069	0.00659922	0.0392417
Actr8	-1.45131	5.73783	8.73366	0.0142576	0.0653249
Chst12	-1.44983	6.9125	22.4749	0.00076973	0.00949111
Hist2h2aa1	-1.44601	5.98555	10.1554	0.00958998	0.0505842
Cyp4f18	-1.44432	5.84623	10.8291	0.00803377	0.0446823
Ssbp2	-1.44213	5.88223	26.8011	0.000401776	0.00629941
Oxsr1	-1.44077	3.3363	8.10637	0.0371006	0.123693
Fdxacb1	-1.44076	3.33658	4.98668	0.0493288	0.149685
Ptprcap	-1.44068	3.3356	6.13203	0.0371006	0.123693
Wrn	-1.43957	3.52818	7.86034	0.0215615	0.0858542
Gm14305	-1.43874	3.5278	13.6391	0.0215615	0.0858542
Tpra1	-1.43844	6.2998	38.2027	9.96808e-05	0.00255787
Cep250	-1.4375	3.84891	12.0762	0.00748442	0.042734
Stradb	-1.43741	5.37895	14.2495	0.00356904	0.0267958
Sema4b	-1.43453	5.83917	35.0089	0.000141891	0.00322462
Wdr44	-1.43412	5.10703	29.269	0.000287047	0.00521875
Tslp	-1.43405	4.33273	15.4451	0.00276661	0.0224935
Sirt3	-1.43389	4.33296	16.0692	0.00243448	0.0204952
Wdr53	-1.43332	4.22564	9.12559	0.0127387	0.060623
Trim36	-1.43331	4.61251	13.0678	0.00465377	0.0314111
Spg20	-1.43096	5.72559	17.927	0.00169464	0.0161076
Cln8	-1.43018	6.18004	12.2509	0.0056401	0.0354543
Slc50a1	-1.41897	7.03848	17.9522	0.00168665	0.0161076
Gtf3a	-1.41737	5.36826	19.9901	0.00116638	0.0126293
Pepd	-1.41641	7.20815	22.8703	0.00072269	0.0090896
Nat8f1	-1.41284	3.77883	7.52818	0.0205225	0.0832691
Depdc7	-1.41231	4.75592	15.4891	0.00274149	0.0223745
4930522L14Rik	-1.41115	4.67755	17.4405	0.00185858	0.0170866
Glrx2	-1.4111	4.75617	18.7212	0.00146275	0.0146361
Crebrf	-1.41035	4.67734	24.8061	0.0005366	0.0075045
Pgpep1	-1.40921	4.50585	12.5987	0.00519204	0.0335344
Zfp219	-1.40784	3.48578	7.47842	0.0270754	0.100555
Dap	-1.4068	5.30805	14.6219	0.00329218	0.0253211
Naa10	-1.40654	5.67012	11.782	0.00632014	0.0380793
Fbxo8	-1.40644	5.25388	15.8836	0.00252796	0.0210746
Dgcr2	-1.40526	5.20065	9.06225	0.0129704	0.0611995
Arrdc3	-1.40395	6.22155	28.5928	0.000314053	0.00551547
Stk10	-1.40368	5.7043	23.392	0.000665796	0.00862004
Trim26	-1.40355	5.8173	17.4152	0.0018676	0.0171016
Ypel2	-1.40316	4.20319	11.0575	0.00757657	0.043075
Spidr	-1.4016	4.31144	9.85137	0.0104105	0.0536862
Cnpy3	-1.39911	7.14238	57.3515	1.79257e-05	0.00084162
Cabin1	-1.39908	5.01959	15.5822	0.00268921	0.0220742
Zfp710	-1.39622	7.45853	87.7848	2.67463e-06	0.000252249
Gnpat	-1.39608	5.9439	11.9613	0.00604895	0.0371291
Ercc1	-1.39384	5.4911	22.9031	0.000718949	0.00906109
Zfp951	-1.39117	3.95909	6.44153	0.0292555	0.105972
Vav2	-1.38736	4.73965	17.7094	0.00176571	0.0165245
Mtif3	-1.3804	5.48343	24.1981	0.000588084	0.00798916
Amz1	-1.38031	5.00789	19.3242	0.00131185	0.0136372
Zfp763	-1.3803	3.89284	8.01736	0.0176425	0.0758327
Mrpl28	-1.37969	6.42979	41.7296	6.93281e-05	0.00200138
Pigs	-1.37741	6.66034	13.0945	0.0046252	0.031342
Ivd	-1.37724	5.28721	24.6415	0.000549985	0.00766659
Tmem229b	-1.37548	4.94185	15.0988	0.00297441	0.0237093
Zfp235	-1.37345	3.74547	7.6229	0.0199228	0.0819643
Ankrd13d	-1.37188	3.78419	7.13574	0.0232537	0.0905099
Casp9	-1.37171	4.80083	17.9097	0.00170016	0.0161421
Chil3	-1.37031	8.69051	6.04831	0.0334953	0.116254
Fblim1	-1.36984	3.49155	11.3678	0.0303935	0.108637
Uchl4	-1.36968	3.49113	6.67776	0.0303935	0.108637
Asf1b	-1.36961	4.80176	12.3499	0.00550802	0.0349833
Stx18	-1.368	5.37919	15.7542	0.00259576	0.021493
Vamp5	-1.36756	4.80162	14.1774	0.00362588	0.0270649
Mettl26	-1.36443	4.18165	13.746	0.00398938	0.028816
Thap3	-1.36412	5.42412	9.72797	0.0107676	0.0549965
Senp7	-1.36363	4.1807	9.44055	0.0116583	0.0577159
Rgs3	-1.3626	5.0584	19.6634	0.00123519	0.0130951
Wdyhv1	-1.35912	4.56059	12.5682	0.00522963	0.0337465
Nfam1	-1.35819	7.44081	42.1219	6.66888e-05	0.00195402
Brms1l	-1.35631	4.06304	5.66574	0.038362	0.126614
Ahsa1	-1.35592	6.97912	19.6048	0.00124805	0.0131987
Hist1h2bc	-1.3537	7.20133	40.6491	7.72723e-05	0.00212997
Rnf5	-1.34995	6.4264	28.368	0.000323699	0.0055654
Dock8	-1.34952	8.0931	65.7882	9.80741e-06	0.000554995
Map2k5	-1.34897	4.47005	10.0357	0.00990357	0.0517274
Tsen2	-1.3469	3.93248	5.70383	0.0378403	0.125425
Wipi2	-1.34563	4.44671	9.30524	0.0121083	0.058653
Tada3	-1.3444	5.40757	14.2225	0.00359018	0.026887
Rps6ka1	-1.34389	7.84289	19.4332	0.00128661	0.013468
Ap5s1	-1.34021	4.98085	9.15194	0.0126438	0.0603584
Ubiad1	-1.33927	3.39939	5.93684	0.0426966	0.136034
Nav1	-1.33589	3.79016	8.13226	0.0170388	0.0742459
Atp11c	-1.33587	3.79112	7.65976	0.0196951	0.0814848
Tsen34	-1.33581	6.70984	24.1426	0.000593075	0.0080294
Pctp	-1.33521	4.27017	7.42236	0.0212188	0.0850442
S1pr1	-1.33374	6.823	15.5475	0.00270857	0.0221693
Prss34	-1.33162	6.13678	8.74851	0.0141962	0.0651134
Chp1	-1.33161	5.53871	10.3276	0.00915989	0.048889
Asb3	-1.33124	4.77216	5.99205	0.0341615	0.117374
Prelid2	-1.33101	4.62779	5.69033	0.0380243	0.125937
Cep78	-1.3292	3.40138	5.67197	0.0440982	0.138527
St6gal1	-1.32855	5.25386	23.2292	0.000682955	0.00872369
Vhl	-1.32802	6.5416	29.0593	0.00029511	0.00533132
Zfp579	-1.32763	4.15831	11.5676	0.00666378	0.0394882
Hsdl1	-1.32669	5.57267	23.0428	0.000703262	0.00890277
Zmym6	-1.32338	4.45068	10.1893	0.0095034	0.0502827
Trim65	-1.32304	4.4504	13.9333	0.00382641	0.0279937
Snrnp25	-1.32274	4.45293	5.86089	0.0357788	0.121225
Maf1	-1.32233	7.37471	20.4229	0.00108219	0.0120912
Zfp414	-1.32162	5.34859	13.2313	0.00448209	0.0307626
Adgre4	-1.31983	3.63296	6.82948	0.0256964	0.0970715
Tmem91	-1.31983	3.63235	10.8952	0.0246458	0.0941433
Ccdc34	-1.31938	3.63199	12.0308	0.0246458	0.0941433
Lig1	-1.31899	3.63194	7.15458	0.0246458	0.0941433
Smpd2	-1.31892	5.43632	21.1406	0.00095806	0.0111658
Ramp1	-1.31645	5.29711	17.0381	0.00200873	0.018049
Trmt10b	-1.31599	4.03686	6.20507	0.0317207	0.111947
Flywch1	-1.3153	4.03766	14.7915	0.00693024	0.0405357
Atp23	-1.31413	4.03666	7.55212	0.0203689	0.0829483
Zfp119a	-1.31316	4.61286	8.68741	0.0144509	0.0659984
Calhm2	-1.31149	5.4747	12.7625	0.00499593	0.0328115
Babam1	-1.31116	5.33881	18.6762	0.00147484	0.0147009
Ift52	-1.31071	5.18736	17.4096	0.00186962	0.0171016
Glg1	-1.30823	5.4278	12.8954	0.00484335	0.0323584
Gm10045	-1.30271	4.52423	15.099	0.00297433	0.0237093
Ppcs	-1.30139	4.75635	14.5645	0.00333319	0.0255674
Hist1h1e	-1.30071	3.90537	12.0703	0.0116947	0.0578308
Tdrd3	-1.30029	3.90515	7.8041	0.0188335	0.0792379
Parvg	-1.3002	6.83208	7.37501	0.0215395	0.0858493
Dusp7	-1.29806	5.63214	31.2874	0.000221508	0.00434465
Gm41291	-1.29805	3.45461	5.43615	0.0425552	0.135708
Fn3krp	-1.29788	3.45472	6.0875	0.0425552	0.135708
4931414P19Rik	-1.29714	3.45434	6.61389	0.0425552	0.135708
Dhx32	-1.29588	5.23427	11.5018	0.00677392	0.0400022
Plscr3	-1.29452	5.46537	9.55235	0.0113016	0.0566739
AU040320	-1.29354	4.8882	12.3156	0.00555325	0.0350721
Ear2	-1.29023	4.81633	9.0517	0.0130095	0.0613162
Gpr160	-1.28995	6.61538	25.1877	0.000507046	0.00723323
Fgd4	-1.28943	5.11823	12.7903	0.00496364	0.0328115
Gm46403	-1.28792	4.13435	10.0253	0.00993122	0.0518085
Sec23a	-1.28689	4.59601	8.37741	0.0158321	0.0704976
Zfp69	-1.28592	6.21071	26.4081	0.000424791	0.00645879
Harbi1	-1.28394	4.59462	12.2093	0.00569667	0.035611
Gm14440	-1.2827	3.76083	8.63647	0.0198724	0.0818754
Hhex	-1.28225	7.5352	72.0574	6.53721e-06	0.000427642
Pygb	-1.28027	4.74124	21.0634	0.000970567	0.0112511
Stam	-1.27993	4.33307	9.63774	0.0110381	0.0558438
Lztr1	-1.27888	4.74107	19.5854	0.00125234	0.0132278
Zfp961	-1.27809	4.50663	5.35764	0.042922	0.136567
Madd	-1.27749	4.50677	11.6616	0.00651048	0.0388303
Cryzl2	-1.27599	4.50745	11.8659	0.00619147	0.0376556
Tk2	-1.2742	6.65797	13.6539	0.00407251	0.0291179
Rell1	-1.27162	3.874	7.05707	0.0238532	0.0922286
Hagh	-1.27076	6.24935	24.9999	0.000521343	0.00737562
Ptdss1	-1.26856	5.30937	11.9652	0.00604331	0.0371291
Pdk2	-1.26824	5.15507	5.30691	0.0437353	0.138005
Cd180	-1.26347	5.04503	9.33539	0.0120063	0.0584245
Txndc5	-1.26255	4.8012	6.19568	0.0318237	0.112184
Gipc1	-1.26118	5.56519	11.4595	0.00684565	0.0402866
Zfpl1	-1.26093	6.86742	9.51807	0.0114096	0.0570145
Ypel3	-1.26085	6.14164	19.0446	0.00137939	0.0141329
Zfp691	-1.25751	8.37816	99.5243	1.50193e-06	0.000167268
Smc2	-1.25707	3.59884	7.05244	0.0340751	0.117266
Slc38a6	-1.25669	3.59824	11.5394	0.0340751	0.117266
Bmyc	-1.25473	7.5099	41.4965	7.09561e-05	0.00202783
Haus5	-1.25085	4.11182	11.1212	0.00761414	0.0432024
Nudt7	-1.24974	5.38889	30.4275	0.000246966	0.00471214
Sys1	-1.24892	5.99689	12.6424	0.00513881	0.0334274
Mum1	-1.24874	4.31285	10.3444	0.00911921	0.0487327
Stard8	-1.24857	5.29784	19.6191	0.0012449	0.0131817
Bid	-1.24755	7.15916	13.7478	0.00398776	0.028816
Il16	-1.24755	7.47397	49.061	3.51182e-05	0.00130472
Mrps6	-1.24698	4.48948	7.17506	0.0229609	0.0897533
Gna12	-1.24634	4.91366	5.60142	0.039263	0.12863
Gmps	-1.24404	5.03495	8.67558	0.0145009	0.0661558
Usp35	-1.24398	4.6452	14.8927	0.003107	0.0243572
Tmem204	-1.242	6.10096	22.6395	0.000749723	0.00933875
Gnpda2	-1.23894	6.12783	22.5908	0.000755572	0.00938425
Gorasp1	-1.23343	4.39496	7.25374	0.0223884	0.088039
Gm33989	-1.22932	3.98662	14.925	0.0128124	0.0606886
Slc9a1	-1.22855	3.98621	9.6651	0.0128124	0.0606886
Hist1h4d	-1.22781	4.90177	10.7039	0.00829846	0.0456015
Ezh1	-1.22722	5.13077	14.3451	0.00349538	0.0264319
Pdss2	-1.22634	3.72902	9.43046	0.0272053	0.100767
Exoc8	-1.22116	4.62982	13.8617	0.00388768	0.0282385
Slc29a3	-1.21797	7.83219	42.3013	6.55222e-05	0.00194987
St8sia4	-1.21445	4.29156	16.996	0.00492842	0.0327221
Hdac10	-1.21444	4.29246	9.665	0.0109555	0.0555577
Rgs19	-1.21365	8.18176	24.4695	0.000564405	0.00777877
Gpr89	-1.21333	4.95556	17.1257	0.00197484	0.0178195
Lrrc61	-1.21332	4.29094	10.8462	0.00799832	0.044612
Sdhaf1	-1.21214	5.22354	17.9436	0.00168936	0.0161076
Alg6	-1.21076	4.08739	9.6707	0.0109383	0.0555365
Cdpf1	-1.20978	5.11858	12.1864	0.00572812	0.0357798
B4galt4	-1.2097	6.8808	38.4861	9.67185e-05	0.00251204
Aarsd1	-1.20917	4.69438	20.2062	0.00112339	0.0123703
Rfc1	-1.20716	4.54366	11.3474	0.00704056	0.0409541
Ptpn22	-1.20344	3.84954	10.3966	0.0216917	0.0860652
Nanp	-1.20342	4.88695	12.7835	0.00497146	0.0328115
Mtss1	-1.20326	3.84915	7.02627	0.024093	0.092778
Fkbp4	-1.20089	6.92391	25.4309	0.000489223	0.00706151
Cdc23	-1.19979	4.94306	5.80712	0.0364688	0.122736
Ccdc71	-1.19895	5.43737	9.49807	0.0114731	0.0572622
Zfp36l2	-1.19806	6.62333	35.3073	0.00013714	0.00314172
Mettl23	-1.19764	5.89823	16.9827	0.00203051	0.0181813
Gna11	-1.19653	5.55497	7.56037	0.0203162	0.0828255
Letm2	-1.19342	4.1823	11.5411	0.00822306	0.04534
Trp53i13	-1.19315	5.47452	13.0467	0.00467647	0.0314649
Fam172a	-1.1929	5.25708	6.12795	0.0325789	0.114187
Hacd4	-1.19248	6.40401	25.8706	0.000458875	0.00678388
Hacl1	-1.19135	3.56353	5.649	0.0467946	0.143886
Dym	-1.18928	5.25429	14.4713	0.00340095	0.0259474
Gm14288	-1.18712	4.45234	6.47145	0.0289605	0.10544
Wasl	-1.18683	4.4516	9.70786	0.0108272	0.0551689
Xpa	-1.18544	4.67754	5.77693	0.0368632	0.123299
Atad2	-1.18515	3.81462	7.07816	0.0258018	0.0974265
Mpp5	-1.18487	3.9604	9.24827	0.0172872	0.0748583
Vrk1	-1.18286	6.49524	11.6627	0.0065087	0.0388303
Supt16	-1.18141	5.29816	9.76042	0.0106723	0.0547216
Tmub1	-1.18068	4.27043	10.2564	0.00933486	0.0496368
Entpd6	-1.18067	4.26952	9.00598	0.0131806	0.0619857
Dars2	-1.17887	3.69557	6.89753	0.0357702	0.121225
Lsm2	-1.17801	5.33844	19.4544	0.00128177	0.0134554
Bckdk	-1.1764	5.97109	21.7751	0.000862334	0.0103347
Fbxl6	-1.17566	5.09428	6.10313	0.0328612	0.115034
Lman2l	-1.17205	5.50273	16.4061	0.00227515	0.0196786
Cyb561a3	-1.17052	7.53815	60.9378	1.37496e-05	0.000716402
Bloc1s6	-1.17032	4.80018	5.03032	0.0485168	0.147799
Card6	-1.17007	4.80144	10.8987	0.00789096	0.0442443
Tmem131l	-1.16978	5.61564	9.22436	0.0123874	0.0596536
Sufu	-1.16951	3.69791	5.49281	0.0408441	0.132553
Nadk2	-1.16942	3.69811	9.19912	0.037011	0.123587
Lrrc40	-1.16912	4.59532	7.97235	0.0178861	0.0764158
Trim17	-1.16859	4.06271	13.8753	0.0137769	0.0637032
2610008E11Rik	-1.16842	4.06316	7.19302	0.0228287	0.0893277
Cpne2	-1.16812	3.69742	6.57962	0.037011	0.123587
Zmat5	-1.16559	6.46335	12.1581	0.00576744	0.0358942
Dhrs3	-1.16359	10.7679	75.7335	5.22782e-06	0.000369188
Naglu	-1.16283	6.52014	27.7741	0.000350942	0.00582639
Gle1	-1.1624	4.66222	8.58298	0.0148992	0.0673263
Mrpl34	-1.16101	5.4587	8.3663	0.0158845	0.0705982
Uggt1	-1.16071	5.18995	12.8828	0.00485767	0.0324288
Ppm1m	-1.16065	4.6633	10.9617	0.00776441	0.0437356
Gsn	-1.16016	5.45602	7.9705	0.0178962	0.0764158
Rex1bd	-1.15971	5.19047	10.2589	0.00932871	0.049635
Tifab	-1.15902	7.25383	26.3041	0.000431143	0.00650905
6030458C11Rik	-1.1583	4.43316	12.4166	0.00542108	0.0346171
Pop5	-1.15803	5.1894	10.6736	0.00836409	0.0459031
Serf1	-1.15654	4.1585	11.0914	0.0109822	0.0556269
Clcn3	-1.15646	4.91708	11.4417	0.00687626	0.0403813
Fbxw4	-1.15564	5.98476	24.0076	0.00060542	0.00810864
Mitf	-1.15525	4.15897	14.7597	0.0109822	0.0556269
Exd2	-1.15482	4.72731	5.42244	0.0419101	0.134582
Pelp1	-1.15361	3.61518	6.15001	0.0475431	0.145507
Etfdh	-1.15266	5.6002	15.0242	0.00302162	0.0238812
Ngly1	-1.15208	5.44652	14.6776	0.00325308	0.0251334
Npat	-1.1512	3.82012	10.1955	0.0292885	0.106047
Gatc	-1.15111	6.18846	20.7288	0.00102705	0.0116859
Slc29a1	-1.15076	8.10419	8.26602	0.0163671	0.0721845
Arhgap18	-1.14888	4.96969	20.1616	0.00113211	0.0124183
Rfc5	-1.14816	4.78803	5.00234	0.0490355	0.149007
Tmem140	-1.14734	5.8338	29.4612	0.000279886	0.00515583
Aaas	-1.14631	4.50674	6.21899	0.0315687	0.111691
Tusc2	-1.14519	5.22275	14.0163	0.00375678	0.0275941
Rinl	-1.14419	5.69873	5.80368	0.0365135	0.122768
Ilvbl	-1.14378	5.86301	14.0508	0.00372822	0.0274398
Fli1	-1.14004	7.80775	40.4566	7.87999e-05	0.00216473
Pip4p2	-1.14001	5.40091	12.5656	0.00523277	0.0337465
Il6ra	-1.13999	7.50328	24.2163	0.000586465	0.00797984
AW146154	-1.13954	3.93377	6.189	0.0318972	0.112396
Cab39l	-1.13924	5.40138	8.81058	0.0139429	0.0643316
Fam126b	-1.13893	3.93373	8.72591	0.0231975	0.0903888
Nup107	-1.13852	3.9332	6.70113	0.0268124	0.0998308
Ubfd1	-1.13733	3.9334	6.98215	0.0244416	0.0936143
Tfb2m	-1.13692	3.93315	5.98364	0.0342625	0.117627
Armt1	-1.13597	4.33308	12.897	0.00698754	0.0407811
Acrbp	-1.13587	4.33396	9.71609	0.0108028	0.0551236
Gskip	-1.12862	5.21372	9.19883	0.0124771	0.0598297
Clgn	-1.12765	4.03867	7.27016	0.0222711	0.0876989
Fosb	-1.12548	6.31421	18.5494	0.00150951	0.0149638
Lcmt1	-1.1254	4.30938	4.95591	0.0499114	0.150757
Mcpt8	-1.12522	4.77152	5.58133	0.0395497	0.129088
Tspan32	-1.12507	5.25681	9.83444	0.0104587	0.0538369
Slc2a5	-1.1241	9.84187	25.9407	0.000454254	0.0067272
Clec4a2	-1.12353	6.87693	14.5436	0.0033482	0.0256136
Sesn1	-1.12092	7.28402	33.6875	0.00016546	0.0035435
Kmt5c	-1.11997	4.48791	8.10382	0.0171858	0.0746456
Usp5	-1.11986	4.83158	6.08933	0.0330194	0.115305
1110038F14Rik	-1.11895	5.9063	10.986	0.00771625	0.043608
Chchd3	-1.11887	5.78278	18.0183	0.00166583	0.0159938
Mcee	-1.11872	5.061	7.13912	0.0232283	0.0904675
Enc1	-1.11749	4.13611	9.47246	0.0145963	0.0662357
Zfyve28	-1.11712	4.13586	9.37891	0.0145963	0.0662357
Ankrd27	-1.11499	5.57448	14.8479	0.00313678	0.0245231
Zkscan14	-1.11419	4.88842	17.9323	0.00169296	0.0161076
Mettl9	-1.11255	5.74579	11.9976	0.0059958	0.0368921
Sirt4	-1.11028	4.22724	7.56231	0.0203039	0.0828255
Ap4b1	-1.10974	4.62996	7.77903	0.0189798	0.0796238
Nicn1	-1.10926	4.227	12.0017	0.011596	0.0575182
Smyd4	-1.10777	3.90297	5.18414	0.0457828	0.142053
Gm45951	-1.1076	4.62943	13.5337	0.0041843	0.0295427
Ctns	-1.10569	6.35931	23.5411	0.000650538	0.00849375
Mccc1	-1.10499	4.31397	5.27305	0.0442885	0.138777
Vps36	-1.10476	5.86519	5.20431	0.0454384	0.141189
Lrrc45	-1.10429	4.69393	12.4327	0.00540027	0.0345166
Trmt12	-1.10421	4.69506	13.9646	0.00379998	0.0278242
Map2k1	-1.10263	7.42061	32.1472	0.000199136	0.00405147
Mis18a	-1.102	4.69333	6.30002	0.0307014	0.109128
Gigyf1	-1.10132	4.31253	13.3064	0.0092214	0.0491559
Mtg2	-1.10116	5.86303	25.4401	0.000488569	0.00706151
Acads	-1.10095	5.56672	10.7771	0.00814241	0.045092
Epb41l3	-1.10049	4.36694	5.58677	0.0394718	0.128981
Tmem109	-1.10026	7.44674	22.1503	0.00081112	0.0098592
Cfap74	-1.0989	5.36998	22.4501	0.000772807	0.00951532
Prune1	-1.09832	3.79122	9.70313	0.0393025	0.12863
Sox4	-1.09813	3.79049	8.72897	0.0393025	0.12863
Parp1	-1.09439	5.63282	21.2768	0.000936472	0.0110665
Prelid1	-1.09288	6.95927	12.7611	0.00499764	0.0328115
Man1b1	-1.09258	4.47101	6.65865	0.0271946	0.100767
Nrm	-1.09012	5.91087	10.884	0.0079209	0.0442769
Dennd6a	-1.08864	4.93041	19.4016	0.00129388	0.013468
Cyp27a1	-1.08486	6.38384	18.5142	0.0015193	0.0150434
Rab39	-1.08446	5.36006	17.5779	0.0018104	0.0167604
Myg1	-1.08438	5.65788	12.3479	0.00551054	0.0349833
Rgs2	-1.08359	8.53525	68.9612	7.95469e-06	0.000478682
Lonrf3	-1.08337	4.01274	8.50064	0.0244205	0.0935755
Lpgat1	-1.08322	4.01324	8.72895	0.0244205	0.0935755
Znhit2	-1.08275	4.61291	14.0137	0.00375887	0.0275941
Cd209c	-1.08222	5.65834	22.0538	0.000823933	0.00997239
Rab7b	-1.08212	4.01292	8.33329	0.0244205	0.0935755
Dhrs1	-1.07829	5.93314	6.76728	0.02623	0.0983913
Cactin	-1.07771	4.11294	5.35688	0.042934	0.136567
Rb1	-1.07762	4.11221	8.08285	0.0193024	0.0806153
Sdccag8	-1.0767	5.47582	16.1842	0.00237863	0.0202042
Top3a	-1.07669	4.11233	9.51534	0.0193024	0.0806153
Agk	-1.07549	5.26879	8.66898	0.0145288	0.0661922
Acvrl1	-1.07314	4.20562	6.85183	0.0255079	0.0965728
Ylpm1	-1.07294	4.20546	7.72714	0.0192871	0.0806153
Pskh1	-1.07235	4.2046	8.25464	0.016423	0.0723393
E130311K13Rik	-1.07171	4.20505	9.78517	0.0152812	0.0686166
Tmem126b	-1.07097	5.61659	22.9188	0.00071716	0.00906109
Vps72	-1.06854	5.9768	6.42047	0.0294653	0.106372
Borcs8	-1.06773	4.29208	13.5794	0.012115	0.058653
Heca	-1.06761	4.29259	9.78945	0.012115	0.058653
Snta1	-1.06665	4.91679	9.40053	0.0117892	0.0580294
Zmym2	-1.06499	4.37417	11.0802	0.00961728	0.0506656
Hars2	-1.06292	5.21304	7.72073	0.0193255	0.0806722
Dnajc9	-1.06238	5.02085	11.6172	0.00658235	0.0391959
Pak1	-1.06069	5.97183	20.4657	0.00107427	0.0120739
Sdhaf4	-1.05959	5.86425	18.8864	0.00141944	0.0143032
Ganc	-1.05798	4.52615	14.2623	0.00608133	0.0372509
Nfatc2	-1.05747	4.52535	9.62491	0.0110772	0.0559755
AI987944	-1.05604	5.42092	9.70071	0.0108485	0.0551786
Casp2	-1.05596	4.59572	11.4107	0.00692976	0.0405357
Banp	-1.05335	5.33912	12.1769	0.00574134	0.0357982
Ipo11	-1.0525	5.42083	14.7532	0.0032008	0.0249009
Ciao1	-1.05173	5.3404	10.8926	0.00790341	0.0442601
Cebpa	-1.05133	5.9979	9.2038	0.0124596	0.0597856
Mrpl44	-1.04983	5.49207	5.33094	0.0433478	0.137442
Bet1	-1.04983	5.66873	9.36102	0.0119203	0.0582672
Dnajc4	-1.04854	4.84545	7.93225	0.0181066	0.0770108
Me2	-1.04819	5.06041	8.66989	0.014525	0.0661922
Rae1	-1.0456	5.87753	9.54528	0.0113238	0.0567185
Aldh3b1	-1.04473	5.79057	16.2916	0.00232784	0.0199487
Sgk1	-1.0445	8.29271	34.4107	0.000152024	0.00333089
Srpk2	-1.0419	5.15654	16.7518	0.0021245	0.018696
Zfp467	-1.04136	5.70003	11.2685	0.00718188	0.0414937
Dhodh	-1.04053	3.87803	6.82001	0.0410456	0.132905
Dffb	-1.03948	3.87855	8.26416	0.0410456	0.132905
Sall1	-1.0394	7.45058	35.6574	0.000131805	0.00306054
Mapk14	-1.03571	6.33145	26.0628	0.000446327	0.00666759
Zfp608	-1.0357	4.18274	8.73632	0.0200385	0.0822424
Mtmr10	-1.03513	4.18297	6.30856	0.0306118	0.108997
Aste1	-1.03453	4.27172	6.42842	0.0293859	0.106251
Gpn3	-1.03451	4.08806	5.01651	0.0487719	0.148365
Smarcd2	-1.03451	4.08779	5.478	0.0410656	0.132919
Rad52	-1.03377	4.08733	6.04061	0.0335855	0.11643
Mrpl10	-1.03311	5.72245	23.7713	0.000627791	0.00827851
Ints10	-1.03294	4.35343	5.82377	0.0362533	0.122206
Tmem64	-1.03275	4.27069	9.77647	0.0158428	0.0705088
Adk	-1.03083	4.43273	8.19368	0.0167263	0.0732203
Vgll4	-1.02981	6.65699	17.4283	0.00186291	0.0170866
Pex5	-1.02977	4.43328	7.95167	0.0179994	0.0766343
Arhgap4	-1.02919	5.97866	25.8431	0.000460708	0.00679333
Zc3h14	-1.02811	5.32052	9.70231	0.0108437	0.0551786
Myo1f	-1.02597	7.42272	25.6851	0.000471397	0.00688562
Inpp5e	-1.02205	4.99599	10.9152	0.00785756	0.0441149
Ppfia4	-1.02058	6.80575	29.4915	0.000278774	0.00515583
Eng	-1.02027	6.71509	17.4263	0.00186363	0.0170866
Spns1	-1.01951	5.04764	5.46436	0.0412709	0.133222
Acp6	-1.01547	5.76988	9.32012	0.0120578	0.0584756
Chmp6	-1.01523	5.91177	5.62024	0.0389967	0.128066
Cxxc5	-1.01464	6.72556	20.4375	0.00107947	0.0120892
Traf3ip3	-1.0138	6.61376	32.8704	0.00018239	0.00381992
Scamp5	-1.01067	6.31564	23.1579	0.000690635	0.00880818
Mob2	-1.01	5.268	13.5591	0.00416031	0.0294043
Hist3h2a	-1.00783	6.64187	33.8846	0.000161662	0.0034884
Brd7	-1.00779	5.85663	13.5242	0.00419328	0.029564
Atg14	-1.00663	4.87475	7.59729	0.0200828	0.0823453
2810006K23Rik	-1.00629	4.98437	13.1969	0.00451757	0.0309564
Sfxn5	-1.00404	4.98398	7.13334	0.0232717	0.0905126
Txndc15	-1.00364	7.17998	18.0979	0.00164121	0.0158465
Nuak1	-1.00055	4.62961	12.1492	0.00645085	0.0386012
Bap1	-1.00012	4.87405	5.31343	0.0436297	0.137825
Tcirg1	-0.998582	7.93478	28.9215	0.00030056	0.00540692
Slc15a4	-0.998162	6.08519	9.52005	0.0114033	0.0570145
St3gal2	-0.997271	4.41406	6.94728	0.0247215	0.0943902
Gars	-0.996915	5.89958	6.67915	0.0270093	0.100433
Dclre1b	-0.996615	4.33363	9.49411	0.0162929	0.0720241
Dnase2a	-0.996262	5.6005	18.4851	0.00152748	0.0150894
Nabp2	-0.994085	5.78421	11.1917	0.0073225	0.0420994
Zbtb14	-0.993705	5.16652	7.40029	0.0213676	0.0855202
Ext2	-0.99331	6.47618	7.26119	0.0223351	0.0879102
Mmaa	-0.991119	3.96089	9.77726	0.0423256	0.135458
Dag1	-0.990721	3.96007	7.05375	0.0423256	0.135458
Ide	-0.99002	5.16835	6.47422	0.0289334	0.105431
Nelfb	-0.989498	6.21352	9.46258	0.0115869	0.0575182
Ahsa2	-0.98842	5.21327	6.14767	0.0323569	0.113641
2010315B03Rik	-0.986466	4.91676	9.00376	0.0131889	0.0619909
Fam219b	-0.986268	5.87203	12.7275	0.00503716	0.0329576
Acp1	-0.985786	4.96946	8.90758	0.013558	0.0631008
Lmf1	-0.985055	6.29636	20.3664	0.00109275	0.0120953
Bphl	-0.984946	5.07231	12.8717	0.00487016	0.0324614
Aldh3a2	-0.983568	6.01928	6.31598	0.0305341	0.108896
Fuca2	-0.983402	7.28072	12.5237	0.00528488	0.0340311
Rnase6	-0.979199	5.80703	11.329	0.0070732	0.0410601
Hnmt	-0.975036	6.2018	13.3252	0.00438696	0.0304769
Slc35b4	-0.974371	5.91354	20.1033	0.00114362	0.0124964
Sae1	-0.972512	6.04309	13.7961	0.00394498	0.0285919
Abcd1	-0.971731	6.10947	11.4379	0.00688269	0.0403813
Plcb2	-0.96994	5.10875	17.2257	0.00193698	0.0175519
Ppil3	-0.968828	5.01061	6.35295	0.0301506	0.108063
Slc18b1	-0.968181	4.39401	9.48339	0.0166425	0.0729658
Fmo5	-0.967726	4.39402	8.43009	0.0166425	0.0729658
Atf7ip	-0.96678	5.00986	15.4901	0.00274092	0.0223745
Lrch4	-0.965656	7.34148	20.8962	0.000998313	0.0114813
Bbs4	-0.965212	4.31295	5.0503	0.0481505	0.146949
Acer2	-0.965113	4.31285	7.05729	0.0238515	0.0922286
Tmem97	-0.964163	5.27756	7.35971	0.0216444	0.0859841
Snx27	-0.963307	4.31275	8.44285	0.0210593	0.0846831
Timm21	-0.963134	5.96	19.4452	0.00128388	0.013461
Psmg3	-0.962344	4.9567	8.33633	0.0160269	0.0711058
Pigh	-0.961458	5.64247	7.19269	0.0228311	0.0893277
Rbfa	-0.959381	6.00495	15.1791	0.00292465	0.0234219
Kifap3	-0.958724	4.22741	10.3069	0.0266995	0.0996755
Osbpl2	-0.958712	5.54023	18.3486	0.00156646	0.0153502
Plpp1	-0.958311	6.6716	18.332	0.00157127	0.0153667
Gm14391	-0.958208	4.7268	6.96371	0.0245891	0.0940529
Retreg2	-0.957997	4.78943	8.89736	0.0135979	0.0632178
Rnf14	-0.957957	5.53964	11.3376	0.00705791	0.0409992
Pdk3	-0.957041	4.7889	7.89149	0.018334	0.0776335
Mtm1	-0.956649	4.13597	5.83505	0.0361083	0.121873
Ptpre	-0.956161	6.73028	30.7344	0.000237496	0.00457072
Sigmar1	-0.955731	5.9525	14.3339	0.00350393	0.0264731
Cryba4	-0.954748	6.53531	14.0983	0.00368942	0.0273664
Stk38	-0.954542	5.95369	22.1282	0.000814024	0.00988045
Ip6k1	-0.953921	5.76154	16.2401	0.00235205	0.0200582
Rfwd3	-0.953218	4.72728	11.4744	0.00682026	0.0401925
Bcl2l11	-0.952824	5.04903	6.93476	0.024823	0.0946567
Ccng2	-0.952623	5.39142	16.3408	0.00230502	0.0198353
Frat1	-0.950297	5.56614	9.71302	0.0108119	0.0551237
Golga1	-0.949708	4.03913	7.45547	0.0432164	0.137229
Map3k4	-0.949227	4.03913	7.31732	0.0432164	0.137229
Coq8b	-0.948975	4.66288	7.79406	0.0188919	0.0793342
Blvrb	-0.948925	6.56477	7.05849	0.0238422	0.0922286
Cars2	-0.946314	4.59728	6.72265	0.0266212	0.0995528
Miip	-0.943538	4.94457	11.7844	0.0063164	0.0380793
BC035044	-0.940566	6.30645	26.1156	0.000442947	0.00665199
Mrps26	-0.938966	5.42049	7.62611	0.0199028	0.0819215
Trappc3	-0.938743	6.76116	21.2694	0.00093764	0.0110665
Phkg2	-0.938697	6.28574	15.5919	0.00268384	0.0220726
Hmgb2	-0.937603	7.06381	20.2555	0.00111386	0.0122882
Emc9	-0.936551	5.08734	5.69399	0.0379742	0.12582
Pxmp4	-0.935872	5.34271	9.89707	0.0102819	0.0532158
Hes6	-0.934615	5.38057	10.7583	0.00818209	0.0452238
Clpp	-0.934489	5.48653	8.46895	0.0154082	0.069042
Terf2ip	-0.933763	4.37568	5.99606	0.0341135	0.117304
Dpysl2	-0.93364	8.95255	32.0257	0.000202128	0.00409286
Pex11b	-0.933438	5.52247	10.5177	0.00871192	0.0472057
Uros	-0.933346	5.34064	16.112	0.00241353	0.0203791
Eri3	-0.933132	7.04829	21.2238	0.000944815	0.0111052
Nenf	-0.933121	5.91099	7.28621	0.0221572	0.0873711
Ticam2	-0.932637	5.03607	12.4324	0.00540067	0.0345166
Slc40a1	-0.931996	7.6506	34.6686	0.000147553	0.00329841
Zswim1	-0.931759	4.71121	5.83975	0.0360481	0.121751
Phactr2	-0.931571	6.08083	8.47925	0.0153614	0.0689044
Gm46430	-0.931433	5.03575	14.6591	0.00326598	0.0251876
Cd300a	-0.929538	7.96086	23.526	0.000652066	0.00849375
Dhcr7	-0.92604	4.6486	5.01199	0.0488559	0.148567
Gnpda1	-0.925707	7.02745	14.1725	0.00362977	0.0270649
Bcat2	-0.925364	5.29935	6.30257	0.0306747	0.109078
Cdk2ap2	-0.925333	8.42463	33.2512	0.000174254	0.00369479
Tars2	-0.925152	5.1675	8.85825	0.0137521	0.0636231
Ganab	-0.923904	6.05722	11.7918	0.00630494	0.0380793
Golim4	-0.923739	4.20597	5.01859	0.0487334	0.1483
[truncated: 437 more rows]

## Sheet: LPS14 vs PBS14 (Fig.4f)
DEGs between LPS and PBS in 14 month, quasi-likelihood (QL) F tests with FDR correction. Related to figure 4f(middle).
	logFC	logCPM	F	PValue	FDR
Csf3	7.52851	4.85412	71.4318	8.36368e-06	0.008785
Saa3	6.24737	5.29978	70.963	8.35263e-07	0.00233957
Acod1	4.43768	4.51056	94.8797	1.47908e-07	0.000986578
Hbb-bs	4.10074	4.60455	8.96302	0.00980879	0.191877
Slfn4	4.01582	4.39354	23.4998	0.000269982	0.0493187
Gm5150	3.97895	3.7644	13.8137	0.0023571	0.10343
Cfb	3.43757	3.81938	47.8719	7.7248e-06	0.008785
Cd40	3.28673	3.75833	49.8474	6.19233e-06	0.00867236
Bst1	3.14565	3.89623	6.90615	0.0200691	0.23853
AA467197	3.11629	3.98325	38.5431	2.44673e-05	0.0193249
Gm9733	2.97033	4.06655	7.91595	0.0139773	0.216779
Il1rn	2.85784	6.26304	87.8945	2.34816e-07	0.000986578
Hba-a1	2.69618	5.99844	8.65833	0.0108514	0.195256
Ccr7	2.57516	4.32251	8.83134	0.0102445	0.195256
Hdc	2.55641	5.40457	30.8398	7.53072e-05	0.0297554
Fas	2.5523	3.79383	13.4278	0.00261215	0.105042
Hcar2	2.51728	6.60588	53.8869	4.02359e-06	0.00676205
Agpat4	2.49117	4.03878	23.9841	0.000246243	0.0492662
Fpr2	2.32176	4.31589	19.9479	0.000552545	0.0653949
Usb1	2.32134	5.13006	14.8149	0.00181864	0.0976348
Gm43305	2.29042	4.71549	22.5969	0.000321613	0.0513182
Fpr1	2.2323	4.99649	44.2354	1.18357e-05	0.0110506
Nutf2-ps2	2.22206	4.29279	7.73518	0.0148895	0.216779
Socs2	2.21278	3.98197	27.5083	0.000130534	0.0379988
Tnfaip2	2.20758	4.28047	31.0419	7.29368e-05	0.0297554
Ifi205	2.15744	4.75174	21.8266	0.000374767	0.0564983
Hp	2.11525	7.25726	23.2408	0.000283749	0.0493967
Hspb1	2.0954	4.60121	13.4512	0.0025958	0.105042
1810055G02Rik	2.06927	3.65726	19.2006	0.000648963	0.0699133
Gm38525	2.04175	4.62937	29.7869	8.91821e-05	0.0325825
Cd300lf	2.01703	5.90559	29.2306	9.76847e-05	0.0342019
Plscr1	2.01401	4.7945	23.2662	0.000282365	0.0493967
Cxcl1	2.00694	3.69344	9.62888	0.0079086	0.16953
Fbxl15	1.9963	4.23152	33.3236	5.13429e-05	0.0283679
Slpi	1.99404	6.60584	14.095	0.00218923	0.10343
Slc28a2	1.97393	3.71968	6.42585	0.0240242	0.252745
Aen	1.96855	4.81506	28.5442	0.000109487	0.0354438
Polr3d	1.96124	4.36776	11.4319	0.00456625	0.133741
Slc2a6	1.88517	4.86854	18.1666	0.000816026	0.0773124
Gm40498	1.86092	4.56984	12.1968	0.00366554	0.123209
Pvr	1.85668	3.77228	20.1635	0.000527853	0.0633649
B430306N03Rik	1.8401	4.73895	9.83436	0.00741081	0.163018
Ccdc25	1.82724	4.72117	18.5375	0.000750974	0.0742404
Ptgs2	1.82475	4.32452	14.1805	0.00214092	0.102801
S100a4	1.81277	5.67206	4.7707	0.046743	0.317822
Osm	1.81251	6.7843	33.3828	5.08892e-05	0.0283679
Relt	1.80456	3.94236	20.725	0.000469298	0.0606694
Gadd45g	1.79584	7.19576	58.6519	2.49954e-06	0.00525091
Oas3	1.79311	3.99155	11.5566	0.00440335	0.133345
Csrnp1	1.77917	4.51362	22.5643	0.000323678	0.0513182
Abhd11	1.7754	5.32515	10.572	0.00589927	0.145799
Trem1	1.7599	4.37558	16.3612	0.00124162	0.0864555
Stx11	1.75643	3.61051	6.06159	0.0276375	0.263308
Hbegf	1.7419	4.55132	27.1404	0.0001391	0.0379988
Clec4e	1.71723	5.01456	18.0046	0.000846452	0.0773124
Isg20	1.70208	5.409	10.3706	0.00627333	0.148738
Sell	1.67638	4.87167	6.70726	0.0216071	0.245211
Daxx	1.65911	5.69461	15.6934	0.00146022	0.0915122
Spryd3	1.64533	4.43482	6.30229	0.0251843	0.256203
Pycr2	1.63345	5.95183	7.78904	0.0146106	0.216779
Tnfrsf12a	1.62667	3.92334	9.55467	0.00809779	0.171833
Glipr2	1.62238	4.48294	11.4654	0.00452171	0.133345
Ddx27	1.62224	5.00086	14.3792	0.00203343	0.101902
Cxcl10	1.61597	5.98097	14.7732	0.00183803	0.0976348
Map2k3	1.6135	5.99688	38.0754	2.60647e-05	0.0193249
Nab2	1.59865	4.34496	7.88648	0.0141215	0.216779
Gpr141	1.59681	3.52836	5.34852	0.0367263	0.289785
Snrpd3	1.5967	4.67952	10.8765	0.00538145	0.141804
Cd274	1.59299	4.71541	14.8675	0.00179455	0.0976348
Irf7	1.58019	6.09135	26.2514	0.000162596	0.0379988
Pqlc1	1.57526	5.04051	11.2778	0.00477713	0.135616
Zfp593	1.56966	4.13134	11.5533	0.00440753	0.133345
Cyc1	1.56836	6.99654	11.3273	0.00470815	0.13411
Rexo1	1.55214	4.75079	5.78301	0.0308336	0.27296
Por	1.54736	6.53185	7.28553	0.017475	0.22816
LOC100038947	1.54069	4.36853	5.79624	0.0306724	0.27296
Prmt2	1.54055	5.71426	10.1273	0.00676252	0.154417
Upp1	1.5353	3.70111	8.80845	0.0103225	0.195256
Cmpk2	1.52227	4.23042	13.6389	0.0024689	0.103593
Tssc4	1.52097	5.7648	13.8752	0.00231914	0.10343
Fgr	1.51472	5.1174	18.5706	0.000745472	0.0742404
Pim1	1.49659	3.77358	16.1243	0.00131454	0.0864555
Gpr35	1.4879	5.02808	31.8239	6.4536e-05	0.0297554
Ms4a4c	1.48336	6.54451	15.2705	0.00162151	0.0959923
Gm6377	1.47438	3.83815	15.8601	0.00140177	0.0890794
AB124611	1.47259	5.22677	6.07742	0.0274678	0.26203
Ehd1	1.47175	4.8281	13.1706	0.00279977	0.109011
Stom	1.46135	5.65451	22.9717	0.000298914	0.0493967
Ccl22	1.45803	3.75117	17.6071	0.00138115	0.0890794
Ccnd3	1.45797	6.52908	9.41252	0.00847504	0.174977
Bcl3	1.45457	4.13292	12.4498	0.00341413	0.120037
D10Jhu81e	1.45447	3.56537	4.86536	0.0449002	0.31432
Cd244a	1.4502	4.93325	23.089	0.000292193	0.0493967
Mapkapk2	1.44954	5.17599	18.6809	0.000727446	0.0742404
Gm39972	1.43863	5.98564	17.5102	0.000947704	0.0802871
Snx1	1.43787	7.13788	37.1115	2.97485e-05	0.0193249
Ccr1	1.42893	5.86345	26.8769	0.00014563	0.0379988
2410002F23Rik	1.42438	5.67234	10.7085	0.00566039	0.142836
Ly6i	1.41961	3.59441	5.67167	0.0322308	0.276081
Phf11a	1.41574	5.05434	8.40178	0.0118299	0.205195
Ifi47	1.41543	6.19337	17.7087	0.000905459	0.0783972
Ripk3	1.41532	4.29709	7.61833	0.0155159	0.220609
Ppa1	1.41273	4.86584	13.4271	0.00261261	0.105042
Relb	1.41262	5.02551	6.20238	0.0261704	0.259164
Stk16	1.40386	5.38559	6.19646	0.0262302	0.259164
Sesn2	1.40189	3.96585	7.95628	0.0137827	0.216779
Oasl1	1.40188	4.23496	7.74685	0.0148285	0.216779
Kti12	1.40161	4.55371	12.0409	0.00383112	0.124779
Fosl2	1.39275	4.50264	16.4242	0.00122303	0.0864555
Cdkn2d	1.39159	5.81729	32.3288	5.97025e-05	0.0295106
Grwd1	1.38973	5.52991	19.418	0.000619046	0.0697384
Sbno2	1.38743	5.65982	8.154	0.0128732	0.210677
Id3	1.38532	4.09513	5.42606	0.0355838	0.286959
Rbbp8	1.38401	3.53121	7.36858	0.0169604	0.226219
Rsad2	1.3816	4.64283	9.35137	0.00864353	0.176719
Oas2	1.37931	4.02006	9.04547	0.00954691	0.189204
Tmem198b	1.37919	4.38878	6.70695	0.0216096	0.245211
Procr	1.37167	3.94021	10.3257	0.00636044	0.148738
Ctu2	1.37104	4.43064	6.5816	0.0226496	0.248465
Cebpb	1.36583	4.08198	7.66396	0.0152677	0.217817
Batf	1.36504	5.87872	22.2249	0.000346123	0.0538605
Gch1	1.3617	4.07675	12.3092	0.00355126	0.1223
Dda1	1.36105	6.62688	16.1168	0.00131695	0.0864555
Lefty1	1.35573	4.57482	10.9105	0.00532697	0.141804
Sirpb1b	1.35443	3.93387	4.8946	0.0443482	0.312604
Tubb6	1.35311	6.26176	16.1185	0.00131642	0.0864555
Clec4d	1.34876	4.07401	7.77692	0.0146729	0.216779
Ubtd1	1.3484	5.20294	5.22092	0.0387013	0.296569
Slc35f5	1.34671	5.59843	26.6617	0.000151226	0.0379988
Slc2a1	1.33756	7.32926	14.4738	0.00198439	0.101676
Rrp9	1.33355	5.39559	18.0996	0.000828468	0.0773124
Slfn2	1.33243	8.02195	21.728	0.000382271	0.0564983
Atg4d	1.332	4.73494	12.5651	0.00330614	0.119187
Rpusd1	1.32806	3.92393	5.71033	0.0317374	0.273528
Ctdnep1	1.31759	5.05517	13.7978	0.00236702	0.10343
Ifitm1	1.31239	4.54874	5.15952	0.039696	0.300239
Arfip2	1.31126	4.45751	5.6729	0.0322149	0.276081
F3	1.30683	4.11541	7.77256	0.0146953	0.216779
BC147527	1.30439	5.28508	4.94837	0.0433542	0.311372
Pirb	1.30418	6.67846	14.8426	0.00180592	0.0976348
Dusp16	1.30176	4.44654	8.81484	0.0103007	0.195256
Actr1b	1.29641	5.78727	7.47194	0.0163444	0.222597
Tha1	1.29406	4.3389	7.77373	0.0146893	0.216779
Plaur	1.28667	7.74203	37.0755	2.9897e-05	0.0193249
Spr	1.28539	4.48466	9.98315	0.00707292	0.158085
Ddx28	1.27304	4.57427	5.37892	0.0362732	0.288142
Cnn3	1.26481	4.26151	5.98713	0.0284522	0.265944
Msr1	1.25907	5.70266	14.7305	0.00185813	0.0976348
Pwp2	1.25884	4.02399	4.647	0.0492875	0.321805
Gpn2	1.25338	4.60416	6.12649	0.0269495	0.260652
Itprip	1.25298	3.72769	9.30697	0.00876831	0.178835
Nfil3	1.25046	5.23346	20.3319	0.000509453	0.0627061
D17Wsu92e	1.24952	4.7634	12.9725	0.00295488	0.113899
Chst14	1.24098	4.41725	4.79748	0.0462127	0.316226
Plac8	1.23686	7.07639	8.14584	0.0129093	0.210677
Shmt2	1.23335	4.82967	5.20971	0.0388807	0.296569
Ier3	1.23165	7.44577	16.615	0.00116861	0.086011
Heatr1	1.22432	4.75016	19.6002	0.000595197	0.0685129
Usp36	1.22245	4.40733	7.27642	0.0175325	0.22816
Slfn1	1.21918	5.51641	9.48463	0.00828119	0.172672
Cxcl2	1.21176	5.89707	19.3927	0.000622442	0.0697384
Hinfp	1.20989	3.86413	4.92733	0.04374	0.311523
Lrg1	1.20328	6.25182	7.86138	0.0142456	0.216779
Lsm2	1.19437	5.49702	10.0256	0.00697983	0.156822
Mid1	1.18581	4.57114	7.42025	0.0166491	0.223881
Slamf1	1.18331	4.28246	5.93357	0.0290556	0.267051
Ccdc86	1.17834	6.12975	13.7689	0.00238519	0.10343
Ms4a4a	1.17698	6.80809	8.47572	0.0115377	0.202424
Stat3	1.17388	7.73687	17.2493	0.00100668	0.081784
LOC102634581	1.16958	4.59114	10.0665	0.00689143	0.156088
Cebpd	1.16443	6.70995	15.2408	0.00163357	0.0959923
H2-Oa	1.15942	6.18129	8.67036	0.0108079	0.195256
Tomm40	1.15828	6.12196	13.2342	0.00275197	0.108567
Ripor2	1.15521	4.63066	16.1583	0.0013038	0.0864555
Sertad1	1.15234	5.49583	9.38881	0.00853991	0.175884
Traf1	1.15129	3.67993	8.26846	0.0126328	0.210622
Kat5	1.14969	5.90322	10.531	0.00597335	0.145818
Irak3	1.14827	4.35346	12.9223	0.00299577	0.114947
Ccl17	1.14817	4.44122	6.30577	0.0251508	0.256172
Zbp1	1.14634	5.44243	12.478	0.00338728	0.119594
Lrp12	1.14455	4.19945	9.49451	0.00825504	0.172555
B4galt5	1.14282	4.02045	13.1179	0.00379075	0.124428
Gm46894	1.14124	10.9495	24.6226	0.000218511	0.0459037
Gk	1.14091	3.96278	8.68995	0.0107375	0.195256
Zpr1	1.13898	5.65261	13.8784	0.00231719	0.10343
Cdc42se1	1.13543	6.9094	10.5585	0.0059235	0.145818
Kctd11	1.1338	4.40567	4.96641	0.0430266	0.310804
Rrad	1.13341	6.73613	19.2608	0.000640513	0.0699133
Mapk6	1.13136	4.69059	10.3411	0.00633041	0.148738
Gadd45b	1.13132	5.74523	11.848	0.00404814	0.12934
Stim2	1.13079	3.82164	4.71422	0.0478851	0.318842
Aacs	1.13072	4.44651	7.88041	0.0141514	0.216779
Sod2	1.12945	5.95779	18.3855	0.000776887	0.0759091
Phf11d	1.12615	5.16776	9.07206	0.00946418	0.188901
Wdr5	1.12599	4.94105	5.16058	0.0396786	0.300239
Vash1	1.12551	4.07672	10.3143	0.0063828	0.148738
Hdac1	1.12292	6.62225	20.8574	0.000456594	0.0606694
Slc12a4	1.12029	4.5292	6.84978	0.0204917	0.242182
Il1b	1.11983	8.47491	26.5303	0.000154766	0.0379988
Slc12a7	1.1191	4.52984	8.10307	0.0131006	0.210779
Slc25a22	1.11855	4.69381	5.40369	0.0359091	0.288142
Slamf7	1.11607	4.64377	12.8549	0.0030517	0.115844
Pcp4	1.11443	3.88057	4.73334	0.0474949	0.317822
Nfkbib	1.11056	6.40454	26.2445	0.000162794	0.0379988
Baz1a	1.10935	4.43395	9.90471	0.00724877	0.161141
Abcf2	1.10822	6.28394	8.95864	0.00982292	0.191877
Ppp4c	1.10813	7.88388	13.6959	0.00243179	0.10343
Prr5l	1.10752	4.6081	9.55572	0.00809508	0.171833
Tgm2	1.10706	6.7847	8.36358	0.0119841	0.206509
Mpp7	1.10611	3.57819	5.74449	0.0313089	0.273197
Gcnt2	1.10439	6.2794	16.7413	0.0011341	0.086011
Dnajc17	1.10357	4.88792	7.26808	0.0175854	0.228392
Rnasel	1.10203	3.94341	6.4513	0.0237931	0.252359
Nab1	1.1009	4.00184	11.7608	0.00537278	0.141804
Nectin2	1.0937	5.34812	6.63487	0.0222007	0.246406
Slc7a6	1.09293	5.07818	12.1968	0.00366563	0.123209
Hcls1	1.08534	7.47342	11.5201	0.00445023	0.133345
Srm	1.08371	7.1349	10.9834	0.00521235	0.140834
Rassf1	1.08238	6.37694	12.7192	0.00316793	0.118025
Samd4b	1.08171	4.1697	6.4108	0.0241622	0.252745
Ppp1r3b	1.08152	6.37839	7.74802	0.0148224	0.216779
Ndel1	1.08105	6.53297	13.5284	0.00254268	0.104762
Spns2	1.07892	3.7966	9.46838	0.0127802	0.210677
Ifrd1	1.07762	5.5122	11.8243	0.00407569	0.129727
Noc4l	1.07327	5.60299	7.76159	0.014752	0.216779
Slc41a1	1.07216	3.86231	10.1354	0.0107265	0.195256
Ptpn1	1.07131	8.02458	13.3381	0.00267589	0.106064
Ptger4	1.07123	4.31346	7.97963	0.0136715	0.216349
Ifi209	1.07056	5.24435	13.6929	0.00243372	0.10343
Mndal	1.06792	5.21754	7.70715	0.015037	0.216779
Pnpt1	1.06723	4.7708	9.52082	0.00818583	0.172511
Mxra7	1.05811	3.97792	5.51942	0.0342633	0.285641
Spi1	1.05738	9.52231	14.5275	0.00195721	0.100898
Arih2	1.05274	5.34775	6.67415	0.0218763	0.246055
Cstf1	1.05081	5.6255	5.85439	0.0299753	0.270841
Nop58	1.05069	5.37575	11.6495	0.00428636	0.131994
Pdhx	1.04651	4.89042	8.49504	0.0114628	0.202357
Ranbp3	1.04514	6.12533	8.74766	0.010533	0.195256
Mxd1	1.04499	5.88264	12.68	0.00320239	0.118025
Rce1	1.04318	5.28964	5.13119	0.0401651	0.301174
Rbm4	1.04102	4.20094	5.62142	0.0328855	0.279128
Ogfr	1.03993	6.21825	10.1054	0.00680853	0.155046
Clec4n	1.03991	5.23952	5.63203	0.032746	0.278225
Rabep2	1.03636	5.12559	5.75806	0.0311404	0.273197
D11Wsu47e	1.03499	4.94996	7.07552	0.0188592	0.233737
Atat1	1.03491	5.43256	12.0437	0.00382814	0.124779
Eif2b2	1.03392	5.60651	9.84622	0.0073832	0.162837
Ftsj3	1.03351	5.59017	10.3632	0.00628755	0.148738
Clic4	1.03247	5.635	9.5566	0.00809281	0.171833
Cdkn1a	1.02721	7.30734	18.0312	0.000841376	0.0773124
Tspo	1.02634	8.68655	18.767	0.000713727	0.0742404
Pgm1	1.02134	5.1179	8.08381	0.0131878	0.211081
Kctd10	1.01991	5.64458	6.58783	0.0225966	0.248449
Tmem268	1.01958	5.52923	4.99446	0.0425229	0.310443
Nfkb2	1.01934	5.2979	10.3107	0.0063899	0.148738
Lmnb1	1.01931	3.52165	6.10013	0.0393476	0.29828
Myo1e	1.01284	5.71096	7.23647	0.0177874	0.228894
D10Wsu102e	1.00667	4.18092	5.45531	0.0351637	0.286537
Rhbdf2	1.00565	4.28357	5.57981	0.0334396	0.281838
Isg15	1.00527	5.18986	5.31071	0.0372988	0.291827
Tnf	1.0018	7.80815	14.8353	0.00180924	0.0976348
Tmem106a	1.00151	6.60034	5.6562	0.0324307	0.276946
Hmgcr	0.999247	4.99041	7.96473	0.0137423	0.216779
Tnip2	0.996719	6.47758	19.6008	0.000595114	0.0685129
Gbp3	0.99473	5.47707	5.94895	0.0288808	0.267051
Tmem265	0.990885	3.60586	4.92438	0.0437943	0.311604
Stard3	0.989707	6.87823	10.7464	0.005596	0.142836
Pam16	0.986932	5.53559	7.04275	0.0190865	0.234996
Gbp6	0.984948	3.88084	7.05167	0.0190244	0.234996
Slc7a5	0.98134	3.82035	6.40856	0.0241827	0.252745
Cox19	0.981061	5.1916	11.6809	0.00424762	0.131994
Fam129b	0.980714	3.88167	5.51668	0.0343012	0.285662
Tdg	0.980384	4.88268	9.22353	0.00900847	0.182405
Gpd2	0.979313	3.75242	5.40004	0.0359624	0.288142
Tjap1	0.978457	4.26757	5.44797	0.0352686	0.286537
Pstpip1	0.977578	4.40072	12.8444	0.0030605	0.115844
Cdc42ep3	0.976066	6.30788	14.982	0.00174331	0.0976348
Sh3bp2	0.975012	6.23347	6.97662	0.0195551	0.237889
H2-Q8	0.974075	4.0576	5.11772	0.0403904	0.301174
Elk4	0.972168	3.9996	5.77383	0.0309461	0.27296
Serpinb9	0.971122	5.03116	4.80248	0.0461145	0.316069
Supt16	0.965725	5.77464	5.94656	0.0289079	0.267051
Cd38	0.960491	5.20728	9.35874	0.00862303	0.176719
Rap2c	0.956829	4.70503	7.28522	0.0174769	0.22816
Anxa2	0.955884	7.25197	6.72047	0.0215008	0.245211
Taf1d	0.952156	5.12855	12.3882	0.00347344	0.120805
Kri1	0.952047	4.24697	8.66095	0.0108419	0.195256
Pspc1	0.950258	4.34212	7.90869	0.0140126	0.216779
Prpf3	0.949215	4.8704	11.5054	0.00446933	0.133345
Nadk	0.948907	6.65995	15.9767	0.00136248	0.0887514
Usp16	0.948476	4.97887	7.75309	0.0147961	0.216779
Utp4	0.947982	5.49135	11.7319	0.00418546	0.131994
Parp14	0.946585	4.85913	8.9242	0.00993497	0.191916
Usp10	0.946315	5.67053	7.50756	0.0161382	0.222066
Slc15a3	0.945489	6.19048	9.05028	0.00953188	0.189204
Med29	0.944548	5.03971	4.62397	0.0497792	0.324008
Arhgef7	0.944452	5.09565	6.00469	0.0282575	0.264955
Tmub1	0.944115	4.96255	4.78093	0.0465395	0.317679
Zyx	0.942782	7.7825	8.42997	0.0117175	0.204278
Syngr2	0.942161	9.47342	14.3679	0.00203937	0.101902
Pak1ip1	0.941482	5.67949	16.6043	0.00117157	0.086011
Nrbp1	0.940677	6.6727	9.08656	0.00941944	0.188456
Mov10	0.94046	4.7062	4.82677	0.0456409	0.315395
Ptpn2	0.935954	5.91626	7.54869	0.0159038	0.221993
Samhd1	0.935373	6.47327	10.0299	0.00697035	0.156822
Plk3	0.935035	6.70392	14.2863	0.00208287	0.101902
Elp5	0.934909	6.22089	9.09564	0.00939152	0.188346
Kdm6b	0.931794	6.48368	11.9425	0.00394011	0.127341
Sertad2	0.925309	4.62185	5.74667	0.0312817	0.273197
B4galt3	0.922817	7.47564	13.3797	0.00264607	0.105881
Il4ra	0.922614	7.26188	8.09904	0.0131188	0.210779
Nop9	0.92256	4.69023	7.17476	0.0181897	0.230372
Ticam1	0.92074	4.54297	8.1997	0.012673	0.210677
Atp6v0a1	0.919051	6.80313	9.43064	0.00842583	0.17482
Trib1	0.918093	5.83361	5.11796	0.0403864	0.301174
Srpr	0.910299	7.18374	4.7732	0.0466931	0.317822
Il1a	0.908744	8.69974	7.42733	0.016607	0.223881
Mthfd2	0.907041	5.59536	8.51881	0.0113714	0.201166
Ppm1f	0.905994	4.6814	5.85061	0.03002	0.270954
Crtc3	0.905865	4.07801	5.07633	0.0410923	0.30396
Gnl1	0.904254	4.35852	4.66972	0.0488082	0.321077
Ptpn12	0.903466	3.83693	4.89283	0.0443814	0.312604
Notch1	0.903287	4.64737	6.42866	0.0239986	0.252745
Gadd45a	0.902362	3.9641	6.9356	0.0230291	0.249386
Acat2	0.90178	5.282	5.80375	0.0305814	0.27296
Klhdc4	0.901691	3.9619	7.89367	0.0230291	0.249386
Spint1	0.901688	7.84666	14.7034	0.00187103	0.0976538
Lsg1	0.900025	5.44536	12.2026	0.00365954	0.123209
Atad3a	0.893888	5.44364	8.1557	0.0128656	0.210677
Mfge8	0.893457	5.76241	7.08565	0.0187896	0.233572
Ifi211	0.893086	5.80499	5.73698	0.0314025	0.273383
Ifit3b	0.890721	5.00967	7.99883	0.0135808	0.215321
Junb	0.889516	10.5486	6.66646	0.0219394	0.246055
Asns	0.888465	4.2133	4.81049	0.0459576	0.316069
Ube2g2	0.887532	6.40206	10.1323	0.00675199	0.154417
Cltb	0.88436	5.84349	17.8373	0.000879251	0.0781237
Atf4	0.883917	7.05039	16.2844	0.00126476	0.0864555
Ifi35	0.879698	7.26259	11.48	0.00450258	0.133345
Qsox1	0.876837	4.51451	4.98404	0.0427091	0.310727
Tmem120a	0.874604	5.49979	6.63404	0.0222076	0.246406
Znhit2	0.873067	5.05529	5.42784	0.0355581	0.286959
Slc7a6os	0.872802	4.51381	4.9689	0.0429815	0.310804
Herc6	0.872177	4.84792	7.131	0.0184815	0.231968
Mul1	0.871967	4.47381	5.92205	0.0291874	0.267169
Lilr4b	0.867309	5.63355	11.3375	0.00469409	0.13411
Marcksl1	0.865815	7.21046	6.41365	0.0241359	0.252745
Myd88	0.865643	7.62475	5.64283	0.0326047	0.277639
Usp18	0.863952	6.33077	6.01226	0.0281741	0.264522
Gbp7	0.863624	6.17317	15.1297	0.00167969	0.096471
Apaf1	0.862814	3.94611	4.87896	0.0446424	0.313654
Psat1	0.860018	5.37382	6.65312	0.0220492	0.246055
Larp1	0.85857	4.99076	10.8036	0.00550046	0.142542
Gm40991	0.858105	5.34862	7.81859	0.0144602	0.216779
Tbl3	0.855582	5.62017	5.47522	0.0348812	0.286537
Samd9l	0.854309	4.67805	6.26395	0.0255575	0.257007
Pik3r6	0.854226	5.67309	5.02718	0.0419442	0.308362
Bach1	0.853738	4.99352	7.58113	0.0157217	0.221993
Slc35a4	0.852502	7.15902	7.85068	0.0142989	0.216779
Cnbd2	0.847428	7.33886	14.0301	0.00222668	0.10343
Cd69	0.846669	4.60418	7.21213	0.0179449	0.230372
Lrrc75a	0.846358	4.15089	4.62512	0.0497544	0.324008
Csf2rb	0.845499	6.80455	11.4924	0.00448634	0.133345
Tlr2	0.845291	8.43061	10.9404	0.00527954	0.141738
1600014C10Rik	0.844631	6.63525	10.1627	0.0066887	0.153902
Rrs1	0.844228	4.96384	5.08687	0.0409121	0.303428
Ddx6	0.840626	5.09706	7.16444	0.0182581	0.230372
Mrpl12	0.839194	5.91232	8.11685	0.0130386	0.210677
Flot1	0.837369	6.76199	9.64849	0.00785945	0.16953
Srgn	0.829558	9.10558	20.7635	0.000465565	0.0606694
Stub1	0.828059	6.61561	4.98004	0.042781	0.310727
Ldha	0.826904	8.68508	12.742	0.00314805	0.118025
Nop2	0.825976	6.35192	8.76416	0.0104754	0.195256
Nuak2	0.823273	5.75599	5.41247	0.035781	0.28772
Usp21	0.821824	6.46838	9.37097	0.00858909	0.176465
Il15ra	0.821729	5.23345	6.65376	0.0220439	0.246055
Smim3	0.820974	6.57034	12.5477	0.00332211	0.119187
Ifi204	0.819577	6.31568	5.7513	0.0312243	0.273197
Coq10b	0.817848	5.41631	7.33808	0.0171473	0.227629
Ifi206	0.816603	5.1727	7.31282	0.0173039	0.22816
Cyb561d2	0.815401	5.89065	5.02993	0.0418959	0.308276
Ensa	0.814168	6.90531	10.9908	0.00520076	0.140834
Oaf	0.812	5.37291	5.21559	0.0387864	0.296569
Aamp	0.811005	8.07276	10.1556	0.00670333	0.153902
Atp6v0a2	0.803961	6.51427	4.74465	0.0472658	0.317822
Mlx	0.801696	5.30131	6.41444	0.0241287	0.252745
Ssr2	0.800036	7.13428	5.77252	0.0309623	0.27296
Tars	0.799796	6.37711	11.7793	0.00412874	0.13092
Tmem173	0.799108	9.44662	16.7165	0.00114078	0.086011
Prkx	0.798948	5.25874	6.05475	0.0277112	0.263413
Myc	0.79528	7.12346	16.1751	0.00129852	0.0864555
Nfyb	0.793675	5.18216	5.34322	0.0368058	0.289785
Ifitm2	0.793384	9.14198	13.9037	0.00230184	0.10343
Taf8	0.79308	5.31624	5.82847	0.0302837	0.27209
Nrros	0.79113	8.91075	17.4465	0.000961729	0.0802871
Snrnp70	0.78931	6.12395	11.026	0.00514658	0.139957
Ppan	0.789074	5.60321	9.72027	0.00768258	0.16768
Slc25a19	0.788879	4.71205	4.72897	0.0475835	0.317822
Eif4a1	0.788008	8.98399	20.9906	0.000444216	0.0602056
Gripap1	0.787557	5.68265	7.87891	0.0141588	0.216779
Mettl16	0.787248	4.83688	5.7534	0.0311982	0.273197
Luzp1	0.786282	5.08857	6.74107	0.0213362	0.245211
Mvp	0.781579	6.03703	9.98281	0.00707366	0.158085
Ifi30	0.778874	8.77873	7.27519	0.0175403	0.22816
Eif4a3	0.778388	7.34031	6.60093	0.0224855	0.247635
Tnfrsf1a	0.778364	7.53834	4.86143	0.044975	0.31432
Pgs1	0.777737	6.18669	10.4243	0.00617109	0.147737
Mat2a	0.77614	8.03003	6.77307	0.0210835	0.244173
Wdr74	0.772517	6.14653	5.98048	0.0285263	0.266341
Rnf4	0.768584	6.65927	12.4979	0.0033686	0.119436
Klf16	0.767165	4.79571	5.11251	0.0404781	0.301273
Errfi1	0.763688	6.08929	4.96489	0.043054	0.310804
Ccl2	0.763094	8.74475	6.49886	0.0233681	0.251424
Smg9	0.760775	5.61367	6.80984	0.0207974	0.24328
Sptlc2	0.759121	5.75561	8.72684	0.0106062	0.195256
Snrpb	0.758841	8.72311	7.30072	0.0173795	0.22816
Gsr	0.756619	5.93714	5.46853	0.0349757	0.286537
Rab3il1	0.756519	10.1733	11.0632	0.00508992	0.139773
Cotl1	0.755839	7.54058	4.90113	0.044226	0.312558
Rnps1	0.755737	7.0612	13.6687	0.00244942	0.10343
Pde12	0.753026	4.59581	6.55748	0.0228564	0.249386
Xdh	0.748771	4.48609	5.12579	0.0402553	0.301174
Eif5a	0.746562	9.60851	17.4317	0.000965012	0.0802871
Ddx10	0.746384	4.59305	6.81502	0.0207574	0.24328
Tnip1	0.74633	5.14332	4.9337	0.0436228	0.311438
Naaa	0.746034	6.22307	6.10518	0.0271732	0.260652
Hs3st3b1	0.745261	4.51052	6.31168	0.0250939	0.255903
Rab20	0.74494	7.637	11.3281	0.00470714	0.13411
Cd82	0.744671	7.69939	5.9531	0.0288338	0.267051
Ier2	0.736815	9.97215	14.2848	0.00208372	0.101902
Mrpl4	0.736438	6.43714	7.47833	0.0163072	0.22245
Ap2s1	0.733574	7.31374	6.71633	0.021534	0.245211
Crcp	0.729726	5.45933	4.93808	0.0435424	0.311438
Sp140	0.728289	5.62469	9.46885	0.00832317	0.173118
Arid5a	0.727963	5.33094	6.82341	0.0206929	0.24328
Glrx	0.721449	6.35045	4.86438	0.0449188	0.31432
Ch25h	0.718628	5.06547	6.41698	0.0241055	0.252745
Mrto4	0.714038	5.72291	7.52067	0.016063	0.222066
Sf3a1	0.712305	5.51713	6.04992	0.0277633	0.263484
Gm4070	0.708982	4.60516	5.3611	0.0365379	0.289103
Arpc1b	0.708747	9.71818	16.3883	0.00123358	0.0864555
Hpn	0.705673	4.70369	4.83157	0.045548	0.315395
Cops8	0.703732	6.01943	4.96	0.0431426	0.310804
Sde2	0.701994	5.60503	7.67608	0.0152026	0.217817
Wdr77	0.701449	5.01266	6.2518	0.0256771	0.257007
Zc3hc1	0.696637	5.8367	8.56508	0.0111958	0.198897
Prdx5	0.694846	8.44243	6.4634	0.0236841	0.252359
Wfdc17	0.694277	9.09479	6.27284	0.0254704	0.257007
Tor1aip1	0.693367	6.52192	4.7322	0.0475179	0.317822
Ube2f	0.692855	6.76568	9.02068	0.0096248	0.190299
Phf23	0.69117	6.03723	8.30017	0.0122454	0.208717
Slfn5	0.690407	4.52792	6.31513	0.0250608	0.255903
Nup62	0.689182	4.98534	5.42836	0.0355505	0.286959
Zfp330	0.688196	5.77449	4.66083	0.048995	0.321394
Rab6a	0.684331	5.60275	6.63245	0.0222208	0.246406
Casp4	0.682952	5.97592	6.09643	0.0272656	0.260652
Rbm18	0.682572	5.82103	5.13403	0.0401179	0.301174
Ifitm3	0.681289	9.53934	7.74382	0.0148443	0.216779
Trafd1	0.678087	7.04497	5.09511	0.040772	0.302924
Bcl2l1	0.675951	8.61209	5.08781	0.0408961	0.303428
Arf1	0.675934	8.78801	10.1636	0.00668679	0.153902
Midn	0.672623	4.32779	5.97186	0.0450094	0.31432
Sec22b	0.672016	6.56313	8.12232	0.0130141	0.210677
Ctla2a	0.669377	4.85859	4.74643	0.0472297	0.317822
Smim7	0.666118	5.85631	6.10259	0.0272006	0.260652
Impdh2	0.665488	5.91732	7.20439	0.0179953	0.230372
Egr1	0.665215	10.6347	7.02262	0.0192278	0.23587
Rnf169	0.663275	4.51425	4.8762	0.0446946	0.313759
I830077J02Rik	0.661219	6.8846	6.32535	0.0249629	0.255903
Eif6	0.656764	7.32058	12.5595	0.00331123	0.119187
Cdca4	0.655002	5.55189	5.01123	0.0422251	0.309344
Rbms1	0.65489	6.12611	7.27912	0.0175154	0.22816
Cdk6	0.654626	6.12753	6.9108	0.0200347	0.23853
Nampt	0.653525	5.10171	5.19859	0.0390596	0.29703
R3hdm2	0.653515	4.54262	5.14958	0.0398598	0.300936
C1qa	0.652963	13.2694	11.6479	0.00428828	0.131994
G3bp1	0.648233	7.28865	5.60977	0.0330396	0.279871
Eprs	0.645734	6.63833	6.81417	0.020764	0.24328
Xbp1	0.644937	9.06011	5.74137	0.0313477	0.273252
Npl	0.644656	6.45214	4.97985	0.0427844	0.310727
Apobec3	0.640608	7.94496	6.94064	0.0198156	0.23853
Fcgr1	0.640503	7.79924	11.4188	0.00458375	0.133741
Ccdc59	0.638658	5.74878	4.64799	0.0492666	0.321805
Brms1	0.638504	6.38933	4.74756	0.0472069	0.317822
Ociad1	0.637412	7.23297	7.8229	0.0144384	0.216779
Cd44	0.636645	5.44963	5.50163	0.0345103	0.285847
Prelid1	0.635373	7.43533	5.37851	0.0362793	0.288142
Eif4ebp1	0.632474	6.99399	6.37083	0.0245329	0.253879
Mif4gd	0.62938	5.97168	6.49326	0.0234177	0.251623
Ddx58	0.628841	5.09516	5.44557	0.0353029	0.286537
Tuba1b	0.628241	9.90373	7.5971	0.015633	0.221898
Bcl7b	0.627899	6.29655	6.26651	0.0255324	0.257007
Lilrb4a	0.62427	7.88538	8.53201	0.011321	0.200697
Fxr1	0.619269	5.23872	4.70425	0.0480901	0.319303
Ccr5	0.6161	8.8049	7.04566	0.0190662	0.234996
Oas1a	0.615	6.81391	5.12173	0.0403232	0.301174
Srp54c	0.613428	5.79681	6.10392	0.0271865	0.260652
Prpf38a	0.611715	5.69538	5.51931	0.0342647	0.285641
Tcerg1	0.61105	5.20094	4.76588	0.0468393	0.317822
Nhp2	0.608017	5.81747	5.58504	0.0333693	0.281812
Alas1	0.606675	7.39284	8.46309	0.0115871	0.202424
Tbc1d10a	0.600897	6.31946	6.85505	0.0204517	0.242182
Rsl1d1	0.600356	6.60604	6.80548	0.020831	0.24328
Pkm	0.59963	9.05093	6.10673	0.0271569	0.260652
Ypel2	-3.81607	3.469	32.9866	5.40147e-05	0.0283679
Cd300lb	-3.59755	3.50632	31.1725	7.14509e-05	0.0297554
Zfp707	-2.64516	3.74618	20.6115	0.000480507	0.0611772
Gstt3	-2.59461	3.51905	13.6251	0.00247795	0.103593
Zfp874a	-2.59118	3.45369	20.2813	0.000514902	0.0627061
Cd7	-2.55594	3.42101	14.3969	0.00202412	0.101902
Dusp27	-2.37718	3.81694	19.0221	0.000674768	0.0717731
Parp16	-2.33006	3.44569	14.7286	0.00185905	0.0976348
Kctd21	-2.22954	4.06609	13.1918	0.00278372	0.109011
Cxcl14	-2.21352	3.52773	10.8479	0.00542777	0.141804
Cln6	-2.18958	3.95895	16.2098	0.00128768	0.0864555
Lat	-2.15796	3.71556	8.71711	0.0106407	0.195256
Cyr61	-2.10822	3.67346	5.81468	0.0304494	0.272778
Rgs1	-2.09581	7.12112	25.0082	0.000203507	0.0438478
Pvrig	-2.07882	3.75487	23.5375	0.000268039	0.0493187
Chek2	-2.07158	3.49861	11.3851	0.00462907	0.13411
Wscd1	-2.0689	3.6748	10.6134	0.00582564	0.145261
Casp2	-2.06215	4.32645	14.8368	0.00180856	0.0976348
Cd8b1	-2.06117	3.66653	13.4791	0.00257644	0.105042
Calhm2	-2.04245	4.62839	11.0801	0.00506456	0.139533
Tbc1d10c	-2.01637	3.84887	11.6312	0.00430901	0.132148
Zmym1	-2.00976	3.57798	15.8969	0.00138923	0.0890794
Ldlrap1	-1.92847	3.86882	8.48475	0.0115027	0.202424
Nt5dc1	-1.90421	3.87057	11.5365	0.00442914	0.133345
Cxcr6	-1.8981	4.73746	11.224	0.00485349	0.137117
Dennd2c	-1.86831	3.63748	12.8122	0.00308771	0.11635
Rxrg	-1.85936	3.53652	6.91748	0.0199854	0.23853
Fam216a	-1.8438	3.62761	6.53469	0.0230537	0.249386
Cxcr3	-1.78718	4.41971	7.24821	0.017712	0.228752
Trim47	-1.78682	5.02934	8.93083	0.00991329	0.191916
Cd163	-1.78643	4.54763	11.6579	0.00427586	0.131994
Gpx3	-1.78513	5.39343	6.11962	0.0270215	0.260652
Ankrd37	-1.78112	3.44208	5.4135	0.035766	0.28772
Vmac	-1.77738	3.79932	12.5138	0.00335364	0.119409
Sema4b	-1.76915	5.13787	25.0905	0.000200459	0.0438478
Cpped1	-1.75905	3.97123	5.79722	0.0306605	0.27296
Accs	-1.7568	4.2048	25.8938	0.000173308	0.0393596
Dnajc28	-1.73794	4.16525	17.8175	0.000883227	0.0781237
Gm13213	-1.73087	4.1881	17.1951	0.00101947	0.081784
Thap4	-1.72766	4.32501	6.92464	0.0199328	0.23853
Zfp956	-1.71522	3.48697	7.16821	0.0182331	0.230372
Il7r	-1.70632	3.85557	8.47062	0.0115576	0.202424
Mettl18	-1.70559	3.7531	7.27902	0.0175161	0.22816
Ak3	-1.70537	4.17426	15.1843	0.00165684	0.096471
Itpk1	-1.70207	4.2404	7.09277	0.0187408	0.233572
Zfp358	-1.70069	3.84921	6.04247	0.0278441	0.263484
Cd93	-1.6945	3.75424	24.1583	0.000238294	0.0488385
2022-09-10	-1.69176	5.2345	15.3167	0.00160291	0.0959923
Sgsh	-1.68569	4.11289	9.89556	0.00726962	0.161179
Lpar5	-1.66725	5.21693	7.87368	0.0141846	0.216779
Mnat1	-1.66693	3.99947	14.9583	0.00175376	0.0976348
Frat1	-1.66019	5.00115	13.5665	0.00251697	0.104704
Homez	-1.65867	3.79519	13.5275	0.00254331	0.104762
Acvr2b	-1.64909	3.63728	12.8961	0.00301733	0.115248
Vtn	-1.6405	3.7704	4.85208	0.0451533	0.3145
Elmod2	-1.64036	4.17711	18.5381	0.00075088	0.0742404
Btbd6	-1.63368	4.19053	10.3305	0.00635118	0.148738
Eva1a	-1.6332	4.60103	7.12905	0.0184947	0.231968
Rab34	-1.6294	4.26176	8.75683	0.0105009	0.195256
Mgl2	-1.62669	6.43245	30.6267	7.79031e-05	0.0297554
Pomk	-1.61522	4.25444	11.4266	0.0045733	0.133741
Sh2d3c	-1.61147	4.79128	6.83388	0.0206127	0.243271
Ulk1	-1.61097	3.46681	8.11902	0.0130289	0.210677
Vps39	-1.60249	5.52929	18.6379	0.00073441	0.0742404
Amt	-1.60165	4.37203	13.9289	0.0022866	0.10343
Ccdc191	-1.60154	3.50216	13.9426	0.00227839	0.10343
Slc35e3	-1.59414	3.67832	13.6868	0.00243769	0.10343
Dnajc12	-1.58576	4.03356	6.19944	0.0262001	0.259164
Fblim1	-1.5794	3.86861	8.66276	0.0108354	0.195256
Stard8	-1.57735	4.70052	7.56515	0.0158111	0.221993
Dcaf5	-1.57209	3.61652	11.3479	0.00467983	0.13411
Gimap3	-1.56274	4.84454	16.5691	0.00118143	0.086011
Slc46a3	-1.56109	6.44886	21.5124	0.000399297	0.0578498
Rmnd1	-1.55391	5.03036	21.7154	0.000383244	0.0564983
Zfp472	-1.55114	4.21735	13.7659	0.00238711	0.10343
Myadml2	-1.54122	3.44333	4.90674	0.0441214	0.312096
Ankmy2	-1.5382	4.39223	21.3982	0.00040866	0.0582029
Zfand1	-1.53544	4.50681	5.58244	0.0334042	0.281823
Gzmb	-1.53473	3.57541	5.38417	0.0361957	0.288142
Hes6	-1.52218	5.01413	8.83728	0.0102244	0.195256
Pot1a	-1.51932	4.51315	8.31128	0.0121991	0.208545
4930522L14Rik	-1.51716	4.06396	8.92481	0.00993297	0.191916
2610008E11Rik	-1.51521	3.62261	7.72778	0.0149282	0.216779
Nceh1	-1.51436	4.07442	4.7547	0.0470632	0.317822
Gstp2	-1.51236	3.73115	7.16435	0.0182587	0.230372
Mrpl22	-1.49814	5.40705	6.10286	0.0271977	0.260652
Haus1	-1.49806	4.52493	10.5354	0.0059653	0.145818
Hist1h4m	-1.49699	3.52649	8.69287	0.010727	0.195256
Eif4e3	-1.49527	4.57241	15.1109	0.00168764	0.096471
Mmp12	-1.48795	4.11685	17.6938	0.000908558	0.0783972
Zfp292	-1.48418	4.70877	23.6928	0.000260216	0.0493187
Prpf4	-1.47467	3.9677	16.2422	0.00127767	0.0864555
Ankzf1	-1.47339	3.90955	8.38781	0.011886	0.20551
Trim65	-1.45815	4.14935	13.9777	0.0022575	0.10343
Mrps35	-1.4566	4.16497	12.6002	0.00327404	0.119187
Cnr2	-1.44892	4.15724	9.50025	0.00823987	0.172555
Rnf103	-1.44271	4.27664	10.765	0.00556477	0.142836
Pdcd4	-1.42908	6.85008	26.601	0.000152849	0.0379988
Sac3d1	-1.42302	4.08221	17.1513	0.00102993	0.081784
Coq8a	-1.41564	3.57767	5.12823	0.0402145	0.301174
P2ry10b	-1.41399	3.67472	7.48961	0.0162417	0.222228
Wdr45	-1.41347	5.29608	7.71652	0.0149875	0.216779
Uros	-1.41257	4.62394	5.26847	0.037951	0.294924
Scrn3	-1.41202	3.77192	6.53057	0.0230897	0.249386
Cbx3	-1.40935	8.39177	19.239	0.000643562	0.0699133
Fbxl12	-1.40894	4.00355	6.72134	0.0214938	0.245211
Znrd1as	-1.40737	3.93493	6.03884	0.0278834	0.263535
Fgd3	-1.40696	3.77962	7.46178	0.0164038	0.222977
Gimap4	-1.40652	4.25316	11.6943	0.00423123	0.131994
Tmem230	-1.40404	6.3225	8.62059	0.0109893	0.197315
Hars2	-1.40317	4.52407	5.10345	0.0406307	0.302142
Mccc1	-1.39377	4.24866	9.7026	0.00772567	0.168183
Arhgap19	-1.39245	3.8153	6.3517	0.0247127	0.254637
Zfp810	-1.3918	3.61652	7.69528	0.0151	0.216898
Snrk	-1.3904	4.73586	15.4419	0.00155378	0.0953021
D2hgdh	-1.38618	3.8466	7.87449	0.0141806	0.216779
Nrep	-1.38561	3.50308	8.1209	0.0130205	0.210677
Gatb	-1.38515	4.81008	15.1263	0.00168111	0.096471
Atg13	-1.38351	3.99259	8.14157	0.0129283	0.210677
Fancg	-1.38136	3.68304	7.51803	0.0160781	0.222066
Prkcz	-1.38122	4.11874	11.0808	0.0050634	0.139533
Cln8	-1.37101	5.66029	16.6825	0.00115002	0.086011
Zbed3	-1.3696	4.71988	10.5784	0.00588774	0.145799
Cd36	-1.36645	4.54697	23.7221	0.000258771	0.0493187
Kdelc2	-1.3646	4.98521	17.8782	0.000871116	0.0781237
Wdr7	-1.36236	3.58557	7.55031	0.0158946	0.221993
Rad52	-1.36156	3.58549	12.7738	0.00540461	0.141804
Fcna	-1.35834	4.23075	6.15963	0.026606	0.260652
Cd300ld	-1.35606	4.04434	4.84417	0.045305	0.314887
Mcm2	-1.35544	3.4719	4.71513	0.0478664	0.318842
Plp2	-1.35277	3.97127	6.72647	0.0214527	0.245211
Kiz	-1.35105	4.04715	7.87525	0.0141769	0.216779
1190007I07Rik	-1.34796	3.85072	4.61989	0.0498667	0.324088
Fam20c	-1.34606	4.27084	8.24281	0.0124874	0.210283
Grhpr	-1.34469	4.3924	7.50235	0.0161681	0.222066
Trem3	-1.33935	3.66113	5.5602	0.0337044	0.283218
Zfp960	-1.33441	3.65876	12.9189	0.0045226	0.133345
Zfp958	-1.33185	3.65989	6.98798	0.0194736	0.237499
Mis18a	-1.32611	3.96226	5.49526	0.0345993	0.285878
Ezh1	-1.3249	4.81821	7.45809	0.0164254	0.222977
Pced1a	-1.32454	3.47864	5.34156	0.0368309	0.289785
Mmp8	-1.32149	5.54486	8.57921	0.0111428	0.198897
Ank	-1.31995	4.88313	12.0886	0.00377965	0.124428
Zfp119a	-1.31984	3.88594	5.31561	0.037224	0.291784
Zfp119b	-1.3192	4.02138	10.0678	0.00688854	0.156088
Vps26b	-1.31762	3.85921	8.76902	0.0104585	0.195256
Stradb	-1.31578	4.9149	9.25926	0.0089047	0.181094
Zfp839	-1.31361	3.95194	7.08555	0.0187903	0.233572
Plekhm3	-1.31153	3.73376	7.29707	0.0174024	0.22816
Rab3ip	-1.31135	4.41542	14.73	0.00185837	0.0976348
Ccng2	-1.30916	4.87726	22.9565	0.000299802	0.0493967
Tada2a	-1.30823	3.48239	7.72981	0.0149176	0.216779
Fbxo8	-1.30766	4.42242	8.13622	0.012952	0.210677
Chchd5	-1.30638	4.19505	7.17877	0.0181633	0.230372
Fry	-1.30472	3.55865	13.6478	0.00819133	0.172511
Sgpp1	-1.30435	3.55994	6.12943	0.0269189	0.260652
Dph7	-1.30113	4.13638	7.18145	0.0181457	0.230372
Pik3c3	-1.3001	4.68121	8.70838	0.0106717	0.195256
Fam72a	-1.29975	3.83082	6.91198	0.020026	0.23853
Spry1	-1.29225	3.79687	4.84902	0.045212	0.3145
Kdm1b	-1.28609	4.08017	5.44027	0.035379	0.286537
Letm2	-1.28181	4.00595	8.67593	0.0107878	0.195256
Chchd6	-1.27777	4.12866	5.8577	0.0299362	0.270841
LOC102634078	-1.2763	4.74885	8.99085	0.0097195	0.190825
Prpf18	-1.27257	4.4917	17.2253	0.00101233	0.081784
Tmem209	-1.2715	4.74771	7.58232	0.0157151	0.221993
Rad51d	-1.27088	3.6696	5.24016	0.0383956	0.295998
Nr2c1	-1.26798	3.44839	9.04252	0.0149105	0.216779
Zfp773	-1.26775	3.70804	5.75403	0.0311904	0.273197
Arglu1	-1.26689	8.5725	16.6954	0.0011465	0.086011
Zmym3	-1.26501	3.64077	5.44234	0.0353493	0.286537
Abhd4	-1.26488	6.66057	12.4013	0.00346072	0.120805
9130023H24Rik	-1.26114	4.57303	15.8364	0.00140992	0.0890794
Bid	-1.26014	6.37663	28.3098	0.000113886	0.0354438
Snx30	-1.25755	4.06977	7.51578	0.016091	0.222066
Klhl42	-1.25375	3.67747	8.57385	0.0111629	0.198897
Pdia5	-1.25059	4.33049	8.35473	0.0120202	0.206509
Gga2	-1.24744	3.53215	13.9568	0.0123051	0.209312
Cd79b	-1.24649	5.81358	5.97076	0.028635	0.267051
Ly9	-1.24199	5.7256	7.87887	0.014159	0.216779
Kdm6a	-1.23778	4.22091	12.1352	0.00373001	0.123712
Depdc7	-1.23572	4.56539	6.42333	0.0240473	0.252745
Trmu	-1.23454	4.26517	8.86221	0.0101404	0.194542
Bloc1s5	-1.23245	4.59743	14.2916	0.00208003	0.101902
Klhdc2	-1.23156	4.42294	8.46891	0.0115643	0.202424
Stx2	-1.23057	3.96195	7.57524	0.0157546	0.221993
Notch2	-1.22847	7.30165	12.6821	0.00320053	0.118025
Chst12	-1.22469	6.19833	6.69013	0.0217458	0.24566
Per3	-1.2186	4.67304	14.2009	0.00212959	0.102801
Evi2b	-1.21661	3.60462	5.77038	0.0309885	0.27296
Ttc38	-1.21491	3.4614	6.33924	0.0248307	0.255076
Hist1h2bc	-1.21168	6.69712	8.87228	0.0101067	0.194542
Cmc2	-1.21126	3.68289	6.04477	0.0278191	0.263484
Traf3ip3	-1.20938	6.23067	13.836	0.00234325	0.10343
H6pd	-1.20781	3.58196	4.69638	0.0482525	0.319792
Ankra2	-1.20663	4.2021	10.4356	0.00614979	0.147648
Card6	-1.20267	4.35106	7.51709	0.0160835	0.222066
Gm10045	-1.20106	4.08529	8.76079	0.0104871	0.195256
Nav1	-1.20087	3.4206	10.3259	0.0223669	0.246652
Lpl	-1.19773	4.91626	6.56287	0.02281	0.249249
Srd5a3	-1.19672	6.13628	7.1289	0.0184956	0.231968
Gm33989	-1.19408	3.50304	9.52258	0.017782	0.228894
Fam149b	-1.19122	3.41614	7.33889	0.0223669	0.246652
Nr1d2	-1.19029	3.82184	5.05244	0.0415037	0.305926
Pip4p2	-1.18931	4.80394	14.2585	0.00209795	0.101902
Inpp5e	-1.18863	4.73667	7.05824	0.0189787	0.234871
Trit1	-1.18752	3.50373	5.46358	0.035046	0.286537
Tgds	-1.18479	4.13435	10.5864	0.00587355	0.145799
Cd209a	-1.18438	6.98121	6.03324	0.0279444	0.263543
2022-09-09	-1.18248	3.95086	8.02041	0.0134798	0.214528
Zfp983	-1.1797	3.58523	6.46155	0.0237007	0.252359
Emc9	-1.17907	5.03247	6.93157	0.0198819	0.23853
Fgd4	-1.17786	4.90186	12.5358	0.00333321	0.119187
Serpinf1	-1.17752	5.47263	4.90663	0.0441236	0.312096
Pop5	-1.17538	4.64967	6.68339	0.0218008	0.245895
Ugdh	-1.17425	4.26092	7.18338	0.018133	0.230372
Cir1	-1.17391	4.60807	15.2502	0.00162974	0.0959923
Apoo	-1.17158	4.3383	5.88002	0.0296739	0.268986
Clasp2	-1.17018	7.07264	27.1817	0.000138107	0.0379988
Nkg7	-1.16658	6.52196	12.2943	0.00356616	0.122312
Pla2g2d	-1.16613	3.57985	7.87675	0.0149906	0.216779
Mppe1	-1.16421	4.86276	11.1854	0.00490904	0.137117
Tyw5	-1.16328	3.57801	4.8056	0.0460533	0.316069
Tagap1	-1.16291	4.95153	8.22447	0.0125659	0.210342
Stap1	-1.16271	3.65734	6.02272	0.0280593	0.264034
Prkra	-1.16142	4.32867	8.0509	0.0133384	0.213085
Zfp157	-1.15858	3.4283	6.66835	0.026233	0.259164
Borcs5	-1.15833	3.65814	5.74683	0.0312798	0.273197
Gpam	-1.15825	3.73336	8.1372	0.0129477	0.210677
Foxo3	-1.15454	4.98382	13.3478	0.00266886	0.106064
Cluap1	-1.14974	4.57797	5.74966	0.0312446	0.273197
Fli1	-1.14594	7.46285	14.0453	0.00221783	0.10343
Zfp637	-1.14521	5.53159	7.35904	0.0170186	0.226636
Acot2	-1.13996	5.42291	20.4421	0.000497811	0.0624345
Abcd4	-1.13853	3.76796	6.57769	0.0226829	0.248507
Atg14	-1.13826	4.27345	4.66698	0.0488657	0.321077
Haus3	-1.13788	4.42715	6.00236	0.0282833	0.264955
Rad1	-1.13569	4.91279	14.0351	0.00222379	0.10343
Sulf2	-1.13519	3.8036	6.17893	0.0264083	0.260456
Cep63	-1.13481	5.28198	5.28003	0.0377712	0.294427
Casp9	-1.13365	4.41165	6.79597	0.0209047	0.2433
B230118H07Rik	-1.13349	4.36172	5.45542	0.0351622	0.286537
Fam213a	-1.13001	4.41083	5.44836	0.035263	0.286537
Unk	-1.12806	4.58061	5.14249	0.0399773	0.301174
Ivd	-1.12756	4.73536	6.93473	0.0198588	0.23853
Prmt9	-1.12551	4.04487	5.45454	0.0351748	0.286537
Ncapd3	-1.12355	3.47806	6.79536	0.0269783	0.260652
Dse	-1.12244	5.24852	11.0913	0.0050477	0.139533
Rnase6	-1.1221	5.26852	6.12361	0.0269796	0.260652
Mboat1	-1.12064	3.55837	6.76873	0.0219476	0.246055
Zbtb14	-1.11951	4.65221	6.68953	0.0217507	0.24566
5730455P16Rik	-1.11898	3.59261	5.58557	0.0333623	0.281812
Harbi1	-1.11512	3.55451	4.66569	0.0488927	0.321077
Sesn1	-1.10942	6.47287	4.73069	0.0475486	0.317822
Tcf20	-1.10824	4.14952	12.315	0.00354556	0.1223
Npat	-1.10594	3.51996	7.64942	0.0255628	0.257007
Pde8b	-1.1059	4.14718	8.24746	0.0124676	0.210283
Insr	-1.10573	3.91017	4.94036	0.0435005	0.311438
Uhrf2	-1.10461	3.86931	6.29148	0.0252889	0.256956
Ralgps2	-1.10453	3.77875	7.73078	0.0149125	0.216779
Ift46	-1.10431	4.68353	7.30827	0.0173323	0.22816
Ift52	-1.10411	5.01361	5.49797	0.0345615	0.285847
Gm39469	-1.10257	5.42676	8.23671	0.0125135	0.210301
Pus10	-1.10082	3.60112	7.48614	0.0210127	0.243951
Ccdc107	-1.09818	5.95451	10.8442	0.00543387	0.141804
Npnt	-1.09545	3.9713	5.82079	0.0303758	0.27241
Lrp6	-1.09308	3.67305	8.11627	0.0169249	0.226105
Cdkn1b	-1.09216	5.56924	13.7227	0.00241457	0.10343
Lime1	-1.09165	4.18775	5.77031	0.0309894	0.27296
Naa80	-1.09143	5.18486	5.40115	0.0359462	0.288142
Polg2	-1.09079	3.67427	5.48252	0.0347782	0.286511
Clpb	-1.09039	3.90718	6.3656	0.0245819	0.254074
Selenbp1	-1.08798	4.19174	5.1569	0.0397392	0.300295
Urod	-1.08719	5.56696	5.89978	0.029444	0.268058
Wipf1	-1.08509	4.67406	13.1675	0.00280215	0.109011
Gm38690	-1.08469	3.88069	5.38302	0.0362127	0.288142
Fbxl4	-1.08429	4.62749	5.85576	0.029959	0.270841
Lap3	-1.08353	5.99552	10.8986	0.00534597	0.141804
Rbbp9	-1.08222	5.24598	15.2478	0.00163074	0.0959923
Zfp36l2	-1.08108	6.13372	21.0705	0.000436973	0.0602056
F420015M19Rik	-1.07751	5.47207	8.78713	0.0103958	0.195256
Abraxas1	-1.07647	4.01919	7.86055	0.0142498	0.216779
Trim23	-1.07337	3.91239	5.38609	0.0361673	0.288142
Wdr41	-1.06858	5.15667	5.2484	0.0382657	0.295494
4833420G17Rik	-1.06823	5.23807	14.0375	0.00222236	0.10343
Gm3558	-1.06797	3.4435	7.7803	0.0374852	0.292468
Ipo11	-1.06733	5.02845	7.32375	0.0172359	0.228084
Hmbs	-1.06726	5.5839	10.493	0.00604288	0.146025
Fbxo6	-1.06723	5.30631	8.00872	0.0135344	0.21499
Otud1	-1.06407	3.44774	8.00758	0.0382949	0.295494
Cabin1	-1.0638	4.99446	8.80972	0.0103181	0.195256
Xpo5	-1.06186	3.6118	6.77788	0.0257833	0.257007
Sergef	-1.05799	3.88729	4.81731	0.0458246	0.315885
Cdan1	-1.05647	3.60973	10.2394	0.0257833	0.257007
Tmem273	-1.05495	5.84887	15.6657	0.00147021	0.0915122
Tubg1	-1.05109	4.76071	8.72453	0.0106144	0.195256
Poc1b	-1.04962	4.2227	8.56538	0.0111947	0.198897
Sfxn4	-1.04955	3.60679	7.08699	0.0257833	0.257007
Plbd1	-1.04725	5.96598	18.1046	0.000827527	0.0773124
Tmc7	-1.04695	4.22126	7.80929	0.0145074	0.216779
Tppp	-1.04678	4.85979	9.05417	0.00951975	0.189204
S1pr1	-1.04131	6.49764	11.0352	0.00513247	0.139957
Spg20	-1.03943	5.47117	6.17288	0.0264701	0.260652
Clec12a	-1.03906	5.73108	7.67094	0.0152301	0.217817
N4bp2l1	-1.03814	6.35652	16.2215	0.00128405	0.0864555
Plpp1	-1.03756	5.71963	7.26278	0.0176191	0.228477
Cep152	-1.03614	4.60496	5.68423	0.0320696	0.275261
Hbp1	-1.03446	7.57111	17.1441	0.00103167	0.081784
Frmd4b	-1.03067	7.14025	15.4638	0.00154537	0.0953021
Ttyh2	-1.02554	4.20773	5.68639	0.032042	0.275261
Inka1	-1.0241	7.12555	8.869	0.0101176	0.194542
Naip6	-1.02339	3.7276	6.28089	0.0253918	0.257007
Il16	-1.02307	7.14863	14.3641	0.00204136	0.101902
Mtmr10	-1.02154	3.92759	5.52289	0.0342152	0.285641
Gnpda1	-1.02143	6.38891	13.6768	0.00244417	0.10343
Appl2	-1.02122	5.44437	8.94518	0.00986655	0.191916
Slc17a5	-1.01463	4.43368	7.03684	0.0191279	0.234996
Cep57	-1.00884	4.63194	9.65912	0.00783296	0.16953
Pcmtd2	-1.00823	5.01909	6.10403	0.0271853	0.260652
Exoc6	-1.00757	4.62491	9.25322	0.00892217	0.181094
Map4k2	-1.00691	3.80082	8.50166	0.0195905	0.237889
Wwp1	-1.00657	3.69773	5.54653	0.0338906	0.284222
Zfp110	-1.00582	5.43405	7.80614	0.0145234	0.216779
Mettl23	-1.00105	5.42152	6.22704	0.0259229	0.258093
Borcs7	-1.00048	4.65944	7.55167	0.015887	0.221993
Hsf2	-0.999442	4.83539	7.42956	0.0165938	0.223881
Mbtps2	-0.997393	4.01755	6.57174	0.0227339	0.248741
Zc3h8	-0.997153	3.65914	5.39239	0.0360747	0.288142
Lpcat1	-0.997086	6.2858	11.5029	0.00447262	0.133345
Sfi1	-0.996035	5.24162	12.1263	0.00373947	0.123712
Gm38495	-0.995542	3.50374	7.68026	0.0456296	0.315395
Kank3	-0.994878	3.54452	4.936	0.0435805	0.311438
Rbl2	-0.992927	4.50574	5.07197	0.0411669	0.304244
Dera	-0.99269	4.42001	4.6919	0.0483454	0.319879
Hsph1	-0.992392	4.62031	5.81181	0.0304839	0.272797
Ndufb4b	-0.991754	4.23313	6.43083	0.0239788	0.252745
Med12l	-0.991692	3.50143	7.03638	0.0456296	0.315395
Zfp623	-0.991684	4.19209	4.90713	0.0441143	0.312096
Acbd5	-0.989751	4.91909	8.60263	0.0110556	0.198082
Tom1	-0.987532	5.8058	9.56469	0.00807195	0.171833
Dab2	-0.986921	6.40511	12.2163	0.0036455	0.123209
Dnajc16	-0.985602	3.62687	5.52533	0.0361154	0.288142
Lancl1	-0.985574	3.50212	5.28006	0.0456296	0.315395
Pdk2	-0.983207	4.94337	6.34021	0.0248215	0.255076
Tmem186	-0.981752	4.78796	7.24667	0.0177219	0.228752
Pnrc1	-0.981496	6.77767	5.75585	0.0311678	0.273197
Ms4a4b	-0.979439	5.00061	5.35078	0.0366923	0.289785
Resf1	-0.979383	6.1207	16.5676	0.00118186	0.086011
Alkbh7	-0.976656	4.44876	5.72976	0.0314929	0.273383
Narf	-0.976614	5.20571	9.62978	0.00790634	0.16953
Dhrs3	-0.97635	10.5331	17.6663	0.000914307	0.0783972
Cdk2ap1	-0.976283	4.41293	6.01977	0.0280916	0.264042
Nfatc2	-0.974503	4.36666	4.96218	0.0431031	0.310804
Frg1	-0.973717	6.85998	5.06094	0.0413567	0.305253
Abhd17c	-0.972407	4.13352	8.16612	0.0128197	0.210677
Fig4	-0.972205	4.07694	4.68881	0.0484096	0.319883
Gpr34	-0.97129	10.7794	28.3574	0.000112976	0.0354438
Slamf6	-0.970257	5.47251	11.1977	0.00489128	0.137117
Timm21	-0.969691	5.57105	11.369	0.00465096	0.13411
Zmat1	-0.967639	3.84372	4.66494	0.0489086	0.321077
Zfp398	-0.966722	3.84248	6.47149	0.0236116	0.252359
Med23	-0.961214	3.90737	5.72487	0.0315542	0.273422
Tut4	-0.961036	3.84161	8.32213	0.022286	0.246406
Gtf3c3	-0.960369	4.40549	12.6682	0.0032983	0.119187
Spry2	-0.959704	3.84157	5.68843	0.0320158	0.275261
Bend6	-0.957556	4.95756	6.25397	0.0256557	0.257007
Tmem97	-0.956079	4.74313	4.93902	0.0435252	0.311438
Atg4c	-0.955079	4.22174	5.71163	0.031721	0.273528
Spire1	-0.953606	4.26867	6.63141	0.0222295	0.246406
Galc	-0.949937	3.70672	8.03414	0.0339253	0.284222
Polk	-0.948677	3.70554	5.61616	0.0339253	0.284222
Pak1	-0.947422	5.48027	8.04234	0.0133779	0.213311
Spin1	-0.946386	5.3476	10.9065	0.00533343	0.141804
Tnfrsf11a	-0.945949	4.47647	8.4128	0.0117858	0.205044
Rad50	-0.94452	4.21993	4.97578	0.0428576	0.310727
Lhfpl2	-0.94274	6.25031	10.796	0.00551304	0.142542
Tmem100	-0.942711	6.69855	9.72093	0.00768097	0.16768
Thumpd2	-0.942365	4.06334	4.74434	0.0472719	0.317822
Clec7a	-0.942299	6.36023	10.3612	0.00629146	0.148738
Arhgap18	-0.940812	4.06085	7.73213	0.0149054	0.216779
Mapk1ip1	-0.938794	5.05863	7.65077	0.015339	0.218463
Decr2	-0.938294	4.66276	5.77293	0.0309572	0.27296
Atg9a	-0.938115	4.00655	7.74813	0.0165831	0.223881
Rb1cc1	-0.937801	4.47701	6.42858	0.0239994	0.252745
Cep120	-0.936827	4.69888	8.71097	0.0106625	0.195256
Sgsm3	-0.934947	4.006	5.66241	0.0323503	0.276823
Btrc	-0.933505	3.94737	5.2006	0.0390273	0.29703
Snn	-0.933065	4.85579	9.78377	0.00752993	0.165206
Gab3	-0.928875	5.27263	8.21167	0.0126211	0.210622
Thoc7	-0.927325	5.12758	8.76787	0.0104625	0.195256
Glud1	-0.926777	6.88974	13.15	0.00281541	0.109023
0610009B22Rik	-0.926459	5.82036	5.52429	0.0341959	0.285641
Fubp3	-0.925687	5.18358	5.77112	0.0309795	0.27296
Mitf	-0.925672	3.88614	7.37715	0.0250856	0.255903
Wdsub1	-0.925442	4.58861	4.89831	0.0442789	0.312604
Pf4	-0.924971	7.26764	6.38976	0.0243565	0.252989
Vhl	-0.924865	6.16575	7.11953	0.0185588	0.232414
Fnip1	-0.923373	4.58291	10.1826	0.00664752	0.153882
Mical1	-0.921755	4.61519	4.77908	0.0465763	0.317679
Pde6d	-0.920525	5.22825	6.79827	0.0208869	0.2433
Arhgef6	-0.919553	5.83303	10.6237	0.00580748	0.145239
Insig2	-0.918089	5.56061	5.65719	0.0324179	0.276946
Tmx2	-0.91808	6.98795	9.8768	0.00731256	0.161704
Ift27	-0.914903	4.96347	4.88606	0.0445086	0.313237
Ppp1r13b	-0.914716	3.75505	5.29857	0.0381757	0.295115
Ncaph	-0.914297	4.24935	5.64051	0.032635	0.277639
Zfp69	-0.913253	5.84211	7.7657	0.0147307	0.216779
Ganc	-0.91317	4.20508	5.34206	0.0368233	0.289785
Thrsp	-0.911599	7.02578	13.4659	0.00258561	0.105042
Fam107b	-0.91019	4.75067	5.96212	0.0287321	0.267051
H1f0	-0.909948	6.35317	14.8799	0.00178893	0.0976348
2210016L21Rik	-0.907431	5.32629	5.33586	0.0369168	0.290189
Zfyve28	-0.904957	3.75349	8.05833	0.0381757	0.295115
Pyroxd2	-0.90075	3.68365	7.97765	0.0472234	0.317822
Gpr137b	-0.899008	6.78826	15.3598	0.00158581	0.0959923
Lpxn	-0.898585	7.65056	11.8576	0.00403701	0.12934
Nfic	-0.897053	4.80523	5.72281	0.03158	0.273422
Rpp14	-0.896205	4.45121	4.69267	0.0483294	0.319879
Sppl3	-0.895516	5.00939	8.76423	0.0104751	0.195256
Pold3	-0.89383	4.53198	6.71922	0.0215108	0.245211
Ankrd27	-0.886743	5.05626	5.11756	0.0403931	0.301174
Lyrm4	-0.886616	5.85929	9.5367	0.0081444	0.172386
Rmc1	-0.879613	4.59805	5.93701	0.0290163	0.267051
Fam117b	-0.8779	4.08236	5.82646	0.0303078	0.27209
Ext2	-0.87764	6.06131	5.36871	0.0364246	0.288479
Mgst3	-0.876175	4.96733	10.7152	0.00564894	0.142836
Gm14326	-0.875846	3.86263	7.50749	0.03446	0.285847
Zfp68	-0.874363	4.85589	7.48781	0.0162522	0.222228
Gm10410	-0.873061	3.8636	5.59539	0.03446	0.285847
Nipsnap2	-0.870909	6.15697	11.1836	0.00491162	0.137117
Uvssa	-0.869634	4.69257	6.70524	0.0216234	0.245211
Zfp658	-0.869389	4.91215	6.66027	0.0219903	0.246055
Mtrf1	-0.869259	4.02868	4.9357	0.043586	0.311438
Arl2	-0.869027	5.75459	10.4495	0.00612358	0.14744
Naglu	-0.86736	6.55021	5.49891	0.0345483	0.285847
Znrf3	-0.865766	4.43352	7.30812	0.0173332	0.22816
Prkar1b	-0.863388	4.26647	7.50866	0.0161319	0.222066
Tial1	-0.86333	5.16649	6.39932	0.024268	0.252989
Lyve1	-0.861444	4.26456	4.87119	0.0447895	0.314162
Gid4	-0.860492	4.58237	7.18656	0.018112	0.230372
Hint2	-0.859972	6.26299	10.7218	0.00563774	0.142836
Tcf12	-0.857258	3.96947	5.00447	0.0423448	0.309951
Arrdc3	-0.857114	6.12818	8.26236	0.0124043	0.210283
Phactr2	-0.85681	5.95795	6.15579	0.0266455	0.260652
Stard9	-0.855539	3.96783	5.89846	0.0309459	0.27296
Smn1	-0.855315	5.38541	11.2065	0.00487857	0.137117
Rnaseh2a	-0.853872	4.2633	4.80049	0.0461535	0.316078
Sall1	-0.852964	6.90839	7.55213	0.0158844	0.221993
Dpy19l4	-0.852954	4.8122	4.65361	0.0491474	0.32164
Zfp691	-0.85174	8.17133	17.0905	0.00104468	0.0820414
Tcp11l2	-0.849989	5.89227	6.53743	0.0230299	0.249386
Rp9	-0.847006	5.19982	6.8062	0.0208255	0.24328
Odr4	-0.846512	5.03381	5.70481	0.0318074	0.27385
Lipo3	-0.846467	4.78119	5.01474	0.0421631	0.309344
Tecpr1	-0.846217	4.30291	6.38329	0.0244166	0.2533
Eaf1	-0.845977	4.30237	6.73657	0.021372	0.245211
Gm14391	-0.844779	4.57444	5.73128	0.0314738	0.273383
Tpm1	-0.843857	4.30013	5.45997	0.0350973	0.286537
Tubgcp5	-0.843806	6.38421	18.0278	0.000842025	0.0773124
Nde1	-0.843223	5.98637	4.74523	0.047254	0.317822
Rhob	-0.842723	8.08965	11.669	0.00426215	0.131994
Sinhcaf	-0.841814	4.94645	7.86462	0.0142295	0.216779
Hadh	-0.840624	4.83698	4.68076	0.0485771	0.320403
Tmcc3	-0.840159	6.06484	10.7299	0.00562385	0.142836
Akr1b10	-0.839634	6.99111	10.9527	0.00526029	0.141674
Ticam2	-0.839322	5.02643	7.03674	0.0191286	0.234996
Cul1	-0.837098	6.62753	8.11754	0.0130355	0.210677
Fmr1	-0.836435	3.90603	5.37995	0.0380765	0.295115
Zmat5	-0.836286	6.38995	6.35016	0.0247273	0.254637
Dmac1	-0.833242	6.19952	6.81191	0.0207814	0.24328
Trmt12	-0.827988	4.24935	6.9606	0.0196705	0.238042
Fkbp3	-0.827887	6.48761	7.89987	0.0140557	0.216779
Zfp160	-0.82697	3.84199	4.77668	0.0469171	0.317822
Zfp58	-0.825558	4.67008	6.11446	0.0270756	0.260652
Zfp703	-0.823705	4.53614	4.65762	0.0490628	0.321514
Vamp5	-0.82249	4.32929	5.34744	0.0367424	0.289785
Xpo1	-0.822481	4.5297	6.51352	0.0232388	0.250354
Phospho2	-0.819675	5.57693	6.90665	0.0200654	0.23853
Gm45951	-0.816884	4.32969	8.34856	0.0147747	0.216779
Zfp532	-0.8163	5.18821	9.2159	0.00903081	0.182418
Mrpl53	-0.814104	4.9026	4.78939	0.0463722	0.316801
Nudcd2	-0.813554	4.00099	5.84738	0.0339828	0.28442
Tlk1	-0.81317	4.4498	6.76834	0.0211206	0.244173
Gde1	-0.813107	6.07076	7.84981	0.0143033	0.216779
Tep1	-0.812335	3.94691	5.36115	0.0417549	0.307508
Mxi1	-0.811684	4.82034	6.3954	0.0243043	0.252989
Peg12	-0.810966	4.14948	5.72162	0.031595	0.273422
Mettl3	-0.808217	4.75618	6.2098	0.0260956	0.259164
Ncoa3	-0.806073	7.25587	12.3824	0.00347909	0.120805
Galk2	-0.804594	5.39408	5.93124	0.0290822	0.267051
Abcg1	-0.803176	8.61099	12.6968	0.00318757	0.118025
Asf1a	-0.802199	4.65419	6.11872	0.0270308	0.260652
Ets1	-0.801261	6.55875	12.1728	0.00369051	0.1235
Cd300a	-0.800642	7.29226	5.21792	0.0387492	0.296569
Nuak1	-0.799861	4.23561	8.45136	0.0220089	0.246055
BC035044	-0.799525	5.80043	7.70362	0.0150557	0.216779
4930521O11Rik	-0.797829	5.43075	11.5964	0.00435272	0.133003
Zc3h14	-0.796036	5.05261	6.95878	0.0196837	0.238042
Mcm3	-0.795795	5.38992	7.37772	0.0169048	0.226105
Aplp2	-0.79552	6.64317	4.92117	0.0438538	0.311763
Rab11fip5	-0.794385	4.95229	4.95017	0.0433214	0.311372
Sdccag8	-0.794066	5.051	7.32568	0.0172239	0.228084
Zfp758	-0.791599	4.18847	5.26691	0.0379754	0.294924
Abcd2	-0.790822	5.44603	5.8864	0.0295994	0.268891
Klhl9	-0.789329	6.83195	14.262	0.00209609	0.101902
P2rx7	-0.78568	6.68343	6.58525	0.0226185	0.248449
Trim5	-0.785119	4.50547	4.8498	0.0451971	0.3145
Pkp4	-0.784815	4.54514	6.37717	0.0244737	0.253579
Adi1	-0.781995	5.47851	5.90013	0.0294399	0.268058
Pmepa1	-0.781527	7.03631	13.9935	0.00224818	0.10343
Retnlg	-0.780744	7.78783	4.61981	0.0498686	0.324088
Arhgef3	-0.779994	4.31075	4.80409	0.0460829	0.316069
Med19	-0.77699	5.71349	7.90579	0.0140268	0.216779
Ssbp2	-0.775701	5.47572	7.09361	0.018735	0.233572
4930512M02Rik	-0.774719	6.40821	12.1602	0.00370367	0.1235
Parn	-0.772375	5.25564	4.65633	0.0490899	0.321514
Sbf2	-0.771729	4.57288	5.73493	0.0314281	0.273383
Maf	-0.771353	5.97922	9.41976	0.00845533	0.174977
B4gat1	-0.770413	5.99848	8.11157	0.0130623	0.210677
Golph3l	-0.766591	4.98994	5.18629	0.0392586	0.298004
Susd3	-0.765653	8.59993	9.69445	0.00774567	0.168183
Gm10406	-0.765003	4.45957	6.07702	0.0274721	0.26203
Rdh14	-0.76476	6.10008	7.4184	0.0166602	0.223881
Tefm	-0.764433	4.88153	5.44667	0.0352872	0.286537
BC028528	-0.762897	8.00099	9.49927	0.00824246	0.172555
Rgs2	-0.762585	7.97354	7.66748	0.0152488	0.217817
Gal3st4	-0.762467	8.5062	10.7331	0.00561852	0.142836
Arhgap15	-0.761781	6.63472	9.91545	0.0072244	0.161025
Ddhd2	-0.760662	5.73596	10.7722	0.00555274	0.142836
C330007P06Rik	-0.760502	4.87773	5.84226	0.0301192	0.271557
Zfp97	-0.760087	4.219	4.74951	0.0471676	0.317822
Tmem106b	-0.756426	4.4208	5.17969	0.039366	0.29828
Dgkd	-0.755431	5.17658	5.50525	0.0344599	0.285847
Ttc5	-0.755298	6.58337	7.80028	0.0145532	0.216779
Fnip2	-0.754766	4.02508	5.85638	0.0492474	0.321805
Cdadc1	-0.754336	4.63098	5.46671	0.0350016	0.286537
Fam53b	-0.754187	5.17539	5.21548	0.0387882	0.296569
Wdr44	-0.752445	5.12802	7.19848	0.0180339	0.230372
217615	-0.752114	5.46647	4.89563	0.044329	0.312604
Gm3636	-0.751657	5.78882	6.53254	0.0230724	0.249386
Akip1	-0.749584	5.77722	5.12953	0.0401928	0.301174
Tmem199	-0.746308	6.2641	10.524	0.00598598	0.145818
Gm3264	-0.745841	5.27828	7.38766	0.0168447	0.225751
Ginm1	-0.745415	6.3963	7.87468	0.0141797	0.216779
Pgpep1	-0.745412	4.1184	5.49772	0.043399	0.311427
Slc12a6	-0.745397	5.21578	6.1002	0.0272258	0.260652
Usp35	-0.745106	4.55843	6.51777	0.0232016	0.250274
Marcks	-0.745035	8.74411	21.0255	0.000441037	0.0602056
Pan3	-0.742056	6.74925	11.0395	0.00512589	0.139957
Blvra	-0.740969	6.38839	7.48569	0.0162644	0.222228
Mgea5	-0.739472	5.88421	8.99622	0.00970235	0.190825
Otulinl	-0.738728	9.14206	13.8116	0.00235844	0.10343
Ubac2	-0.738113	5.99782	7.76617	0.0147283	0.216779
Rp2	-0.737483	5.95222	10.4905	0.00604746	0.146025
Uqcc3	-0.736939	5.7013	5.48432	0.0347528	0.286511
Garnl3	-0.736563	4.40617	5.22112	0.0386982	0.296569
Mrc1	-0.735835	6.43587	7.86126	0.0142462	0.216779
Etfrf1	-0.73556	5.16773	6.12524	0.0269626	0.260652
Parp2	-0.734726	5.98945	6.11365	0.027084	0.260652
Klhl24	-0.734539	5.25143	9.12019	0.00931656	0.18729
Acadm	-0.734053	6.22061	10.8475	0.00542851	0.141804
Mtdh	-0.733205	7.48501	7.50146	0.0161733	0.222066
St3gal5	-0.731958	6.6325	5.32302	0.0371113	0.291445
Paip2	-0.730266	7.72484	8.30856	0.0122104	0.208545
Ppil2	-0.728781	6.91337	7.50381	0.0161597	0.222066
Abcc5	-0.727215	6.29181	10.6918	0.00568899	0.143128
Canx	-0.723448	9.37006	11.3873	0.00462615	0.13411
Gprasp1	-0.720929	4.43492	5.14459	0.0399424	0.301174
Fbxo3	-0.719567	5.80068	6.12967	0.0269163	0.260652
Hpgd	-0.71885	7.62087	14.9404	0.00176172	0.0976348
Anxa4	-0.718006	6.03382	4.68154	0.0485609	0.320403
Hacd4	-0.717765	5.53426	5.56904	0.0335847	0.282495
Slc40a1	-0.715592	7.03774	5.92352	0.0291704	0.267169
Kdm3a	-0.715553	4.9065	7.58745	0.0156865	0.221993
Maml2	-0.714744	7.01003	16.5481	0.00118735	0.086011
Tacc3	-0.713673	4.35748	5.26719	0.037971	0.294924
Lin37	-0.711167	5.75126	6.94472	0.0197858	0.23853
LOC108167440	-0.709617	7.07094	12.0031	0.00387265	0.125644
Slc1a3	-0.708652	7.07137	6.48067	0.0235296	0.251872
Mthfs	-0.706693	6.78133	5.93558	0.0290327	0.267051
Zscan26	-0.706621	7.9187	10.808	0.0054932	0.142542
Ptpro	-0.706582	5.91893	7.77988	0.0146576	0.216779
Eri3	-0.70544	6.81934	4.7412	0.0473354	0.317822
Tmem37	-0.701964	7.55073	11.6869	0.00424027	0.131994
Mkrn1	-0.701485	6.13013	4.73522	0.0474567	0.317822
Pcnp	-0.701359	7.5905	5.8819	0.029652	0.268986
Gm3488	-0.7008	6.18174	6.85129	0.0204803	0.242182
B4galt4	-0.699393	6.04131	5.30732	0.0373507	0.291846
Zfp317	-0.698094	5.314	7.89226	0.014093	0.216779
Selenom	-0.697249	4.26881	5.18797	0.0437279	0.311523
Nudt5	-0.697158	5.44915	7.72368	0.0149498	0.216779
Pik3cg	-0.696385	6.58416	6.26052	0.0255911	0.257007
Abhd6	-0.695857	6.12267	7.70169	0.0150659	0.216779
Arhgap5	-0.694094	6.25451	6.45151	0.0237912	0.252359
Dtymk	-0.690212	5.56405	6.72894	0.021433	0.245211
Hspb11	-0.684692	4.99451	5.19061	0.0391886	0.297741
Paip1	-0.683759	6.04497	10.0567	0.00691258	0.156146
Supt4a	-0.683078	7.01561	6.31699	0.0250429	0.255903
Gpr65	-0.682658	5.89589	6.91057	0.0200364	0.23853
Stambpl1	-0.682616	6.05154	7.0783	0.0188401	0.233737
Ccdc6	-0.681341	5.38118	5.20977	0.0388798	0.296569
Specc1	-0.680063	5.59464	6.78134	0.0210187	0.243951
Mertk	-0.677731	7.49686	8.70726	0.0106756	0.195256
Ctbp2	-0.676697	5.58794	5.9487	0.0288836	0.267051
Mef2c	-0.674837	7.65365	12.2472	0.00361386	0.123209
Tmem35b	-0.672431	5.88563	6.62563	0.0222778	0.246406
Fopnl	-0.672303	6.30018	10.5026	0.00602517	0.146025
Tmf1	-0.671945	5.98894	8.7505	0.0105231	0.195256
Cwc15	-0.670307	6.33456	6.94868	0.019757	0.23853
Ube2d1	-0.667656	5.62716	4.67485	0.0487005	0.320965
Cryba4	-0.666593	5.91854	6.39982	0.0242633	0.252989
Gatd1	-0.658666	5.84883	6.69245	0.021727	0.24566
Brd7	-0.657982	5.391	6.67357	0.021881	0.246055
Saysd1	-0.657746	5.70532	5.25692	0.0381316	0.295115
Cnot2	-0.653443	6.15457	9.63696	0.00788831	0.16953
Adrb2	-0.652738	8.35829	11.1029	0.00503042	0.139533
Rtn4	-0.652378	5.56103	6.2847	0.0253547	0.257007
Fgfr1op	-0.652072	4.76203	6.0362	0.0279122	0.263535
Scoc	-0.652054	7.93373	8.95287	0.0098416	0.191877
Cox16	-0.651742	5.20461	5.71701	0.0316531	0.273528
Cebpg	-0.650113	5.40261	5.63982	0.032644	0.277639
Ankrd10	-0.649976	5.95096	8.11717	0.0130372	0.210677
Inpp5f	-0.647104	4.89496	5.37119	0.0363879	0.288479
Npc1	-0.646139	5.85533	4.72159	0.0477342	0.318342
Blnk	-0.645869	8.37558	14.6677	0.00188814	0.0979385
Nrip1	-0.642946	5.74683	5.59348	0.0332564	0.281423
P2ry12	-0.642322	11.5096	12.645	0.00323358	0.118654
Cfap20	-0.641649	6.05721	8.9934	0.00971134	0.190825
Nrp1	-0.641025	6.71307	7.25409	0.0176745	0.228752
Vma21	-0.640185	4.43583	4.75514	0.0470543	0.317822
Cln5	-0.639519	6.46906	7.5051	0.0161523	0.222066
Ing1	-0.638635	4.57193	4.97649	0.0428448	0.310727
Tbl1xr1	-0.6381	4.57182	4.71124	0.0479462	0.318996
Dek	-0.635809	6.04207	6.95817	0.0196881	0.238042
Tspyl1	-0.63129	6.55592	7.56652	0.0158034	0.221993
Layn	-0.631164	5.43147	5.90433	0.0293913	0.268058
Lmo2	-0.627979	6.50498	6.80367	0.0208451	0.24328
Dguok	-0.624461	6.86455	10.5236	0.00598683	0.145818
Zfand6	-0.622528	7.3545	5.37052	0.0363977	0.288479
Smim10l1	-0.622442	5.56178	5.43914	0.0353952	0.286537
Gimap6	-0.619629	6.51625	5.94992	0.0288698	0.267051
Lpar6	-0.61885	7.05995	10.3553	0.00630287	0.148738
BC004004	-0.616041	6.33293	4.97861	0.0428067	0.310727
Hmg20a	-0.615487	5.65566	6.09887	0.0272399	0.260652
Sfpq	-0.615236	6.04388	5.79196	0.0307245	0.27296
Dock10	-0.612999	6.28865	6.44883	0.0238154	0.252359
Map3k1	-0.607066	6.94055	8.08413	0.0131864	0.211081
Fam118b	-0.606768	5.80644	4.72726	0.0476184	0.317822
Git2	-0.605883	6.62767	4.96624	0.0430297	0.310804
Rpp38	-0.604452	6.52138	5.20534	0.0389509	0.29674
Mfsd11	-0.604432	6.30105	7.41595	0.0166748	0.223881
Ndufa6	-0.602841	7.07949	6.85515	0.020451	0.242182
Dpm1	-0.602722	4.82038	4.91236	0.044017	0.312096
Lxn	-0.60101	6.44559	7.01862	0.0192559	0.235871
Psme2b	-0.599895	6.31875	6.39235	0.0243325	0.252989
Cdk4	-0.599484	6.16649	4.74141	0.0473311	0.317822
Snapc5	-0.597469	6.13222	5.93458	0.029044	0.267051
Aga	-0.595997	6.80152	5.22741	0.0385979	0.296569
Cebpa	-0.594517	6.03532	4.83253	0.0455294	0.315395
Tgfbr1	-0.593271	8.84615	6.76393	0.0211553	0.244187
Bcas2	-0.59289	6.28517	7.0992	0.0186969	0.233572
Gm3383	-0.59274	5.9169	5.05982	0.041376	0.305253
Rsrp1	-0.58894	9.6659	10.679	0.00571096	0.143251

## Sheet: LPS24 vs PBS24 (Fig.4f)
DEGs between LPS and PBS in 24 month, quasi-likelihood (QL) F tests with FDR correction. Related to figure 4f(right).
	logFC	logCPM	F	PValue	FDR
Mcpt8	8.13519	5.22097	42.3312	0.000179494	0.0772613
Csf3	7.01767	4.24647	12.7018	0.00724872	0.14399
I830127L07Rik	5.65536	6.14644	18.6982	0.00147791	0.0960108
Chil1	5.64102	6.41351	22.8426	0.000731241	0.0845403
Hba-a2	5.32765	5.03154	23.9606	0.0006145	0.0845403
Mpo	5.22741	5.41333	22.557	0.000765221	0.0845403
Mrgpra2b	5.21802	6.25851	56.7064	1.91128e-05	0.0247537
Saa3	5.20082	4.91468	32.866	0.000184329	0.0772613
Hdc	4.82373	5.38222	30.2386	0.000255405	0.0772613
Fpr1	4.65313	6.09427	48.222	3.82988e-05	0.0393992
Hba-a1	4.54354	5.28483	16.2831	0.00234426	0.109996
Lcn2	4.36828	8.33499	24.7186	0.000547978	0.0845403
Upp1	4.30364	3.58378	24.1046	0.000601146	0.0845403
Acod1	4.15537	4.47752	30.2654	0.000254527	0.0772613
Uchl4	4.0459	4.40002	27.2658	0.000379721	0.077671
Elane	3.975	5.37861	17.5354	0.00183567	0.101141
Il1rn	3.90541	5.72411	47.3765	4.12749e-05	0.0393992
Ctsg	3.88757	4.28782	10.4329	0.008938	0.154189
Fpr2	3.83904	4.54018	22.4742	0.00077543	0.0845403
Fkbp14	3.82664	3.83211	10.8495	0.00801928	0.14979
Clec4e	3.72426	5.56135	60.9709	1.39326e-05	0.023939
AA467197	3.6832	4.12106	14.2089	0.00361762	0.122685
Clec4d	3.59295	4.80906	25.9145	0.000459746	0.0822849
Prss34	3.59177	6.71872	9.90898	0.0102808	0.16244
Slfn4	3.58032	4.04246	11.7554	0.00638571	0.141323
Cpa3	3.51672	3.99556	14.3087	0.00353971	0.122685
Oasl1	3.36298	3.75709	17.5107	0.00184432	0.101141
Mt2	3.34429	4.40349	16.8937	0.0020776	0.105535
Stx11	3.33372	4.60201	8.52582	0.0151915	0.182896
Cxcl2	3.32743	6.20863	72.6103	6.42783e-06	0.023939
Cd40	3.3105	3.49027	13.6236	0.00411856	0.122685
Dgat2	3.17883	3.80805	10.7091	0.00831549	0.150771
Tnfaip2	3.15918	4.03463	17.2963	0.00192163	0.101141
Thbs1	3.07618	4.7507	18.4736	0.00153999	0.0960108
Cxcl10	2.96353	5.45604	27.8582	0.000349974	0.077671
Tgm2	2.95769	5.04486	29.1932	0.000292584	0.077671
Usp38	2.92447	4.02826	13.1134	0.00462469	0.126564
Zfp429	2.91359	3.85823	7.05606	0.0239108	0.211464
Gda	2.8791	3.5345	13.7448	0.00400832	0.122685
Fas	2.76921	4.00165	14.9347	0.00309451	0.11669
Htra1	2.73259	3.98753	6.09891	0.0329669	0.236774
Zfp729b	2.70372	3.73119	17.5692	0.00182389	0.101141
Tbl2	2.69704	3.6835	14.8819	0.00312933	0.116887
Fastkd5	2.67694	3.44889	10.3019	0.00925284	0.156149
Hp	2.64964	7.22991	11.2413	0.00725732	0.14399
C3	2.6428	5.36676	24.4899	0.000567097	0.0845403
Fosl2	2.63087	4.42202	21.8352	0.000859922	0.0845403
Pogk	2.61146	3.34969	9.03972	0.0130908	0.175637
Sbno2	2.57135	4.85313	19.7899	0.0012158	0.0926015
Disc1	2.56365	3.8678	17.4648	0.00186056	0.101141
Nploc4	2.52879	4.02609	18.9082	0.0014226	0.0960108
Gja1	2.52115	4.41329	13.2633	0.00446866	0.124836
2410004B18Rik	2.51848	4.81377	7.12214	0.0234053	0.211464
Rac3	2.51821	3.61249	11.5611	0.00669953	0.142191
Spred1	2.49798	4.32325	21.2275	0.000950745	0.0859774
Yy2	2.49791	3.75358	14.9868	0.00306059	0.11669
Dusp16	2.49489	4.32626	21.5301	0.000904153	0.0847248
LOC102638183	2.49365	3.61523	8.51215	0.0152528	0.182896
Filip1l	2.47312	5.44351	28.1263	0.000337437	0.077671
Crem	2.46513	4.29588	17.3362	0.00190694	0.101141
Dusp2	2.45867	4.66939	13.7553	0.00399893	0.122685
Plscr1	2.4541	4.55672	12.0968	0.00587623	0.137931
Rsad2	2.44683	4.1456	14.9361	0.00309359	0.11669
Gpd2	2.44416	3.52017	13.7012	0.0040476	0.122685
Ccl7	2.44288	8.60372	65.1101	1.04364e-05	0.023939
Cxcl1	2.43999	3.57147	8.23967	0.0165384	0.189576
Mxd1	2.42946	5.64269	17.3908	0.00188708	0.101141
Tpcn2	2.42945	3.56304	5.56769	0.0398077	0.258442
Xlr4b	2.42876	4.27544	19.049	0.00138687	0.095317
C2cd2l	2.42043	3.4238	8.50956	0.0152644	0.182896
Il1f9	2.41488	5.3204	11.6232	0.00659725	0.142182
Slfn1	2.40171	5.36823	15.6934	0.00264184	0.111287
Dcn	2.38515	4.756	6.60116	0.027776	0.219893
Yju2	2.3791	4.9026	19.13	0.00136683	0.0952461
Lsm12	2.3788	4.60413	13.5965	0.0041437	0.122685
1700047I17Rik2	2.37607	4.25019	12.985	0.00476376	0.127494
Gm29733	2.37601	4.25016	14.9226	0.00310242	0.11669
Mex3c	2.36814	3.53061	13.7496	0.00400404	0.122685
Fndc3a	2.36102	4.71483	14.5298	0.00337415	0.121828
Plpp5	2.35937	4.80522	9.83636	0.0104856	0.164514
Picalm	2.34827	7.52313	62.3402	1.26392e-05	0.023939
BC005561	2.34515	3.7301	15.7814	0.00259466	0.111287
Baz1a	2.34242	4.22203	18.0762	0.00165766	0.0995872
Ifi205	2.33537	4.46402	19.1807	0.00135445	0.0952461
Ehd1	2.3239	4.56812	16.7301	0.00214529	0.106544
Rprd1a	2.29841	3.49514	9.14289	0.0127124	0.175637
Tmem198b	2.29799	3.49023	13.7747	0.00398163	0.122685
Clec4n	2.28406	6.32143	9.68435	0.0109305	0.168287
Prdm2	2.27719	4.32456	11.7573	0.00638278	0.141323
Coa7	2.26257	3.53761	7.10913	0.0235038	0.211464
Patl1	2.25307	4.02099	12.6315	0.00517311	0.131098
Pou5f2	2.24589	4.417	13.7615	0.00399338	0.122685
Olfml2b	2.23486	3.84104	5.51327	0.0406026	0.25959
Rhbdf2	2.2251	3.64882	7.52001	0.0206217	0.204122
Bmp2k	2.22251	4.96418	24.9236	0.0005315	0.0845403
Ptgs2	2.22042	3.83427	13.1303	0.0046068	0.126564
Il27	2.2197	3.83454	7.85716	0.0185724	0.194679
Cd274	2.2179	4.50346	9.51169	0.0114639	0.171006
Polr3f	2.21238	3.4452	8.22291	0.0166217	0.190034
Zfp110	2.19898	5.65789	24.286	0.000584818	0.0845403
Prim2	2.19723	3.82824	8.81015	0.0139826	0.177702
Tnfrsf12a	2.19667	3.44184	8.35193	0.0159934	0.185851
Oas2	2.1835	3.96435	13.6945	0.00405362	0.122685
Uxt	2.18046	4.76197	16.2315	0.00236866	0.109996
Fam217b	2.17995	4.66823	17.603	0.00181217	0.101141
Stk40	2.16906	3.74805	8.217	0.0166511	0.190034
Rbak	2.16734	3.80177	12.4617	0.00538493	0.133404
Slc7a5	2.15616	3.79274	8.96916	0.0133574	0.176766
Itpkb	2.15493	3.79157	9.07868	0.0129463	0.175637
Rbbp8	2.15469	3.61342	9.20448	0.0124929	0.175637
Il1r2	2.15457	5.66487	14.1453	0.00366839	0.122685
Pvr	2.1538	3.61698	9.97701	0.0100933	0.161365
Pim1	2.15325	3.79496	10.6912	0.00835424	0.151097
Bcl3	2.14217	3.61188	11.6843	0.00649838	0.142162
Vash1	2.13199	3.40047	11.0252	0.00766616	0.147258
Etv3	2.13041	4.54872	16.8673	0.00208834	0.105535
Ubtd1	2.12908	4.57595	10.7203	0.00829142	0.150771
Prrc2c	2.12378	5.84805	22.5234	0.000769343	0.0845403
Tada3	2.12174	4.7354	7.73882	0.0192623	0.196769
Bzw2	2.11158	5.34304	24.3192	0.000581886	0.0845403
Ifi203	2.10732	4.196	12.788	0.00498691	0.130247
Gk	2.10259	3.8965	10.5486	0.00867063	0.152884
Atp6v0a2	2.10213	5.54404	22.6848	0.000749792	0.0845403
Il6	2.09623	3.76511	11.5529	0.00671313	0.142191
Kif2a	2.09459	4.19397	12.5936	0.0052195	0.131498
Batf	2.08649	5.32608	20.5779	0.00106089	0.0911414
Lrmda	2.08489	4.04237	5.57238	0.0397401	0.258442
Ifit1	2.07807	4.93399	15.8765	0.00254482	0.111287
Pde1b	2.07416	3.56918	10.6013	0.008552	0.152112
Csrnp1	2.07398	4.29696	12.2698	0.00563683	0.136028
Mphosph10	2.06787	4.68462	11.3981	0.00697712	0.143665
Supt3	2.06708	4.16232	9.40688	0.011803	0.172273
Cd300lf	2.06417	5.11945	9.22337	0.0124265	0.175637
Cd276	2.06345	3.56441	5.9674	0.0345171	0.244063
Sec24d	2.05516	3.72989	7.44692	0.0211016	0.205948
Susd6	2.0551	5.05293	22.236	0.000805713	0.0845403
Nemp2	2.05443	3.72127	11.5489	0.00671978	0.142191
Ncoa7	2.04791	3.62395	8.60563	0.0148398	0.182434
Ifi211	2.03454	5.49697	25.413	0.000494499	0.0845403
Parp14	2.03134	4.4816	13.5582	0.00417957	0.122685
Prkd2	2.02949	3.46025	5.95514	0.034666	0.244288
Abhd17b	2.02495	3.72052	8.82294	0.0139311	0.177702
Ugcg	2.01763	4.37176	14.0746	0.00372577	0.122685
Psph	2.01666	3.73084	5.08291	0.0476259	0.277411
Smarcd2	2.01548	4.13329	9.44566	0.0116761	0.172273
Haspin	2.0102	3.34378	5.9461	0.0347764	0.244288
Trim12c	2.00955	3.53196	8.94647	0.0134445	0.176766
Arnt	1.99856	5.47853	21.7924	0.00086597	0.0845403
Il1b	1.99851	8.34035	34.8269	0.000146417	0.0772613
Pacrgl	1.98027	3.68752	7.6777	0.0196308	0.198643
Stard7	1.98004	5.00015	9.22238	0.0124299	0.175637
Cers6	1.97361	4.11527	10.7112	0.008311	0.150771
C5ar2	1.96486	7.99488	27.3877	0.00037336	0.077671
Ubqln4	1.96217	3.67957	5.96776	0.0345127	0.244063
Nfil3	1.96165	4.99079	11.0588	0.00760092	0.147258
Rnd3	1.95542	3.82739	10.3599	0.00911182	0.155936
Plekha3	1.94797	3.30574	6.8181	0.0258446	0.217678
Ccr1	1.94749	6.04458	11.396	0.00698082	0.143665
Fcnb	1.94505	3.95798	7.60669	0.0200696	0.202132
Ranbp2	1.93918	3.30256	9.65475	0.0110198	0.169357
Asxl2	1.93855	4.41137	14.716	0.00324193	0.120049
Arg2	1.93568	3.30545	6.7005	0.0268705	0.219166
Pde4b	1.93399	5.56976	14.0734	0.0037268	0.122685
Mapkapk2	1.93374	4.89359	8.77521	0.0141248	0.177919
Psma8	1.9294	3.48452	6.50602	0.0286781	0.22136
Lemd3	1.92681	3.4921	5.17401	0.0460219	0.272672
9930021J03Rik	1.91148	3.48573	7.29671	0.022131	0.21023
Lats1	1.91002	3.48962	7.86695	0.0185167	0.194528
Bdp1	1.90907	3.48473	9.31552	0.0121085	0.174415
Toe1	1.90727	3.65588	6.0257	0.033819	0.240862
Nrp2	1.90727	3.64769	10.5152	0.00874687	0.152884
Slc33a1	1.9031	4.86312	8.15731	0.0169525	0.190627
B4galt5	1.90154	3.74465	8.40228	0.015756	0.184957
Ly6c2	1.89894	7.39532	22.472	0.000775695	0.0845403
Apaf1	1.89678	3.64724	8.99629	0.0132541	0.176619
Cd38	1.89054	5.6143	18.2369	0.00160882	0.0979337
Plac8	1.88875	6.96937	13.8238	0.00393839	0.122685
Ppp1r3b	1.8846	5.23201	17.3239	0.00191147	0.101141
Amn1	1.8811	4.16744	9.03597	0.0131048	0.175637
Trem3	1.86837	5.50272	10.8123	0.00809656	0.14979
Edc4	1.86694	4.46818	5.92677	0.0350139	0.244965
Ipo7	1.86536	3.75756	7.96723	0.0179574	0.193081
Chst7	1.86482	4.549	10.9545	0.007806	0.147884
Stat3	1.86354	6.58291	32.4217	0.000194493	0.0772613
Eif2ak2	1.86222	4.45791	13.4332	0.00429928	0.124159
Map3k8	1.86193	5.99736	26.5426	0.000420258	0.0806272
Isg15	1.86102	4.54362	11.1766	0.00737689	0.144417
Nuak2	1.85797	4.70434	15.1942	0.00292988	0.115044
Myo1b	1.85142	4.36755	11.3432	0.00707369	0.143665
Ccl9	1.84625	6.92192	30.0012	0.000263325	0.0772613
Llgl1	1.84572	3.66077	5.78972	0.0367554	0.249494
Casp7	1.84469	3.89135	8.87169	0.0137365	0.177065
Jak2	1.84401	4.45572	10.9066	0.00790247	0.148629
E2f3	1.84387	3.61156	6.74042	0.0265168	0.219166
Paqr3	1.84324	5.04332	11.985	0.00603743	0.138967
Bclaf3	1.84042	3.89936	7.03008	0.0241131	0.212033
Sec63	1.83416	3.60743	9.43411	0.0117137	0.172273
Sertad2	1.83219	4.24374	12.9287	0.00482626	0.128367
Tlk2	1.83013	3.76009	9.04281	0.0130793	0.175637
Ppp1r3d	1.82841	3.75905	10.2744	0.00932072	0.156149
Med13	1.82785	3.6091	10.5568	0.0086521	0.152884
Tmem38b	1.8277	3.44205	6.70204	0.0268568	0.219166
Kctd11	1.82697	3.38507	6.85643	0.0255207	0.216429
Arl15	1.82487	3.76145	10.4441	0.00891162	0.154044
Sod2	1.8246	5.75932	22.7138	0.000746341	0.0845403
Noc4l	1.82441	4.34487	7.56926	0.0203058	0.202625
Mfap3	1.82406	6.92326	21.9713	0.000841039	0.0845403
Osm	1.82357	5.67951	11.4626	0.0068656	0.143665
Rcan1	1.8203	5.38077	12.2933	0.00560519	0.135851
B4galt6	1.8195	4.13545	11.2973	0.00715571	0.14399
Eaf1	1.81897	4.23331	8.43158	0.0156199	0.183823
Zfp938	1.81486	3.97303	5.17624	0.0459836	0.272633
Cenpb	1.81461	3.65415	5.31223	0.043713	0.267561
Cebpd	1.81163	5.71629	21.3181	0.000936509	0.0855909
Sdc4	1.80987	8.13352	33.6025	0.000168846	0.0772613
Ahcyl1	1.80854	4.42551	8.45345	0.0155192	0.183221
Tirap	1.7991	4.58436	14.32	0.003531	0.122685
Prkx	1.79727	4.87033	11.5856	0.00665883	0.142191
Hcar2	1.79087	5.17032	11.8051	0.00630834	0.140635
Maip1	1.78987	5.04926	11.278	0.00719064	0.14399
Isg20	1.7897	5.10788	11.2583	0.00722631	0.14399
Naa15	1.78407	3.99486	8.39237	0.0158024	0.184957
Hspa13	1.78183	4.31563	12.459	0.00538833	0.133404
Thap4	1.78024	4.21287	11.6403	0.00656945	0.142162
Rnmt	1.77905	5.16851	8.9327	0.0134977	0.176766
Chsy1	1.77795	6.96435	24.7159	0.0005482	0.0845403
Irf2bpl	1.77718	5.21704	18.6241	0.00149806	0.0960108
Zfp606	1.77348	3.85868	8.04016	0.0175635	0.192678
Ubald1	1.77217	4.7166	13.5691	0.00416936	0.122685
Btaf1	1.771	3.72565	8.63463	0.0147145	0.18215
Relb	1.77005	4.40824	6.40544	0.0296711	0.224624
Cpeb2	1.76855	3.98762	11.0426	0.00763235	0.147258
Trp53bp2	1.76652	3.86352	8.8174	0.0139534	0.177702
Nus1	1.76641	3.72365	10.144	0.00965022	0.158632
Siah1a	1.76524	3.57408	5.08443	0.0475985	0.277411
Pex3	1.76007	4.56249	7.13365	0.0233186	0.211464
Psmb5	1.75956	6.67172	5.34186	0.0432367	0.266322
Hipk3	1.75782	3.8629	7.12818	0.0233597	0.211464
Zfhx3	1.75512	5.99237	14.1266	0.00368344	0.122685
Nt5c3	1.75091	4.95955	7.23292	0.0225867	0.21023
Dctn4	1.74657	7.15025	16.345	0.00231545	0.109901
Mief2	1.74548	3.56582	6.59878	0.0277981	0.219893
Mbd2	1.74298	4.29091	12.6919	0.00510027	0.130902
Zswim6	1.73819	3.39685	8.0681	0.0174154	0.192309
Cdk13	1.73706	3.56634	6.34544	0.0302834	0.22702
Socs3	1.73492	7.28178	31.4819	0.0002183	0.0772613
Copb2	1.73298	5.61517	6.29768	0.0307819	0.228417
Fmnl2	1.73239	3.39483	7.28337	0.0222254	0.21023
Rab20	1.73206	6.97534	15.4048	0.00280397	0.113001
Bach1	1.7305	4.62412	12.8894	0.0048705	0.129143
Gm38525	1.72727	3.95815	8.37495	0.0158843	0.185411
Trmt5	1.72575	3.99722	5.72194	0.0376559	0.251651
Bmf	1.72235	3.95936	10.2729	0.00932425	0.156149
Smndc1	1.72223	5.11511	11.0847	0.00755099	0.146766
Rnf19a	1.72174	3.83205	6.49014	0.0288322	0.221432
Mfhas1	1.71983	4.08361	8.02008	0.017671	0.192833
Scaper	1.71919	3.95444	9.40704	0.0118025	0.172273
Slc43a3	1.71798	4.03476	6.93441	0.0248765	0.214215
Gcnt2	1.71791	5.16415	12.6884	0.00510443	0.130902
Dyrk1a	1.71776	5.6936	18.6505	0.00149084	0.0960108
Tet2	1.71368	4.4601	9.62178	0.0111202	0.169989
Rap2c	1.71365	4.46008	9.94461	0.0101821	0.162204
Plagl2	1.71303	4.45338	10.0212	0.00997372	0.160563
Ctdnep1	1.71068	4.35789	5.95477	0.0346705	0.244288
Zfp719	1.71064	3.83507	5.87416	0.0356702	0.246733
Birc3	1.71026	5.68146	15.6191	0.00268252	0.111331
Znfx1	1.70629	5.20527	9.59122	0.0112144	0.170821
Procr	1.70505	3.82436	8.24391	0.0165174	0.189576
Ctnnd1	1.70395	4.98489	10.9847	0.00774582	0.147411
Bcl9l	1.70249	3.51741	6.71553	0.0267367	0.219166
Mllt11	1.70131	4.45397	7.22284	0.0226597	0.210302
Zbtb11	1.70016	4.16284	10.1536	0.00962553	0.158632
Ms4a4c	1.69831	5.98622	17.2161	0.00195153	0.101609
Skil	1.69637	8.00427	22.4957	0.000772768	0.0845403
Ankrd11	1.69218	4.6768	9.44131	0.0116903	0.172273
Ash1l	1.68914	4.61127	7.09557	0.023607	0.211464
Prkce	1.6868	4.05048	9.50087	0.0114983	0.171006
Raver1	1.68576	3.68514	9.06632	0.0129919	0.175637
Rnf149	1.68528	5.63071	16.5065	0.00224218	0.108874
Aim2	1.68456	4.33303	7.11053	0.0234932	0.211464
Esf1	1.68158	4.43577	10.1271	0.00969409	0.158632
Rbm18	1.67947	5.3222	12.0322	0.00596879	0.138967
Olfr1033	1.67693	4.04613	9.62855	0.0110995	0.169975
Lrp12	1.67135	3.52289	5.60696	0.0392459	0.257179
Ccnt1	1.66922	5.5771	15.8533	0.00255689	0.111287
Larp4	1.66846	4.58385	9.81339	0.0105514	0.164514
Dirc2	1.66743	3.52931	6.68568	0.0270033	0.219166
Casp4	1.66475	5.61373	17.6774	0.00178677	0.101141
Mier3	1.66432	4.05507	5.7648	0.0370834	0.250459
Lefty1	1.66413	3.92582	7.14082	0.0232648	0.211464
Tbc1d14	1.66138	5.88602	14.0919	0.00371167	0.122685
Rock1	1.66057	5.32957	16.0364	0.00246358	0.111287
Tma16	1.65995	4.49866	11.3281	0.00710054	0.14387
Xiap	1.65985	4.24315	10.2062	0.00949127	0.157717
Ifi47	1.6574	5.44345	13.0424	0.00470101	0.126603
Birc6	1.65194	5.24449	9.50647	0.0114805	0.171006
Zc3h12c	1.6509	3.79697	7.20512	0.0227888	0.210764
Camk2n1	1.64815	4.13181	10.3358	0.00916998	0.155999
Timm9	1.64759	4.41363	6.63181	0.0274927	0.219785
Poc1b	1.64678	4.4031	7.1966	0.0228512	0.211091
Trim30a	1.64646	6.35633	24.6229	0.000555884	0.0845403
Jade2	1.64581	4.55879	10.5717	0.00861842	0.152662
Chd2	1.64519	4.40959	10.6023	0.00854994	0.152112
Diaph2	1.64177	3.79326	9.07614	0.0129557	0.175637
Zfp800	1.64043	4.13929	7.60954	0.0200518	0.202132
Ptges3	1.63684	7.49183	11.2462	0.00724848	0.14399
Heatr1	1.63634	3.7947	8.33967	0.0160519	0.185851
Twf1	1.63564	8.06868	26.17	0.000443166	0.081005
Pdcd7	1.63203	3.79282	6.20716	0.0317542	0.232566
Nfia	1.63193	5.67452	13.3676	0.00436373	0.124692
Pi4kb	1.63048	3.79624	6.04564	0.0335843	0.239637
Slfn2	1.62959	7.09567	16.7003	0.00215792	0.106544
Usp9x	1.62832	4.55908	11.4143	0.00694884	0.143665
Zdhhc14	1.62646	4.01343	4.99102	0.0493138	0.280744
Nufip2	1.62638	5.69926	11.9251	0.00612605	0.138995
Rabgef1	1.62599	5.00308	13.483	0.00425113	0.123802
Gadd45g	1.62599	7.04383	33.0667	0.000179946	0.0772613
Tmod1	1.62455	4.31678	8.81719	0.0139542	0.177702
Oas3	1.62427	3.6511	6.13188	0.0325917	0.235764
Cd44	1.62383	5.58082	11.8205	0.00628462	0.140602
Socs2	1.62026	3.64551	7.68686	0.019575	0.198546
Rassf4	1.6162	6.24219	14.0579	0.00373948	0.122685
Csf2rb	1.6154	6.80168	28.811	0.000307778	0.077671
Actb	1.6153	15.3725	29.9747	0.000264226	0.0772613
Tmpo	1.61438	4.38587	9.0901	0.0129043	0.175637
Midn	1.60993	4.21398	9.9071	0.010286	0.16244
Irf2bp2	1.60583	6.35847	20.0106	0.00116982	0.0924263
Cep350	1.59344	3.48223	7.04018	0.0240342	0.211822
Tbc1d1	1.59245	3.89167	6.0825	0.0331555	0.236971
Polr2h	1.59107	6.3348	25.6873	0.00047511	0.0832994
Zeb1	1.58986	3.48506	6.7019	0.0268581	0.219166
Prpf38a	1.58795	5.26376	11.7364	0.00641554	0.141323
Gpr146	1.58769	5.34767	11.6631	0.00653248	0.142162
Cgas	1.58392	4.73492	12.1324	0.00582606	0.137495
LOC102634581	1.58281	4.28759	6.6989	0.0268849	0.219166
Atp13a3	1.58183	3.48183	7.46576	0.0209766	0.205948
Fabp5	1.58136	5.11679	6.23103	0.0314942	0.232027
Acsl4	1.58093	6.14127	13.4122	0.00431974	0.124159
Gtf2f2	1.57964	3.75867	5.66949	0.0383712	0.253185
Ecscr	1.57909	6.7096	7.75	0.0191958	0.196557
Rbm26	1.57832	6.95693	22.7552	0.000741445	0.0845403
Dido1	1.57698	4.73681	9.19756	0.0125173	0.175637
Tor1aip2	1.57683	5.35452	12.728	0.00505735	0.130902
Gpr35	1.57486	3.99026	6.84814	0.0255903	0.216513
Mapk6	1.57469	4.18786	6.68995	0.026965	0.219166
Litaf	1.57296	7.71083	37.0058	0.000114711	0.0772613
Zfp281	1.57287	4.36465	9.37624	0.0119044	0.172463
Cebpb	1.57263	3.75593	7.86599	0.0185221	0.194528
Mmadhc	1.56768	6.01806	8.45705	0.0155027	0.183221
Fkrp	1.56756	3.75727	6.31678	0.0305813	0.228059
Zfp384	1.56669	3.98655	8.45406	0.0155164	0.183221
Aebp2	1.56643	3.76086	5.54692	0.0401087	0.258877
Stat5a	1.56326	4.66059	9.53253	0.0113978	0.171006
N4bp1	1.55996	4.51658	7.52586	0.0205839	0.204122
Usp36	1.5599	3.71018	5.86423	0.0357958	0.246807
Sall3	1.55743	5.30499	13.619	0.00412285	0.122685
Tha1	1.5569	4.52749	5.86543	0.0357805	0.246807
Msr1	1.55532	5.56194	12.7111	0.00507738	0.130902
Tle3	1.55267	5.0612	12.7944	0.00497942	0.130247
Tssc4	1.54996	5.59437	5.54474	0.0401406	0.258877
Cdc42ep3	1.5498	5.60207	17.4007	0.00188349	0.101141
Itprid2	1.54911	5.16058	11.3528	0.0070567	0.143665
Pibf1	1.54578	4.72408	5.52111	0.0404869	0.259569
Ythdf1	1.54503	3.60985	5.60252	0.039309	0.2572
Kdm6b	1.54351	6.0756	17.2737	0.00193001	0.101141
Notch2	1.54044	8.07554	15.5174	0.00273933	0.112939
Runx1	1.54038	5.63345	16.903	0.00207382	0.105535
Gm12250	1.53714	4.77043	9.19997	0.0125088	0.175637
Mid1	1.53547	3.91008	5.37285	0.0427452	0.266179
Mindy2	1.53511	4.57912	8.62632	0.0147503	0.182331
Nup205	1.53507	3.29603	5.40459	0.0422491	0.265267
Casp8ap2	1.53465	3.60585	6.83637	0.0256896	0.216584
Xpr1	1.53434	3.30011	6.30404	0.0307149	0.228417
Akt2	1.53396	4.63546	7.38844	0.0214953	0.206873
Pnpt1	1.53363	4.3433	5.07107	0.0478394	0.277507
Ago3	1.53345	4.07767	7.1056	0.0235306	0.211464
Rybp	1.53145	3.29901	5.80152	0.0366013	0.249008
Fam133b	1.52951	4.33824	8.83176	0.0138956	0.177702
Larp1	1.52633	4.49488	9.1562	0.0126646	0.175637
Ppp3cb	1.52228	3.72299	5.90817	0.0352442	0.245681
Gm6377	1.52164	3.95604	7.92914	0.0181674	0.193643
Smarca5	1.51969	4.33717	9.1713	0.0126106	0.175637
BC024978	1.51795	4.83277	5.94871	0.0347445	0.244288
Fam120a	1.51663	5.12607	12.9384	0.00481536	0.128367
Ttc39b	1.51253	3.71914	7.28506	0.0222134	0.21023
Donson	1.5123	5.02311	9.18048	0.0125779	0.175637
Rbm27	1.5122	3.95567	8.00281	0.0177639	0.192833
Rbbp6	1.51004	4.98266	10.8301	0.00805937	0.14979
8030462N17Rik	1.50884	5.79055	8.35259	0.0159903	0.185851
Ccl12	1.50846	9.54328	44.428	5.40724e-05	0.0464536
Lilr4b	1.50817	5.80001	10.3421	0.00915482	0.155999
Ms4a6d	1.50791	8.39505	26.508	0.000422329	0.0806272
Cflar	1.50484	6.19172	20.2391	0.00112441	0.0924263
Serpinb9	1.50425	5.09233	8.17629	0.016856	0.190034
Trib1	1.50366	5.22158	11.1966	0.00733971	0.144417
Ccr5	1.50178	7.62044	13.2783	0.00445338	0.124836
Cd69	1.50163	4.61818	7.55458	0.0203994	0.203308
Riok2	1.50054	4.30945	6.96839	0.0246021	0.212933
Erlin1	1.50051	4.53792	7.34857	0.0217689	0.207565
Fubp3	1.49993	5.3363	11.9118	0.00614599	0.138995
Malt1	1.49946	4.04543	8.81171	0.0139764	0.177702
Gm38947	1.49878	5.26103	14.3173	0.00353307	0.122685
Notch1	1.49818	4.23686	8.7897	0.0140656	0.177702
Apobec3	1.49614	7.35465	29.9904	0.000263692	0.0772613
Gtpbp4	1.49223	5.01531	10.8035	0.0081149	0.14979
Supt6	1.48943	4.04111	6.02631	0.0338118	0.240862
Atp7a	1.48817	4.67777	9.51278	0.0114604	0.171006
Spty2d1	1.48611	4.37993	7.10413	0.0235418	0.211464
B4galt3	1.48465	6.48006	17.2717	0.00193076	0.101141
Mob3c	1.48436	5.86538	13.0867	0.00465327	0.126564
Cdk12	1.47951	4.537	9.83563	0.0104877	0.164514
Nab1	1.47939	3.82418	7.44802	0.0210943	0.205948
Yme1l1	1.47877	6.44831	8.47988	0.0153985	0.183221
Rbm47	1.47871	7.07811	15.1679	0.00294608	0.115044
Dyrk2	1.47845	4.47656	7.00907	0.0242784	0.212398
Wapl	1.47817	5.37809	10.0725	0.00983703	0.160057
4930453N24Rik	1.47366	4.20921	5.58401	0.039573	0.258348
Foxn2	1.47167	4.84094	6.93338	0.024885	0.214215
Csf2rb2	1.47166	4.90008	10.8415	0.00803577	0.14979
Man1a	1.47025	5.27353	11.9476	0.00609262	0.138967
Cwc25	1.46987	4.37832	6.5689	0.028078	0.219893
Upf1	1.46878	4.31454	6.57981	0.0279754	0.219893
Trmt13	1.46859	3.56713	6.36531	0.0300789	0.226277
Ifit2	1.4676	5.23959	10.4685	0.00885476	0.153679
Zranb1	1.4666	4.47395	5.29833	0.0439387	0.267561
Zbtb21	1.46617	4.95949	8.08897	0.0173057	0.191343
Usp7	1.46553	4.38323	8.17776	0.0168485	0.190034
Hnrnpab	1.46283	4.83075	8.65354	0.0146335	0.181671
1810013L24Rik	1.46243	5.78607	9.60063	0.0111853	0.17068
Pik3r5	1.46202	5.47665	11.9888	0.00603201	0.138967
Cfp	1.45731	6.36957	13.3479	0.0043833	0.124692
Itpripl1	1.45364	9.32046	10.9499	0.0078151	0.147884
Rbm15	1.4533	3.92314	7.41203	0.0213354	0.206594
Gbp7	1.45049	5.76516	12.822	0.00494742	0.130247
C1rl	1.45038	4.01326	6.26697	0.0311076	0.230185
Slfn9	1.4502	3.56354	5.26543	0.0444785	0.268263
Bod1	1.4501	4.01339	7.40211	0.0214025	0.206594
Il4ra	1.44976	6.4827	18.4264	0.00155343	0.0960108
Ebi3	1.44535	6.72212	13.4555	0.00427758	0.124151
Btbd9	1.44331	5.22616	10.8337	0.008052	0.14979
Cdk5r1	1.44317	3.68643	5.2728	0.0443568	0.26817
Fbxo11	1.44196	4.65337	7.58527	0.0202044	0.202343
Otud4	1.44185	4.01715	7.8555	0.0185818	0.194679
Zdhhc5	1.43886	3.68437	6.09207	0.0330453	0.236774
Arhgap26	1.4362	4.35819	7.97742	0.0179017	0.192833
Pmpcb	1.43391	5.56955	11.5071	0.00678992	0.143322
Soat2	1.43357	3.68245	6.91792	0.0250111	0.214441
Rbm4b	1.43328	4.98624	8.48725	0.0153651	0.183221
Cpd	1.43217	3.67784	5.3284	0.0434522	0.266641
Bcl2l11	1.43092	4.97969	11.3438	0.0070727	0.143665
Dtx3l	1.43051	5.62611	10.9047	0.00790635	0.148629
Hmgcr	1.42595	4.93781	8.5707	0.0149925	0.182468
Nipa2	1.42531	5.43182	9.06122	0.0130108	0.175637
Nkapd1	1.4235	3.79359	5.24381	0.0448378	0.269425
Xrcc4	1.42031	4.92902	5.94625	0.0347746	0.244288
Rasa2	1.41763	3.7903	4.98241	0.0494757	0.280744
Dr1	1.41613	5.15852	9.05021	0.0130517	0.175637
Klf7	1.41329	6.37975	16.351	0.00231265	0.109901
Dennd4a	1.41133	5.64851	14.2345	0.00359749	0.122685
Mapk1ip1l	1.41073	6.04132	13.2801	0.00445154	0.124836
Ppp4r3a	1.40651	4.85425	8.86378	0.0137679	0.177065
A630001G21Rik	1.4059	5.50087	13.0915	0.00464807	0.126564
Slc4a7	1.40389	4.68802	7.17906	0.0229803	0.211464
Pgrmc1	1.40355	6.36427	20.7984	0.00102187	0.0907993
Dhps	1.40018	4.95571	6.68137	0.0270421	0.219166
Plxna4	1.39975	3.39389	5.71581	0.0377386	0.251651
4931406C07Rik	1.39975	3.39389	5.71581	0.0377386	0.251651
Tom1l1	1.39605	4.49355	6.55347	0.0282238	0.22024
Vcpip1	1.39494	4.33698	8.00162	0.0177703	0.192833
Slc9a8	1.39416	3.39173	5.80343	0.0365765	0.249008
Epc2	1.39411	3.89083	6.92414	0.0249602	0.214433
2022-03-06	1.39311	4.62206	7.08262	0.0237061	0.211464
Senp6	1.39226	3.88977	6.25013	0.031288	0.231123
Top1	1.39213	4.8098	6.54998	0.0282569	0.22024
Hnrnpa0	1.39114	4.75664	5.75253	0.0372462	0.250966
Ier3	1.3896	6.94966	19.4718	0.00128596	0.0929446
Mtdh	1.38955	7.82291	18.6189	0.00149948	0.0960108
Taok1	1.38767	4.96683	7.44419	0.0211198	0.205948
Arid5a	1.3876	4.40352	7.83137	0.0187201	0.195176
Larp7	1.38621	4.90049	9.53547	0.0113886	0.171006
Etnk1	1.386	4.53617	6.29546	0.0308053	0.228417
Smad7	1.38471	4.8028	7.13416	0.0233148	0.211464
Pprc1	1.38141	4.07309	7.16684	0.0230707	0.211464
Utp18	1.37836	4.47124	6.61407	0.0276562	0.219893
Ccl4	1.37696	9.39	15.4236	0.00279307	0.113001
Abl2	1.37658	3.52634	5.43215	0.0418239	0.264198
Ppig	1.37599	4.40426	7.9589	0.0180031	0.193331
Nsmce1	1.37413	6.30409	15.6522	0.0026643	0.111287
Atf6	1.36831	4.07394	7.07734	0.0237466	0.211464
Abi2	1.36679	3.64363	5.84198	0.0360791	0.248163
Tnip2	1.3656	5.78186	7.33942	0.0218323	0.207939
Znrf1	1.36458	4.15921	6.48912	0.0288421	0.221432
Rraga	1.36451	4.24028	5.3893	0.0424872	0.265267
Slfn5	1.36023	4.53549	7.94221	0.018095	0.193546
Kmt5a	1.35908	5.38203	7.98738	0.0178475	0.192833
Lrrc58	1.35861	6.05682	10.764	0.00819816	0.150771
Fam76a	1.35802	4.70717	6.69839	0.0268893	0.219166
Tra2a	1.35745	5.09448	5.93017	0.0349719	0.244965
Usp25	1.35705	4.53643	6.22453	0.0315647	0.232125
Myef2	1.35691	4.93524	8.59501	0.0148861	0.182434
Dock1	1.35683	4.47375	5.09871	0.047343	0.277411
Daxx	1.35678	4.7664	5.71172	0.0377939	0.251651
Pfkfb3	1.35636	5.69196	10.7987	0.00812504	0.14979
Strn3	1.35396	4.30998	7.16247	0.0231031	0.211464
Rrn3	1.35249	6.08326	12.4038	0.00545943	0.134021
Rtn1	1.35232	5.88474	9.73637	0.0107757	0.167102
Aen	1.35154	4.30816	7.22483	0.0226452	0.210302
Ski	1.34964	6.18893	15.3259	0.0028504	0.113653
Irf7	1.34863	5.38969	7.24267	0.0225163	0.21023
Nfkb2	1.3475	4.76387	6.55117	0.0282456	0.22024
Vmn1r58	1.34748	5.28509	11.996	0.00602137	0.138967
Nop58	1.34647	5.11325	10.6405	0.00846513	0.152112
Csnk2b	1.34611	6.48571	13.9814	0.00380309	0.122685
Stag1	1.34538	4.51185	6.32442	0.0305016	0.227662
B3galt5	1.34512	3.85567	6.00396	0.0340773	0.242149
Thoc2	1.34385	4.71125	6.51525	0.0285891	0.220871
Pdgfb	1.3435	5.69575	8.56049	0.0150375	0.182468
Herc6	1.34343	4.38431	6.58675	0.0279104	0.219893
Srrm1	1.34135	5.98915	13.5036	0.00423134	0.123644
Glg1	1.34117	4.91437	7.53554	0.0205215	0.204051
Ercc3	1.34105	3.85368	5.04116	0.048384	0.27862
Pogz	1.3398	3.8572	6.6727	0.0271202	0.219166
Sass6	1.33948	3.85732	6.65883	0.0272458	0.219166
Synj1	1.33908	4.76832	7.87152	0.0184907	0.194528
Smad1	1.33596	4.82286	7.76012	0.0191358	0.196557
Wfdc17	1.33459	9.48943	22.0073	0.000836124	0.0845403
Nup98	1.33453	6.12281	14.9156	0.00310706	0.11669
A130010J15Rik	1.33449	4.44988	7.42176	0.0212699	0.206594
Pi4k2a	1.33303	4.56989	6.63081	0.0275019	0.219785
Ets2	1.33293	5.31891	8.60245	0.0148537	0.182434
Pot1b	1.33208	4.87766	5.36842	0.042815	0.266179
Gtf2a1	1.33192	6.24266	14.104	0.00370175	0.122685
Cdk19	1.33114	4.50776	6.40758	0.0296496	0.224624
Map4k4	1.33102	3.85345	5.31774	0.0436239	0.267396
Fcgr4	1.33007	6.65151	14.648	0.0032895	0.12077
Trim30d	1.32984	5.49603	9.6932	0.010904	0.16818
Suco	1.32912	3.95496	6.38685	0.0298592	0.225652
Ms4a4a	1.32897	6.58969	5.0744	0.0477793	0.277507
Btg1	1.32726	8.17143	15.2273	0.00290964	0.115044
Mndal	1.32715	5.05659	6.25495	0.0312363	0.230939
Hmga1	1.32707	5.29844	7.6575	0.0197544	0.199425
Smim3	1.32649	5.64143	7.77185	0.0190666	0.196557
Cdkal1	1.3247	4.81694	7.23535	0.0225691	0.21023
Tnfrsf10b	1.32251	3.85741	5.03611	0.0484766	0.27862
Tyr	1.31531	4.92114	6.91904	0.0250019	0.214441
Hnrnpa1	1.31151	7.51985	20.3846	0.00109658	0.0924263
Fam193a	1.31118	4.51947	5.04085	0.0483896	0.27862
Ifi209	1.31071	4.85541	6.99022	0.0244277	0.212838
Pcf11	1.30901	5.05649	8.20295	0.0167215	0.190034
B4galt1	1.30751	9.19149	19.5	0.00127954	0.0929446
Syvn1	1.30608	4.84267	6.37325	0.0299977	0.226061
Tnfsf9	1.3058	6.39826	8.73899	0.0142739	0.178497
Mon2	1.30574	4.6926	6.59307	0.0278513	0.219893
Zfand5	1.30568	6.79721	19.9442	0.00118344	0.0924263
Fkbp5	1.30459	4.95367	7.25285	0.0224431	0.21023
Nfkbie	1.30383	5.60385	8.90071	0.0136223	0.177018
Zfp263	1.30245	6.63334	8.06236	0.0174457	0.192396
Nemf	1.30182	5.8099	9.17984	0.0125802	0.175637
Rnf213	1.30169	4.20991	5.7447	0.0373505	0.251472
Marcks	1.30029	8.66746	16.0878	0.00243816	0.111287
Gbp2	1.29852	4.9969	7.44041	0.021145	0.20596
Actr2	1.29724	8.48104	14.1595	0.00365699	0.122685
Srgn	1.29662	8.78529	26.8278	0.000403684	0.0806272
Ppp2ca	1.29597	5.18518	6.57875	0.0279853	0.219893
Ptpn1	1.29478	7.37332	21.9118	0.00084924	0.0845403
Zfp326	1.29459	3.34619	5.03816	0.048439	0.27862
Wnk1	1.29241	5.40238	10.4226	0.00896222	0.154297
Txnrd1	1.29155	5.03811	9.33085	0.0120566	0.174081
Eif4enif1	1.29117	4.4909	7.56902	0.0203073	0.202625
Wdr26	1.28868	5.20806	9.71524	0.0108383	0.167489
Zbtb18	1.28778	4.28683	5.41759	0.0420479	0.26464
Sptlc2	1.28728	4.8881	6.80299	0.0259738	0.218211
Resf1	1.28535	6.37947	10.7406	0.00824797	0.150771
2022-09-02	1.28475	9.22809	16.4478	0.00226848	0.108874
Ascc3	1.2837	3.71723	5.2356	0.0449752	0.269631
Zfp638	1.28119	4.97253	7.40427	0.0213879	0.206594
Intu	1.27937	3.6051	5.17731	0.0459651	0.272633
Bbx	1.27771	4.78635	5.28659	0.0441303	0.267981
Pbrm1	1.277	4.73286	6.84507	0.0256162	0.216513
Kdelr2	1.27653	9.03148	13.5533	0.00418423	0.122685
Dst	1.27617	4.83546	8.00121	0.0177726	0.192833
Zfp84	1.27594	3.91849	5.18141	0.0458946	0.272633
Iigp1	1.27468	4.01427	5.34197	0.0432349	0.266322
Snx18	1.27025	6.66613	17.1845	0.00196347	0.101615
Prr5l	1.26975	3.92345	5.59266	0.0394493	0.257921
Rbmx	1.2694	4.76112	5.43248	0.0418188	0.264198
Chd1	1.26806	3.82389	5.41292	0.04212	0.2649
Aff4	1.26778	3.82403	5.34756	0.0431458	0.266322
Hivep3	1.2653	5.28872	6.49204	0.0288138	0.221432
Spata13	1.26474	6.61625	9.15191	0.01268	0.175637
Gm31679	1.26338	4.10283	5.5127	0.0406111	0.25959
Ankrd49	1.26338	4.70711	5.52166	0.0404788	0.259569
Lyn	1.26237	8.70445	27.6076	0.000362203	0.077671
Dnajc13	1.26017	4.1789	5.62476	0.0389944	0.256706
BC005537	1.26015	4.70165	5.28232	0.0442004	0.267987
Nup153	1.25848	4.09713	6.05983	0.0334184	0.238651
Ggta1	1.25759	5.93055	12.7957	0.00497793	0.130247
Snrnp48	1.25624	5.13027	6.49911	0.028745	0.221432
Map2k3	1.25274	5.49493	7.82476	0.0187582	0.195336
Taf11	1.25259	4.33302	5.53813	0.040237	0.258877
Tshb	1.25156	4.3321	6.68572	0.0270029	0.219166
Rictor	1.25152	4.71391	5.5233	0.0404546	0.259569
Rhoa	1.24752	8.30349	19.9653	0.0011791	0.0924263
Rgl1	1.24642	5.52833	11.1143	0.00749442	0.146328
Lcor	1.24547	4.53713	5.9968	0.0341629	0.242398
Vasp	1.24514	5.21756	8.53844	0.0151353	0.182896
Larp4b	1.24463	5.97601	11.093	0.00753506	0.146766
Pura	1.2437	4.53301	6.09399	0.0330232	0.236774
Icam1	1.24366	7.60552	14.9509	0.00308391	0.11669
C5ar1	1.24254	8.37241	16.5026	0.00224391	0.108874
Ifitm2	1.24151	9.28659	15.3139	0.00285753	0.113653
Samsn1	1.2404	7.86563	21.3916	0.000925126	0.0854598
Rc3h1	1.24007	4.53754	5.24974	0.0447389	0.269187
Lrrc8a	1.23933	7.8253	15.1792	0.00293914	0.115044
Tank	1.23799	5.23858	6.90657	0.0251042	0.214704
Hif1a	1.23498	6.2708	11.2429	0.00725447	0.14399
Rffl	1.23181	5.64446	10.9836	0.00774815	0.147411
Usp2	1.23092	7.76507	16.4859	0.00225138	0.108874
Azi2	1.23007	5.44167	6.4233	0.0294918	0.224216
Slfn8	1.22912	5.72874	9.83828	0.0104801	0.164514
Cdk6	1.22872	5.83553	12.2418	0.00567479	0.136179
Cstf2t	1.22779	5.35645	9.50159	0.011496	0.171006
Sowahc	1.22716	6.1052	13.3277	0.00440353	0.124836
Nsrp1	1.22454	4.84512	7.26203	0.0223773	0.21023
Ythdf2	1.22167	6.95522	17.6542	0.00179464	0.101141
Klf3	1.22156	6.10038	12.5015	0.00533436	0.133001
Pum2	1.22143	5.82419	6.1226	0.0326967	0.235889
N4bp2l2	1.22133	4.69054	7.36262	0.021672	0.206986
Eed	1.22104	5.49236	9.51862	0.0114419	0.171006
Ptafr	1.2202	9.08529	10.0167	0.00998567	0.160563
Cggbp1	1.21859	5.51597	7.07601	0.0237568	0.211464
Gm20594	1.21823	8.99155	12.1604	0.00578689	0.137296
Cd244a	1.21819	4.44513	6.4172	0.0295529	0.224283
Tsr1	1.21725	4.23185	5.32958	0.0434334	0.266641
Ppp2r2a	1.21713	5.89801	9.14527	0.0127039	0.175637
Hsf2	1.21674	5.2812	8.59521	0.0148852	0.182434
Snu13	1.21609	6.71804	10.3987	0.00901887	0.154653
Togaram1	1.21599	4.23484	5.86967	0.0357269	0.246807
Zbtb4	1.21584	4.63181	6.64662	0.0273571	0.219649
Gmps	1.21373	4.74337	7.25965	0.0223944	0.21023
Sppl3	1.21368	5.15917	6.9997	0.0243524	0.212398
Pitpna	1.21158	5.03507	7.52235	0.0206066	0.204122
Erbin	1.2089	4.634	5.99375	0.0341993	0.242415
Prps2	1.20847	5.12336	6.88379	0.0252923	0.215348
Mlxip	1.20694	6.00361	6.78907	0.0260934	0.218211
Pqbp1	1.20587	6.68226	7.98646	0.0178525	0.192833
Ranbp9	1.20533	3.98153	5.27625	0.0443001	0.268016
Poldip3	1.20512	6.87204	9.53891	0.0113777	0.171006
Zbtb8b	1.20237	4.15173	5.22101	0.0452204	0.270535
Arf6	1.20234	4.15172	5.42179	0.0419831	0.26464
Upf2	1.20104	4.07291	5.21596	0.0453058	0.270669
Ankrd44	1.19839	5.34071	9.5043	0.0114874	0.171006
Il1a	1.1977	7.89053	14.6519	0.00328677	0.12077
Ms4a6c	1.19449	7.54061	12.633	0.0051713	0.131098
Ifih1	1.19353	4.88019	6.66663	0.0271751	0.219166
Gbp3	1.19283	4.98153	6.70217	0.0268556	0.219166
Etv6	1.19138	4.72366	7.05418	0.0239254	0.211464
Nfyb	1.19086	4.61063	6.61104	0.0276842	0.219893
Syk	1.19035	5.21869	7.36087	0.021684	0.206986
Rgmb	1.19024	5.36077	8.12609	0.0171128	0.191178
Smap1	1.18997	4.82997	7.06179	0.0238664	0.211464
Rnf111	1.1896	5.06803	7.11142	0.0234864	0.211464
Ubxn4	1.18889	5.73454	6.70396	0.0268396	0.219166
Rpgrip1	1.18886	6.09946	6.84334	0.0256307	0.216513
Itgav	1.18886	5.2727	5.99631	0.0341688	0.242398
Oasl2	1.18749	6.12237	11.7983	0.00631883	0.140635
Cnot9	1.18739	5.94736	10.754	0.00821937	0.150771
Senp3	1.18689	4.72718	6.90505	0.0251167	0.214704
Grb2	1.1866	5.81488	9.63412	0.0110825	0.169975
Zmym5	1.1848	5.1132	5.68804	0.0381163	0.25235
Hsp90aa1	1.18275	7.77178	21.5839	0.000896161	0.0847248
Ptprj	1.18216	5.45593	8.26066	0.0164348	0.189011
Aftph	1.1812	5.95321	7.32809	0.021911	0.208458
Mt1	1.18001	8.53396	19.0978	0.00137475	0.0952461
Eif1a	1.17923	5.87254	12.6072	0.00520285	0.131464
Tes	1.17844	6.06122	10.1767	0.00956635	0.158511
Sfpq	1.176	6.49167	7.37103	0.0216143	0.206986
Gpr84	1.1754	8.32123	13.9018	0.00387074	0.122685
Mcmbp	1.17518	7.14207	7.58464	0.0202084	0.202343
Ube2f	1.17432	6.4211	7.23906	0.0225423	0.21023
Snx10	1.1725	6.09196	8.38683	0.0158284	0.18501
Tm6sf1	1.17112	5.68663	11.4343	0.00691432	0.143665
Ssr3	1.16987	6.76651	13.3504	0.00438085	0.124692
Ogfrl1	1.16784	5.00801	7.12009	0.0234208	0.211464
D1Ertd622e	1.16746	5.20171	8.08971	0.0173019	0.191343
Nip7	1.16585	4.96251	6.72072	0.0266907	0.219166
Kif5b	1.16517	5.94322	9.39962	0.0118269	0.172273
Golga4	1.16461	4.42187	5.46502	0.0413237	0.262777
Son	1.16039	7.83327	13.7608	0.00399401	0.122685
Ktn1	1.16011	4.71054	5.86716	0.0357587	0.246807
Hnrnph2	1.15912	6.93957	13.6408	0.00410275	0.122685
Pcnp	1.15868	7.66318	9.20294	0.0124983	0.175637
Mier1	1.15533	5.49597	5.01688	0.0488315	0.279302
Milr1	1.15247	6.40325	11.8385	0.00625693	0.140348
Tcf7l2	1.15197	6.61432	8.86427	0.0137659	0.177065
Rhoq	1.14944	4.7106	5.90163	0.0353257	0.245681
Crebbp	1.14639	6.11007	8.55102	0.0150794	0.182718
Sp3	1.14631	5.23222	7.0372	0.0240575	0.211822
Ccl2	1.14581	8.23243	14.6177	0.00331096	0.12104
Dennd5a	1.14463	5.38289	5.08274	0.047629	0.277411
Rab27a	1.14453	6.26153	10.3087	0.00923604	0.156149
Ppp1cc	1.1441	5.31743	5.33745	0.0433071	0.266322
Kmt2e	1.14223	6.6754	11.3768	0.00701432	0.143665
Slc15a3	1.14116	5.52753	7.40802	0.0213625	0.206594
Utp11	1.14045	6.14751	8.57062	0.0149929	0.182468
Tnip1	1.13952	4.99105	5.33917	0.0432797	0.266322
Med1	1.13815	6.07676	9.71477	0.0108397	0.167489
Ifi30	1.13763	8.24501	14.2067	0.0036194	0.122685
Hist1h2ap	1.13609	6.38455	6.7495	0.0264372	0.219166
Zfp65	1.13523	4.89972	6.60045	0.0277825	0.219893
Slc39a1	1.13475	9.1857	20.7566	0.00102913	0.0907993
Maea	1.13456	5.46437	6.56884	0.0280785	0.219893
Tbc1d9b	1.13294	5.45657	6.96406	0.0246369	0.212933
Tm9sf3	1.13272	4.99403	5.72484	0.0376168	0.251651
Sec24c	1.13203	5.41627	6.67652	0.0270857	0.219166
Igtp	1.1268	6.51631	5.4905	0.040941	0.260923
Ptpn2	1.12537	5.35481	5.81809	0.0363864	0.248684
Hist1h2ao	1.12496	7.42458	6.19564	0.0318806	0.233051
Ces2b	1.12413	5.40011	8.10476	0.0172234	0.191201
Parp9	1.12354	5.46799	6.7946	0.0260458	0.218211
Sec23ip	1.12341	5.86148	5.35909	0.0429626	0.2663
Mettl2	1.12115	4.63465	5.54104	0.0401946	0.258877
Arid1a	1.11887	6.21303	6.36931	0.030038	0.226167
Arhgef40	1.11772	4.62994	5.96203	0.0345821	0.244121
Samd8	1.11728	5.18053	5.83912	0.0361158	0.248163
Hnrnpu	1.11537	6.52772	11.6649	0.00652957	0.142162
Stat2	1.11257	4.57183	5.3382	0.0432952	0.266322
Ifi204	1.11127	5.8963	8.76525	0.0141656	0.177919
Errfi1	1.1087	5.78469	8.1788	0.0168433	0.190034
Golph3	1.10751	4.78025	5.4429	0.0416596	0.263936
Usp18	1.10728	5.96725	6.51749	0.0285675	0.220871
Dennd4b	1.09732	4.8291	5.71006	0.0378165	0.251651
Selenot	1.09463	4.44457	5.46512	0.0413221	0.262777
D17H6S53E	1.09386	6.4626	10.671	0.00839823	0.151574
St3gal4	1.09294	5.30258	7.84394	0.018648	0.195133
Akap13	1.09286	6.25478	11.9844	0.00603845	0.138967
Spin1	1.09101	5.5152	5.3601	0.0429467	0.2663
Dclre1c	1.09054	6.15053	9.41993	0.0117601	0.172273
Cmpk1	1.09018	5.84344	8.45195	0.0155261	0.183221
Ifi207	1.08958	6.01858	11.0473	0.0076232	0.147258
Kcnk6	1.08936	5.12596	5.76004	0.0371464	0.250491
Gm39701	1.08925	4.61301	5.08711	0.0475506	0.277411
Gnaq	1.08915	5.79655	8.27398	0.0163694	0.188512
Bora	1.089	5.2047	6.56886	0.0280783	0.219893
Syncrip	1.08638	5.3048	7.57514	0.0202685	0.202625
Sec62	1.085	6.22828	11.7393	0.00641107	0.141323
Klhl9	1.08495	7.02943	7.9519	0.0180416	0.193502
Ppp1r15b	1.08495	5.26363	8.00786	0.0177367	0.192833
Slc23a2	1.08337	5.54235	5.96433	0.0345542	0.244121
Ywhag	1.0824	5.18723	6.57777	0.0279945	0.219893
Prpf40a	1.08225	5.58432	5.20021	0.0455729	0.271698
Kpnb1	1.08197	5.88694	9.17486	0.0125979	0.175637
Ppp6c	1.08186	5.78293	9.17467	0.0125986	0.175637
Rap1b	1.08151	7.90136	16.2791	0.00234618	0.109996
Wdr83	1.08109	5.32413	5.39099	0.0424609	0.265267
Atp2a2	1.08107	4.6683	5.4191	0.0420246	0.26464
Irf2	1.08009	6.169	9.13276	0.012749	0.175637
Polr2c	1.08	6.06206	7.11947	0.0234255	0.211464
Dnaja2	1.07613	5.51692	6.52783	0.0284682	0.220334
Zfp488	1.07456	6.79235	12.4961	0.00534109	0.133001
Ppp1r9a	1.07429	4.48916	5.07258	0.0478122	0.277507
Ldah	1.07293	5.42851	5.36816	0.0428192	0.266179
Tgs1	1.07155	5.18898	5.87857	0.0356146	0.246651
Mob4	1.06921	5.9592	8.96593	0.0133697	0.176766
Adam9	1.06538	4.94393	5.66316	0.0384587	0.253567
Pak1ip1	1.06217	5.59597	6.65471	0.0272833	0.219262
Crk	1.05918	4.94285	6.18389	0.0320103	0.233051
Tmod3	1.05766	6.27874	8.444	0.0155626	0.1834
Golt1b	1.05661	7.52993	13.8658	0.00390175	0.122685
Nr3c1	1.05618	6.25697	9.07677	0.0129534	0.175637
Txndc9	1.05607	5.96688	5.08379	0.0476102	0.277411
Tmed7	1.04978	5.2513	6.56982	0.0280693	0.219893
Atp6v1a	1.04706	5.79029	8.79422	0.0140472	0.177702
Cd47	1.04665	8.24368	11.5883	0.00665448	0.142191
Smc1a	1.04556	5.56008	6.6818	0.0270381	0.219166
Tbc1d22a	1.04497	5.60587	7.76423	0.0191116	0.196557
Nfkb1	1.04393	6.34109	11.0098	0.00769631	0.147258
Rela	1.04357	6.25462	5.68725	0.0381271	0.25235
Tubb6	1.03989	5.13653	5.5453	0.0401323	0.258877
Marcksl1	1.03911	6.69092	8.2127	0.0166726	0.190034
Adprh	1.03851	6.94551	7.80018	0.0189007	0.19587
Jmjd1c	1.03543	6.07316	9.09401	0.01289	0.175637
Snx13	1.03433	5.31275	5.67572	0.0382854	0.253007
Armcx3	1.03424	5.0518	5.4393	0.0417145	0.264089
Lrp10	1.03255	6.08165	5.93459	0.0349175	0.244879
Sp140	1.03132	5.4257	5.39517	0.0423956	0.265267
Foxn3	1.0301	7.57645	8.39725	0.0157796	0.184957
Arhgap27	1.0269	5.5604	6.35942	0.0301393	0.226335
Zdhhc20	1.02634	6.14201	9.09895	0.0128719	0.175637
Iqgap1	1.02451	6.41549	6.54189	0.0283339	0.22024
Morf4l1b	1.02313	5.07892	5.4002	0.0423172	0.265267
Med7	1.02256	6.76378	7.37865	0.0215621	0.206972
Ppp1r10	1.02042	6.4132	7.38644	0.021509	0.206873
Crkl	1.02019	4.95426	5.56616	0.0398297	0.258442
Pak2	1.01855	5.89278	8.88916	0.0136676	0.177018
Id2	1.01836	7.5388	11.3584	0.00704685	0.143665
Luc7l2	1.01686	5.33497	5.39511	0.0423965	0.265267
Cables1	1.0137	5.22576	5.17126	0.0460694	0.272765
Il17ra	1.01112	6.63142	7.83408	0.0187045	0.195176
Lsm14a	1.01108	5.11968	5.45027	0.0415472	0.263808
Cd164	1.01058	8.67234	10.0123	0.00999757	0.160563
Cd14	1.00969	10.5095	19.7795	0.00121801	0.0926015
Rhoh	1.00757	5.92657	8.79217	0.0140555	0.177702
Tnfaip8	1.00307	6.81228	11.397	0.00697896	0.143665
Canx	1.0024	9.55799	7.69035	0.0195538	0.198546
Rab8b	1.00196	6.96047	10.6124	0.00852726	0.152112
Ifitm3	1.00139	9.31096	15.4156	0.00279773	0.113001
Dab2	0.99972	7.38722	6.22935	0.0315124	0.232027
Zc3hav1	0.995196	7.33108	12.6349	0.00516899	0.131098
Hk2	0.994987	7.22348	7.83689	0.0186884	0.195176
Celf1	0.994734	5.35043	5.87738	0.0356296	0.246651
Nbdy	0.99459	5.28668	5.40031	0.0423155	0.265267
Scamp1	0.992057	5.97292	7.26303	0.0223702	0.21023
Tyms	0.990864	5.47326	6.44221	0.0293033	0.222981
Tlr2	0.989731	7.57509	8.70824	0.0144021	0.179837
Phyh	0.989579	6.40522	8.77133	0.0141406	0.177919
Actg1	0.985797	9.70573	19.6884	0.00123769	0.0929446
Slc12a9	0.980321	5.29564	5.68839	0.0381115	0.25235
Nras	0.977022	7.36062	11.9623	0.00607086	0.138967
Impact	0.976545	5.78702	5.03388	0.0485176	0.27862
Ifit3	0.97364	6.61746	7.28217	0.0222339	0.21023
Set	0.972975	8.71595	9.10314	0.0128566	0.175637
Wtap	0.972426	7.9492	7.98805	0.0178439	0.192833
Brd4	0.972422	6.79236	8.10618	0.017216	0.191201
Prcp	0.971593	6.18594	6.36064	0.0301268	0.226335
Elavl1	0.967819	5.32337	5.34675	0.0431587	0.266322
Cybb	0.965978	7.56656	12.1956	0.00573804	0.136932
Srsf3	0.965502	6.4071	9.40028	0.0118248	0.172273
Btf3	0.961067	7.04591	9.82473	0.0105188	0.164514
Srek1	0.960678	5.11631	5.44383	0.0416453	0.263936
4930512M02Rik	0.96032	6.59883	6.32653	0.0304795	0.227662
2022-03-07	0.956672	5.45101	5.84004	0.0361039	0.248163
Pag1	0.953165	5.36226	5.385	0.0425544	0.265494
Abca1	0.947375	6.25501	7.7899	0.0189607	0.196255
Zc3h11a	0.946721	6.25673	7.16467	0.0230868	0.211464
Rabgap1	0.945782	4.95422	5.18141	0.0458946	0.272633
Ssr1	0.944924	8.00891	10.3181	0.00921312	0.156149
Mafg	0.943491	5.72071	5.1495	0.0464469	0.273594
Tmed5	0.943345	6.794	6.66344	0.027204	0.219166
Nmrk1	0.941044	5.81074	5.0652	0.0479457	0.277906
Zfr	0.93919	5.79197	6.98218	0.0244918	0.212933
Mrpl32	0.938935	6.29906	6.77626	0.0262041	0.218211
Bloc1s2	0.938914	5.99872	5.29415	0.0440069	0.267561
Elp5	0.937742	5.94346	6.73653	0.0265511	0.219166
Ddx17	0.937434	5.58029	5.72086	0.0376704	0.251651
Pik3r1	0.934879	5.31291	5.60328	0.0392981	0.2572
Npc1	0.932044	5.77127	5.42776	0.0418912	0.264429
Cdkn1a	0.931947	6.91672	7.76102	0.0191305	0.196557
Pcbp1	0.931597	6.99352	8.75554	0.0142055	0.17816
Pigx	0.93026	6.39226	5.26469	0.0444908	0.268263
Crybb1	0.927447	7.6626	5.31069	0.043738	0.267561
Csnk1a1	0.926	6.92834	7.1254	0.0233807	0.211464
Rassf1	0.912728	5.90421	7.27166	0.0223087	0.21023
Pitpnc1	0.91198	6.76087	7.75366	0.0191741	0.196557
Flot1	0.910746	6.32529	6.18476	0.0320007	0.233051
Smox	0.908475	6.56606	7.75291	0.0191785	0.196557
Rbpj	0.906608	5.60071	6.47719	0.0289586	0.221899
Wasf2	0.902654	6.70113	9.15873	0.0126555	0.175637
Rab1a	0.898576	7.1708	9.93251	0.0102155	0.16222
Map4	0.8974	5.41544	5.36356	0.0428918	0.2663
Cept1	0.896822	7.13806	7.00027	0.024348	0.212398
Tpp2	0.896372	5.22458	4.9843	0.0494401	0.280744
Spint1	0.896055	6.72263	8.34506	0.0160261	0.185851
Usp21	0.895006	5.74608	6.83727	0.025682	0.216584
Eif3a	0.894867	6.19996	7.72929	0.0193192	0.197008
Cnbd2	0.892983	7.21156	8.56162	0.0150326	0.182468
Timmdc1	0.892236	5.95546	5.56265	0.0398804	0.258576
Sf3b6	0.891899	5.68347	5.15663	0.0463229	0.273594
Pgs1	0.89186	5.62351	5.7127	0.0377806	0.251651
Gna13	0.891103	6.03216	6.89844	0.0251712	0.214743
Mrpl30	0.889931	6.74443	5.30324	0.0438588	0.267561
Ccar1	0.889122	5.38378	4.98253	0.0494735	0.280744
H2afy	0.88864	6.74113	9.569	0.0112834	0.171006
Ube2d2a	0.887262	6.71974	7.89081	0.0183817	0.194496
Strap	0.887028	5.68244	5.24055	0.0448922	0.26951
Irgm1	0.885859	6.7911	6.66107	0.0272255	0.219166
Pnp	0.88176	7.31727	10.2813	0.00930347	0.156149
Ccnl1	0.876214	7.05742	8.53593	0.0151464	0.182896
Phf20	0.874006	5.20954	5.09073	0.0474856	0.277411
Ssh2	0.873287	7.18259	7.8992	0.0183345	0.194496
Psma6	0.872954	7.47212	9.07154	0.0129727	0.175637
Slc38a2	0.872405	5.98494	6.35384	0.0301967	0.226568
Grk4	0.87119	5.89184	5.95303	0.0346917	0.244288
Pik3cd	0.87074	5.75096	5.78846	0.0367719	0.249494
Ube2h	0.87027	6.61971	8.92058	0.0135447	0.176949
Mcl1	0.869906	6.96498	9.77676	0.0106574	0.165865
Nsd3	0.865073	6.54344	6.45758	0.0291513	0.22222
Llph	0.864731	5.85069	5.00579	0.0490377	0.279922
Slc31a1	0.862105	5.8989	6.09858	0.0329706	0.236774
Lcp2	0.861997	7.75225	11.4467	0.00689295	0.143665
Cd53	0.861344	9.97906	10.5326	0.00870704	0.152884
Bcl2a1a	0.861082	6.74278	8.03606	0.0175854	0.192678
Trex1	0.858443	8.49179	8.88557	0.0136818	0.177018
Exosc2	0.853615	5.85669	6.10717	0.0328724	0.23672
Pcbp2	0.849973	6.68314	6.60859	0.027707	0.219893
Rnf34	0.84651	6.17627	5.83276	0.0361973	0.248163
Efcab14	0.846053	5.78625	5.8336	0.0361865	0.248163
Rsl24d1	0.845763	6.43485	6.29111	0.0308512	0.228485
Plk2	0.845713	5.76551	5.30857	0.0437723	0.267561
Plek	0.84372	8.25782	12.7871	0.00498792	0.130247
Rbm25	0.843379	6.32482	5.14442	0.0465356	0.273653
Ngdn	0.841898	6.29016	6.53177	0.0284305	0.22024
Tgfbr2	0.838999	7.30487	7.99331	0.0178154	0.192833
Tax1bp1	0.838261	6.95397	8.56834	0.0150029	0.182468
Csde1	0.836383	7.23459	10.0118	0.00999901	0.160563
Rtp4	0.836177	6.83518	7.97557	0.0179119	0.192833
Pde3b	0.83586	6.02199	5.89676	0.0353865	0.24576
Atxn7l3b	0.835251	6.22316	4.95599	0.0499767	0.282653
Jak1	0.832233	6.82164	7.58465	0.0202083	0.202343
Eif2s2	0.827717	6.4998	7.81816	0.0187964	0.195496
Gramd1a	0.825931	6.33994	6.76034	0.0263425	0.218867
Gnai3	0.824385	6.15787	5.08295	0.0476253	0.277411
Eif3e	0.823626	6.59137	5.04618	0.048292	0.27862
Dnttip2	0.820511	6.26982	6.57283	0.028041	0.219893
Klf13	0.819386	7.83092	5.15538	0.0463446	0.273594
U2af1	0.816969	6.79466	7.01534	0.0242289	0.212398
Lilrb4a	0.811759	8.01403	8.86979	0.013744	0.177065
Sh2b3	0.810302	6.10666	6.13092	0.0326025	0.235764
Rnps1	0.807737	6.79508	4.95923	0.0499149	0.282489
Ccl3	0.805742	9.02557	6.46817	0.029047	0.221899
Metap2	0.802311	6.51437	6.37696	0.0299599	0.225975
D17H6S56E-5	0.80177	6.96114	7.21347	0.0227278	0.210631
Vapa	0.789333	8.48418	7.01128	0.0242609	0.212398
Tmed9	0.78283	6.42577	6.32735	0.030471	0.227662
Tmem173	0.781877	8.53026	9.5014	0.0114966	0.171006
Ifi35	0.780684	6.69108	5.77615	0.0369336	0.249643
Ypel5	0.778618	6.77347	7.4911	0.0208099	0.205492
Ddx3x	0.776865	6.55304	5.51276	0.0406101	0.25959
Irf1	0.773336	6.74759	5.1341	0.0467163	0.274514
Cct6a	0.768801	6.20178	5.94011	0.0348498	0.244603
Prkab1	0.766492	6.55278	6.87945	0.0253284	0.215442
Atp6v0a1	0.765104	5.81886	5.02592	0.0486643	0.279089
Gm46894	0.7642	10.3658	8.45862	0.0154955	0.183221
Snx2	0.751461	7.70596	5.49935	0.040809	0.260275
Peli1	0.746167	7.16743	6.1015	0.0329371	0.236774
Xbp1	0.741145	8.18711	7.27689	0.0222714	0.21023
Rsrc2	0.740813	6.42285	5.39205	0.0424442	0.265267
Kctd12	0.723733	7.24324	5.53668	0.0402583	0.258877
Ccdc82	0.717979	6.20913	5.02139	0.0487481	0.27926
Tubb5	0.711915	10.1214	7.38369	0.0215277	0.206873
Ube2n	0.701103	7.35723	7.26999	0.0223205	0.21023
Actr3	0.695988	8.08549	8.96936	0.0133566	0.176766
Fyb	0.689708	8.21942	6.74996	0.0264331	0.219166
Ctnnb1	0.689206	6.52159	5.55473	0.0399952	0.258877
Rrbp1	0.682837	7.67198	5.92421	0.0350454	0.244976
Tra2b	0.681793	7.74638	5.3405	0.0432585	0.266322
Eif5	0.675376	7.19855	6.9106	0.0250711	0.214704
Lrrfip1	0.672079	6.43355	5.01191	0.0489238	0.27949
Hck	0.663476	7.85323	7.46111	0.0210074	0.205948
Ptprc	0.658837	7.89823	7.98215	0.017876	0.192833
Pabpc1	0.655044	7.81406	5.23727	0.0449472	0.269631
Dstn	0.647048	7.4962	5.57964	0.0396357	0.258442
Slc7a8	0.646951	7.23377	5.48076	0.0410867	0.261657
Fcf1	0.645553	7.10235	5.0637	0.0479728	0.277906
Gnb1	0.644109	9.14795	6.72018	0.0266954	0.219166
Tpm3	0.636921	9.87709	7.9389	0.0181133	0.193546
Itgam	0.630441	8.13346	6.78749	0.0261071	0.218211
Hsp90ab1	0.609936	9.16239	7.43504	0.0211809	0.206076
Arpc4	0.604091	8.61191	7.14068	0.0232658	0.211464
Rab3il1	0.603948	8.90346	5.5438	0.0401543	0.258877
Ube2d3	0.59042	7.76411	5.01762	0.0488179	0.279302
Tmem254c	-6.85462	4.19519	40.6156	0.000206969	0.0772613
Cd300lb	-6.49691	4.83916	65.3213	1.02882e-05	0.023939
Vtn	-5.84955	3.81586	14.4948	0.00339976	0.121828
Htra3	-4.14479	3.86118	22.233	0.000806092	0.0845403
Ankrd37	-3.99286	3.96766	28.6804	0.000313187	0.077671
Lypla2	-3.9928	4.27359	15.7081	0.0026339	0.111287
Hepacam2	-3.92579	3.56889	10.2905	0.00928075	0.156149
Sorbs3	-3.82426	3.56749	13.672	0.00407409	0.122685
Flot2	-3.65838	4.34071	19.6472	0.00124669	0.0929446
Dnal4	-3.4976	4.38003	18.2038	0.00161874	0.0979337
Alkbh4	-3.47057	3.63422	7.09094	0.0236423	0.211464
Slc25a38	-3.42891	4.94113	19.4182	0.00129826	0.0929446
Slc26a11	-3.41649	3.43528	9.06176	0.0130088	0.175637
Enpp2	-3.33417	5.94573	5.72338	0.0376364	0.251651
Cxcr6	-3.30601	5.99886	16.4723	0.00225744	0.108874
Vcpkmt	-3.30532	3.84949	17.3279	0.00191	0.101141
Tspan17	-3.26128	3.70022	13.0674	0.00467394	0.126603
Cldn5	-3.17422	5.35925	5.61233	0.0391699	0.257073
Sat2	-3.12468	3.58879	7.16026	0.0231196	0.211464
Xcl1	-3.11165	4.24333	10.7261	0.00827891	0.150771
Phykpl	-3.09507	3.68326	9.43794	0.0117012	0.172273
Ptprcap	-3.07709	5.14663	29.8134	0.000269798	0.0772613
Atp1b2	-3.06006	3.32988	12.2274	0.00569439	0.136269
Gimap7	-3.02203	4.42488	7.71854	0.0193836	0.197304
Racgap1	-2.98916	3.43808	14.8496	0.00315088	0.117183
Osgin1	-2.98831	3.65032	6.60145	0.0277732	0.219893
Tmem120b	-2.96862	3.56101	15.1	0.0029884	0.116169
S1pr2	-2.90355	3.86325	8.03222	0.0176059	0.192678
Wdr91	-2.87866	4.07068	17.7663	0.00175699	0.101141
Ankrd13d	-2.87647	3.53652	15.5029	0.00274754	0.112939
Igflr1	-2.87445	4.07491	9.31206	0.0121203	0.174415
Zkscan14	-2.87394	4.39135	5.76144	0.0371278	0.250491
Spata2l	-2.86752	4.05484	9.97262	0.0101053	0.161365
Kdelr1	-2.85101	4.19296	12.3913	0.00547564	0.134021
Mrps11	-2.85045	5.69676	31.1361	0.00022793	0.0772613
Kcnj2	-2.82832	3.35273	15.0408	0.00302587	0.11669
Aspscr1	-2.7984	5.06293	13.5799	0.00415921	0.122685
Slc2a3	-2.77351	4.31617	11.6193	0.00660349	0.142182
Fxyd1	-2.74771	4.59753	7.17407	0.0230172	0.211464
Tcim	-2.74662	4.43125	13.0286	0.00471597	0.126609
Mt3	-2.74525	4.58455	6.61135	0.0276814	0.219893
Fblim1	-2.73555	4.40745	23.0282	0.000710127	0.0845403
Tspyl3	-2.72893	3.55583	7.78466	0.0189914	0.196336
Pex11a	-2.72348	3.40641	13.4107	0.00432121	0.124159
Igfbp2	-2.72233	4.40605	7.0363	0.0240646	0.211822
Rtn4ip1	-2.70512	3.31059	8.96063	0.01339	0.176766
Dpp3	-2.69075	5.19971	11.5576	0.00670526	0.142191
Fbxw5	-2.68352	5.09284	22.712	0.000746548	0.0845403
Fbxl12	-2.66542	4.69528	12.181	0.0057582	0.137032
Elac2	-2.64778	3.64303	10.1392	0.00966256	0.158632
Slc19a1	-2.6417	4.51085	8.17653	0.0168548	0.190034
Dgcr6	-2.61896	5.03109	27.8037	0.000352594	0.077671
Xylt2	-2.61538	3.54177	6.62515	0.027554	0.219893
Mcm7	-2.6068	3.94096	13.6792	0.00406755	0.122685
Nucb1	-2.60017	7.51008	37.535	0.000108299	0.0772613
Shmt2	-2.59869	4.64293	16.7155	0.00215149	0.106544
Abhd14b	-2.57732	3.87691	8.51063	0.0152596	0.182896
Engase	-2.5766	3.68774	9.10048	0.0128663	0.175637
Bnip1	-2.57532	4.46155	8.05382	0.0174909	0.19248
Atp1a3	-2.54075	4.67759	11.6577	0.00654116	0.142162
Zdhhc9	-2.51493	3.71804	8.50106	0.0153027	0.183099
Tmco6	-2.49238	3.76101	8.04445	0.0175407	0.192678
Pcca	-2.49163	4.04592	15.6445	0.0026685	0.111287
Slc39a4	-2.48479	4.03939	8.90814	0.0135932	0.177018
Tuba4a	-2.48414	4.41953	9.04197	0.0130823	0.175637
Crip2	-2.48338	4.82279	5.65757	0.0385361	0.253883
Gamt	-2.47377	4.69197	16.0752	0.00244437	0.111287
Ecm1	-2.47338	4.92836	11.0183	0.00767982	0.147258
Chchd10	-2.42905	4.52228	6.96698	0.0246134	0.212933
Pomt1	-2.42482	4.50496	9.52192	0.0114314	0.171006
Abhd4	-2.4069	5.69621	22.4071	0.000783815	0.0845403
Mcrip2	-2.40596	4.76995	8.63527	0.0147118	0.18215
Baiap2	-2.3649	3.86752	7	0.0243501	0.212398
2022-09-04	-2.31453	4.37212	8.74884	0.0142332	0.178246
Arsa	-2.31395	4.20644	8.19966	0.016738	0.190034
Map4k1	-2.31226	3.89791	9.25496	0.0123164	0.175637
Nudt8	-2.31217	3.92877	13.0847	0.00465536	0.126564
Rita1	-2.29206	3.70289	6.86637	0.0254375	0.216155
Ms4a4b	-2.29026	6.29149	22.0697	0.000827686	0.0845403
Flt3l	-2.29007	4.0592	6.41738	0.0295511	0.224283
Zfp385a	-2.27977	4.66714	15.8422	0.00256268	0.111287
Pold2	-2.27689	5.05464	8.93431	0.0134915	0.176766
Men1	-2.26453	4.53873	16.0827	0.00244064	0.111287
Fzr1	-2.25783	5.2286	19.8767	0.00119746	0.0926015
Nrbp1	-2.24958	6.12708	18.4811	0.00153786	0.0960108
Rsph3a	-2.2441	4.52623	8.45453	0.0155143	0.183221
Slc25a19	-2.23342	4.61461	12.7555	0.00502492	0.130815
Mtrf1	-2.22241	4.06236	5.90678	0.0352615	0.245681
Lenep	-2.21974	3.40031	6.19068	0.0319354	0.233051
Gimap3	-2.20529	5.56883	11.5879	0.00665513	0.142191
Ppp1r15a	-2.19807	8.42557	56.0068	2.01694e-05	0.0247537
1810043G02Rik	-2.19498	5.33405	26.2983	0.000435114	0.081005
Fancc	-2.19454	3.31402	5.15784	0.0463018	0.273594
Samd1	-2.18567	3.40071	6.38374	0.0298908	0.225652
Rpp25l	-2.18198	5.88525	14.4977	0.00339762	0.121828
Ctsw	-2.17781	4.99096	10.0768	0.00982569	0.160057
Ccdc130	-2.1658	4.91276	9.14238	0.0127143	0.175637
Tnfsf13	-2.16113	4.32322	7.8011	0.0188954	0.19587
Mapkapk3	-2.15776	4.99443	19.4629	0.00128799	0.0929446
Slc1a5	-2.15219	5.07615	13.1386	0.00459803	0.126564
Zbtb8a	-2.14712	3.64698	6.02391	0.0338402	0.240862
Phgdh	-2.14681	7.14512	22.4442	0.00077916	0.0845403
Usp5	-2.14547	4.99133	10.1693	0.00958524	0.158511
Acaa2	-2.13262	5.66485	8.94283	0.0134585	0.176766
Rfc5	-2.12822	4.67389	12.1213	0.00584167	0.137495
Parvg	-2.11771	6.98449	20.0216	0.00116758	0.0924263
Ankrd54	-2.1138	3.84296	7.01656	0.0242193	0.212398
Arfgap1	-2.11372	4.87687	12.0259	0.00597791	0.138967
H2-Oa	-2.10186	6.22415	11.484	0.00682904	0.143665
Gimap4	-2.09881	5.18871	12.3399	0.00554318	0.135288
Gtf2h4	-2.09786	3.47627	7.24311	0.0225132	0.21023
Zswim1	-2.09283	3.60913	6.89091	0.0252334	0.215059
Tbc1d7	-2.08835	4.41472	14.2753	0.00356557	0.122685
4930522L14Rik	-2.08695	4.5247	9.01921	0.0131676	0.176204
Mrpl44	-2.07664	4.8476	15.7204	0.00262731	0.111287
Cd209b	-2.07495	4.94407	6.47513	0.0289788	0.221899
Panx1	-2.07454	3.91856	7.46576	0.0209766	0.205948
Prrg2	-2.07338	4.73843	13.642	0.00410158	0.122685
Adck1	-2.07314	4.92546	15.439	0.00278413	0.113001
Tubg1	-2.06383	5.38102	7.10965	0.0234998	0.211464
Ints10	-2.0607	4.83566	12.287	0.00561367	0.135851
Dok2	-2.05202	4.51898	6.2945	0.0308154	0.228417
Pmf1	-2.03268	5.46244	13.1139	0.00462422	0.126564
Cnpy3	-2.02626	6.18899	30.5194	0.000246402	0.0772613
Spout1	-2.01719	4.80281	13.9392	0.00383881	0.122685
Sugp1	-2.0039	5.05143	8.10408	0.0172269	0.191201
Arl11	-2.00239	5.95084	18.4461	0.0015478	0.0960108
Serpinb8	-1.99844	3.92731	5.30576	0.0438178	0.267561
Slc35c1	-1.99571	5.33051	8.09996	0.0172484	0.191201
Hsd11b1	-1.98658	5.17618	10.0819	0.00981214	0.160057
Nans	-1.98474	5.65228	22.3358	0.000792849	0.0845403
Gnptg	-1.97376	6.45363	18.4345	0.0015511	0.0960108
Rbm38	-1.96375	4.19924	7.89995	0.0183303	0.194496
Gata3	-1.95719	4.14204	8.3141	0.0161746	0.18702
Nhlrc3	-1.94266	4.04669	12.2451	0.00567035	0.136179
Bckdhb	-1.94192	4.32237	7.24209	0.0225205	0.21023
Fkbp1b	-1.93942	3.87258	5.62261	0.0390246	0.256708
Sertad3	-1.93787	4.55685	5.71112	0.0378021	0.251651
Ly9	-1.9352	6.52804	14.3966	0.00347275	0.122685
Pepd	-1.93219	7.01976	23.3448	0.000675779	0.0845403
Lbx2	-1.93209	3.88331	6.20059	0.0318263	0.232896
Mtif3	-1.93047	5.14897	6.66066	0.0272293	0.219166
Nt5c3b	-1.92231	4.92121	6.1711	0.032152	0.233429
Rab40c	-1.91501	3.86658	6.20892	0.031735	0.232566
Zfp707	-1.91006	4.09247	6.64345	0.027386	0.219668
Pde4a	-1.9094	3.8448	8.51025	0.0152613	0.182896
Ankrd39	-1.90885	4.52797	6.53955	0.0283562	0.22024
S100pbp	-1.88436	3.38816	8.48622	0.0153698	0.183221
Plscr3	-1.88295	5.29367	13.6387	0.00410467	0.122685
Pdia5	-1.88243	4.94936	7.86764	0.0185127	0.194528
Cog1	-1.87692	3.84525	10.1657	0.00959441	0.158511
Coq9	-1.87673	5.36271	18.8389	0.00144057	0.0960108
Htra2	-1.87307	6.18155	24.9979	0.000525675	0.0845403
Hdac10	-1.87162	3.63855	9.39766	0.0118334	0.172273
Rnase6	-1.86936	6.31513	17.7284	0.00176962	0.101141
Nkg7	-1.86846	7.52201	15.7967	0.0025866	0.111287
Thap3	-1.86839	6.02151	14.0058	0.00378267	0.122685
Snrpb	-1.85973	7.96416	24.5249	0.000564123	0.0845403
Hdac11	-1.85804	3.55398	5.32963	0.0434325	0.266641
Klrd1	-1.85545	4.25923	11.1931	0.0073463	0.144417
Mavs	-1.84992	5.61492	7.69453	0.0195285	0.198543
Ormdl1	-1.8349	5.13647	11.6521	0.00655028	0.142162
Siglecf	-1.8338	5.27295	13.7403	0.00401231	0.122685
Gm46156	-1.82108	4.36506	9.38013	0.0118915	0.172463
Cdk10	-1.81908	5.13295	12.04	0.00595751	0.138967
Cd3g	-1.81692	5.98989	13.6134	0.00412806	0.122685
Dglucy	-1.80996	5.47845	6.63864	0.0274301	0.219668
Haus8	-1.80598	4.83121	8.61295	0.0148081	0.182434
Arhgap19	-1.80262	4.66608	5.78224	0.0368535	0.249494
St14	-1.79744	4.45086	6.97493	0.0245497	0.212933
Mettl26	-1.79087	4.34268	10.6207	0.00850892	0.152112
Apeh	-1.79033	5.35835	11.9723	0.00605612	0.138967
Tmem43	-1.78659	5.29846	13.9821	0.00380256	0.122685
AI467606	-1.78296	6.23342	28.2005	0.000334061	0.077671
Tor2a	-1.78118	6.01744	10.5918	0.00857326	0.152175
Arl16	-1.78102	3.9282	5.69706	0.0379931	0.252306
Jpt2	-1.77921	4.97005	12.4278	0.00542845	0.134011
Skap1	-1.77917	4.21124	8.51469	0.0152414	0.182896
Miip	-1.77855	5.23566	12.1501	0.00580125	0.137296
Cd2	-1.77845	5.39634	15.8511	0.00255806	0.111287
Zfp846	-1.77684	3.60862	8.1855	0.0168093	0.190034
Cd3e	-1.77512	5.10855	8.34202	0.0160406	0.185851
Pomk	-1.77365	4.96463	11.3089	0.00713492	0.14399
Coq6	-1.77278	4.21558	5.40546	0.0422356	0.265267
Galm	-1.77032	4.9609	10.4898	0.00880527	0.15313
Slc50a1	-1.76879	6.58096	7.87877	0.0184496	0.194528
Adi1	-1.76776	5.73384	12.3076	0.00558612	0.135851
Lat	-1.76665	4.71297	12.3963	0.00546922	0.134021
Nsmf	-1.76179	3.74689	7.16418	0.0230905	0.211464
Fut10	-1.76108	3.40923	5.17983	0.0459218	0.272633
Pot1a	-1.7606	4.53662	11.1751	0.00737969	0.144417
Cox18	-1.75683	3.55873	8.10657	0.017214	0.191201
Mri1	-1.7565	4.07566	8.94869	0.0134359	0.176766
Apbb3	-1.75349	4.0716	7.41456	0.0213184	0.206594
Ubl7	-1.74961	6.28248	12.6915	0.00510075	0.130902
H2-Ob	-1.74209	6.28396	17.5432	0.00183292	0.101141
Slc2a8	-1.74114	5.75219	6.22879	0.0315185	0.232027
Mfsd10	-1.73815	5.25636	13.2565	0.00447556	0.124836
Pithd1	-1.73383	6.00313	10.7077	0.00831867	0.150771
Ilvbl	-1.72888	5.85777	18.3453	0.00157683	0.0967613
3110082I17Rik	-1.72807	4.41164	9.49247	0.0115251	0.171006
Inka1	-1.71961	8.10238	16.2332	0.00236783	0.109996
Plcd1	-1.71746	3.66784	5.56863	0.0397941	0.258442
Vmac	-1.71385	4.49784	7.74167	0.0192453	0.196769
Stard3	-1.70858	6.17824	16.9673	0.00204797	0.105354
Zfand2b	-1.70283	5.65057	7.06713	0.0238252	0.211464
Sf3b4	-1.69594	6.01484	10.4903	0.00880424	0.15313
Zc3h3	-1.6955	3.46358	6.47111	0.0290181	0.221899
Mob3a	-1.68606	6.40069	9.21375	0.0124602	0.175637
Necap2	-1.68289	7.76832	20.2885	0.00111487	0.0924263
Coq8a	-1.67886	4.26108	6.55033	0.0282536	0.22024
Ccm2	-1.6751	6.48242	22.4192	0.000782301	0.0845403
Chmp6	-1.66811	5.62658	6.77526	0.0262128	0.218211
Cnn2	-1.66588	6.48497	5.18591	0.0458174	0.272633
Rfwd3	-1.66186	4.56106	9.92004	0.01025	0.16244
Mrps30	-1.65901	5.15846	6.77018	0.0262569	0.218367
Gas8	-1.64667	4.00693	6.85581	0.0255259	0.216429
Ccny	-1.6418	4.00454	5.28062	0.0442283	0.267987
Zfp956	-1.64065	3.99879	5.3169	0.0436374	0.267396
Txndc5	-1.63758	5.48796	10.4567	0.00888216	0.153844
Mindy1	-1.63643	4.24281	7.50103	0.020745	0.205087
Sfxn3	-1.63578	5.75808	10.9278	0.0078595	0.148398
Dtd1	-1.62786	4.63125	6.67574	0.0270928	0.219166
Hgsnat	-1.62574	6.84766	15.7945	0.00258776	0.111287
Stx17	-1.62159	3.85321	7.59245	0.0201591	0.202343
Dhx57	-1.61982	4.11821	6.33668	0.0303741	0.227501
Spg21	-1.61969	7.03897	29.8518	0.000268459	0.0772613
Nr4a1	-1.61773	7.11644	22.2121	0.000808826	0.0845403
P3h2	-1.61517	4.71023	6.2158	0.0316598	0.23247
Akt1s1	-1.614	5.21701	7.45354	0.0210576	0.205948
Rad23a	-1.61264	6.09374	11.3793	0.00701005	0.143665
Upk1b	-1.59915	7.96885	13.7371	0.00401518	0.122685
Tk1	-1.59695	3.63518	5.51621	0.0405592	0.25959
Scamp3	-1.58751	7.26625	5.90705	0.0352582	0.245681
Dus2	-1.58743	4.51269	9.93971	0.0101956	0.162204
Pgp	-1.58614	5.59394	14.571	0.0033444	0.121745
Recql5	-1.58287	3.31407	5.20684	0.0454602	0.271214
Pdlim7	-1.57938	4.67449	6.69491	0.0269206	0.219166
Cd8b1	-1.57805	4.9694	11.2232	0.00729065	0.144078
Slc35a4	-1.56461	6.81448	20.618	0.00105366	0.0911414
Cxcr3	-1.56306	5.29556	11.3602	0.00704354	0.143665
Ddx59	-1.56074	4.41024	5.61953	0.039068	0.256797
Eftud2	-1.55396	4.87517	8.69528	0.0144565	0.180255
Nme6	-1.55268	5.0091	8.99465	0.0132603	0.176619
Abcd1	-1.54843	5.97768	17.9557	0.00169545	0.100453
Spry1	-1.54755	3.85816	5.22946	0.0450782	0.269872
Limd2	-1.54547	8.27378	19.4831	0.00128339	0.0929446
1700010I14Rik	-1.54348	4.05862	5.07874	0.047701	0.277479
Ssh3	-1.53856	3.94498	6.13397	0.032568	0.235764
Zfp566	-1.53826	3.81169	5.03416	0.0485124	0.27862
Eva1b	-1.53763	4.39481	4.99242	0.0492877	0.280744
Polg2	-1.53597	4.18651	7.03941	0.0240402	0.211822
Kcnip3	-1.53401	4.93437	6.92854	0.0249244	0.21434
Nup85	-1.52616	5.22981	10.4045	0.00900515	0.154653
BC049352	-1.52529	4.56444	7.07121	0.0237938	0.211464
Nanp	-1.52332	4.47382	4.96837	0.0497411	0.282063
Gpr180	-1.52006	5.16265	10.9797	0.00775578	0.147411
Polrmt	-1.51797	3.43873	5.02078	0.0487592	0.27926
Tstd3	-1.51528	3.93411	5.6718	0.0383394	0.25317
Adssl1	-1.51295	6.1861	8.61851	0.014784	0.182434
Tap2	-1.51175	6.14822	11.6466	0.00655915	0.142162
Cln8	-1.50927	5.8821	15.7142	0.00263064	0.111287
Ttll1	-1.50427	4.62771	6.54469	0.0283073	0.22024
Ctps2	-1.50263	5.74865	6.96932	0.0245946	0.212933
Hps5	-1.5022	4.62663	6.63798	0.0274361	0.219668
Exosc5	-1.50079	6.40072	5.25134	0.0447122	0.269187
Sirpb1a	-1.50071	4.92533	5.83563	0.0361604	0.248163
Htatip2	-1.49908	4.05263	5.97991	0.0343657	0.243393
Dus1l	-1.49428	5.45225	9.0948	0.0128871	0.175637
Narfl	-1.49118	5.09492	10.1296	0.00968751	0.158632
Arhgef3	-1.48893	5.21008	6.53366	0.0284125	0.22024
A230050P20Rik	-1.48852	4.70758	5.24327	0.0448467	0.269425
Coq10a	-1.48437	3.78146	5.08322	0.0476203	0.277411
Nedd9	-1.48303	4.53694	5.18021	0.0459153	0.272633
Arl2	-1.47781	6.07659	11.2206	0.00729531	0.144078
Rgs3	-1.47762	5.68689	12.5068	0.00532768	0.133001
Tubgcp4	-1.46798	4.03093	5.36931	0.042801	0.266179
Il11ra1	-1.46728	5.65005	5.10076	0.0473063	0.277411
Evi2b	-1.46712	5.1742	5.68827	0.0381131	0.25235
Ash2l	-1.4666	5.43639	6.98588	0.0244622	0.212923
Gltp	-1.4643	8.48086	31.1703	0.000226955	0.0772613
Ppp1r35	-1.46278	5.01297	6.78404	0.0261368	0.218211
Galns	-1.46255	4.89398	6.12212	0.0327022	0.235889
Rnf187	-1.4625	6.61248	18.5309	0.00152385	0.0960108
Bin3	-1.46052	6.04473	8.2373	0.0165501	0.189576
Stk11ip	-1.45692	4.34045	5.60907	0.039216	0.257179
Tpra1	-1.45489	6.29558	14.4636	0.00342273	0.122011
Rgs1	-1.45422	7.34935	21.509	0.000907308	0.0847248
Cabin1	-1.45388	5.32161	7.89408	0.0183633	0.194496
Dtx3	-1.45301	5.22044	9.15582	0.012666	0.175637
Arntl	-1.45101	4.0199	5.71474	0.0377531	0.251651
Jchain	-1.44101	7.27158	7.93325	0.0181446	0.19364
Ppp5c	-1.43724	5.73826	8.96064	0.01339	0.176766
Trpv2	-1.42727	5.67573	9.10849	0.0128371	0.175637
Cd7	-1.42621	4.91825	4.9646	0.0498128	0.282097
Chchd4	-1.42035	5.16147	7.3974	0.0214344	0.20667
Lrch4	-1.4198	7.04636	13.2856	0.00444593	0.124836
Terf1	-1.41954	4.50193	6.11942	0.0327328	0.235912
Rbm10	-1.41537	4.11452	6.46706	0.0290579	0.221899
Fam107b	-1.41439	5.30685	10.5126	0.00875286	0.152884
Stoml1	-1.39893	5.81498	8.79401	0.0140481	0.177702
Brms1	-1.39775	6.07493	13.1798	0.00455479	0.126564
Tmem106c	-1.39645	6.29046	10.6389	0.00846868	0.152112
Sirt2	-1.39431	7.68918	7.44821	0.021093	0.205948
Qdpr	-1.38891	6.56351	9.39229	0.0118511	0.172273
Fam98c	-1.38692	4.38673	5.69796	0.0379809	0.252306
Arhgap18	-1.38683	4.48191	5.09279	0.0474487	0.277411
Zfpl1	-1.38522	6.63672	8.17202	0.0168776	0.190034
Tmub2	-1.38386	5.82476	9.24049	0.0123666	0.175637
Sh3bp1	-1.38166	5.2332	8.88829	0.013671	0.177018
Cdipt	-1.37998	6.76328	7.94444	0.0180827	0.193546
Babam1	-1.37941	5.77086	6.4942	0.0287927	0.221432
Klc4	-1.37878	5.3706	11.9438	0.0060983	0.138967
Pde6d	-1.37748	5.58244	11.3543	0.00705401	0.143665
Gne	-1.36915	3.84836	6.47471	0.0289829	0.221899
Cracr2b	-1.36855	5.21021	5.57489	0.0397039	0.258442
Parp11	-1.3684	3.85315	5.08617	0.0475674	0.277411
Camkmt	-1.36806	4.46482	7.54101	0.0204863	0.203937
Tnfsf8	-1.36581	3.97026	6.72643	0.0266401	0.219166
Hscb	-1.36491	5.11831	9.44557	0.0116764	0.172273
Gmppa	-1.3637	5.51833	8.29162	0.0162834	0.188025
Gsn	-1.36201	6.17233	4.99649	0.0492114	0.280727
Arrdc1	-1.3604	6.85309	5.36164	0.0429223	0.2663
Clasrp	-1.36009	4.18417	5.80103	0.0366078	0.249008
Oaz2	-1.35834	5.67791	7.65782	0.0197525	0.199425
Nsun3	-1.35235	4.07996	5.37867	0.0426538	0.265921
Ufd1	-1.34908	5.94143	5.69633	0.0380031	0.252306
Tars2	-1.34868	5.35709	6.22259	0.0315859	0.232125
Psmf1	-1.34522	5.35552	7.23813	0.0225491	0.21023
Tmem160	-1.34145	6.61756	13.0435	0.0046998	0.126603
Rnf166	-1.34127	5.92711	8.39443	0.0157928	0.184957
Stub1	-1.33978	6.99124	19.2018	0.00134934	0.0952461
Cd2bp2	-1.33575	4.68145	4.9664	0.0497786	0.28209
Arl4a	-1.32822	4.16463	6.95405	0.0247175	0.213227
Prmt5	-1.32818	4.99075	5.15322	0.0463822	0.273594
Haus4	-1.3232	4.73019	7.06052	0.0238762	0.211464
Ptdss1	-1.32114	5.18498	7.1106	0.0234926	0.211464
Rex1bd	-1.31738	6.22594	15.7906	0.00258979	0.111287
Fcgrt	-1.31734	7.71564	5.78354	0.0368364	0.249494
Chst12	-1.31507	6.72484	11.904	0.00615772	0.138995
Ppp2r1b	-1.31132	5.0799	8.05245	0.0174982	0.19248
Bcat2	-1.30986	5.48868	8.28044	0.0163379	0.188401
Pfkfb4	-1.30848	6.14288	11.8996	0.00616427	0.138995
Mapre2	-1.3071	6.41083	13.9056	0.00386744	0.122685
Psmd8	-1.30364	6.69913	12.5171	0.00531465	0.133001
Tbc1d17	-1.30102	6.0678	8.79417	0.0140474	0.177702
Atf3	-1.29725	7.99765	21.714	0.000877184	0.0846729
Ctsa	-1.29513	10.3514	23.8084	0.000629	0.0845403
Gimap1	-1.29089	6.00247	9.26127	0.0122945	0.175637
Gba	-1.28967	7.71522	7.89053	0.0183833	0.194496
Gnpat	-1.28778	4.95589	5.92665	0.0350153	0.244965
Ndufaf2	-1.28269	4.89245	6.74221	0.0265011	0.219166
Hist2h2aa1	-1.27694	6.26103	5.1494	0.0464487	0.273594
Ptgds	-1.27295	5.80224	6.09216	0.0330444	0.236774
Aldoa	-1.27273	9.95045	20.1098	0.00114983	0.0924263
Pld3	-1.2718	8.69328	5.26433	0.0444968	0.268263
Zbtb14	-1.27154	4.7102	5.50047	0.0407923	0.260275
Slc25a45	-1.27146	6.99442	7.25223	0.0224476	0.21023
Araf	-1.27028	6.23072	6.19041	0.0319383	0.233051
Slc46a3	-1.26931	7.28383	9.05143	0.0130471	0.175637
Wdsub1	-1.267	5.37192	5.87904	0.0356087	0.246651
Rmnd5b	-1.26107	5.95031	10.2491	0.00938348	0.156228
Bpgm	-1.26078	4.69824	5.91692	0.0351356	0.245407
Vps39	-1.2506	5.41997	6.17983	0.0320552	0.233181
Tpi1	-1.24945	7.89254	7.88437	0.018418	0.194528
Srm	-1.24542	6.2162	5.14851	0.0464642	0.273594
Gtf3a	-1.24511	5.73305	9.49571	0.0115148	0.171006
Sirt7	-1.24305	7.43454	7.05998	0.0238804	0.211464
9930111J21Rik1	-1.24033	6.13545	6.5365	0.0283853	0.22024
Cyp27a1	-1.23491	6.07714	10.0344	0.0099384	0.160563
Tmem80	-1.22761	4.38113	5.58389	0.0395747	0.258348
Btrc	-1.22443	4.10703	5.08404	0.0476056	0.277411
Ypel3	-1.22254	7.57487	7.27915	0.0222554	0.21023
Rab7b	-1.21963	5.34796	6.77785	0.0261903	0.218211
Tmem141	-1.21857	6.42913	7.51971	0.0206236	0.204122
Txndc16	-1.21831	4.91593	6.79189	0.0260691	0.218211
Fam110a	-1.21771	6.35169	4.98591	0.0494099	0.280744
Pisd	-1.21646	7.28417	13.5553	0.00418232	0.122685
Tubb2a	-1.21421	7.01726	15.6764	0.00265112	0.111287
Pigs	-1.21375	6.58907	11.8529	0.00623499	0.140222
Eefsec	-1.20493	5.80466	6.54323	0.0283211	0.22024
Mrpl28	-1.19499	6.6797	14.3874	0.0034797	0.122685
Acsl1	-1.19203	4.96496	5.05678	0.0480987	0.278447
Aup1	-1.18911	7.90675	19.9449	0.00118328	0.0924263
Mlf2	-1.18818	6.87628	8.13684	0.0170574	0.191178
Dnajc4	-1.18589	5.15283	5.39231	0.0424403	0.265267
Nfkbid	-1.18541	5.40093	6.16941	0.0321709	0.233429
Sil1	-1.18454	6.02266	5.85898	0.0358624	0.247068
Flad1	-1.18433	5.25215	5.28033	0.044233	0.267987
Glmp	-1.18043	8.13083	20.0803	0.00115574	0.0924263
Zfp64	-1.17424	4.2653	4.98634	0.0494018	0.280744
Chp1	-1.16923	5.15105	5.29493	0.0439941	0.267561
Asb2	-1.16318	5.27664	5.73349	0.0375005	0.251651
H2-Ke6	-1.15745	6.22748	9.75799	0.0107122	0.166417
Pfkl	-1.14878	6.66514	7.59081	0.0201694	0.202343
Mrps34	-1.14751	6.25794	6.7151	0.0267405	0.219166
Ctsd	-1.14749	12.9366	27.4188	0.000371759	0.077671
Acvrl1	-1.14732	5.08115	6.77991	0.0261725	0.218211
Sgsm3	-1.14329	5.07392	5.26431	0.044497	0.268263
Ppil2	-1.14129	6.99488	7.02135	0.0241816	0.212398
Clec12a	-1.13806	6.99534	5.55884	0.0399356	0.258738
H2-DMb1	-1.13709	9.03507	23.1341	0.000698411	0.0845403
Cd34	-1.1338	7.91654	14.9104	0.00311046	0.11669
Gna15	-1.13272	8.08197	16.7351	0.00214318	0.106544
Os9	-1.13269	6.27405	5.34093	0.0432515	0.266322
Pld4	-1.12785	10.76	15.3862	0.00281483	0.113001
Aldh3a2	-1.12709	5.83012	7.07535	0.0237618	0.211464
Zdhhc16	-1.11736	5.2056	5.56987	0.0397762	0.258442
Blvrb	-1.11032	7.02986	8.18406	0.0168166	0.190034
Ak1	-1.10961	6.65758	8.664	0.0145889	0.181642
Eri3	-1.10893	6.85677	10.3093	0.00923476	0.156149
Paqr7	-1.10822	5.9343	5.6168	0.0391066	0.256854
Mmp9	-1.10265	6.06537	8.14598	0.0170105	0.191029
Tex261	-1.0992	7.57113	6.45491	0.0291776	0.22222
B4galnt1	-1.09846	6.00171	6.30515	0.0307032	0.228417
Sdf4	-1.09839	7.40275	15.728	0.00262321	0.111287
Cd209a	-1.08942	8.24146	8.11133	0.0171892	0.191201
Fosb	-1.08349	6.75067	11.0172	0.00768192	0.147258
Ggt5	-1.08267	4.77913	4.99016	0.0493299	0.280744
Gps2	-1.08089	7.29596	8.91851	0.0135528	0.176949
Amdhd2	-1.07849	5.8633	5.43251	0.0418184	0.264198
Aip	-1.07533	6.96644	8.12852	0.0171003	0.191178
Ilkap	-1.07474	5.38653	6.45508	0.0291759	0.22222
Kcnk13	-1.06598	5.58821	6.17452	0.032114	0.233411
Dhrs4	-1.06411	5.11697	5.14429	0.0465379	0.273653
Trim11	-1.06149	4.9775	5.03059	0.0485782	0.278781
Ubc	-1.06017	11.7528	29.0387	0.000298615	0.077671
Rabac1	-1.05597	7.99923	7.36226	0.0216745	0.206986
Ctsb	-1.05317	12.4998	15.6891	0.00264422	0.111287
Cope	-1.05287	8.80035	6.01454	0.0339514	0.241454
Pltp	-1.04855	6.32859	10.8032	0.00811559	0.14979
Glb1	-1.04609	6.481	8.79413	0.0140476	0.177702
Lamp1	-1.04501	10.0191	18.001	0.00168111	0.100295
Chmp1a	-1.03765	6.12394	6.15897	0.0322873	0.234076
Anapc5	-1.03137	6.98191	10.2545	0.0093699	0.156228
Unc93b1	-1.02976	9.81317	18.5988	0.00150501	0.0960108
H13	-1.02852	7.44314	10.7992	0.00812401	0.14979
C1qc	-1.0283	13.0175	14.4898	0.00340342	0.121828
Snrnp25	-1.02479	5.19121	5.81484	0.0364284	0.248773
Fos	-1.02289	11.5988	17.5562	0.0018284	0.101141
Zfp414	-1.02143	5.58258	5.82623	0.0362813	0.248163
Cbr1	-1.01443	5.99737	6.32755	0.030469	0.227662
Arl6ip4	-1.0121	6.04415	5.89355	0.0354265	0.24584
Mrps18a	-1.01182	6.89933	6.56465	0.0281181	0.220002
Ubap2l	-1.00595	6.43265	7.92271	0.0182031	0.193783
Nudt16l1	-1.00594	7.59626	6.7959	0.0260346	0.218211
Clec10a	-1.00381	5.4137	5.77853	0.0369022	0.249627
Ddrgk1	-1.00179	6.69576	5.35676	0.0429996	0.266322
Tbxas1	-0.998525	8.03514	9.36389	0.0119456	0.172768
Nudt9	-0.994776	6.2932	9.99664	0.0100399	0.16092
Cdk4	-0.991409	6.69274	8.65635	0.0146214	0.181671
Dnajc9	-0.985496	5.63166	7.11299	0.0234745	0.211464
Lilra5	-0.98107	5.8552	7.80444	0.0188759	0.19587
Ndufaf3	-0.977148	5.52603	6.29858	0.0307723	0.228417
Ppa2	-0.97547	5.16174	5.44349	0.0416505	0.263936
Bmyc	-0.971553	7.55365	8.76776	0.0141553	0.177919
Rasgef1b	-0.970737	6.06262	6.96817	0.0246039	0.212933
Arrdc3	-0.968529	5.94468	6.78076	0.0261651	0.218211
Commd9	-0.967099	6.79849	6.95367	0.0247206	0.213227
Padi2	-0.966775	5.89459	6.30886	0.0306643	0.228417
Tango2	-0.96441	6.60279	8.57182	0.0149876	0.182468
Inpp5k	-0.96339	6.74915	7.20479	0.0227912	0.210764
Syngr1	-0.957288	9.1836	5.45229	0.0415166	0.263808
Cyp4f13	-0.956272	6.63169	7.44683	0.0211022	0.205948
Jun	-0.956034	9.7218	20.7187	0.00103577	0.0907993
Eif2b3	-0.953918	5.5164	5.50211	0.0407679	0.260275
Mpv17l2	-0.951554	6.50564	7.47055	0.020945	0.205948
Lat2	-0.946895	8.36055	12.6494	0.00515149	0.131098
Tmem140	-0.943906	5.64158	5.0785	0.0477053	0.277479
Sgk1	-0.943609	7.96081	14.1992	0.00362534	0.122685
Trem2	-0.938933	11.206	18.5802	0.00151014	0.0960108
Lag3	-0.936083	8.69826	8.88925	0.0136673	0.177018
Aplp2	-0.93442	7.24686	7.77524	0.0190467	0.196557
Gdi1	-0.929247	7.14492	6.18754	0.0319699	0.233051
Hk3	-0.927551	5.92667	7.10152	0.0235616	0.211464
Trf	-0.926315	11.2729	13.6324	0.00411041	0.122685
Nfam1	-0.921252	7.13587	7.98667	0.0178514	0.192833
Cyc1	-0.919824	7.01856	6.90109	0.0251494	0.214743
Tifab	-0.89844	7.03235	10.037	0.00993136	0.160563
Arfgap2	-0.894208	6.19409	5.90009	0.0353449	0.245681
Ehd4	-0.891108	7.11574	10.6194	0.00851178	0.152112
Adrb2	-0.883068	8.65287	10.0228	0.0099694	0.160563
Tcirg1	-0.880181	7.46367	5.04615	0.0482926	0.27862
Abhd15	-0.87516	6.03051	5.73852	0.0374332	0.251651
Pfdn1	-0.874718	5.62545	5.2992	0.0439246	0.267561
Cops6	-0.867004	7.37383	8.45629	0.0155062	0.183221
Ap2m1	-0.863178	7.5537	6.60592	0.0277318	0.219893
Hnrnph3	-0.862342	5.75516	6.40493	0.0296762	0.224624
Apoe	-0.862171	14.3285	7.72721	0.0193316	0.197008
H2-Ab1	-0.859718	12.6237	9.81983	0.0105329	0.164514
Nt5c	-0.858591	6.06194	5.68056	0.0382189	0.252762
Myo1f	-0.853804	7.48517	9.82842	0.0105083	0.164514
Prelid1	-0.852231	7.47081	7.06239	0.0238618	0.211464
Hacd4	-0.851875	6.16909	5.79553	0.0366794	0.249298
Ptpn6	-0.846716	8.89089	13.8186	0.00394295	0.122685
Gnpda1	-0.845331	7.06906	8.21147	0.0166788	0.190034
Twf2	-0.838626	7.45224	10.5114	0.00875554	0.152884
Tspan3	-0.834919	6.95053	5.16301	0.0462121	0.273422
Bnip3	-0.834889	6.44232	6.23585	0.031442	0.232027
2210016L21Rik	-0.833005	5.9299	5.21635	0.0452991	0.270669
Cnp	-0.825628	5.97482	5.29509	0.0439915	0.267561
Klhl6	-0.824946	7.37271	7.22171	0.0226679	0.210302
Folr2	-0.824421	6.62355	6.6143	0.0276541	0.219893
C1qb	-0.822912	13.4218	11.2853	0.00717729	0.14399
St6galnac4	-0.819772	6.26481	5.42126	0.0419913	0.26464
Bloc1s1	-0.818272	6.94577	5.82623	0.0362814	0.248163
H2-D1	-0.812192	11.1519	6.66982	0.0271463	0.219166
Tmem159	-0.812163	5.99114	6.12645	0.0326531	0.235889
Mid1ip1	-0.808141	6.7855	7.45143	0.0210715	0.205948
Gpr160	-0.801749	6.52786	5.5709	0.0397614	0.258442
Sesn1	-0.788902	7.16686	7.06335	0.0238544	0.211464
Plgrkt	-0.778932	6.71194	5.20828	0.0454358	0.271214
Junb	-0.778886	9.64428	5.53846	0.0402322	0.258877
Tmem50b	-0.773281	7.17723	7.07856	0.0237372	0.211464
Tmem176a	-0.770881	9.13657	10.3449	0.00914791	0.155999
Cyb5r3	-0.769206	6.91523	6.0837	0.0331417	0.236971
Itgb2	-0.765031	9.14045	9.04631	0.0130662	0.175637
Rnh1	-0.764381	7.81057	8.95857	0.0133979	0.176766
Stk38	-0.750967	5.95635	5.01161	0.0489294	0.27949
Ergic3	-0.748371	7.9222	8.5687	0.0150014	0.182468
Sash3	-0.743772	6.62558	5.05442	0.0481415	0.278508
Ftl1	-0.740983	13.261	10.261	0.00935374	0.156228
Sf3b5	-0.74036	6.90738	5.29529	0.0439883	0.267561
Bscl2	-0.735784	6.71826	5.24941	0.0447444	0.269187
Ctsz	-0.732277	12.0782	5.78539	0.0368121	0.249494
Arhgap9	-0.731082	6.87176	7.37196	0.0216079	0.206986
Mrps15	-0.727456	6.56042	5.19235	0.0457071	0.272309
Ppp1ca	-0.722833	9.13513	6.72261	0.0266739	0.219166
Tyrobp	-0.722376	12.1628	7.67787	0.0196297	0.198643
Ckb	-0.714829	9.20256	10.5202	0.00873526	0.152884
Bax	-0.710612	7.38568	5.82895	0.0362463	0.248163
Adipor1	-0.698244	7.54583	5.07481	0.0477719	0.277507
Ppcdc	-0.694363	7.88977	7.13478	0.0233101	0.211464
AI413582	-0.687826	7.34569	6.66891	0.0271545	0.219166
Dusp1	-0.685343	11.6611	8.13082	0.0170884	0.191178
Ssna1	-0.683059	7.26548	6.59474	0.0278358	0.219893
Ndufv3	-0.680517	7.8169	8.36305	0.0159406	0.185815
Hexa	-0.674227	10.069	6.08553	0.0331206	0.236971
Cdk2ap2	-0.673128	8.80363	9.00571	0.0132184	0.176609
Cyth4	-0.672573	9.0734	5.89996	0.0353465	0.245681
Cd74	-0.671592	13.9166	6.21102	0.031712	0.232566
Fgd2	-0.669627	8.53666	5.71849	0.0377023	0.251651
Ndufs2	-0.660891	7.68934	6.38485	0.0298795	0.225652
Fkbp2	-0.633038	8.43769	5.2861	0.0441384	0.267981
Lamtor1	-0.629818	7.68651	5.52447	0.0404374	0.259569
Tmed3	-0.60016	7.85573	5.23303	0.0450183	0.269701

## Sheet:  Z score data (3mo) (Fig.4g)
Zscore of cytokine production related genes in 3month. Related to figure 4g.									Zscore of phagocytosis related genes in 3month. Related to figure 4g.
	F_03_1_PBS	F_03_2_PBS	F_03_3_PBS	F_03_4_PBS	F_03_LPS_1	F_03_LPS_2	F_03_LPS_3			F_03_1_PBS	F_03_2_PBS	F_03_3_PBS	F_03_4_PBS	F_03_LPS_1	F_03_LPS_2	F_03_LPS_3
Abcd1	0.690245	0.257554	1.05082	0.834475	-0.175137	-1.11263	-1.54532		Abl1	0	0.934199	0.467099	1.4013	-1.16775	-0.467099	-1.16775
Abcd2	1.01287	1.09253	0.295894	0.295894	-0.0227611	-1.45671	-1.21772		Abl2	-0.859419	-0.859419	-0.859419	-0.525201	0.811674	1.48011	0.811674
Abl1	0	0.934199	0.467099	1.4013	-1.16775	-0.467099	-1.16775		Anxa1	0.593023	0.0912343	1.93873	-0.311717	-0.790697	-0.7983	-0.722272
Abl2	-0.85942	-0.85942	-0.85942	-0.525201	0.811674	1.48011	0.811674		Arhgap25	1.56836	0.638729	-0.0695645	0.461656	-0.512248	-1.53042	-0.556516
Acod1	-0.768422	-0.622651	-0.902532	-0.794661	0.543518	1.1266	1.41815		Axl	0	-1.78885	0	-0.447214	0.894427	0	1.34164
Adam33	0.0488153	0.351211	1.86319	0.351211	-0.858372	-0.897683	-0.858372		C3	-0.29441	-0.637889	-0.29441	-0.809628	-0.809628	1.25124	1.59472
Adgrg1	1.54981	0.43034	-0.302401	0.979897	-0.851958	-0.953727	-0.851958		Ccl2	-0.850171	-1.00704	-0.418783	-0.781541	0.542037	1.35579	1.15971
Aim2	-0.895489	-0.686542	-0.0596993	-0.686542	-0.0596993	2.02978	0.358196		Ccr2	1.01776	0.624693	1.31256	-0.0631712	-1.1441	-0.947569	-0.800169
Anxa1	0.593023	0.0912343	1.93873	-0.311717	-0.790697	-0.7983	-0.722272		Ccr7	-0.594721	-0.594721	-0.594721	-0.629289	0.146035	0.146035	2.12138
Ap3d1	0.750939	0.926158	-0.300376	1.2766	-1.17647	-1.17647	-0.300376		Cd300a	0.640727	0.936912	0.725351	0.725351	-0.395921	-1.45373	-1.1787
Arhgef2	-0.680822	-1.02123	-1.24817	0.567352	0.11347	1.02123	1.24817		Cd300lf	-0.703245	-0.800725	-0.751985	-0.800725	0.417769	1.29509	1.34383
Arid5a	-0.990914	-0.833268	-0.675623	-0.675623	0.900831	1.05848	1.21612		Cdc42se1	-0.555423	-1.13142	-0.843421	-0.555423	0.668565	1.31656	1.10056
Arnt	-0.942385	-0.434947	-0.265801	-0.604093	-0.604093	1.25651	1.5948		Cdc42se2	0.557609	1.41145	0.720245	-0.0929348	-0.133594	-1.47534	-0.987432
Atf4	-1.03913	-0.694801	-0.910004	-0.479597	0.940748	1.32811	0.854666		Ceacam10	1.37206	0.945198	0.731766	-0.335393	-1.18912	-0.762257	-0.762257
Axl	0	-1.78885	0	-0.447214	0.894427	0	1.34164		Cebpe	0.279871	0.168622	2.05985	-0.387623	-0.72137	-0.715808	-0.683545
Bank1	0.292685	1.25436	1.33799	-0.167248	-0.710806	-1.0453	-0.961678		Cfp	-0.702838	-1.41701	-0.0680166	-0.544133	1.51904	0.328747	0.884216
Bap1	0.0578136	-0.48178	0.732306	1.81149	-1.15627	-0.751577	-0.211983		Clcn3	1.45865	1.02105	0.58346	-0.437595	-0.87519	-0.87519	-0.87519
Batf	-0.742032	-0.894804	-0.742032	-0.792956	0.785681	1.244	1.14215		Clec7a	0.883503	0.435349	1.51092	-0.0128044	-0.909112	-1.178	-0.72985
Bcl3	-0.872684	-0.774698	-0.707333	-0.728768	0.517486	1.4361	1.1299		Elane	0.255429	0.0539639	2.0938	-0.37415	-0.726714	-0.777081	-0.525249
Bcl10	-0.40701	-0.934614	-0.723572	-0.618051	1.70341	1.07028	-0.0904466		Fcgr2b	-0.907887	-0.65412	-0.742387	-0.808587	0.614715	1.10018	1.39808
Btk	1.48215	0.780076	0.312031	0	-0.234023	-1.56015	-0.780076		Fcgr3	-0.911767	-0.728801	-0.727372	-0.771684	0.80211	0.906458	1.43106
C3	-0.29441	-0.637889	-0.29441	-0.809628	-0.809628	1.25124	1.59472		Fgr	-0.574907	-0.977342	-0.574907	-0.843197	0.364108	1.03483	1.57141
C3ar1	-0.472637	-0.384018	-0.708955	-0.827115	-0.502177	1.44745	1.44745		Gsn	0.234814	-0.213468	2.10266	-0.0640403	-0.885891	-0.587036	-0.587036
C5ar1	-0.547498	-0.857642	-0.879795	-0.846565	0.759535	0.981066	1.3909		Hck	-0.900678	-0.808413	-0.623884	-0.839168	0.821594	1.12914	1.22141
C5ar2	-0.979685	-0.71365	-0.624972	-0.595412	0.557407	1.76935	0.586967		Il1b	-0.610145	-0.87978	-0.804283	-0.761141	0.446824	1.41751	1.19102
Cactin	0.64254	1.70084	-0.415761	0.377964	-1.20949	-0.944911	-0.151186		Il2rg	-0.802076	-0.874521	-0.584739	-0.802076	0.538167	1.00906	1.51618
Camp	0.563804	0.0323275	1.93194	-0.129607	-0.889452	-0.787724	-0.721289		Il15	-1	-0.111111	-0.777778	-0.777778	1	1.66667	0
Capn2	0.427618	-0.694879	-1.06905	-0.694879	0.0534522	1.92428	0.0534522		Il15ra	-0.903401	-1.03795	-0.768852	-0.365205	0.980286	0.711188	1.38393
Casp1	-0.334649	-0.627467	-0.217522	-1.38879	-0.0418311	1.07088	1.53939		Jmjd6	-0.395812	-1.0423	-1.13466	-0.303456	0.435393	0.897174	1.54367
Casp4	-0.720668	-0.848381	-0.784524	-0.848381	1.06732	1.13117	1.00346		Lyar	-0.28743	-0.455098	-0.790433	-0.28743	1.05391	1.72458	-0.958101
Ccl2	-0.850171	-1.00704	-0.418783	-0.781541	0.542037	1.35579	1.15971		Msr1	-0.743774	-0.743774	-0.681046	-0.86923	0.761696	0.636241	1.63989
Ccl3	-0.941681	-0.948001	-0.790001	-0.42976	0.834241	0.891121	1.38408		Myd88	-0.642481	-0.700511	-0.932634	-0.845588	0.663206	1.06942	1.38859
Ccl4	-0.884533	-0.893328	-0.778992	-0.616283	0.839301	1.11635	1.21749		Ncf4	-0.661698	-1.53895	-0.0651672	-0.310797	0.110283	1.37352	1.0928
Ccl5	-0.766048	-0.727745	-0.791582	-0.80435	0.523466	1.1363	1.42996		P2rx7	0.538891	0.45863	1.30136	0.739541	-1.18671	-0.665014	-1.18671
Ccr2	1.01776	0.624693	1.31256	-0.0631712	-1.1441	-0.947569	-0.800169		P2ry6	-0.431223	-0.35448	-1.09633	-0.942844	1.5641	0.208303	1.05248
Ccr5	-0.378979	-0.555836	-0.843228	-1.04219	0.217913	0.903233	1.69909		Pip4p2	0.212	1.59	0.317999	0.635999	-1.06	-0.423999	-1.272
Ccr7	-0.594721	-0.594721	-0.594721	-0.629289	0.146035	0.146035	2.12138		Pld4	1.01015	1.24232	0.535558	0.136084	-0.543362	-1.21939	-1.16135
Cd14	-0.825979	-0.866533	-0.721697	-0.765148	0.926537	0.946814	1.30601		Prtn3	0.0153859	-0.467889	2.22464	-0.260771	-0.536928	-0.467889	-0.506551
Cd40	-0.910207	-0.722811	-0.722811	-0.722811	0.588957	0.963748	1.52593		Rab7b	1.41421	0.353553	0.707107	0.353553	-1.41421	-1.06066	-0.353553
Cd55	-0.743785	-0.743785	0.413214	-1.03303	-0.454535	0.991713	1.57021		Rab20	-0.921929	-0.752656	-0.731497	-0.794974	1.08818	1.06702	1.04586
Cd83	-0.841976	-0.813014	-0.784052	-0.759916	1.19987	1.00196	0.997132		Rab27a	-1.11734	-0.335203	-0.237435	-1.01958	0.0558672	1.42461	1.22908
Cd200r1	0.212843	1.56085	0.425685	0.638528	-0.709476	-1.348	-0.780423		Rab39	0.837148	0.837148	0.709756	0.709756	-0.564165	-1.07373	-1.45591
Cd244a	-0.813088	-0.521211	-0.959027	-0.813088	0.646301	1.08412	1.376		Rack1	-0.788069	-0.752479	-0.610118	0.0305059	-0.147445	2.09474	0.172867
Cd274	-0.645565	-0.449089	-0.645565	-0.842041	-0.252612	1.12272	1.71215		Rhoh	-0.876356	-0.547723	-0.985901	-0.766812	1.09545	1.09545	0.985901
Cd276	-0.110756	-0.110756	-1.07987	-1.46751	1.05218	0.664534	1.05218		Slamf1	-0.770922	-0.770922	-0.770922	-0.770922	0.848014	0.668133	1.56754
Ceacam1	1.18542	0.991693	0.765679	-0.0415127	-0.590403	-1.20387	-1.10701		Tgm2	-0.629479	-0.778847	-0.778847	-0.629479	0.11736	0.938884	1.76041
Cebpe	0.279871	0.168622	2.05985	-0.387623	-0.72137	-0.715808	-0.683545		Thbs1	0.0828079	-0.496847	-1.0765	-1.36633	0.95229	0.95229	0.95229
Cebpg	0.393919	1.18176	0.656532	0.787839	-0.525226	-1.18176	-1.31306		Ticam2	0.996168	1.34483	0.124521	0.47318	-0.747126	-1.09578	-1.09578
Cgas	-1.13311	-0.924378	-0.506917	-0.506917	0.745466	1.37166	0.954197		Timd4	-0.918559	-0.306186	-0.918559	-0.612372	0	1.53093	1.22474
Chid1	0.498705	-0.758032	1.47617	1.05725	-0.478757	-1.03731	-0.758032		Tlr2	-0.743285	-0.760069	-0.776853	-0.89434	0.968668	0.884749	1.32113
Chil3	0.993479	0.018449	1.66502	-0.614352	-0.704752	-1.1503	-0.207551		Tmem175	1.95754	0.0250966	0.376449	0.0250966	-0.501932	-0.911844	-0.970403
Clec4a1	-0.446698	-1.06182	-0.497958	-0.959302	0.373469	1.34742	1.2449		Tnf	-0.816574	-0.728635	-0.787261	-0.757948	0.53182	1.11808	1.44052
Clec4a2	0.295539	0.222951	1.09401	1.1666	-0.248875	-1.11994	-1.41029		Trex1	-0.828654	-0.813588	-0.813588	-0.708123	0.873853	1.37105	0.919053
Clec4a3	0.220388	0.220388	0.759114	1.5672	-0.465263	-1.19989	-1.10194		Tusc2	0.444039	1.22111	0.832572	0.444039	-0.46254	-1.49863	-0.980585
Clec4b1	1.40378	0.13585	-0.181133	1.0868	-0.181133	-1.44907	-0.8151
Clec4e	-0.729916	-0.882435	-0.729916	-0.806176	1.40536	0.795281	0.947801
Clec4n	-0.759588	-0.942937	-0.622077	-0.851263	1.25725	0.982226	0.936389
Clec7a	0.883503	0.435349	1.51092	-0.0128044	-0.909111	-1.178	-0.72985
Crlf2	-1.26806	0.749308	-0.461112	-1.26806	0.345834	0.749308	1.15278
Cx3cr1	1.17152	0.77315	0.481657	0.598254	-0.499702	-1.29888	-1.226
Ddit3	-0.648352	-1.3061	-0.714127	0.0751712	0.338271	1.71954	0.535595
Ddx21	-1.35711	-0.798299	-0.23949	-0.518894	0.878129	0.598724	1.43694
Ddx58	-0.691173	-0.691173	-1.04956	-0.51198	0.383985	1.63833	0.921563
Dhx58	-0.965541	-0.965541	-0.493998	-0.493998	0.291908	1.54936	1.07781
Eif2ak2	-0.832718	-1.07559	-0.832718	-0.346966	0.867414	1.35317	0.867414
Elane	0.255429	0.0539639	2.0938	-0.37415	-0.726714	-0.777081	-0.525249
Errfi1	-0.855632	-0.793242	-0.855632	-0.606073	1.26562	1.26562	0.579334
Ezr	-0.962622	-0.625704	-0.962622	-0.625704	1.05888	1.05888	1.05888
F3	-0.725359	-0.725359	-0.725359	-0.957407	1.4378	0.847844	0.847844
F11r	1.20589	0.419697	0.10522	1.13141	-0.680972	-1.43406	-0.747178
Fadd	0.484544	1.29212	1.1306	0	-0.969087	-0.969087	-0.969087
Fcgr2b	-0.907887	-0.65412	-0.742387	-0.808587	0.614715	1.10018	1.39808
Fcgr3	-0.911767	-0.728801	-0.727371	-0.771684	0.80211	0.906458	1.43106
Fgr	-0.574907	-0.977341	-0.574907	-0.843197	0.364108	1.03483	1.57141
Flot1	-0.609482	-0.969296	-0.403873	-0.969296	0.315756	1.3952	1.24099
G3bp1	-0.256507	-1.32261	-1.15428	-0.0320633	0.472934	1.14626	1.14626
G6pdx	1.55651	0.325372	0.694713	0.140701	-1.33666	-0.351753	-1.02888
Gadd45g	-0.815288	-0.796073	-0.796073	-0.776857	1.24078	0.837249	1.10627
Gbp3	-0.943876	-0.727249	-0.402308	-0.943876	0.464201	1.43902	1.11408
Gbp7	-0.826751	-0.515608	-0.764522	-0.951208	0.480049	1.35125	1.22679
Gpr18	-0.903203	-0.887585	-0.906327	-0.262839	1.6114	0.674279	0.674279
Grk2	0.493742	-0.282138	-0.0705346	1.97497	-0.564276	-0.423207	-1.12855
Gstp1	0.769539	0.600144	1.14221	0.532385	-0.517866	-1.26321	-1.26321
Gstp2	0.330271	1.99997	-0.183484	0.0733935	-0.697238	-0.440361	-1.08255
H2-Q9	-0.236367	-0.921593	-0.90488	-0.90488	0.432146	1.10066	1.43492
Hif1a	-0.473553	-0.620881	-0.0315702	-1.35752	0.484076	0.189421	1.81002
Hmgb2	0.323828	0.146734	1.77599	0.465502	-0.738732	-0.915825	-1.0575
Hmox1	-0.607653	-0.515184	-1.16247	0.409505	1.14926	-0.700121	1.42666
Hsf1	1.55379	-0.304283	0.0129482	1.19124	-0.848108	-0.984064	-0.621514
Icosl	-0.453966	-1.20167	-0.640893	-0.640893	0.48067	0.854524	1.60223
Ifi204	-0.796723	-0.796723	-0.700566	-0.796723	0.549464	1.07832	1.46295
Ifi205	-0.615527	-0.974584	-0.735213	-0.735213	0.461645	1.29945	1.29945
Ifi206	-0.678699	-0.794574	-0.678699	-0.678699	0.0165536	1.29118	1.52293
Ifi207	-0.646796	-0.873175	-0.722256	-0.948634	1.08877	1.01331	1.08877
Ifi211	-0.791212	-0.842973	-0.687689	-0.842973	0.761634	1.27925	1.12396
Ifih1	-0.860753	-0.860753	-0.729769	-0.729769	0.842041	1.10401	1.23499
Igf1	0.55527	0.943959	1.33265	0.166581	-0.999486	-0.999486	-0.999486
Il1a	-0.852088	-0.803889	-0.803889	-0.743641	1.05177	1.01562	1.13612
Il1b	-0.610145	-0.87978	-0.804283	-0.761141	0.446824	1.41751	1.19102
Il1r2	0.0667319	-0.774091	-1.05436	-1.14779	0.81413	0.81413	1.28125
Il4ra	-0.676384	-0.870429	-0.792811	-0.715193	0.449075	1.14764	1.45811
Il6	-1.16865	-0.457299	-0.812976	-0.457299	1.32109	0.254055	1.32109
Il6ra	1.30656	0.0950229	0.49887	0.973984	-0.522626	-1.33032	-1.0215
Il15	-1	-0.111111	-0.777778	-0.777778	1	1.66667	0
Il16	0.913898	0.913898	0.591554	0.715533	-0.697821	-1.29292	-1.14414
Il17ra	-0.237531	-1.09408	-0.942926	-0.590229	0.266323	1.12287	1.47557
Il27	-0.729676	-0.729676	-0.729676	-0.843182	0.745891	0.632386	1.65393
Irak3	-0.5547	-1.1094	-0.5547	-0.83205	1.38675	1.1094	0.5547
Irf1	-0.954156	-0.954156	-0.71128	-0.468404	1.11029	1.35317	0.624538
Irf7	-0.516196	-0.877533	-0.805266	-0.805266	0.351013	1.21822	1.43502
Irf9	-0.511058	-1.13022	-0.786243	-0.579854	1.14005	0.45209	1.41524
Isg15	-0.740421	-0.863825	-0.740421	-0.740421	0.493614	1.35744	1.23404
Jak2	-0.973025	-0.449089	-0.711057	-0.711057	0.0748481	1.38469	1.38469
Jak3	-0.59539	-0.725631	-0.725631	-0.725631	-0.0744237	1.48847	1.35823
Klrk1	-0.722913	-0.722913	-0.722913	-0.722913	0.170097	1.06311	1.65845
Lacc1	-1.15878	-0.490777	-0.967922	-0.29992	1.32237	1.22694	0.368083
Laptm4b	0.120168	2.04286	0.180253	-0.120168	-0.961347	-0.480673	-0.781094
Lcp2	-0.730696	-0.613918	-0.91754	-0.91754	0.950906	1.02097	1.20782
Lilra5	0.697889	1.03872	0.584279	0.357059	0.12984	-1.34709	-1.4607
Lilrb4a	-0.704058	-0.836809	-0.704058	-0.936373	1.10468	0.872368	1.20425
Lipa	1.27261	0.798404	0.696789	0.290329	-0.827437	-1.13228	-1.09841
Litaf	-0.629835	-0.770356	-0.928442	-0.858181	0.951025	1.05642	1.17937
Ltf	1.28445	0.315186	1.34102	-0.273161	-0.906766	-0.933166	-0.827565
Maf	0.544546	0.656659	0.656659	1.16116	-0.520522	-1.02503	-1.47348
Malt1	-1.33816	-0.431666	-0.733832	-0.431666	1.07916	1.38133	0.474832
Map2k3	-0.698134	-1.06696	-0.882547	-0.513722	1.05379	1.05379	1.05379
Map2k5	0.392232	0.784465	0.196116	1.37281	-1.1767	-0.196116	-1.37281
Mapk14	0.238838	1.41534	0.610365	0.734207	-0.875741	-1.12342	-0.999583
Mapkapk2	-0.854899	-0.495841	-0.735213	-0.376155	-0.25647	0.820703	1.89787
Mmp8	1.19551	0.517939	1.31438	-0.361708	-1.03927	-0.956065	-0.670774
Mmp12	0.646566	-1.52212	-0.767797	-0.767797	0.646566	0.646566	1.11802
Mndal	-0.78757	-0.876489	-0.520813	-0.78757	0.27946	1.43541	1.25757
Mr1	-0.653757	0.0242132	-0.314772	-0.992743	1.38015	-0.82325	1.38015
Mul1	-0.843696	-0.843696	-0.843696	-0.496292	0.893325	1.58813	0.545921
Myd88	-0.642481	-0.700511	-0.932634	-0.845588	0.663206	1.06942	1.38859
N4bp1	-0.718576	-0.970077	-0.970077	-0.467074	0.790433	1.29344	1.04193
Ncl	-1.23891	-0.571807	-0.40503	-0.571807	0.0953012	1.26274	1.42952
Nfam1	1.14313	-0.0284205	0.590514	1.20945	-1.00103	-1.11156	-0.802088
Nfatc2	0.799548	0.127928	0.351801	1.47117	-1.21531	-1.21531	-0.319819
Nfkb1	-0.857426	-0.357261	-0.774065	-0.774065	-0.0238174	1.56004	1.2266
Nmi	-0.818474	-1.26783	-0.032097	-0.593795	0.192582	0.97896	1.54066
Notch1	-0.749116	-0.521124	-0.977107	-0.749116	0.390843	1.5308	1.07482
Nrros	0.0490059	-0.78954	-1.13258	-0.78954	0.887552	0.144295	1.63081
Oas1a	-0.811304	-0.642617	-0.811304	-0.867533	0.65065	1.15671	1.3254
Oas1g	-0.707107	-1.17851	-0.471405	-0.707107	0.942809	0.707107	1.41421
Oas2	-0.832718	-0.832718	-0.832718	-0.346966	0.138786	1.11029	1.59604
Oas3	-0.60667	-0.60667	-0.60667	-0.60667	-0.323557	1.94134	0.808893
Optn	-0.76307	-0.76307	-0.76307	-0.76307	0.710444	1.63139	0.710444
Osm	-0.551625	-0.796016	-0.844895	-0.796016	0.67033	0.621451	1.69677
P2rx7	0.538891	0.45863	1.30136	0.739541	-1.18671	-0.665014	-1.18671
Panx1	-0.16086	-1.56839	-0.723871	-0.442366	0.965161	0.965161	0.965161
Parp1	1.10013	0.125331	0.41777	1.29509	-0.849465	-1.1419	-0.946944
Pde4b	-0.757865	-0.757865	-0.81681	-0.81681	1.36416	1.06943	0.715761
Peli1	-0.696917	-0.573413	-1.19093	-0.449908	0.291117	1.46441	1.15565
Pglyrp1	1.34069	0.410661	1.15045	-0.0543521	-0.920967	-1.00551	-0.920967
Pik3r1	-0.439155	-0.234216	-1.05397	-0.849033	1.81517	0.790479	-0.029277
Pld3	1.74961	0.927824	-0.318111	-0.0795278	-0.742259	-0.424148	-1.11339
Pld4	1.01015	1.24232	0.535558	0.136084	-0.543362	-1.21939	-1.16135
Pml	-0.666667	-0.666667	-0.333333	-0.333333	-0.666667	2	0.666667
Pnp	-0.778688	-0.397131	-0.887704	-0.942212	0.529508	1.56516	0.911065
Pnp2	-0.980469	0.0363137	-0.726273	-0.472077	2.06988	0.0363137	0.0363137
Ppme1	0.339404	2.13576	-0.413907	-0.35596	-0.761589	-0.471854	-0.471854
Ppp1r11	-1.00483	-0.876941	-0.749054	-0.365392	0.529818	0.91348	1.55292
Prg2	1.4781	-0.319851	1.41025	-0.659087	-0.693011	-0.794782	-0.421622
Ptger4	-0.927739	-0.632549	-0.927739	-0.632549	1.43378	0.843399	0.843399
Ptgs2	-0.584979	-0.73664	-0.73664	-0.584979	0.173327	0.476649	1.99326
Ptpn22	-0.0547449	1.47811	0.711684	0.711684	-0.821173	-1.20439	-0.821173
Rab7b	1.41421	0.353553	0.707107	0.353553	-1.41421	-1.06066	-0.353553
Rabgef1	-0.616509	-0.776345	-0.93618	-0.776345	1.46135	0.981848	0.662176
Rbpj	-0.78072	-0.78072	-0.78072	-0.78072	0.58554	1.26867	1.26867
Rel	-0.672979	-0.03059	-1.10124	-0.887109	1.68245	0.825929	0.18354
Rela	-0.146911	-1.24874	-0.734553	-0.220366	-0.367277	1.39565	1.3222
Relb	-0.481963	-0.988024	-0.819337	-0.819337	0.698846	1.03622	1.37359
Riok3	-0.651763	-1.26008	-0.0434509	-0.651763	0.260705	1.78149	0.564862
Ripk1	-1.08222	-0.745528	-1.08222	-0.0721479	0.937923	1.27461	0.769578
Rnf19b	-0.806943	-0.806943	-0.715837	-0.351411	0.195228	1.92625	0.559654
Rsad2	-0.71646	-0.896177	-0.71646	-0.71646	0.40677	1.24919	1.3896
Runx1	-0.842908	-0.760959	-0.842908	-0.679009	0.632181	1.36973	1.12388
Sash3	0.812773	0.554164	0.664996	0.849718	-0.25861	-1.73638	-0.886662
Scamp5	0.576721	0.700938	0.141962	1.50835	-1.10021	-0.913881	-0.913881
Scimp	-0.823416	-0.823416	-0.567242	-0.951503	0.841714	1.09789	1.22597
Seh1l	-0.959364	-0.325822	-0.959364	-0.832656	1.06797	1.32139	0.687846
Serpinb1a	0.941984	0.0369406	1.71774	-0.221643	-0.932749	-0.932749	-0.609519
Slamf1	-0.770922	-0.770922	-0.770922	-0.770922	0.848014	0.668133	1.56754
Smad4	-0.296045	-0.296045	-1.12497	-0.917738	0.118418	1.77627	0.740112
Socs1	-0.754378	-1.04775	-0.461009	-0.461009	0.419099	0.419099	1.88595
Sorl1	1.21112	0.58313	-0.358849	1.21112	-0.672842	-1.30083	-0.672842
Srgn	-0.809159	-0.872622	-0.777427	-0.706031	0.78536	1.31687	1.06301
Stard7	-0.609885	-1.05153	-0.757098	-0.609885	0.42061	1.30389	1.30389
Stat1	-0.826605	-0.692041	-0.0865051	-0.826605	-0.221069	0.788158	1.86467
Stat3	-0.673473	-0.805898	-0.805898	-0.832382	0.597802	1.15398	1.36586
Stat5a	-0.580545	-0.806312	-0.806312	-0.806312	0.322525	1.45136	1.22559
Tcirg1	1.05846	0.533395	0.0083343	1.29182	-0.691747	-1.21681	-0.983447
Thbs1	0.0828079	-0.496847	-1.0765	-1.36633	0.95229	0.95229	0.95229
Tia1	0.480538	1.01166	1.01166	0.480538	-0.404664	-1.28987	-1.28987
Ticam1	-1.10547	-0.783042	-0.783042	0.184245	0.506674	0.184245	1.79639
Ticam2	0.996168	1.34483	0.124521	0.47318	-0.747126	-1.09578	-1.09578
Tirap	-0.839584	-0.613542	-0.839584	-0.839584	1.42083	0.742709	0.968751
Tlr1	-0.410676	-0.69815	-0.69815	-0.69815	-0.314852	1.02669	1.79329
Tlr2	-0.743285	-0.760069	-0.776853	-0.89434	0.968668	0.884749	1.32113
Tlr6	-0.605665	-0.605665	-0.170829	-1.25792	1.67723	0.0465896	0.916262
Tlr7	-0.750194	0.443296	-1.05709	-0.579695	1.94368	0.0681994	-0.0681994
Tmem106a	-0.62177	-1.24354	0.124354	-1.11919	0.994832	1.11919	0.746124
Tnf	-0.816574	-0.728635	-0.787261	-0.757948	0.53182	1.11808	1.44052
Tnfaip3	-0.845134	-0.845134	-0.803763	-0.679653	1.30612	1.01652	0.851044
Tnfaip8	-1.26381	-0.583295	-0.583295	-0.583295	0.530268	1.14891	1.33451
Tnfrsf1a	-0.457372	-0.410972	-1.15337	-0.457372	-0.0861715	0.656229	1.90903
Tnfsf9	-0.858032	-0.725298	-0.692114	-0.791665	1.59755	0.734779	0.734779
Trem1	-0.536736	-0.745466	-0.745466	-0.536736	-0.328005	1.55057	1.34184
Trex1	-0.828654	-0.813588	-0.813588	-0.708123	0.873853	1.37105	0.919053
Trim27	-0.186557	-0.305275	-0.423993	-1.01758	-0.661429	0.644469	1.95037
Trim30a	-0.759986	-0.892984	-0.582656	-0.671321	0.170997	1.5453	1.19064
Trim32	1.87482	-0.122271	-0.122271	0.733625	-0.692868	-0.978167	-0.692868
Tslp	0.654654	0.654654	1.52753	0	-1.09109	-0.654654	-1.09109
Tspo	-0.833006	-0.846857	-0.583698	-0.611399	0.219629	0.939852	1.71548
Tusc2	0.444039	1.22111	0.832572	0.444039	-0.46254	-1.49863	-0.980585
Usp25	-0.952291	-0.662463	-0.662463	-0.662463	0.20702	1.36633	1.36633
Xbp1	-0.524497	-0.92321	-0.840144	-0.806918	0.72148	0.88761	1.48568
Zc3hav1	-0.878412	-0.72596	-0.675143	-0.776778	0.696922	1.61163	0.747739

## Sheet: Z score data(14mo)(Fig. 4g) 
Zscore of cytokine production related genes in 14month. Related to figure 4g.													Zscore of phagocytosis related genes in 14month. Related to figure 4g.
	F_14_1_PBS	F_14_2_PBS	F_14_3_PBS	F_14_4_PBS	F_14_5_PBS	F_14_LPS_1	F_14_LPS_2	F_14_LPS_3	F_14_LPS_4	F_14_LPS_5			F_14_1_PBS	F_14_2_PBS	F_14_3_PBS	F_14_4_PBS	F_14_5_PBS	F_14_LPS_1	F_14_LPS_2	F_14_LPS_3	F_14_LPS_4	F_14_LPS_5
Abcd2	1.48366	0.374383	0.0970622	1.345	-0.0415981	-0.0415981	0.374383	-0.873559	-1.01222	-1.70552		Appl2	1.99835	0.50226	1.14344	-0.566378	0.181668	-0.780106	-0.138923	-0.138923	-0.993833	-1.20756
Acod1	-0.848579	-0.953572	-0.880296	-0.886858	-0.849673	0.577568	1.1244	0.796302	0.249466	1.67124		Ccl2	-0.744415	-0.608687	0.341408	-0.901024	-0.869702	-1.08896	0.278764	0.56066	1.1871	1.84485
Anxa4	0.286015	1.2394	1.32607	0.459357	-0.407355	-1.88076	-0.0606698	-0.927382	-0.667368	0.6327		Ccr7	-0.46985	-0.320691	-0.395271	-0.46985	-0.320691	-0.395271	-0.320691	2.81164	0.0522055	-0.171532
Appl2	1.99835	0.50226	1.14344	-0.566378	0.181668	-0.780106	-0.138923	-0.138923	-0.993833	-1.20756		Cd36	0.969677	0.73317	0.969677	1.20618	0.73317	-1.15888	-0.922376	-0.449363	-1.15888	-0.922376
Arid5a	-0.48209	-1.17079	-1.51514	-0.48209	-0.13774	1.92836	0.034435	0.723135	0.55096	0.55096		Cd300a	1.85419	-0.0347971	1.6802	-0.606464	-0.556754	-0.681029	0.362884	-0.407623	-0.78045	-0.83016
Atf4	-0.439047	-1.29992	-0.568178	-1.12775	-0.568178	1.58401	0.120523	0.034435	0.895311	1.36879		Cd300lf	-0.971045	-1.23782	-0.38415	-0.597566	-1.07775	1.64331	0.2561	0.896349	0.416162	1.05641
Atg9a	1.93849	0.646162	0.215387	-0.215387	1.07694	-1.07694	-0.215387	-1.07694	-0.215387	-1.07694		Cdc42se1	-0.109205	-1.16486	-1.52887	-0.655232	-0.364018	1.45607	0.291214	1.34687	0.837241	-0.109205
Batf	-1.09486	-0.344957	-1.01987	-1.39483	-0.494938	0.929884	0.329959	0.704912	0.929884	1.45482		Cfb	-0.872061	-0.811515	-0.742896	-0.771151	-0.807478	-0.127348	1.28539	0.679929	0.27629	1.89084
Bcl3	-0.836842	-1.09835	-1.09835	-1.09835	0.20921	1.25526	-0.0523026	1.51678	0.732236	0.470723		Clec7a	2.14474	-0.551163	0.407381	0.766835	0.527199	-1.03043	0.107836	-0.551163	-0.790799	-1.03043
Casp4	-0.861319	-0.861319	-0.455993	0.455993	-1.67197	-0.253329	1.06398	0.759988	1.57064	0.253329		Fcgr1	-0.491018	-1.18348	-0.27069	-0.805774	-0.963151	-0.459543	0.925381	0.516199	0.799479	1.9326
Ccl2	-0.744415	-0.608687	0.341408	-0.901024	-0.869702	-1.08896	0.278764	0.56066	1.1871	1.84485		Fgr	-0.607907	-1.4108	-0.837306	-0.607907	-0.607907	-0.0344098	1.57138	0.424388	0.653787	1.45668
Ccr5	0.232588	-0.52368	-1.13726	-0.923218	-0.937487	-0.452334	0.860433	1.64524	1.40266	-0.16695		Gm5150	-0.55661	-0.55661	-0.55661	-0.430108	-0.430108	-0.430108	2.47945	-0.303606	-0.303606	1.08792
Ccr7	-0.46985	-0.320691	-0.395271	-0.46985	-0.320691	-0.395271	-0.320691	2.81164	0.0522055	-0.171532		Gm9733	-0.373272	-0.373272	-0.373272	-0.297094	-0.373272	-0.373272	2.8262	-0.373272	-0.297094	0.0076178
Cd36	0.969677	0.73317	0.969677	1.20618	0.73317	-1.15888	-0.922376	-0.449363	-1.15888	-0.922376		Il1b	-0.657966	-1.15112	-0.865609	-0.813698	-0.580101	-0.242682	0.393223	1.37952	1.54823	0.990194
Cd40	-0.867598	-0.994049	-0.848864	-0.785638	-0.783297	0.38755	0.153381	1.09006	0.855889	1.79257		Il15ra	-0.96472	-0.388768	0.619148	-1.10871	-1.39668	-0.100792	0.907125	0.619148	0.0431964	1.77105
Cd244a	-0.802969	-0.651465	-1.40898	-0.651465	-0.954472	0.560563	0.40906	1.16658	1.01507	1.31808		Mertk	1.45729	0.301895	-0.331712	-0.0708148	1.94182	-0.331712	-0.145357	-1.03986	-0.66715	-1.1144
Cd274	-0.728699	-1.14117	-0.453718	-0.866189	-0.453718	0.233734	0.921185	1.47115	1.60864	-0.591208		Mfge8	-0.690372	-0.361623	-1.26568	-0.361623	-0.361623	2.35055	0.542435	-0.443811	-0.115062	0.70681
Cd300ld	0.334065	0.334065	0.591433	1.62091	0.334065	-1.46752	0.848802	-0.438041	-0.69541	-1.46237		Msr1	-0.785417	-0.48621	-0.411409	-0.93502	-0.93502	-0.785417	1.83264	0.635813	0.710615	1.15942
Cebpb	-0.8095	-0.601936	-0.8095	-0.601936	0.0207564	0.22832	-0.394372	2.51152	0.643448	-0.186808		Myd88	0.141167	0.476141	-1.34229	-1.55763	-1.00731	1.55284	0.021534	0.835041	0.523994	0.356508
Cebpg	0.181458	2.14725	1.39117	-0.272186	-0.574615	-0.72583	-0.423401	-0.72583	-0.877045	-0.120972		P2rx7	1.50878	0.0154483	-0.345012	-0.036046	1.81775	-0.705472	0.27292	-0.756966	-0.345012	-1.42639
Clec4e	-0.661089	-1.31022	-0.447559	-0.661089	-0.767855	-0.0204989	2.00804	0.833622	0.0862662	0.940387		Pip4p2	1.70084	0.944911	-0.188982	0.944911	0.566947	-0.944911	0	-0.944911	-1.13389	-0.944911
Clec4n	-1.08998	-0.282587	0.42388	-0.989053	-0.888129	-0.989053	1.02942	0.827575	0.222032	1.73589		Rab20	-1.0476	-1.39262	0.0501844	-0.420294	-0.922138	1.05387	-0.545755	0.991142	1.27343	0.959776
Clec7a	2.14474	-0.551163	0.407381	0.766835	0.527199	-1.03043	0.107836	-0.551163	-0.790799	-1.03043		Rab34	0.906453	0.906453	-1.04864	0.373245	1.97287	-0.337698	-0.337698	-0.870906	-0.69317	-0.870906
Ddx58	0	-1.92154	-0.720577	-0.720577	-0.480384	0.240192	1.44115	0.480384	1.20096	0.480384		Sirpb1b	-0.786756	-0.409143	-0.409143	-0.220337	-0.409143	-0.849062	2.61176	0.534888	-0.0315306	-0.0315306
Egr1	-0.718647	-0.721993	-1.24057	-0.129812	-0.163268	2.443	-0.0160592	0.485789	-0.263638	0.325198		Slamf1	-0.493606	-0.493606	-1.43381	-1.43381	0.446595	0.916696	-0.258555	0.211545	1.15175	1.3868
Errfi1	-0.197496	-0.56323	-1.51414	-0.12435	-0.56323	-0.197496	0.0950908	1.85061	1.55803	-0.34379		Stap1	0.866189	-1.19617	1.27866	0.866189	1.27866	-1.19617	-0.371224	-0.783695	-0.783695	0.0412471
F3	-1.05124	0.230761	-1.30764	-0.282041	-1.05124	1.25636	-0.0256401	0.999963	1.51277	-0.282041		Tgm2	-0.0933382	-1.45452	-1.41563	-0.287793	-0.404466	1.4623	-0.365575	1.15117	0.840044	0.567807
Fgr	-0.607907	-1.4108	-0.837306	-0.607907	-0.607907	-0.0344098	1.57138	0.424388	0.653787	1.45668		Ticam2	1.61991	-0.220896	0.331344	1.61991	-0.0368161	-1.50946	-0.220896	-0.589057	-0.957217	-0.0368161
Flot1	-1.26991	-1.52389	-0.406371	0.253982	-0.71115	-0.0507964	0.812743	0.304778	0.965132	1.62549		Tlr2	0.485499	-1.29571	-1.02774	-0.901641	-0.996218	0.390921	-0.0977303	1.32094	1.24212	0.879572
G3bp1	0	-1.92485	-1.04612	0.0418446	-0.54398	1.1298	0.125534	0.962426	1.29718	-0.0418446		Tnf	-0.576121	-1.3043	-1.02588	-0.747459	-0.169196	0.259148	-0.319116	1.03017	1.30859	1.54418
Gadd45g	-1.12673	-0.911433	-0.480835	-0.863589	-1.10281	0.906648	0.308595	0.763116	1.0741	1.43294
Gbp3	-0.300734	-1.33775	-0.404435	0.321474	-1.64885	-0.404435	0.73628	0.632578	1.46219	0.943682
Gbp7	-0.530547	-1.35381	-0.713494	-0.3476	-1.44528	0.841557	0.65861	1.11598	1.20745	0.567136
Gimap3	1.22759	-0.690519	1.09972	1.73909	0.204598	-0.818393	-0.434771	-0.562645	-0.946267	-0.818393
Gpam	0.355409	1.24393	-0.533114	1.24393	1.24393	0.355409	-0.977376	-0.977376	-0.977376	-0.977376
Gstp2	0.810738	2.24669	-0.912404	0.236358	0.523548	-0.338023	-0.912404	-0.338023	-0.338023	-0.978458
Hspb1	-0.498426	-0.683028	-0.683028	-0.498426	-0.406125	-0.406125	-0.221523	-0.129222	2.45521	1.07069
Ifi204	-0.216391	-1.63839	0.649174	-0.896479	-1.02013	-0.525522	1.26744	0.772826	0.463696	1.14378
Ifi205	-1.01896	-1.01896	0.0351364	-1.01896	-1.01896	-0.199106	1.20635	0.737865	0.854986	1.44059
Ifi206	-1.14489	-1.14489	-0.64711	0.51437	-1.14489	-0.315259	1.17807	1.17807	0.348444	1.17807
Ifi211	-1.03621	-1.62593	0.395952	-0.278009	-0.614989	-0.783479	1.32265	0.817177	0.985667	0.817177
Il1a	-0.877065	-0.697425	0.750261	-0.760828	-1.55336	-0.0634023	0.0422682	1.14124	1.65903	0.35928
Il1b	-0.657966	-1.15112	-0.865609	-0.813698	-0.580101	-0.242682	0.393223	1.37952	1.54823	0.990194
Il4ra	-0.596309	-1.30162	-1.49398	-0.820726	0.589897	1.58375	0.237241	0.782255	0.493718	0.525778
Il16	1.62681	0.467311	-0.727319	1.17003	1.09976	-0.375957	-0.516502	-1.11382	-0.973272	-0.657047
Irak3	-1.1816	-0.667863	-0.410993	-0.667863	-0.924733	0.359619	1.64397	-0.410993	0.873359	1.3871
Irf7	-0.837073	-1.1719	-1.22771	-0.781269	-0.279024	0.334829	1.28351	0.502244	0.669659	1.50673
Isg15	-1.36299	-1.48578	-0.994616	-0.135071	0.724473	-0.135071	1.09285	0.233305	1.09285	0.970058
Kat5	-1.09716	-0.754298	-1.09716	-0.617153	0.0685725	1.71431	1.16573	0.754298	-0.685725	0.54858
Lilrb4a	-0.948128	-1.65922	-0.088887	-0.88887	-0.029629	-0.355548	1.36293	0.740725	0.562951	1.30368
Lpl	1.97815	-1.06516	1.3929	0.105345	0.339445	-0.948105	-0.245805	-0.245805	-0.596955	-0.714005
Ly9	0.832334	0.627662	2.12859	0.0818689	-0.532148	-0.259252	-0.0545793	-0.600372	-0.805045	-1.41906
Maf	1.27893	0.396909	0.176404	0.727666	1.16868	-1.25688	0.617413	-1.25688	-1.03637	-0.815868
Map2k3	-0.747179	-1.12391	-1.1867	-0.935544	-0.558815	1.32483	0.445796	1.07368	0.948101	0.759737
Mapkapk2	-1.09707	-0.432179	-1.09707	-0.542994	-0.764624	1.78412	0.454342	1.45168	0.121897	0.121897
Mertk	1.45729	0.301895	-0.331712	-0.0708148	1.94182	-0.331712	-0.145357	-1.03986	-0.66715	-1.1144
Mmp8	1.79102	-0.631262	-0.411054	1.49741	0.763386	-0.117444	-0.484457	-0.484457	-0.778067	-1.14508
Mmp12	1.60976	-0.300124	1.33692	0.245556	1.06408	-1.11864	-0.572964	-0.572964	-0.845804	-0.845804
Mndal	-0.840571	-1.28888	-0.28019	0.0560381	-0.840571	-0.728495	1.40095	0.0560381	0.840571	1.6251
Mul1	-0.843004	-1.33889	-0.843004	-0.347119	0.148765	2.1323	0.148765	-0.347119	0.892592	0.396708
Myd88	0.141167	0.476141	-1.34229	-1.55763	-1.00731	1.55284	0.021534	0.835041	0.523994	0.356508
Nfatc2	0.0783795	0.0783795	-0.705415	0.274328	2.62571	-0.509467	0.0783795	-0.705415	-0.705415	-0.509467
Notch1	-0.156481	-0.603571	-1.49775	-1.05066	-0.156481	2.07897	0.290608	0.737698	0.514153	-0.156481
Notch2	0.195693	2.51252	0.0607324	0.150706	0.218187	-0.141709	-0.569085	-0.681552	-1.2214	-0.524098
Nrros	-0.532727	-0.38512	-0.559564	-1.55256	-1.13657	1.64112	0.272402	0.661547	0.594453	0.997018
Oas1a	-0.23744	-1.15812	0.10176	-1.15812	-0.285897	-0.57664	0.392503	0.10176	0.489417	2.33079
Oas2	-0.14776	-0.640291	-0.640291	-0.886557	-0.886557	-0.640291	1.5761	1.32984	-0.394025	1.32984
Oas3	-0.729894	-1.02523	-0.940845	-0.30799	-0.30799	-0.518942	2.01248	0.324866	0.113914	1.37963
Osm	-0.812953	-1.23922	-0.752058	-1.02609	-0.447581	1.68376	0.161373	1.0748	0.526745	0.831222
P2rx7	1.50878	0.0154483	-0.345012	-0.036046	1.81775	-0.705472	0.27292	-0.756966	-0.345012	-1.42639
Pdcd4	0.476135	1.47502	0.709208	1.6415	-0.422861	-0.489453	-0.589342	-0.822415	-0.9556	-1.02219
Polr3d	-0.0832639	-0.678006	-0.559057	-0.796954	-0.678006	0.749375	-0.202212	0.0356845	-0.321161	2.5336
Prkcz	0.522738	0.522738	-0.0275125	1.89836	0.797863	-0.852888	-0.852888	-0.852888	-1.40314	0.247613
Ptger4	-0.555837	-0.555837	-0.555837	-1.03917	-0.555837	2.10252	0.894173	0.894173	0.169168	-0.797506
Ptgs2	-0.709748	-1.08843	-0.547223	-0.384698	-0.709748	0.427929	-0.0596468	1.89066	1.56561	-0.384698
Rab3il1	-0.466139	-0.997567	-1.40247	0.00961633	-0.815363	2.05435	0.60178	0.591657	0.470188	-0.0460571
Rbbp9	0.789007	1.53335	0.789007	-0.104208	1.08674	-0.699685	-0.104208	-1.14629	-0.848554	-1.29516
Relb	-0.860329	-1.28	-1.17508	-0.860329	0.92328	1.55279	0.0839346	1.0282	0.293771	0.293771
Ripk3	-0.333521	-0.485121	-0.636721	-0.939922	-0.18192	2.69848	-0.03032	-0.18192	-0.03032	0.12128
Rsad2	-0.448549	-1.44532	-1.27919	-0.11629	-0.448549	-0.28242	0.880485	0.548226	0.880485	1.71113
Rtn4	-0.0155773	1.23061	1.69793	0.763289	-0.327124	-1.72908	-0.171351	-0.794443	-0.171351	-0.482897
Slamf1	-0.493606	-0.493606	-1.43381	-1.43381	0.446595	0.916696	-0.258555	0.211545	1.15175	1.3868
Slamf6	1.20724	1.59667	0.687996	0.168754	0.168754	-1.25916	0.168754	-0.61011	-0.73992	-1.38897
Slc7a5	-0.737154	-0.737154	-1.6586	-0.276433	-0.276433	1.56645	1.10573	1.10573	0.184289	-0.276433
Srgn	-0.746865	-1.04211	-0.7578	-1.04211	-0.495359	-0.407878	0.83872	1.01368	1.50576	1.13397
Stat3	-0.334235	-1.14321	-1.46254	-0.334235	-0.887745	1.7095	0.32572	0.730208	0.645052	0.751497
Sulf2	0.622449	-0.214176	0.204136	1.45907	1.45907	-0.214176	-0.214176	-0.632488	-0.632488	-1.83723
Ticam1	-0.522738	-0.247613	-1.62324	-1.07299	-0.522738	1.40314	1.40314	0.577763	0.0275125	0.577763
Ticam2	1.61991	-0.220896	0.331344	1.61991	-0.0368161	-1.50946	-0.220896	-0.589057	-0.957217	-0.0368161
Tlr2	0.485499	-1.29571	-1.02774	-0.901641	-0.996218	0.390921	-0.0977303	1.32094	1.24212	0.879572
Tmem106a	-0.69159	-0.722056	-0.539257	-0.539257	0.161473	-0.752523	0.61847	-0.0517931	-0.0213266	2.53786
Tmf1	0.0364968	1.49637	1.61803	0.523121	0.0364968	-1.66669	-0.450127	-0.450127	-0.69344	-0.450127
Tnf	-0.576121	-1.3043	-1.02588	-0.747459	-0.169196	0.259148	-0.319116	1.03017	1.30859	1.54418
Tnfrsf1a	-0.921361	-0.947242	-1.49074	-0.921361	1.22676	1.01971	-0.0414095	0.967947	0.760899	0.346804
Trem1	-0.818202	-0.643708	-1.18638	-0.643708	-0.469214	1.27572	0.0542676	1.9737	0.577749	-0.120226
Trem3	1.38473	-0.979447	0.033774	1.38473	1.04699	-0.979447	-0.303966	-0.979447	0.371514	-0.979447
Tspo	-0.975315	-1.00823	-0.55842	-0.514536	-0.657159	-0.722984	1.33955	0.527702	1.03236	1.53703
Tut4	1.69534	0.154122	1.1816	0.667863	0.154122	-1.3871	0.154122	-0.873359	-0.873359	-0.873359
Xbp1	-0.794522	1.13024	-0.649046	-1.61142	-1.26452	0.649046	0.570713	0.861664	0.984759	0.123095

## Sheet:  Z score data (24mo) (Fig.4g)
Zscore of cytokine production related genes in 24 month. Related to figure 4g.								Zscore of phagocytosis related genes in 24 month. Related to figure 4g.
	F_24_1_PBS	F_24_2_PBS	F_24_3_PBS	F_24_LPS_1	F_24_LPS_2	F_24_LPS_3			F_24_1_PBS	F_24_2_PBS	F_24_3_PBS	F_24_LPS_1	F_24_LPS_2	F_24_LPS_3
Abcd1	1.34641	0.690036	0.589055	-0.925658	-1.02664	-0.673206		Abca1	-1.03841	-1.03841	-0.196456	0.561302	1.57165	0.140325
Abl2	-0.944632	-0.944632	-0.429378	1.63164	0.0858757	0.60113		Abl2	-0.944632	-0.944632	-0.429378	1.63164	0.0858757	0.60113
Acod1	-0.720464	-0.823387	-0.92631	1.44093	0.92631	0.102923		C3	-0.809246	-0.869939	-0.627166	1.19364	1.31502	-0.202311
Aim2	-0.814544	-0.0325818	-1.40102	0.162909	1.33585	0.74938		Ccl2	-0.394625	-1.55097	-0.559817	0.688299	0.890201	0.92691
Arg2	-0.745356	-0.745356	-0.372678	1.86339	0.372678	-0.372678		Cd47	-0.636279	-1.07743	-0.3648	1.73916	-0.161191	0.50054
Arid5a	-0.638063	-0.638063	-1.11661	1.5154	0.797579	0.0797579		Cd209b	1.09608	1.25649	-0.0267338	-0.908948	-1.14955	-0.267338
Arnt	-1.02012	-0.941647	-0.627765	0.863177	0.392353	1.334		Cd300lf	-0.288791	-0.704649	-0.773959	1.7905	-0.56603	0.542926
Ash1l	-1.24013	-0.936424	-0.0253088	1.34136	-0.0253088	0.885806		Cfp	-0.376585	-0.586772	-1.48007	0.937083	0.359069	1.14727
Azi2	-0.0923837	-0.424965	-1.64443	1.12708	0.129337	0.905361		Cnn2	1.76327	0.583075	-0.639274	-0.49175	-0.32315	-0.892174
Batf	-0.908199	-0.677951	-0.7547	1.70127	0.473287	0.16629		Dock1	-0.916694	-0.916694	-0.0295708	-0.561845	1.03498	1.38983
Bcl3	-1.01328	-0.693296	-0.693296	1.2266	1.2266	-0.0533305		Elane	-0.685838	-0.710422	-0.483616	1.85582	0.428368	-0.404313
C3	-0.809246	-0.869939	-0.627166	1.19364	1.31502	-0.202311		Gsn	1.46478	0.970635	-0.476494	-0.547085	-0.264719	-1.14711
C5ar1	-0.0672465	-1.04712	-1.22004	1.35934	0.278593	0.696481		Hck	-0.917247	-0.425066	-0.917247	1.72263	0.380322	0.156603
C5ar2	-0.79907	-0.989893	-0.560542	0.954113	-0.0715585	1.46695		Il1b	-0.735397	-0.796558	-0.726659	1.02956	1.47516	-0.246103
Casp4	-0.813203	-0.8919	-0.734506	1.46901	0.918132	0.0524647		Itgam	-1.22586	-0.0194581	-0.953445	1.26477	-0.0583742	0.992361
Ccl2	-0.394625	-1.55097	-0.559817	0.688299	0.890201	0.92691		Itgav	-1.27323	-0.903584	0.082144	-0.041072	0.698224	1.43752
Ccl3	-0.796789	-0.640215	-0.18093	1.47876	0.998596	-0.859419		Itgb2	1.30895	1.0695	-0.0159628	-0.766212	-0.423013	-1.17326
Ccl4	-1.00824	-0.688106	-0.38453	1.43141	1.06712	-0.417647		Msr1	-0.459772	-0.710557	-1.12853	1.37932	-0.125392	1.04494
Ccr5	-0.98655	-0.465248	-0.515696	0.577356	-0.364351	1.75449		Pld4	1.49555	0.511395	0.458527	-1.16004	-0.869269	-0.43616
Cd2	0.372786	1.62271	0.438571	-0.745571	-0.679785	-1.00871		Pot1b	-0.834203	-0.834203	-0.0834203	0.417101	-0.458812	1.79354
Cd3e	0.879403	1.57367	-0.370275	-0.370275	-0.925688	-0.786835		Ptprc	-0.803886	-0.0689046	-1.49293	0.390459	1.0795	0.895759
Cd14	-0.814118	-0.639228	-0.875126	1.3903	1.09747	-0.159299		Ptprj	-0.23505	-0.940201	-1.05773	1.64535	0.117525	0.4701
Cd34	0.00246096	1.05083	1.37568	-0.69153	-0.780125	-0.957314		Rab7b	1.31995	0.149994	0.959962	-1.28995	-0.569977	-0.569977
Cd40	-0.610705	-0.610705	-0.839719	0.763381	1.67944	-0.381691		Rab20	-0.964692	-0.770946	-0.359237	1.69931	0.63371	-0.238146
Cd47	-0.636279	-1.07743	-0.3648	1.73916	-0.161191	0.50054		Rab27a	-0.60772	-0.477494	-1.06351	0.499199	-0.0868171	1.73634
Cd74	0.806762	1.45382	-0.102608	-1.07247	-0.0499713	-1.03553		Rhoh	-1.20841	-0.632979	-0.748066	1.3235	0.517892	0.748066
Cd209b	1.09608	1.25649	-0.0267338	-0.908948	-1.14955	-0.267338		Sh3bp1	1.61432	0.687839	0.0140375	-0.996664	-0.828214	-0.491313
Cd244a	-0.534522	-0.801784	-1.06904	1.33631	1.06904	0		Sirpb1a	1.7287	0.454922	-0.0909843	-0.272953	-1.09181	-0.727875
Cd274	-0.698265	-0.588013	-0.588013	1.39653	1.17603	-0.698265		Syk	-0.353002	-0.882506	-0.882506	1.76501	-0.0882506	0.441253
Cd276	-0.484122	-0.242665	-0.959794	-0.242665	1.93045	-0.00120729		Tgm2	-0.766238	-0.692086	-0.914543	0.865108	1.53248	-0.0247174
Cebpb	-0.67547	-1.04391	-0.67547	0.798282	1.53516	0.0614063		Thbs1	-0.66157	-0.66157	-0.740959	1.40253	1.16436	-0.502793
Cgas	-0.938905	-0.76286	-0.938905	1.34968	0.645497	0.645497		Tlr2	-0.565772	-0.391048	-0.840337	1.43107	1.10658	-0.740495
Chil1	-0.586405	-0.586405	-0.602325	1.83351	0.512109	-0.570484		Trem2	0.911411	1.12626	0.59557	-1.08831	-0.482332	-1.0626
Clec4e	-0.825983	-0.825983	-0.923157	1.40903	0.825983	0.340111		Trex1	-0.507081	-0.715251	-0.619173	1.46253	1.09423	-0.715251
Clec4n	-0.407163	-0.694361	-1.33876	0.418531	0.59803	1.42372		Tyrobp	1.03372	1.20416	0.121284	-0.752368	-0.251243	-1.35555
Crebbp	-0.792594	-1.39648	-0.113228	0.792594	1.32099	0.188713
Ddx3x	-0.93844	-0.727291	-0.164227	0.398837	1.8065	-0.375376
Eif2ak2	-0.873038	-0.69843	-0.873038	1.57147	0.69843	0.174608
Elane	-0.685838	-0.710422	-0.483616	1.85582	0.428368	-0.404313
Erbin	-1.19735	-0.761951	-0.32655	1.19735	1.19735	-0.10885
Errfi1	-0.796931	-0.796931	-0.521071	1.13409	1.40996	-0.429117
Flot1	0.320856	-0.819966	-1.39038	0.392157	1.46168	0.0356507
Gadd45g	-1.04748	-0.92115	-0.731656	0.721129	1.1317	0.847458
Gata3	1.49391	0.639434	0.297643	-0.385939	-1.14642	-0.898625
Gba	1.4101	0.320363	0.683609	-0.663429	-1.35965	-0.390994
Gbp3	-1.17595	-0.831769	-0.315499	1.57749	0.200772	0.544952
Gbp7	-0.630097	-1.10267	-0.630097	1.49648	0	0.866383
Gimap3	0.713549	1.54677	0.125392	-0.756844	-0.511779	-1.11709
Hif1a	-1.02639	-0.32922	-0.794001	0.890831	1.5299	-0.271122
Hsp90aa1	-1.25219	-0.700526	-0.726796	0.849388	0.823119	1.00701
Hsp90ab1	-1.55237	-0.284139	-0.492046	0.401953	0.60986	1.31674
Ifi204	-0.502115	-0.588192	-1.01858	1.82196	0.100423	0.1865
Ifi205	-0.747018	-0.747018	-1.04583	1.49404	0.597614	0.448211
Ifi207	-0.82288	-0.82288	-0.91969	1.30693	1.0165	0.242024
Ifi211	-0.924769	-0.774806	-0.849788	1.47463	0.724819	0.349913
Ifih1	-0.846955	-0.496491	-0.846955	1.43106	1.0806	-0.321259
Il1a	-1.14342	-0.841636	-0.298429	1.35131	1.02941	-0.0972408
Il1b	-0.735397	-0.796558	-0.726659	1.02956	1.47516	-0.246103
Il1r2	-0.289448	-0.868344	-1.15779	1.21568	-0.0578896	1.15779
Il4ra	-0.428714	-0.832209	-1.28614	1.28614	0.731335	0.529588
Il6	-1.11751	-0.825983	-0.534459	1.5062	0.631634	0.340111
Il17ra	0.338355	-1.08822	-1.3077	0.996775	0.996775	0.0640131
Il27	-0.39982	-0.768885	-0.584353	1.81457	0.522842	-0.584353
Iqgap1	0.105176	-0.841406	-0.99917	0.788818	1.52505	-0.578467
Irf1	-0.688177	-0.631615	-0.348802	1.06526	1.4612	-0.857865
Irf7	-0.869072	-0.0869072	-0.869072	1.73814	0.521443	-0.434536
Isg15	-0.799259	-0.517168	-0.799259	1.73956	0.611198	-0.235076
Itgav	-1.27323	-0.903584	0.082144	-0.041072	0.698224	1.43752
Jak2	-0.798596	-0.958315	-0.479157	0.798596	1.59719	-0.159719
Kdelr1	0.331828	0.745177	1.43409	-0.494871	-1.02396	-0.992268
Lag3	0.728707	1.48062	0.125319	-0.635878	-0.394523	-1.30425
Lcp2	-1.13909	-0.49835	-0.783121	1.56624	0.320368	0.533946
Lilra5	1.28028	0.819382	0.512114	-1.17786	-0.793777	-0.640142
Lilrb4a	0.210154	-0.997115	-1.23857	1.09548	1.09548	-0.165441
Litaf	-0.732185	-1.0732	-0.852544	0.972904	1.1735	0.511527
Ly9	0.830216	0.571074	1.17574	-1.09896	-0.350322	-1.12775
Lyn	-0.969099	-0.820956	-0.796266	1.22835	0.277767	1.08021
Malt1	-0.774913	-0.774913	-1.10702	1.21772	0.885615	0.553509
Map2k3	-0.260157	-0.552835	-1.23575	1.39835	1.00811	-0.357716
Mapkapk2	-0.169806	-0.818158	-0.91078	1.68263	0.663789	-0.447672
Mavs	1.84612	0.363735	-0.336283	-0.70688	-0.87159	-0.295105
Mndal	-0.808737	-0.2813	-0.597762	1.93394	0.14065	-0.386787
N4bp1	-0.417247	-1.08484	-0.584145	1.25174	1.25174	-0.417247
Nfam1	0.951264	1.50875	-0.243347	-0.907019	-0.853925	-0.455722
Nfkb1	-0.802512	-0.802512	-0.802512	1.07838	1.37932	-0.050157
Notch1	-0.912871	-0.912871	-0.652051	0.912871	1.43451	0.13041
Notch2	-0.877514	-1.41752	-0.232504	0.787513	0.742512	0.997516
Nploc4	-0.660775	-0.86944	-1.07811	1.00855	1.21722	0.382554
Nras	-0.832755	-1.33241	-0.37474	0.957669	0.458015	1.12422
Oas2	-0.687859	-0.687859	-1.17341	1.25433	0.283236	1.01156
Oas3	-0.742834	-0.742834	-0.424476	1.80402	-0.424476	0.530595
Osm	-0.358302	-0.744166	-0.854413	1.40565	1.13003	-0.578796
Panx1	0.873631	1.56562	-0.337343	-0.337343	-0.906501	-0.858062
Pde4b	-0.947698	-0.641989	-0.519705	1.62026	0.825414	-0.33628
Peli1	-0.473386	-0.679954	-0.731596	1.5923	-0.628312	0.92095
Pibf1	-0.512235	-1.12692	-0.143426	0.225383	-0.266362	1.82356
Pik3r1	-0.575224	-1.34219	-0.575224	1.34219	0.383482	0.766965
Pld3	1.10448	0.839702	0.346913	-0.976997	0.0968416	-1.41094
Pld4	1.49555	0.511395	0.458527	-1.16004	-0.869269	-0.43616
Pnp	-0.899504	-0.763445	-0.672738	0.551797	0.0982651	1.68563
Polr3f	-0.190084	-0.942893	-1.308	1.31553	0.562724	0.562724
Pqbp1	-0.950639	0.375834	-1.52544	0.862207	0.862207	0.375834
Prkd2	-0.380139	-0.380139	-0.723695	-0.380139	2.00567	-0.141558
Ptafr	-0.522265	-0.570382	-0.486178	1.99182	0.0310753	-0.444076
Ptgs2	-1.07703	-0.560054	-0.81854	1.50784	0.732378	0.215405
Ptpn6	1.11753	1.27585	0.10244	-0.968526	-0.698456	-0.828834
Ptprc	-0.803886	-0.0689046	-1.49293	0.390459	1.0795	0.895759
Ptprj	-0.23505	-0.940201	-1.05773	1.64535	0.117525	0.4701
Rab1a	-0.409825	-0.459004	-1.44258	0.81965	0.131144	1.36062
Rab3il1	-0.960775	0.31194	-1.01692	1.15418	-0.605164	1.11675
Rab7b	1.31995	0.149994	0.959962	-1.28995	-0.569977	-0.569977
Rabgef1	-0.919145	-0.787839	-0.787839	1.57568	0.525226	0.393919
Rbpj	-0.399808	-0.719655	-1.35935	0.559731	1.35935	0.559731
Rela	0.153687	-1.17186	-0.710803	1.30634	1.01818	-0.595537
Relb	-0.763631	-0.628872	-0.359356	0.988228	1.52726	-0.763631
Rsad2	-0.77034	-0.77034	-0.610959	1.77975	0.504705	-0.132817
Runx1	-0.865768	-0.95533	-0.776206	1.37329	0.388103	0.835914
Sash3	0.726614	1.70014	-0.331562	-0.754832	-0.627851	-0.712505
Slc7a5	-0.221404	-0.885615	-0.885615	0.442807	1.77123	-0.221404
Smad7	-1.31876	-0.824226	-0.164845	0.32969	1.48361	0.494535
Srgn	-0.728	-0.620941	-1.092	1.54165	0.685176	0.214118
Stard7	-0.635642	-0.476731	-0.715097	1.03292	1.50965	-0.715097
Stat3	-0.807602	-0.916901	-0.807602	1.52412	0.613291	0.394693
Stat5a	-0.750479	-0.911296	-0.589662	1.66177	0.696873	-0.107211
Syk	-0.353002	-0.882506	-0.882506	1.76501	-0.0882506	0.441253
Tcirg1	1.55422	0.0672669	0.49211	-1.31347	-0.0177018	-0.78242
Thbs1	-0.66157	-0.66157	-0.740959	1.40253	1.16436	-0.502793
Tirap	-0.88946	-0.711568	-1.06735	1.06735	0.533676	1.06735
Tlr2	-0.565772	-0.391048	-0.840337	1.43107	1.10658	-0.740495
Tnfaip8	-1.33775	-0.613557	-0.613557	1.19694	0.47274	0.895189
Tnfsf9	-0.665052	-0.665052	-0.457223	1.7042	0.748184	-0.665052
Trem2	0.911411	1.12626	0.59557	-1.08831	-0.482332	-1.0626
Trem3	-0.156403	-0.844575	-0.969697	1.78299	0.344086	-0.156403
Trex1	-0.507081	-0.715251	-0.619173	1.46253	1.09423	-0.715251
Trim30a	-0.942238	-0.748958	-0.845598	1.52208	0.459039	0.555679
Tyrobp	1.03372	1.20416	0.121284	-0.752368	-0.251243	-1.35555
Ufd1	0.466227	0.677349	1.25793	-0.906064	-1.38109	-0.114358
Unc93b1	1.42194	0.90218	0.17114	-0.64864	-0.990919	-0.855698
Usp25	-1.34231	-0.536925	-0.335578	1.2752	1.07385	-0.134231
Wdr83	-0.348498	-0.348498	-1.00881	-0.45855	0.311814	1.85254
Xbp1	0.0640247	-0.678662	-1.26769	1.24208	-0.448173	1.08842
Xcl1	0	1.61443	0.691898	-0.461266	-0.922531	-0.922531
Zc3hav1	-0.813966	-1.17132	-0.456615	1.13161	1.21102	0.0992642

## Sheet: cytokine production(Fig.4h)
LPS03 vs PBS03 cytokine production DEGs	LPS14 vs PBS14 cytokine production DEGs	LPS24 vs PBS24 cytokine production DEGs
Abcd1	Abcd2	Abcd1
Abcd2	Acod1	Abl2
Abl1	Anxa4	Acod1
Abl2	Appl2	Aim2
Acod1	Arid5a	Arg2
Adam33	Atf4	Arid5a
Adgrg1	Atg9a	Arnt
Aim2	Batf	Ash1l
Anxa1	Bcl3	Azi2
Ap3d1	Casp4	Batf
Arhgef2	Ccl2	Bcl3
Arid5a	Ccr5	C3
Arnt	Ccr7	C5ar1
Atf4	Cd36	C5ar2
Axl	Cd40	Casp4
Bank1	Cd244a	Ccl2
Bap1	Cd274	Ccl3
Batf	Cd300ld	Ccl4
Bcl3	Cebpb	Ccr5
Bcl10	Cebpg	Cd2
Btk	Clec4e	Cd3e
C3	Clec4n	Cd14
C3ar1	Clec7a	Cd34
C5ar1	Ddx58	Cd40
C5ar2	Egr1	Cd47
Cactin	Errfi1	Cd74
Camp	F3	Cd209b
Capn2	Fgr	Cd244a
Casp1	Flot1	Cd274
Casp4	G3bp1	Cd276
Ccl2	Gadd45g	Cebpb
Ccl3	Gbp3	Cgas
Ccl4	Gbp7	Chil1
Ccl5	Gimap3	Clec4e
Ccr2	Gpam	Clec4n
Ccr5	Gstp2	Crebbp
Ccr7	Hspb1	Ddx3x
Cd14	Ifi204	Eif2ak2
Cd40	Ifi205	Elane
Cd55	Ifi206	Erbin
Cd83	Ifi211	Errfi1
Cd200r1	Il1a	Flot1
Cd244a	Il1b	Gadd45g
Cd274	Il4ra	Gata3
Cd276	Il16	Gba
Ceacam1	Irak3	Gbp3
Cebpe	Irf7	Gbp7
Cebpg	Isg15	Gimap3
Cgas	Kat5	Hif1a
Chid1	Lilrb4a	Hsp90aa1
Chil3	Lpl	Hsp90ab1
Clec4a1	Ly9	Ifi204
Clec4a2	Maf	Ifi205
Clec4a3	Map2k3	Ifi207
Clec4b1	Mapkapk2	Ifi211
Clec4e	Mertk	Ifih1
Clec4n	Mmp8	Il1a
Clec7a	Mmp12	Il1b
Crlf2	Mndal	Il1r2
Cx3cr1	Mul1	Il4ra
Ddit3	Myd88	Il6
Ddx21	Nfatc2	Il17ra
Ddx58	Notch1	Il27
Dhx58	Notch2	Iqgap1
Eif2ak2	Nrros	Irf1
Elane	Oas1a	Irf7
Errfi1	Oas2	Isg15
Ezr	Oas3	Itgav
F3	Osm	Jak2
F11r	P2rx7	Kdelr1
Fadd	Pdcd4	Lag3
Fcgr2b	Polr3d	Lcp2
Fcgr3	Prkcz	Lilra5
Fgr	Ptger4	Lilrb4a
Flot1	Ptgs2	Litaf
G3bp1	Rab3il1	Ly9
G6pdx	Rbbp9	Lyn
Gadd45g	Relb	Malt1
Gbp3	Ripk3	Map2k3
Gbp7	Rsad2	Mapkapk2
Gpr18	Rtn4	Mavs
Grk2	Slamf1	Mndal
Gstp1	Slamf6	N4bp1
Gstp2	Slc7a5	Nfam1
H2-Q9	Srgn	Nfkb1
Hif1a	Stat3	Notch1
Hmgb2	Sulf2	Notch2
Hmox1	Ticam1	Nploc4
Hsf1	Ticam2	Nras
Icosl	Tlr2	Oas2
Ifi204	Tmem106a	Oas3
Ifi205	Tmf1	Osm
Ifi206	Tnf	Panx1
Ifi207	Tnfrsf1a	Pde4b
Ifi211	Trem1	Peli1
Ifih1	Trem3	Pibf1
Igf1	Tspo	Pik3r1
Il1a	Tut4	Pld3
Il1b	Xbp1	Pld4
Il1r2		Pnp
Il4ra		Polr3f
Il6		Pqbp1
Il6ra		Prkd2
Il15		Ptafr
Il16		Ptgs2
Il17ra		Ptpn6
Il27		Ptprc
Irak3		Ptprj
Irf1		Rab1a
Irf7		Rab3il1
Irf9		Rab7b
Isg15		Rabgef1
Jak2		Rbpj
Jak3		Rela
Klrk1		Relb
Lacc1		Rsad2
Laptm4b		Runx1
Lcp2		Sash3
Lilra5		Slc7a5
Lilrb4a		Smad7
Lipa		Srgn
Litaf		Stard7
Ltf		Stat3
Maf		Stat5a
Malt1		Syk
Map2k3		Tcirg1
Map2k5		Thbs1
Mapk14		Tirap
Mapkapk2		Tlr2
Mmp8		Tnfaip8
Mmp12		Tnfsf9
Mndal		Trem2
Mr1		Trem3
Mul1		Trex1
Myd88		Trim30a
N4bp1		Tyrobp
Ncl		Ufd1
Nfam1		Unc93b1
Nfatc2		Usp25
Nfkb1		Wdr83
Nmi		Xbp1
Notch1		Xcl1
Nrros		Zc3hav1
Oas1a
Oas1g
Oas2
Oas3
Optn
Osm
P2rx7
Panx1
Parp1
Pde4b
Peli1
Pglyrp1
Pik3r1
Pld3
Pld4
Pml
Pnp
Pnp2
Ppme1
Ppp1r11
Prg2
Ptger4
Ptgs2
Ptpn22
Rab7b
Rabgef1
Rbpj
Rel
Rela
Relb
Riok3
Ripk1
Rnf19b
Rsad2
Runx1
Sash3
Scamp5
Scimp
Seh1l
Serpinb1a
Slamf1
Smad4
Socs1
Sorl1
Srgn
Stard7
Stat1
Stat3
Stat5a
Tcirg1
Thbs1
Tia1
Ticam1
Ticam2
Tirap
Tlr1
Tlr2
Tlr6
Tlr7
Tmem106a
Tnf
Tnfaip3
Tnfaip8
Tnfrsf1a
Tnfsf9
Trem1
Trex1
Trim27
Trim30a
Trim32
Tslp
Tspo
Tusc2
Usp25
Xbp1
Zc3hav1

## Sheet: phagocytosis(Fig.4h)
LPS03 vs PBS03 phagocytosis DEGs	LPS14 vs PBS14 phagocytosis DEGs	LPS24 vs PBS24 phagocytosis DEGs
Abl1	Appl2	Abca1
Abl2	Ccl2	Abl2
Anxa1	Ccr7	C3
Arhgap25	Cd36	Ccl2
Axl	Cd300a	Cd47
C3	Cd300lf	Cd209b
Ccl2	Cdc42se1	Cd300lf
Ccr2	Cfb	Cfp
Ccr7	Clec7a	Cnn2
Cd300a	Fcgr1	Dock1
Cd300lf	Fgr	Elane
Cdc42se1	Gm5150	Gsn
Cdc42se2	Gm9733	Hck
Ceacam10	Il1b	Il1b
Cebpe	Il15ra	Itgam
Cfp	Mertk	Itgav
Clcn3	Mfge8	Itgb2
Clec7a	Msr1	Msr1
Elane	Myd88	Pld4
Fcgr2b	P2rx7	Pot1b
Fcgr3	Pip4p2	Ptprc
Fgr	Rab20	Ptprj
Gsn	Rab34	Rab7b
Hck	Sirpb1b	Rab20
Il1b	Slamf1	Rab27a
Il2rg	Stap1	Rhoh
Il15	Tgm2	Sh3bp1
Il15ra	Ticam2	Sirpb1a
Jmjd6	Tlr2	Syk
Lyar	Tnf	Tgm2
Msr1		Thbs1
Myd88		Tlr2
Ncf4		Trem2
P2rx7		Trex1
P2ry6		Tyrobp
Pip4p2
Pld4
Prtn3
Rab7b
Rab20
Rab27a
Rab39
Rack1
Rhoh
Slamf1
Tgm2
Thbs1
Ticam2
Timd4
Tlr2
Tmem175
Tnf
Trex1
Tusc2
