# Supplementary material for: Transcriptional and epigenetic decoding of the microglial aging process
Source: Nat Aging. 2023 Sep 11;3(10):1288–311. doi: 10.1038/s43587-023-00479-x (PMC10570141; doi:10.1038/s43587-023-00479-x)
Supplement: Supplementary file 6 — Information on differentially accessible chromatin regions of LPS-treated versus PBS-treated microglia at each age. [file 43587_2023_479_MOESM6_ESM.xlsx]

## Sheet: ATAC, LPS03 vs PBS03(Fig.5d)
Different ATAC-seq peaks between LPS and PBS in 3 month, quasi-likelihood (QL) F tests with FDR correction. Related to figure 5d.
	seqnames	start	end	width	strand	baseMean	log2FoldChange	lfcSE	stat	pvalue	padj	annotation	geneChr	geneStart	geneEnd	geneLength	geneStrand	geneId	transcriptId	distanceToTSS	ENSEMBL	SYMBOL	GENENAME
ID_chr16_93246695_93247500	chr16	93246695	93247500	806	*	254.437	2.59495	0.202617	12.8071	1.49554e-37	1.32681e-33	Distal Intergenic	16	93343724	93353189	9466	2	69857	ENSMUST00000185971.6	105689	ENSMUSG00000100277	1810053B23Rik	RIKEN cDNA 1810053B23 gene
ID_chr18_4336124_4336938	chr18	4336124	4336938	815	*	358.382	2.07995	0.146105	14.236	5.47586e-46	8.09678e-42	Promoter (<=1kb)	18	4331341	4336295	4955	2	26410	ENSMUST00000105472.2	0	ENSMUSG00000024235	Map3k8	mitogen-activated protein kinase kinase kinase 8
ID_chr11_117961935_117966045	chr11	117961935	117966045	4111	*	1300.98	1.17028	0.0767129	15.2553	1.51843e-52	6.73562e-48	Downstream (<1kb)	11	117966079	117969186	3108	2	12702	ENSMUST00000054002.3	3141	ENSMUSG00000053113	Socs3	suppressor of cytokine signaling 3
ID_chr1_36303209_36304129	chr1	36303209	36304129	921	*	247.208	2.90783	0.196483	14.7994	1.47843e-49	3.27909e-45	Distal Intergenic	1	36307733	36319203	11471	1	214855	ENSMUST00000126413.7	-3604	ENSMUSG00000037447	Arid5a	AT rich interactive domain 5A (MRF1-like)
ID_chr10_82795006_82795695	chr10	82795006	82795695	690	*	277.466	2.24045	0.182194	12.297	9.39625e-35	6.94681e-31	Distal Intergenic	10	82812123	82824242	12120	1	70003	ENSMUST00000076984.7	-16428	ENSMUSG00000056821	1700028I16Rik	RIKEN cDNA 1700028I16 gene
ID_chr1_86263003_86264342	chr1	86263003	86264342	1340	*	383.864	1.28181	0.133758	9.583	9.42637e-22	1.60825e-18	Intron (ENSMUST00000113309.8/78795, intron 23 of 24)	1	86244566	86269086	24521	1	78795	ENSMUST00000126579.1	18437	ENSMUSG00000062590	Armc9	armadillo repeat containing 9
ID_chr19_21053502_21053971	chr19	21053502	21053971	470	*	119.266	2.7818	0.265928	10.4607	1.30833e-25	3.62726e-22	Distal Intergenic	19	21104502	21107157	2656	1	75354	ENSMUST00000236278.1	-50531	ENSMUSG00000118047	4930554I06Rik	RIKEN cDNA 4930554I06 gene
ID_chr17_51477128_51478183	chr17	51477128	51478183	1056	*	349.083	1.64597	0.147726	11.142	7.82988e-29	3.85917e-25	Distal Intergenic	17	51425209	51435838	10630	2	328837	ENSMUST00000233466.1	-41290	ENSMUSG00000117204	C330011F03Rik	RIKEN cDNA C330011F03 gene
ID_chr1_171113731_171114360	chr1	171113731	171114360	630	*	389.159	1.71088	0.15052	11.3665	6.1405e-30	3.40483e-26	Promoter (<=1kb)	1	171113918	171126829	12912	1	75472	ENSMUST00000129651.7	0	ENSMUSG00000026649	Cfap126	cilia and flagella associated protein 126
ID_chr7_104400539_104401536	chr7	104400539	104401536	998	*	258.205	1.42939	0.16421	8.70461	3.18658e-18	2.94486e-15	5' UTR	7	104411685	104412267	583	2	20128	ENSMUST00000142124.1	10731	ENSMUSG00000030921	Trim30a	tripartite motif-containing 30A
ID_chr2_167814989_167815848	chr2	167814989	167815848	860	*	410.503	1.12358	0.127475	8.81415	1.20601e-18	1.24413e-15	Distal Intergenic	2	167932057	167974737	42681	1	19246	ENSMUST00000147210.7	-116209	ENSMUSG00000027540	Ptpn1	protein tyrosine phosphatase, non-receptor type 1
ID_chr11_117949189_117950140	chr11	117949189	117950140	952	*	297.166	1.44532	0.16603	8.70518	3.1706e-18	2.94486e-15	Distal Intergenic	11	117966079	117969186	3108	2	12702	ENSMUST00000054002.3	19046	ENSMUSG00000053113	Socs3	suppressor of cytokine signaling 3
ID_chr1_152599333_152600002	chr1	152599333	152600002	670	*	184.681	1.08909	0.180049	6.04885	1.45879e-09	2.00342e-07	Intron (ENSMUST00000111859.7/19731, intron 3 of 18)	1	152557543	152592759	35217	2	19731	ENSMUST00000128251.7	-6574	ENSMUSG00000026482	Rgl1	ral guanine nucleotide dissociation stimulator,-like 1
ID_chr9_70284355_70285281	chr9	70284355	70285281	927	*	328.252	2.18331	0.160036	13.6426	2.23457e-42	2.47809e-38	Intron (ENSMUST00000213863.1/71602, intron 1 of 3)	9	70207368	70399766	192399	1	71602	ENSMUST00000034745.8	76987	ENSMUSG00000032220	Myo1e	myosin IE
ID_chr15_102150303_102151428	chr15	102150303	102151428	1126	*	560.632	1.12807	0.118725	9.50158	2.06728e-21	3.27509e-18	Promoter (<=1kb)	15	102150526	102163469	12944	1	223920	ENSMUST00000023806.13	0	ENSMUSG00000023045	Soat2	sterol O-acyltransferase 2
ID_chr17_56133479_56135002	chr17	56133479	56135002	1524	*	715.192	1.08978	0.104635	10.4151	2.1159e-25	5.52113e-22	Promoter (<=1kb)	17	56123767	56133843	10077	2	20359	ENSMUST00000167545.2	0	ENSMUSG00000001227	Sema6b	sema domain, transmembrane domain (TM), and cytoplasmic domain, (semaphorin) 6B
ID_chr17_29398042_29398486	chr17	29398042	29398486	445	*	125.395	2.11111	0.242991	8.68803	3.68781e-18	3.33852e-15	Distal Intergenic	17	29376501	29378452	1952	1	26382	ENSMUST00000144616.1	21541	ENSMUSG00000024013	Fgd2	FYVE, RhoGEF and PH domain containing 2
ID_chr11_100952002_100952600	chr11	100952002	100952600	599	*	121.274	2.42634	0.254574	9.53098	1.55803e-21	2.55973e-18	Distal Intergenic	11	100886810	100939540	52731	2	20848	ENSMUST00000127638.7	-12462	ENSMUSG00000004040	Stat3	signal transducer and activator of transcription 3
ID_chr4_101291949_101293670	chr4	101291949	101293670	1722	*	639.228	1.05833	0.114184	9.26862	1.88575e-20	2.53485e-17	Exon (ENSMUST00000131864.1/ENSMUST00000131864.1, exon 3 of 3)	4	101152367	101265282	112916	2	16451	ENSMUST00000102781.9	-26667	ENSMUSG00000028530	Jak1	Janus kinase 1
ID_chr2_118529125_118529806	chr2	118529125	118529806	682	*	141.825	1.83388	0.213932	8.57227	1.01465e-17	8.65552e-15	3' UTR	2	118531974	118544587	12614	2	171543	ENSMUST00000143583.1	14781	ENSMUSG00000040093	Bmf	BCL2 modifying factor
ID_chr8_80948350_80949065	chr8	80948350	80949065	716	*	233.226	1.26895	0.187382	6.77198	1.27036e-11	3.1416e-09	Distal Intergenic	8	80998213	81014913	16701	2	74841	ENSMUST00000211538.1	65848	ENSMUSG00000038250	Usp38	ubiquitin specific peptidase 38
ID_chr16_36720193_36720979	chr16	36720193	36720979	787	*	306.735	1.58182	0.14618	10.8211	2.7359e-27	1.01135e-23	Intron (ENSMUST00000023617.12/106347, intron 5 of 7)	16	36715538	36722260	6723	1	106347	ENSMUST00000128084.1	4655	ENSMUSG00000022900	Ildr1	immunoglobulin-like domain containing receptor 1
ID_chr11_62646059_62646847	chr11	62646059	62646847	789	*	333.811	1.08227	0.148067	7.30936	2.68416e-13	1.02644e-10	Promoter (1-2kb)	11	62605823	62648040	42218	2	192976	ENSMUST00000128705.7	1193	ENSMUSG00000046417	Lrrc75a	leucine rich repeat containing 75A
ID_chr5_36538629_36539193	chr5	36538629	36539193	565	*	260.594	1.56255	0.17122	9.12601	7.10697e-20	8.52049e-17	Intron (ENSMUST00000146430.7/100855, intron 3 of 13)	5	36490608	36531602	40995	2	100855	ENSMUST00000126077.7	-7027	ENSMUSG00000029192	Tbc1d14	TBC1 domain family, member 14
ID_chr17_15801170_15801896	chr17	15801170	15801896	727	*	218.256	1.49449	0.176925	8.44701	2.98869e-17	2.41046e-14	Downstream (1-2kb)	17	15820982	15824395	3414	2	68799	ENSMUST00000232592.1	22499	ENSMUSG00000048027	Rgmb	repulsive guidance molecule family member B
ID_chr4_63151050_63152030	chr4	63151050	63152030	981	*	269.196	1.96805	0.213283	9.22741	2.77248e-20	3.51384e-17	Promoter (2-3kb)	4	63143275	63154173	10899	2	11699	ENSMUST00000030041.4	2143	ENSMUSG00000028356	Ambp	alpha 1 microglobulin/bikunin precursor
ID_chr10_13837600_13838210	chr10	13837600	13838210	611	*	298.124	1.54071	0.162901	9.45793	3.14107e-21	4.64449e-18	Intron (ENSMUST00000162610.7/66253, intron 1 of 5)	10	13653588	13844286	190699	2	66253	ENSMUST00000162174.7	6076	ENSMUSG00000019806	Aig1	androgen-induced 1
ID_chr2_73037280_73038770	chr2	73037280	73038770	1491	*	365.041	1.44192	0.139942	10.3037	6.77904e-25	1.61822e-21	Distal Intergenic	2	72987241	72988607	1367	1	100503849	ENSMUST00000137941.1	50039	NA	Sp3os	trans-acting transcription factor 3, opposite strand
ID_chr8_64831564_64832365	chr8	64831564	64832365	802	*	145.137	1.57464	0.221846	7.0979	1.26664e-12	3.87494e-10	Intron (ENSMUST00000034017.8/77113, intron 2 of 14)	8	64811767	64842197	30431	2	77113	ENSMUST00000209544.1	9832	ENSMUSG00000031605	Klhl2	kelch-like 2, Mayven
ID_chr1_171558638_171559462	chr1	171558638	171559462	825	*	320.735	1.21842	0.150567	8.09225	5.85705e-16	3.76541e-13	Promoter (<=1kb)	1	171559193	171585318	26126	1	18106	ENSMUST00000004829.12	0	ENSMUSG00000004709	Cd244a	CD244 molecule A
ID_chr19_46629688_46630103	chr19	46629688	46630103	416	*	54.4382	2.9044	0.379517	7.65287	1.96541e-14	9.27486e-12	Intron (ENSMUST00000138302.8/226178, intron 1 of 3)	19	46623401	46657385	33985	1	226178	ENSMUST00000111855.4	6287	ENSMUSG00000047731	Wbp1l	WW domain binding protein 1 like
ID_chr7_19815874_19816840	chr7	19815874	19816840	967	*	418.81	1.04309	0.125418	8.31687	9.03171e-17	6.79047e-14	Promoter (<=1kb)	7	19811495	19815996	4502	2	12051	ENSMUST00000141996.1	0	ENSMUSG00000053175	Bcl3	B cell leukemia/lymphoma 3
ID_chr5_32132815_32133879	chr5	32132815	32133879	1065	*	318.547	2.15115	0.195968	10.9771	4.92679e-28	2.18547e-24	Promoter (1-2kb)	5	32135801	32157842	22042	1	14284	ENSMUST00000031017.10	-1922	ENSMUSG00000029135	Fosl2	fos-like antigen 2
ID_chr1_149946983_149947368	chr1	149946983	149947368	386	*	120.985	1.40803	0.244665	5.75492	8.66811e-09	9.33273e-07	Intron (ENSMUST00000070200.14/18783, intron 1 of 17)	1	149932575	149961255	28681	2	18783	ENSMUST00000134676.1	13887	ENSMUSG00000056220	Pla2g4a	phospholipase A2, group IVA (cytosolic, calcium-dependent)
ID_chr2_179043260_179043726	chr2	179043260	179043726	467	*	119.967	2.03235	0.244868	8.29977	1.04317e-16	7.7123e-14	Distal Intergenic	2	179414936	179416882	1947	1	68175	ENSMUST00000041998.1	-371210	ENSMUSG00000039138	4930591A17Rik	RIKEN cDNA 4930591A17 gene
ID_chr14_58323147_58323741	chr14	58323147	58323741	595	*	128.882	1.86594	0.227299	8.2092	2.22667e-16	1.49656e-13	Intron (ENSMUST00000225434.1/ENSMUST00000225434.1, intron 2 of 2)	14	58076507	58109392	32886	1	14180	ENSMUST00000166770.1	246640	ENSMUSG00000021974	Fgf9	fibroblast growth factor 9
ID_chr7_125503406_125504076	chr7	125503406	125504076	671	*	129.131	2.05111	0.241997	8.47577	2.3352e-17	1.91828e-14	Distal Intergenic	7	125467640	125491596	23957	2	67711	ENSMUST00000033006.13	-11810	ENSMUSG00000030750	Nsmce1	NSE1 homolog, SMC5-SMC6 complex component
ID_chr3_121570486_121571229	chr3	121570486	121571229	744	*	389.8	1.48889	0.153698	9.68711	3.42082e-22	6.06976e-19	Distal Intergenic	3	121459528	121532404	72877	2	213603	ENSMUST00000039197.8	-38082	ENSMUSG00000039865	Slc44a3	solute carrier family 44, member 3
ID_chr14_63131688_63132787	chr14	63131688	63132787	1100	*	297.211	1.25926	0.168582	7.46976	8.03395e-14	3.36206e-11	Promoter (2-3kb)	14	63135518	63141863	6346	1	13030	ENSMUST00000225540.1	-2731	ENSMUSG00000021939	Ctsb	cathepsin B
ID_chr7_128003608_128003972	chr7	128003608	128003972	365	*	67.0861	1.74274	0.325161	5.35962	8.33995e-08	6.20724e-06	Promoter (<=1kb)	7	128003949	128011033	7085	1	434246	ENSMUST00000106248.7	0	ENSMUSG00000042828	Trim72	tripartite motif-containing 72
ID_chr13_107607285_107607870	chr13	107607285	107607870	586	*	249.595	1.26493	0.168183	7.52115	5.42972e-14	2.33842e-11	Intron (ENSMUST00000224826.1/ENSMUST00000224826.1, intron 2 of 2)	13	107687397	107692162	4766	1	72257	ENSMUST00000188960.6	-79527	ENSMUSG00000102000	1700006H21Rik	RIKEN cDNA 1700006H21 gene
ID_chr13_107700129_107700967	chr13	107700129	107700967	839	*	161.241	2.13156	0.2248	9.48206	2.49321e-21	3.81367e-18	Distal Intergenic	13	107687397	107692173	4777	1	72257	ENSMUST00000188490.1	12732	ENSMUSG00000102000	1700006H21Rik	RIKEN cDNA 1700006H21 gene
ID_chr1_170896553_170897659	chr1	170896553	170897659	1107	*	177.106	1.07164	0.188327	5.69031	1.2681e-08	1.27845e-06	Distal Intergenic	1	170874188	170885540	11353	2	80915	ENSMUST00000027970.13	-11013	ENSMUSG00000026659	Dusp12	dual specificity phosphatase 12
ID_chr1_64305292_64306181	chr1	64305292	64306181	890	*	379.568	1.2063	0.139987	8.61724	6.85863e-18	5.96553e-15	Distal Intergenic	1	64079103	64122282	43180	2	93691	ENSMUST00000135075.1	-183010	ENSMUSG00000025959	Klf7	Kruppel-like factor 7 (ubiquitous)
ID_chr10_80152347_80153254	chr10	80152347	80153254	908	*	234.853	1.40452	0.166549	8.43306	3.36751e-17	2.66749e-14	Promoter (1-2kb)	10	80151238	80153696	2459	1	59090	ENSMUST00000144526.1	1109	ENSMUSG00000035621	Midn	midnolin
ID_chr5_139382696_139383149	chr5	139382696	139383149	454	*	79.452	1.55716	0.286258	5.43971	5.33662e-08	4.25768e-06	Promoter (2-3kb)	5	139380581	139396415	15835	1	80290	ENSMUST00000051293.7	2115	ENSMUSG00000044197	Gpr146	G protein-coupled receptor 146
ID_chr13_107619312_107620035	chr13	107619312	107620035	724	*	226.751	1.94392	0.198643	9.78601	1.29297e-22	2.49369e-19	Distal Intergenic	13	107687397	107692162	4766	1	72257	ENSMUST00000188960.6	-67362	ENSMUSG00000102000	1700006H21Rik	RIKEN cDNA 1700006H21 gene
ID_chr12_108639018_108639567	chr12	108639018	108639567	550	*	273.605	2.05096	0.195273	10.503	8.36545e-26	2.65059e-22	Intron (ENSMUST00000077735.12/14026, intron 1 of 12)	12	108635753	108688513	52761	1	14026	ENSMUST00000172409.1	3265	ENSMUSG00000021262	Evl	Ena-vasodilator stimulated phosphoprotein
ID_chr6_100483197_100483917	chr6	100483197	100483917	721	*	131.835	1.34283	0.224747	5.97483	2.30336e-09	3.00514e-07	Distal Intergenic	6	100527400	100533426	6027	1	73395	ENSMUST00000187986.1	-43483	ENSMUSG00000101553	1700049E22Rik	RIKEN cDNA 1700049E22 gene
ID_chr14_55713307_55713929	chr14	55713307	55713929	623	*	207.488	1.36472	0.17126	7.96869	1.60363e-15	9.48474e-13	Promoter (<=1kb)	14	55700009	55713492	13484	2	21816	ENSMUST00000168729.7	0	ENSMUSG00000022218	Tgm1	transglutaminase 1, K polypeptide
ID_chr12_35291909_35292348	chr12	35291909	35292348	440	*	105.233	2.20027	0.273345	8.0494	8.32028e-16	5.1261e-13	Distal Intergenic	12	35194811	35194897	87	2	751520	ENSMUST00000102298.1	-97012	ENSMUSG00000076253	Mir680-3	microRNA 680-3
ID_chr18_39666179_39666884	chr18	39666179	39666884	706	*	161.787	1.02761	0.203334	5.05379	4.3312e-07	2.55806e-05	Intron (ENSMUST00000235128.1/ENSMUST00000235128.1, intron 2 of 2)	18	39773497	39776082	2586	1	18459	ENSMUST00000063219.2	-106613	ENSMUSG00000051732	Pabpc2	poly(A) binding protein, cytoplasmic 2
ID_chr5_64463653_64464130	chr5	64463653	64464130	478	*	76.328	2.76511	0.343701	8.04511	8.61664e-16	5.23597e-13	Intron (ENSMUST00000199362.1/ENSMUST00000199362.1, intron 3 of 3)	5	64454813	64467943	13131	2	69999	ENSMUST00000189767.2	3813	ENSMUSG00000100911	1700027F09Rik	RIKEN cDNA 1700027F09 gene
ID_chr16_15948241_15948764	chr16	15948241	15948764	524	*	91.7651	1.71185	0.284046	6.02665	1.67389e-09	2.25007e-07	Intron (ENSMUST00000040248.8/224008, intron 10 of 19)	16	15887286	15891031	3746	1	12609	ENSMUST00000096232.5	60955	ENSMUSG00000071637	Cebpd	CCAAT/enhancer binding protein (C/EBP), delta
ID_chr5_64612046_64612476	chr5	64612046	64612476	431	*	115.158	1.54163	0.252404	6.10779	1.01017e-09	1.4481e-07	Promoter (1-2kb)	5	64593857	64610700	16844	2	100042198	ENSMUST00000198582.4	-1346	ENSMUSG00000105402	Gm3716	predicted gene 3716
ID_chr9_120001801_120002628	chr9	120001801	120002628	828	*	343.671	1.78186	0.174237	10.2266	1.50648e-24	3.34129e-21	Intron (ENSMUST00000177637.1/13051, intron 2 of 2)	9	119974261	119984658	10398	2	215418	ENSMUST00000213936.1	-17143	ENSMUSG00000032515	Csrnp1	cysteine-serine-rich nuclear protein 1
ID_chr9_70889076_70889481	chr9	70889076	70889481	406	*	74.9904	1.85174	0.303632	6.09864	1.06977e-09	1.52096e-07	Intron (ENSMUST00000034731.9/15450, intron 1 of 8)	9	70820852	70934613	113762	2	15450	ENSMUST00000214995.1	45132	ENSMUSG00000032207	Lipc	lipase, hepatic
ID_chr10_13869384_13870063	chr10	13869384	13870063	680	*	87.319	2.19557	0.306587	7.16132	7.99067e-13	2.64521e-10	Promoter (<=1kb)	10	13647054	13868980	221927	2	66253	ENSMUST00000162610.7	-404	ENSMUSG00000019806	Aig1	androgen-induced 1
ID_chr7_125577607_125579397	chr7	125577607	125579397	1791	*	126.197	1.48177	0.233623	6.34258	2.25954e-10	3.88492e-08	3' UTR	7	125603429	125631506	28078	1	60504	ENSMUST00000206234.1	-24032	ENSMUSG00000030745	Il21r	interleukin 21 receptor
ID_chr1_180944525_180945993	chr1	180944525	180945993	1469	*	404.06	1.05118	0.128169	8.20157	2.37277e-16	1.57095e-13	Promoter (<=1kb)	1	180945906	180946714	809	1	208795	ENSMUST00000160508.1	0	ENSMUSG00000026519	Tmem63a	transmembrane protein 63a
ID_chr2_178415958_178417473	chr2	178415958	178417473	1516	*	620.195	1.20407	0.113529	10.6058	2.79981e-26	9.5536e-23	Promoter (1-2kb)	2	178414582	178420290	5709	1	71532	ENSMUST00000129003.1	1376	ENSMUSG00000070476	Fam217b	family with sequence similarity 217, member B
ID_chr3_68676811_68677400	chr3	68676811	68677400	590	*	206.713	1.16182	0.181833	6.38951	1.66414e-10	2.98864e-08	Distal Intergenic	3	68690644	68698547	7904	1	16159	ENSMUST00000029345.11	-13244	ENSMUSG00000027776	Il12a	interleukin 12a
ID_chr13_37440625_37440987	chr13	37440625	37440987	363	*	35.8821	2.7664	0.479275	5.77205	7.83109e-09	8.53512e-07	Distal Intergenic	13	37345208	37419036	73829	1	17084	ENSMUST00000021860.6	95417	ENSMUSG00000021423	Ly86	lymphocyte antigen 86
ID_chr7_19817184_19818054	chr7	19817184	19818054	871	*	534.219	1.28477	0.118603	10.8325	2.41388e-27	9.73431e-24	Promoter (1-2kb)	7	19811495	19815996	4502	2	12051	ENSMUST00000141996.1	-1188	ENSMUSG00000053175	Bcl3	B cell leukemia/lymphoma 3
ID_chr2_152741388_152742221	chr2	152741388	152742221	834	*	284.723	1.52338	0.162427	9.37881	6.67207e-21	9.24895e-18	Distal Intergenic	2	152736251	152737410	1160	1	15901	ENSMUST00000109824.1	5137	ENSMUSG00000042745	Id1	inhibitor of DNA binding 1, HLH protein
ID_chr14_69853934_69854357	chr14	69853934	69854357	424	*	143.712	1.75902	0.22707	7.74662	9.43691e-15	4.81163e-12	Intron (ENSMUST00000022678.4/73523, intron 3 of 6)	14	69840420	70059918	219499	1	73523	ENSMUST00000022678.4	13514	ENSMUSG00000022085	Pebp4	phosphatidylethanolamine binding protein 4
ID_chr7_125579564_125580767	chr7	125579564	125580767	1204	*	110.793	2.02188	0.262818	7.69309	1.43625e-14	7.23983e-12	Distal Intergenic	7	125603429	125631506	28078	1	60504	ENSMUST00000206234.1	-22662	ENSMUSG00000030745	Il21r	interleukin 21 receptor
ID_chr7_139224629_139225218	chr7	139224629	139225218	590	*	164.395	1.29699	0.200795	6.45929	1.05193e-10	2.03766e-08	Intron (ENSMUST00000016124.14/76612, intron 5 of 10)	7	139220898	139226204	5307	1	76612	ENSMUST00000130248.1	3731	ENSMUSG00000015980	Lrrc27	leucine rich repeat containing 27
ID_chr17_35820858_35822255	chr17	35820858	35822255	1398	*	488.885	1.2798	0.144882	8.83339	1.01552e-18	1.09872e-15	Promoter (<=1kb)	17	35821684	35822923	1240	1	15937	ENSMUST00000003635.6	0	ENSMUSG00000003541	Ier3	immediate early response 3
ID_chr11_90071787_90072308	chr11	90071787	90072308	522	*	178.787	1.12787	0.187845	6.00422	1.92254e-09	2.56874e-07	Distal Intergenic	11	90030348	90036508	6161	1	67888	ENSMUST00000092788.3	41439	ENSMUSG00000069763	Tmem100	transmembrane protein 100
ID_chr18_4333602_4334150	chr18	4333602	4334150	549	*	92.8646	1.67442	0.280742	5.96425	2.4576e-09	3.17833e-07	Promoter (<=1kb)	18	4333845	4335048	1204	2	26410	ENSMUST00000173708.1	898	ENSMUSG00000024235	Map3k8	mitogen-activated protein kinase kinase kinase 8
ID_chr6_86570601_86571180	chr6	86570601	86571180	580	*	129.309	1.8987	0.24696	7.68828	1.49125e-14	7.42972e-12	Intron (ENSMUST00000204738.2/72012, intron 3 of 3)	6	86527474	86563505	36032	1	72012	ENSMUST00000205028.1	43127	ENSMUSG00000097048	1600020E01Rik	RIKEN cDNA 1600020E01 gene
ID_chr15_86216459_86217010	chr15	86216459	86217010	552	*	96.2385	1.62101	0.26461	6.12604	9.00933e-10	1.31031e-07	Promoter (1-2kb)	15	86214459	86498503	284045	1	223754	ENSMUST00000063414.8	2000	ENSMUSG00000051864	Tbc1d22a	TBC1 domain family, member 22a
ID_chr2_167352492_167352990	chr2	167352492	167352990	499	*	144.749	1.63183	0.225472	7.23737	4.57481e-13	1.63656e-10	Distal Intergenic	2	167298444	167349183	50740	2	56336	ENSMUST00000109221.8	-3309	ENSMUSG00000017929	B4galt5	UDP-Gal:betaGlcNAc beta 1,4-galactosyltransferase, polypeptide 5
ID_chr1_64078345_64078896	chr1	64078345	64078896	552	*	175.822	1.45353	0.207625	7.00074	2.54621e-12	7.43075e-10	Exon (ENSMUST00000149820.1/ENSMUST00000149820.1, exon 1 of 4)	1	64042438	64042501	64	2	102466760	ENSMUST00000184798.1	-35844	ENSMUSG00000098487	Mir6899	microRNA 6899
ID_chr13_94294950_94295337	chr13	94294950	94295337	388	*	92.4375	2.20002	0.302064	7.28329	3.25779e-13	1.22468e-10	Exon (ENSMUST00000221222.1/ENSMUST00000221222.1, exon 1 of 4)	13	94203374	94285857	82484	2	107767	ENSMUST00000152555.7	-9093	ENSMUSG00000021687	Scamp1	secretory carrier membrane protein 1
ID_chr2_144300771_144301501	chr2	144300771	144301501	731	*	143.217	1.59731	0.239512	6.66901	2.57527e-11	5.88847e-09	Distal Intergenic	2	144317777	144331326	13550	2	107586	ENSMUST00000138582.1	29825	ENSMUSG00000037279	Ovol2	ovo like zinc finger 2
ID_chr11_116377148_116377695	chr11	116377148	116377695	548	*	111.275	2.3515	0.31488	7.46791	8.14758e-14	3.37774e-11	Intron (ENSMUST00000100202.9/217340, intron 2 of 18)	11	116359889	116387405	27517	2	217340	ENSMUST00000142758.1	9710	ENSMUSG00000052949	Rnf157	ring finger protein 157
ID_chr19_46617944_46618738	chr19	46617944	46618738	795	*	256.018	1.21173	0.170641	7.10103	1.2383e-12	3.81457e-10	Intron (ENSMUST00000138302.8/226178, intron 1 of 3)	19	46623401	46652522	29122	1	226178	ENSMUST00000156649.1	-4663	ENSMUSG00000047731	Wbp1l	WW domain binding protein 1 like
ID_chr10_91299979_91300459	chr10	91299979	91300459	481	*	105.727	2.01583	0.273517	7.37001	1.70613e-13	6.75732e-11	Distal Intergenic	10	91208258	91220642	12385	2	102633753	ENSMUST00000216311.1	-79337	ENSMUSG00000111544	4930534H03Rik	RIKEN cDNA 4930534H03 gene
ID_chr6_134365979_134367666	chr6	134365979	134367666	1688	*	317.045	1.3566	0.152759	8.88067	6.64614e-19	7.3704e-16	Intron (ENSMUST00000203352.1/102639979, intron 3 of 8)	6	134396318	134438736	42419	1	66813	ENSMUST00000032321.10	-28652	ENSMUSG00000030200	Bcl2l14	BCL2-like 14 (apoptosis facilitator)
ID_chr16_87597483_87598015	chr16	87597483	87598015	533	*	154.585	1.15019	0.200292	5.74257	9.3248e-09	9.91939e-07	Distal Intergenic	16	87553330	87595336	42007	1	224419	ENSMUST00000026700.7	44153	ENSMUSG00000025610	Map3k7cl	Map3k7 C-terminal like
ID_chr2_154659454_154659973	chr2	154659454	154659973	520	*	75.4141	1.45968	0.273923	5.32879	9.88685e-08	7.16619e-06	Promoter (2-3kb)	2	154657018	154694785	37768	1	75608	ENSMUST00000044277.9	2436	ENSMUSG00000038467	Chmp4b	charged multivesicular body protein 4B
ID_chr2_90542154_90543568	chr2	90542154	90543568	1415	*	457.472	1.74466	0.169358	10.3016	6.9312e-25	1.61822e-21	Intron (ENSMUST00000168621.2/19271, intron 1 of 23)	2	90432889	90580647	147759	2	19271	ENSMUST00000168621.2	37079	ENSMUSG00000025314	Ptprj	protein tyrosine phosphatase, receptor type, J
ID_chr17_79179267_79179746	chr17	79179267	79179746	480	*	49.3363	1.80538	0.418591	4.31299	1.61063e-05	0.000509445	Distal Intergenic	17	79077002	79081853	4852	1	70536	ENSMUST00000233899.1	102265	ENSMUSG00000024084	Qpct	glutaminyl-peptide cyclotransferase (glutaminyl cyclase)
ID_chr6_37143157_37144534	chr6	37143157	37144534	1378	*	229.56	1.31745	0.183415	7.18291	6.82446e-13	2.32866e-10	Intron (ENSMUST00000101532.9/320127, intron 2 of 33)	6	37034608	37064510	29903	2	320127	ENSMUST00000146656.1	-78647	ENSMUSG00000038665	Dgki	diacylglycerol kinase, iota
ID_chr14_102828498_102828988	chr14	102828498	102828988	491	*	77.7332	1.9265	0.302509	6.36842	1.90989e-10	3.33546e-08	Intron (ENSMUST00000227348.1/ENSMUST00000227348.1, intron 2 of 6)	14	102982549	102982632	84	2	100628599	ENSMUST00000175160.1	153644	ENSMUSG00000092901	Mir5130	microRNA 5130
ID_chr12_86896959_86897772	chr12	86896959	86897772	814	*	330.665	1.06226	0.148906	7.13373	9.76823e-13	3.1679e-10	Distal Intergenic	12	86880701	86884798	4098	2	238330	ENSMUST00000038422.7	-12161	ENSMUSG00000034168	Irf2bpl	interferon regulatory factor 2 binding protein-like
ID_chr17_65740258_65740698	chr17	65740258	65740698	441	*	45.1194	1.973	0.46276	4.26356	2.01199e-05	0.00061298	Intron (ENSMUST00000070673.8/106572, intron 1 of 6)	17	65721266	65772640	51375	2	106572	ENSMUST00000233258.1	31942	ENSMUSG00000056515	Rab31	RAB31, member RAS oncogene family
ID_chr4_98097081_98097486	chr4	98097081	98097486	406	*	83.1814	2.15359	0.315291	6.83046	8.46407e-12	2.17028e-09	Intron (ENSMUST00000075448.12/18027, intron 10 of 10)	4	97911033	98042595	131563	1	18027	ENSMUST00000133011.1	186048	ENSMUSG00000028565	Nfia	nuclear factor I/A
ID_chr11_59902062_59902891	chr11	59902062	59902891	830	*	199.36	1.67503	0.203586	8.22763	1.90959e-16	1.30319e-13	Intron (ENSMUST00000143391.1/ENSMUST00000143391.1, intron 1 of 3)	11	59921499	59921889	391	1	69854	ENSMUST00000130205.1	-18608	ENSMUSG00000085551	1810063I02Rik	RIKEN cDNA 1810063I02 gene
ID_chr3_10258319_10258844	chr3	10258319	10258844	526	*	94.0621	1.97349	0.287742	6.85854	6.95656e-12	1.83682e-09	Intron (ENSMUST00000029043.12/75497, intron 2 of 5)	3	10245918	10254252	8335	2	75497	ENSMUST00000117917.7	-4067	ENSMUSG00000027530	Fabp12	fatty acid binding protein 12
ID_chr7_125539319_125539687	chr7	125539319	125539687	369	*	44.5857	2.72117	0.489106	5.56356	2.64329e-08	2.35356e-06	Distal Intergenic	7	125552120	125579474	27355	1	16190	ENSMUST00000033004.7	-12433	ENSMUSG00000030748	Il4ra	interleukin 4 receptor, alpha
ID_chr13_37656851_37657692	chr13	37656851	37657692	842	*	128.658	1.16729	0.217214	5.37394	7.70354e-08	5.80378e-06	Exon (ENSMUST00000225013.1/ENSMUST00000225013.1, exon 2 of 2)	13	37778400	37893849	115450	1	68750	ENSMUST00000122842.7	-120708	ENSMUSG00000039087	Rreb1	ras responsive element binding protein 1
ID_chr7_35163590_35164127	chr7	35163590	35164127	538	*	307.485	1.29656	0.16088	8.05917	7.68121e-16	4.79902e-13	Distal Intergenic	7	35186385	35195449	9065	1	53896	ENSMUST00000135452.7	-22258	ENSMUSG00000030495	Slc7a10	solute carrier family 7 (cationic amino acid transporter, y+ system), member 10
ID_chr17_79176305_79176792	chr17	79176305	79176792	488	*	117.929	1.29583	0.23492	5.51605	3.46701e-08	2.92939e-06	Distal Intergenic	17	79077002	79081853	4852	1	70536	ENSMUST00000233899.1	99303	ENSMUSG00000024084	Qpct	glutaminyl-peptide cyclotransferase (glutaminyl cyclase)
ID_chr5_64412226_64412922	chr5	64412226	64412922	697	*	129.049	2.09925	0.266182	7.88654	3.1068e-15	1.74449e-12	Distal Intergenic	5	64454813	64467943	13131	2	69999	ENSMUST00000189767.2	55021	ENSMUSG00000100911	1700027F09Rik	RIKEN cDNA 1700027F09 gene
ID_chr2_116922587_116923148	chr2	116922587	116923148	562	*	109.207	2.37115	0.301879	7.85466	4.00863e-15	2.19529e-12	Distal Intergenic	2	116900194	116904557	4364	1	320975	ENSMUST00000155323.1	22393	ENSMUSG00000085316	D330050G23Rik	RIKEN cDNA D330050G23 gene
ID_chr1_182108322_182109021	chr1	182108322	182109021	700	*	121.746	1.67254	0.251713	6.64463	3.0397e-11	6.81e-09	Distal Intergenic	1	182124737	182131919	7183	1	27058	ENSMUST00000111018.1	-15716	ENSMUSG00000026511	Srp9	signal recognition particle 9
ID_chr8_106527213_106527539	chr8	106527213	106527539	327	*	69.4018	1.99636	0.314883	6.34	2.29769e-10	3.93526e-08	Intron (ENSMUST00000080797.7/12560, intron 2 of 15)	8	106510891	106557297	46407	1	12560	ENSMUST00000080797.7	16322	ENSMUSG00000061048	Cdh3	cadherin 3
ID_chr18_67945657_67945978	chr18	67945657	67945978	322	*	86.461	1.80942	0.305338	5.92597	3.10458e-09	3.84681e-07	Intron (ENSMUST00000063775.4/52662, intron 1 of 5)	18	67933257	68255551	322295	1	52662	ENSMUST00000063775.4	12400	ENSMUSG00000024544	Ldlrad4	low density lipoprotein receptor class A domain containing 4
ID_chr2_152805966_152806501	chr2	152805966	152806501	536	*	140.191	2.08511	0.249556	8.35526	6.5289e-17	4.99337e-14	Intron (ENSMUST00000007803.11/12048, intron 2 of 2)	2	152781411	152828535	47125	2	12048	ENSMUST00000173755.1	22034	ENSMUSG00000007659	Bcl2l1	BCL2-like 1
ID_chr18_4278400_4278738	chr18	4278400	4278738	339	*	44.9456	2.36279	0.396534	5.9586	2.54415e-09	3.27119e-07	Distal Intergenic	18	4333845	4335048	1204	2	26410	ENSMUST00000173708.1	56310	ENSMUSG00000024235	Map3k8	mitogen-activated protein kinase kinase kinase 8
ID_chr16_92620737_92621322	chr16	92620737	92621322	586	*	120.514	2.5524	0.30085	8.48398	2.17627e-17	1.82146e-14	Intron (ENSMUST00000023673.13/12394, intron 6 of 7)	16	92686758	92695495	8738	2	12394	ENSMUST00000187242.2	74173	ENSMUSG00000022952	Runx1	runt related transcription factor 1
ID_chrX_13618429_13618985	chrX	13618429	13618985	557	*	98.0181	-1.80732	0.264456	-6.83412	8.25104e-12	2.12795e-09	Intron (ENSMUST00000156096.7/12361, intron 6 of 23)	20	13632089	13640856	8768	1	23890	ENSMUST00000041708.9	-13104	ENSMUSG00000040229	Gpr34	G protein-coupled receptor 34
ID_chr10_95313509_95313955	chr10	95313509	95313955	447	*	113.021	1.62946	0.247938	6.57206	4.96255e-11	1.06345e-08	Exon (ENSMUST00000219461.1/ENSMUST00000219461.1, exon 1 of 1)	10	95174746	95322965	148220	2	12905	ENSMUST00000220279.1	9010	ENSMUSG00000045867	Cradd	CASP2 and RIPK1 domain containing adaptor with death domain
ID_chr4_57027903_57028499	chr4	57027903	57028499	597	*	144.26	2.03512	0.245538	8.28839	1.14794e-16	8.21313e-14	Promoter (<=1kb)	4	56995678	57027676	31999	2	54357	ENSMUST00000044022.4	-227	ENSMUSG00000028434	Epb41l4b	erythrocyte membrane protein band 4.1 like 4b
ID_chr10_128780077_128780781	chr10	128780077	128780781	705	*	249.354	1.86485	0.185664	10.0442	9.74521e-24	1.96494e-20	Distal Intergenic	10	128790910	128799785	8876	1	58223	ENSMUST00000219404.1	-10129	ENSMUSG00000025355	Mmp19	matrix metallopeptidase 19
ID_chr10_99425261_99425674	chr10	99425261	99425674	414	*	169.355	1.56174	0.2097	7.44747	9.51454e-14	3.90792e-11	Distal Intergenic	10	99265641	99266799	1159	1	67603	ENSMUST00000220218.1	159620	ENSMUSG00000019960	Dusp6	dual specificity phosphatase 6
ID_chr8_71676030_71676815	chr8	71676030	71676815	786	*	202.766	1.08321	0.178721	6.06091	1.35352e-09	1.89403e-07	Promoter (<=1kb)	8	71676296	71688556	12261	1	16453	ENSMUST00000110013.9	0	ENSMUSG00000031805	Jak3	Janus kinase 3
ID_chr7_43273508_43273855	chr7	43273508	43273855	348	*	84.9447	1.71439	0.278681	6.15182	7.65985e-10	1.13261e-07	Distal Intergenic	7	43296523	43311486	14964	2	69930	ENSMUST00000048015.13	37631	ENSMUSG00000012640	Zfp715	zinc finger protein 715
ID_chr5_34528761_34529177	chr5	34528761	34529177	417	*	57.7132	1.21494	0.322342	3.76909	0.000163842	0.00330057	Promoter (2-3kb)	5	34525846	34563641	37796	1	24055	ENSMUST00000067638.13	2915	ENSMUSG00000054520	Sh3bp2	SH3-domain binding protein 2
ID_chr10_51521549_51521922	chr10	51521549	51521922	374	*	43.4746	2.41404	0.450602	5.35736	8.44446e-08	6.26401e-06	Intron (ENSMUST00000218413.1/ENSMUST00000218413.1, intron 1 of 3)	10	51495216	51496601	1386	1	14728	ENSMUST00000218753.1	26333	ENSMUSG00000062593	Lilrb4a	leukocyte immunoglobulin-like receptor, subfamily B, member 4A
ID_chr19_46340829_46341318	chr19	46340829	46341318	490	*	179.287	2.20229	0.225765	9.75478	1.75978e-22	3.25259e-19	Promoter (<=1kb)	19	46341121	46375252	34132	1	75146	ENSMUST00000128041.7	0	ENSMUSG00000025227	Mfsd13a	major facilitator superfamily domain containing 13a
ID_chr19_55839040_55839524	chr19	55839040	55839524	485	*	84.4341	1.43797	0.294181	4.88804	1.01844e-06	5.32121e-05	Intron (ENSMUST00000111662.10/21416, intron 4 of 13)	19	55893352	55919618	26267	1	21416	ENSMUST00000145249.7	-53828	ENSMUSG00000024985	Tcf7l2	transcription factor 7 like 2, T cell specific, HMG box
ID_chr12_87407504_87408326	chr12	87407504	87408326	823	*	220.768	1.38548	0.170962	8.10405	5.31592e-16	3.46778e-13	Distal Intergenic	12	87305058	87388355	83298	2	20773	ENSMUST00000021424.4	-19149	ENSMUSG00000021036	Sptlc2	serine palmitoyltransferase, long chain base subunit 2
ID_chr12_35417876_35418297	chr12	35417876	35418297	422	*	41.0288	2.47413	0.483099	5.12137	3.03321e-07	1.90043e-05	Distal Intergenic	12	35514406	35526779	12374	2	11622	ENSMUST00000173414.1	108482	ENSMUSG00000019256	Ahr	aryl-hydrocarbon receptor
ID_chr4_122838389_122838921	chr4	122838389	122838921	533	*	162.754	1.01116	0.199226	5.07541	3.86652e-07	2.33354e-05	Promoter (2-3kb)	4	122836254	122850259	14006	1	19063	ENSMUST00000097902.4	2135	ENSMUSG00000028657	Ppt1	palmitoyl-protein thioesterase 1
ID_chr4_155487696_155488538	chr4	155487696	155488538	843	*	226.289	1.07448	0.17126	6.27397	3.51952e-10	5.86162e-08	Promoter (2-3kb)	4	155491361	155559269	67909	1	14688	ENSMUST00000165335.7	-2823	ENSMUSG00000029064	Gnb1	guanine nucleotide binding protein (G protein), beta 1
ID_chr5_135471718_135472128	chr5	135471718	135472128	411	*	76.1378	1.9822	0.310774	6.37825	1.79123e-10	3.15305e-08	Exon (ENSMUST00000201839.1/ENSMUST00000201839.1, exon 1 of 1)	5	135436115	135465927	29813	2	215114	ENSMUST00000212301.1	-5791	ENSMUSG00000039959	Hip1	huntingtin interacting protein 1
ID_chr8_126807259_126807868	chr8	126807259	126807868	610	*	300.745	1.5648	0.153823	10.1727	2.62545e-24	5.54582e-21	Distal Intergenic	8	126839233	126851473	12241	1	414091	ENSMUST00000212914.1	-31365	NA	A630001O12Rik	RIKEN cDNA A630001O12 gene
ID_chr6_120145225_120145828	chr6	120145225	120145828	604	*	182.087	1.17056	0.192002	6.0966	1.08345e-09	1.5306e-07	Intron (ENSMUST00000112711.8/29862, intron 1 of 3)	6	120193823	120200334	6512	1	29862	ENSMUST00000035244.5	-47995	ENSMUSG00000041377	Ninj2	ninjurin 2
ID_chr2_131337627_131337996	chr2	131337627	131337996	370	*	104.827	1.3706	0.239093	5.7325	9.89602e-09	1.04768e-06	Intron (ENSMUST00000059372.10/51902, intron 1 of 5)	2	131298067	131328988	30922	2	51902	ENSMUST00000110194.7	-8639	ENSMUSG00000048911	Rnf24	ring finger protein 24
ID_chr12_80853646_80854195	chr12	80853646	80854195	550	*	197.201	1.0523	0.183857	5.72348	1.04365e-08	1.08674e-06	Intron (ENSMUST00000220238.1/217684, intron 3 of 6)	12	80790559	80880835	90277	1	217684	ENSMUST00000068519.6	63087	ENSMUSG00000021133	Susd6	sushi domain containing 6
ID_chr11_86586277_86587688	chr11	86586277	86587688	1412	*	676.861	1.28569	0.108289	11.8728	1.63929e-32	1.03882e-28	Promoter (<=1kb)	11	86585020	86586994	1975	2	75909	ENSMUST00000145846.1	0	ENSMUSG00000018171	Vmp1	vacuole membrane protein 1
ID_chr16_15956354_15956829	chr16	15956354	15956829	476	*	142.068	1.38516	0.207529	6.67453	2.4802e-11	5.73018e-09	Intron (ENSMUST00000040248.8/224008, intron 10 of 19)	16	15887286	15891031	3746	1	12609	ENSMUST00000096232.5	69068	ENSMUSG00000071637	Cebpd	CCAAT/enhancer binding protein (C/EBP), delta
ID_chr10_82796492_82797443	chr10	82796492	82797443	952	*	149.123	1.01599	0.201084	5.05256	4.35923e-07	2.56801e-05	Distal Intergenic	10	82812123	82824242	12120	1	70003	ENSMUST00000076984.7	-14680	ENSMUSG00000056821	1700028I16Rik	RIKEN cDNA 1700028I16 gene
ID_chr8_94171351_94171920	chr8	94171351	94171920	570	*	94.2964	2.70049	0.365429	7.38991	1.46923e-13	5.87149e-11	Promoter (<=1kb)	8	94172664	94173568	905	1	17750	ENSMUST00000034214.7	-744	ENSMUSG00000031762	Mt2	metallothionein 2
ID_chr14_70354731_70355073	chr14	70354731	70355073	343	*	50.2504	3.1647	0.456126	6.93821	3.97104e-12	1.09411e-09	Distal Intergenic	14	70331077	70351425	20349	2	213053	ENSMUST00000142598.1	-3306	ENSMUSG00000022094	Slc39a14	solute carrier family 39 (zinc transporter), member 14
ID_chr15_6574480_6575034	chr15	6574480	6575034	555	*	95.0282	1.9882	0.282615	7.035	1.99265e-12	5.93233e-10	Intron (ENSMUST00000226412.1/ENSMUST00000226412.1, intron 1 of 1)	15	6579871	6663304	83434	1	23880	ENSMUST00000090461.11	-4837	ENSMUSG00000022148	Fyb	FYN binding protein
ID_chr5_67828353_67828837	chr5	67828353	67828837	485	*	109.308	1.21624	0.277054	4.38989	1.13409e-05	0.000386976	Intron (ENSMUST00000135930.7/11980, intron 1 of 35)	5	67812172	67815853	3682	2	11980	ENSMUST00000141443.1	-12500	ENSMUSG00000037685	Atp8a1	ATPase, aminophospholipid transporter (APLT), class I, type 8A, member 1
ID_chr13_40938208_40938964	chr13	40938208	40938964	757	*	123.614	1.06098	0.247208	4.29184	1.77197e-05	0.00055354	Intron (ENSMUST00000110191.9/14538, intron 1 of 2)	13	40946732	40953820	7089	1	14538	ENSMUST00000223570.1	-7768	ENSMUSG00000021360	Gcnt2	glucosaminyl (N-acetyl) transferase 2, I-branching enzyme
ID_chr5_123831923_123832767	chr5	123831923	123832767	845	*	200.945	1.49581	0.195049	7.66888	1.73504e-14	8.27576e-12	Distal Intergenic	5	123819547	123821592	2046	1	208628	ENSMUST00000197002.1	12376	ENSMUSG00000029414	Kntc1	kinetochore associated 1
ID_chr1_39754602_39755135	chr1	39754602	39755135	534	*	130.74	1.29201	0.232169	5.56492	2.62265e-08	2.34933e-06	Distal Intergenic	1	39665301	39720997	55697	2	619289	ENSMUST00000151913.2	-33605	ENSMUSG00000057173	Rfx8	regulatory factor X 8
ID_chr16_87724788_87725284	chr16	87724788	87725284	497	*	88.1355	3.36135	0.548674	6.12631	8.99418e-10	1.31031e-07	Intron (ENSMUST00000026703.5/12013, intron 4 of 4)	16	87699004	87722920	23917	1	12013	ENSMUST00000156958.1	25784	ENSMUSG00000025612	Bach1	BTB and CNC homology 1, basic leucine zipper transcription factor 1
ID_chr5_3497541_3498186	chr5	3497541	3498186	646	*	143.864	1.60907	0.258123	6.23374	4.55415e-10	7.26682e-08	Intron (ENSMUST00000165117.7/12571, intron 5 of 7)	5	3543833	3570238	26406	1	68152	ENSMUST00000197082.4	-45647	ENSMUSG00000058503	Fam133b	family with sequence similarity 133, member B
ID_chr1_36325778_36326455	chr1	36325778	36326455	678	*	107.24	2.4665	0.513318	4.80501	1.54741e-06	7.51001e-05	Distal Intergenic	1	36317027	36318132	1106	1	214855	ENSMUST00000141121.1	8751	ENSMUSG00000037447	Arid5a	AT rich interactive domain 5A (MRF1-like)
ID_chr1_171761822_171762554	chr1	171761822	171762554	733	*	99.7006	2.41809	0.337084	7.17354	7.3082e-13	2.47469e-10	Distal Intergenic	1	171767127	171801184	34058	1	27218	ENSMUST00000015460.4	-4573	ENSMUSG00000015316	Slamf1	signaling lymphocytic activation molecule family member 1
ID_chr11_117979276_117979850	chr11	117979276	117979850	575	*	157.804	1.26359	0.215899	5.85267	4.83734e-09	5.63201e-07	Distal Intergenic	11	117986292	118024011	37720	1	74451	ENSMUST00000132676.7	-6442	ENSMUSG00000017715	Pgs1	phosphatidylglycerophosphate synthase 1
ID_chr16_93141966_93142591	chr16	93141966	93142591	626	*	186.692	1.70554	0.205659	8.29307	1.10358e-16	8.02523e-14	Distal Intergenic	16	93343724	93353189	9466	2	69857	ENSMUST00000185971.6	210598	ENSMUSG00000100277	1810053B23Rik	RIKEN cDNA 1810053B23 gene
ID_chr13_40971274_40971625	chr13	40971274	40971625	352	*	94.7438	2.68888	0.352871	7.62	2.53676e-14	1.18451e-11	Intron (ENSMUST00000153685.1/102633880, intron 1 of 4)	13	40953415	40958228	4814	1	14538	ENSMUST00000225996.1	17859	ENSMUSG00000021360	Gcnt2	glucosaminyl (N-acetyl) transferase 2, I-branching enzyme
ID_chr13_52822710_52823293	chr13	52822710	52823293	584	*	103.352	1.734	0.270898	6.40094	1.54421e-10	2.80736e-08	Distal Intergenic	13	52729922	52757205	27284	2	105404	ENSMUST00000223209.1	-65505	NA	BB123696	expressed sequence BB123696
ID_chr15_102147713_102148080	chr15	102147713	102148080	368	*	57.0523	2.29432	0.35933	6.38499	1.71403e-10	3.06126e-08	Promoter (2-3kb)	15	102150526	102163469	12944	1	223920	ENSMUST00000023806.13	-2446	ENSMUSG00000023045	Soat2	sterol O-acyltransferase 2
ID_chr2_14719153_14719670	chr2	14719153	14719670	518	*	44.9447	2.02982	0.387208	5.24218	1.5869e-07	1.0916e-05	Promoter (1-2kb)	2	14721134	14722124	991	1	625342	ENSMUST00000120376.2	-1464	NA	Gm13315	lactate dehydrogenase A pseudogene
ID_chr10_79877678_79878322	chr10	79877678	79878322	645	*	130.879	1.50227	0.222631	6.74782	1.50081e-11	3.61818e-09	Promoter (1-2kb)	10	79879614	79883174	3561	1	19152	ENSMUST00000006679.14	-1292	ENSMUSG00000057729	Prtn3	proteinase 3
ID_chr11_86624067_86624806	chr11	86624067	86624806	740	*	173.341	1.26388	0.19336	6.53643	6.30038e-11	1.31211e-08	Intron (ENSMUST00000018315.9/75909, intron 7 of 11)	11	86585272	86602295	17024	2	75909	ENSMUST00000153971.1	-21772	ENSMUSG00000018171	Vmp1	vacuole membrane protein 1
ID_chr4_149846638_149847064	chr4	149846638	149847064	427	*	66.4554	2.32509	0.345804	6.72373	1.77133e-11	4.22443e-09	Distal Intergenic	4	149898214	149907289	9076	2	74646	ENSMUST00000105684.1	60225	ENSMUSG00000039911	Spsb1	splA/ryanodine receptor domain and SOCS box containing 1
ID_chr9_66113947_66114888	chr9	66113947	66114888	942	*	250.389	1.0325	0.158677	6.50691	7.6714e-11	1.5468e-08	Intron (ENSMUST00000034946.14/56440, intron 1 of 14)	9	66104475	66105724	1250	2	56440	ENSMUST00000146893.1	-8223	ENSMUSG00000032382	Snx1	sorting nexin 1
ID_chr1_58719872_58720433	chr1	58719872	58720433	562	*	95.753	2.36562	0.312345	7.57373	3.62671e-14	1.64161e-11	Intron (ENSMUST00000140940.7/12633, intron 2 of 9)	1	58713317	58755165	41849	1	12633	ENSMUST00000069333.7	6555	ENSMUSG00000026031	Cflar	CASP8 and FADD-like apoptosis regulator
ID_chr15_78591705_78592218	chr15	78591705	78592218	514	*	102.578	2.31007	0.317749	7.2701	3.59227e-13	1.32791e-10	Distal Intergenic	15	78597047	78622019	24973	1	72318	ENSMUST00000043069.5	-4829	ENSMUSG00000018008	Cyth4	cytohesin 4
ID_chr12_102453505_102454100	chr12	102453505	102454100	596	*	186.435	1.08696	0.221367	4.91023	9.09717e-07	4.8561e-05	Intron (ENSMUST00000222873.1/ENSMUST00000222873.1, intron 1 of 2)	12	102394098	102439813	45716	2	19141	ENSMUST00000021607.8	-13692	ENSMUSG00000021190	Lgmn	legumain
ID_chr1_170912213_170912629	chr1	170912213	170912629	417	*	54.4002	2.35466	0.414291	5.68358	1.31907e-08	1.31195e-06	Promoter (<=1kb)	1	170907273	170912941	5669	2	435653	ENSMUST00000094337.1	312	ENSMUSG00000070524	Fcrlb	Fc receptor-like B
ID_chr3_98056925_98057414	chr3	98056925	98057414	490	*	65.3606	2.47601	0.39515	6.26602	3.70401e-10	6.04067e-08	Intron (ENSMUST00000198324.1/18129, intron 2 of 7)	3	98013538	98150361	136824	1	18129	ENSMUST00000079812.7	43387	ENSMUSG00000027878	Notch2	notch 2
ID_chr2_167358455_167359009	chr2	167358455	167359009	555	*	99.9575	2.25989	0.333279	6.78078	1.19532e-11	2.99566e-09	Distal Intergenic	2	167298444	167349183	50740	2	56336	ENSMUST00000109221.8	-9272	ENSMUSG00000017929	B4galt5	UDP-Gal:betaGlcNAc beta 1,4-galactosyltransferase, polypeptide 5
ID_chr5_32104000_32104781	chr5	32104000	32104781	782	*	156.386	1.39516	0.212075	6.57861	4.74874e-11	1.02257e-08	Distal Intergenic	5	32079697	32084746	5050	1	107976	ENSMUST00000202087.1	24303	ENSMUSG00000052139	Babam2	BRISC and BRCA1 A complex member 2
ID_chr18_84680520_84681059	chr18	84680520	84681059	540	*	158.44	1.19224	0.222799	5.35121	8.73663e-08	6.43767e-06	Promoter (<=1kb)	18	84667471	84680740	13270	2	66054	ENSMUST00000236415.1	0	ENSMUSG00000024644	Cndp2	CNDP dipeptidase 2 (metallopeptidase M20 family)
ID_chr6_125354662_125355282	chr6	125354662	125355282	621	*	83.3529	1.47725	0.29761	4.96373	6.91534e-07	3.85859e-05	Promoter (2-3kb)	6	125357371	125361105	3735	1	21937	ENSMUST00000125880.7	-2089	ENSMUSG00000030341	Tnfrsf1a	tumor necrosis factor receptor superfamily, member 1a
ID_chr11_50134133_50134804	chr11	50134133	50134804	672	*	206.678	1.03046	0.180115	5.72115	1.05804e-08	1.09914e-06	Promoter (<=1kb)	11	50135427	50140568	5142	1	76795	ENSMUST00000126758.1	-623	ENSMUSG00000036644	Tbc1d9b	TBC1 domain family, member 9B
ID_chr4_101283931_101284280	chr4	101283931	101284280	350	*	72.2179	1.47261	0.314057	4.68898	2.74564e-06	0.000120231	Exon (ENSMUST00000153228.1/ENSMUST00000153228.1, exon 1 of 2)	4	101152367	101265282	112916	2	16451	ENSMUST00000102781.9	-18649	ENSMUSG00000028530	Jak1	Janus kinase 1
ID_chr18_5123252_5123963	chr18	5123252	5123963	712	*	147.46	1.57649	0.241245	6.53479	6.36969e-11	1.31778e-08	Distal Intergenic	18	5114253	5119218	4966	1	225115	ENSMUST00000129543.1	8999	ENSMUSG00000024236	Svil	supervillin
ID_chr18_39560777_39561109	chr18	39560777	39561109	333	*	126.123	1.42607	0.243919	5.84648	5.02093e-09	5.83046e-07	Distal Intergenic	18	39487128	39519421	32294	2	14815	ENSMUST00000237944.1	-41356	ENSMUSG00000024431	Nr3c1	nuclear receptor subfamily 3, group C, member 1
ID_chr3_9725003_9726003	chr3	9725003	9726003	1001	*	268.246	1.51698	0.168937	8.97953	2.71926e-19	3.09291e-16	Intron (ENSMUST00000161949.7/94212, intron 3 of 8)	3	9692767	9705002	12236	2	94212	ENSMUST00000159825.1	-20001	ENSMUSG00000027508	Pag1	phosphoprotein associated with glycosphingolipid microdomains 1
ID_chr6_122869924_122870278	chr6	122869924	122870278	355	*	69.0402	2.13033	0.348231	6.11757	9.50104e-10	1.36837e-07	Distal Intergenic	6	122874474	122888941	14468	1	67602	ENSMUST00000032477.5	-4196	ENSMUSG00000030327	Necap1	NECAP endocytosis associated 1
ID_chr1_136685147_136686010	chr1	136685147	136686010	864	*	254.886	2.23622	0.213411	10.4785	1.08498e-25	3.20856e-22	Promoter (1-2kb)	1	136683629	136690802	7174	1	100503460	ENSMUST00000180962.1	1518	ENSMUSG00000097113	Gm19705	predicted gene, 19705
ID_chr9_90242851_90243369	chr9	90242851	90243369	519	*	90.632	1.25171	0.263443	4.75136	2.02055e-06	9.30733e-05	Intron (ENSMUST00000041767.13/67016, intron 2 of 12)	9	90241163	90255927	14765	2	67016	ENSMUST00000144646.2	12558	ENSMUSG00000037410	Tbc1d2b	TBC1 domain family, member 2B
ID_chr11_117989429_117990452	chr11	117989429	117990452	1024	*	219.56	2.32173	0.343247	6.76402	1.34213e-11	3.27118e-09	Promoter (2-3kb)	11	117986885	118024011	37127	1	74451	ENSMUST00000017859.9	2544	ENSMUSG00000017715	Pgs1	phosphatidylglycerophosphate synthase 1
ID_chr13_51853305_51853816	chr13	51853305	51853816	512	*	79.4357	1.12369	0.291269	3.8579	0.000114368	0.00246513	Distal Intergenic	13	51846744	51848224	1481	1	23882	ENSMUST00000132480.1	6561	ENSMUSG00000021453	Gadd45g	growth arrest and DNA-damage-inducible 45 gamma
ID_chr13_113485525_113485893	chr13	113485525	113485893	369	*	59.2713	1.93813	0.35186	5.50825	3.62418e-08	3.04479e-06	Exon (ENSMUST00000223835.1/70917, exon 2 of 7)	13	113446288	113502844	56557	2	70917	ENSMUST00000223835.1	16951	ENSMUSG00000114790	4921509O07Rik	RIKEN cDNA 4921509O07 gene
ID_chr16_87635847_87636281	chr16	87635847	87636281	435	*	90.6047	2.03684	0.306269	6.65048	2.92141e-11	6.61177e-09	Distal Intergenic	16	87698945	87733346	34402	1	12013	ENSMUST00000026703.5	-62664	ENSMUSG00000025612	Bach1	BTB and CNC homology 1, basic leucine zipper transcription factor 1
ID_chr11_110642501_110642930	chr11	110642501	110642930	430	*	70.0488	2.65895	0.396294	6.70953	1.95257e-11	4.58275e-09	Distal Intergenic	11	110479039	110497926	18888	1	26399	ENSMUST00000133920.1	163462	ENSMUSG00000020623	Map2k6	mitogen-activated protein kinase kinase 6
ID_chr4_143288073_143289192	chr4	143288073	143289192	1120	*	270.815	1.9034	0.216077	8.80891	1.26366e-18	1.27398e-15	Intron (ENSMUST00000030317.13/14726, intron 1 of 5)	4	143268346	143299463	31118	2	14726	ENSMUST00000119654.1	10271	ENSMUSG00000028583	Pdpn	podoplanin
ID_chr7_128050682_128051169	chr7	128050682	128051169	488	*	118.728	1.92987	0.274683	7.02582	2.12819e-12	6.29361e-10	Distal Intergenic	7	128062640	128118491	55852	1	16409	ENSMUST00000064821.13	-11471	ENSMUSG00000030786	Itgam	integrin alpha M
ID_chr2_46370845_46371390	chr2	46370845	46371390	546	*	130.071	2.06936	0.288894	7.16302	7.89183e-13	2.63213e-10	Distal Intergenic	2	45696800	45698067	1268	1	69405	ENSMUST00000134308.1	674045	ENSMUSG00000086202	1700019E08Rik	RIKEN cDNA 1700019E08 gene
ID_chr8_11476656_11477403	chr8	11476656	11477403	748	*	248.614	1.23109	0.172852	7.12227	1.06166e-12	3.31649e-10	Promoter (<=1kb)	8	11477929	11480241	2313	1	102132	ENSMUST00000180408.1	-526	ENSMUSG00000096957	E230013L22Rik	RIKEN cDNA E230013L22 gene
ID_chr10_39415601_39415933	chr10	39415601	39415933	333	*	79.9679	2.09029	0.315478	6.62578	3.45414e-11	7.62299e-09	Intron (ENSMUST00000148152.7/14360, intron 2 of 4)	10	39420009	39511859	91851	1	14360	ENSMUST00000157009.7	-4076	ENSMUSG00000019843	Fyn	Fyn proto-oncogene
ID_chr2_35016193_35016646	chr2	35016193	35016646	454	*	45.3018	2.87526	0.487967	5.89233	3.80794e-09	4.553e-07	Promoter (2-3kb)	2	34983703	35019645	35943	2	15139	ENSMUST00000156412.2	2999	ENSMUSG00000026874	Hc	hemolytic complement
ID_chr15_67146617_67147031	chr15	67146617	67147031	415	*	45.4465	1.81514	0.397482	4.56659	4.95726e-06	0.000196866	Intron (ENSMUST00000229028.1/20442, intron 2 of 8)	15	67114238	67129023	14786	2	20442	ENSMUST00000230150.1	-17594	ENSMUSG00000013846	St3gal1	ST3 beta-galactoside alpha-2,3-sialyltransferase 1
ID_chr19_5929592_5929934	chr19	5929592	5929934	343	*	121.323	1.90508	0.248067	7.67971	1.59446e-14	7.77237e-12	Distal Intergenic	19	5915636	5924816	9181	2	104252	ENSMUST00000055458.5	-4776	ENSMUSG00000045664	Cdc42ep2	CDC42 effector protein (Rho GTPase binding) 2
ID_chr13_113435192_113435504	chr13	113435192	113435504	313	*	59.2469	2.29037	0.367919	6.2252	4.80939e-10	7.61927e-08	Distal Intergenic	13	113446288	113502844	56557	2	70917	ENSMUST00000223835.1	67340	ENSMUSG00000114790	4921509O07Rik	RIKEN cDNA 4921509O07 gene
ID_chr10_67126279_67127551	chr10	67126279	67127551	1273	*	283.628	1.09487	0.153029	7.15468	8.3866e-13	2.75571e-10	Promoter (<=1kb)	10	67127258	67256318	129061	1	108829	ENSMUST00000174408.7	0	ENSMUSG00000037876	Jmjd1c	jumonji domain containing 1C
ID_chr1_176832580_176833037	chr1	176832580	176833037	458	*	201.544	1.07215	0.191636	5.59471	2.20985e-08	2.02954e-06	Intron (ENSMUST00000150429.7/76816, intron 5 of 7)	1	176814660	177020437	205778	1	76816	ENSMUST00000123409.7	17920	ENSMUSG00000026504	Sdccag8	serologically defined colon cancer antigen 8
ID_chr6_97449660_97450156	chr6	97449660	97450156	497	*	80.1208	1.75064	0.299689	5.84151	5.17295e-09	5.9757e-07	Exon (ENSMUST00000204326.1/ENSMUST00000204326.1, exon 1 of 2)	6	97287088	97459286	172199	2	232288	ENSMUST00000113359.7	9130	ENSMUSG00000030064	Frmd4b	FERM domain containing 4B
ID_chr11_4235753_4237920	chr11	4235753	4237920	2168	*	555.05	1.04752	0.134685	7.77759	7.39175e-15	3.85754e-12	Promoter (<=1kb)	11	4236420	4239664	3245	1	18413	ENSMUST00000131764.1	0	ENSMUSG00000058755	Osm	oncostatin M
ID_chr11_115075192_115075824	chr11	115075192	115075824	633	*	156.579	1.26794	0.210367	6.02725	1.6677e-09	2.24856e-07	Distal Intergenic	11	115051917	115062177	10261	2	217306	ENSMUST00000062787.7	-13015	ENSMUSG00000048498	Cd300e	CD300E molecule
ID_chr10_96294623_96295010	chr10	96294623	96295010	388	*	78.6647	1.17846	0.278114	4.23735	2.26176e-05	0.000676802	Distal Intergenic	10	96226207	96248708	22502	1	74881	ENSMUST00000218720.1	68416	ENSMUSG00000112762	4930459C07Rik	RIKEN cDNA 4930459C07 gene
ID_chr16_4912871_4914173	chr16	4912871	4914173	1303	*	405.768	1.04077	0.138064	7.53831	4.761e-14	2.07052e-11	Promoter (<=1kb)	16	4913211	4915819	2609	1	17237	ENSMUST00000230220.1	0	ENSMUSG00000022517	Mgrn1	mahogunin, ring finger 1
ID_chr11_118018821_118019380	chr11	118018821	118019380	560	*	168.527	1.36443	0.223772	6.09739	1.07816e-09	1.528e-07	Intron (ENSMUST00000132676.7/74451, intron 8 of 9)	11	118012343	118024011	11669	1	74451	ENSMUST00000155507.1	6478	ENSMUSG00000017715	Pgs1	phosphatidylglycerophosphate synthase 1
ID_chr2_167765012_167765567	chr2	167765012	167765567	556	*	176.899	1.81351	0.242068	7.49171	6.79819e-14	2.87201e-11	Distal Intergenic	2	167691181	167697801	6621	1	329562	ENSMUST00000130679.1	73831	ENSMUSG00000006462	A530013C23Rik	RIKEN cDNA A530013C23 gene
ID_chr8_85515376_85515956	chr8	85515376	85515956	581	*	85.7686	1.27048	0.289834	4.38347	1.16802e-05	0.000395727	Promoter (<=1kb)	8	85515977	85521494	5518	1	108682	ENSMUST00000140189.7	-21	ENSMUSG00000031700	Gpt2	glutamic pyruvate transaminase (alanine aminotransferase) 2
ID_chr16_8667318_8667692	chr16	8667318	8667692	375	*	95.2974	1.58527	0.282395	5.61365	1.98104e-08	1.85004e-06	Intron (ENSMUST00000008537.9/52502, intron 1 of 3)	16	8658580	8672155	13576	2	52502	ENSMUST00000008537.9	4463	ENSMUSG00000008393	Carhsp1	calcium regulated heat stable protein 1
ID_chr1_120451475_120451822	chr1	120451475	120451822	348	*	60.5981	1.99082	0.362814	5.48717	4.08422e-08	3.36751e-06	Distal Intergenic	1	120490913	120504756	13844	2	17167	ENSMUST00000186432.2	52934	ENSMUSG00000026390	Marco	macrophage receptor with collagenous structure
ID_chr7_100991955_100992483	chr7	100991955	100992483	529	*	135.967	1.77698	0.264433	6.71995	1.81793e-11	4.31238e-09	Distal Intergenic	7	100996732	101003887	7156	2	18442	ENSMUST00000208340.1	11404	ENSMUSG00000032860	P2ry2	purinergic receptor P2Y, G-protein coupled 2
ID_chr18_65697459_65698026	chr18	65697459	65698026	568	*	80.4126	1.04097	0.278338	3.73996	0.000184051	0.00362644	Promoter (<=1kb)	18	65698268	65751537	53270	1	319888	ENSMUST00000115097.7	-242	ENSMUSG00000046610	Oacyl	O-acyltransferase like
ID_chr3_121547668_121548556	chr3	121547668	121548556	889	*	153.952	1.45506	0.224464	6.48239	9.02825e-11	1.77993e-08	Distal Intergenic	3	121459528	121532404	72877	2	213603	ENSMUST00000039197.8	-15264	ENSMUSG00000039865	Slc44a3	solute carrier family 44, member 3
ID_chr14_20765539_20766268	chr14	20765539	20766268	730	*	173.155	1.49955	0.221433	6.77204	1.26979e-11	3.1416e-09	Promoter (<=1kb)	14	20760165	20765509	5345	2	12325	ENSMUST00000224245.1	-30	ENSMUSG00000021820	Camk2g	calcium/calmodulin-dependent protein kinase II gamma
ID_chr15_76783481_76784113	chr15	76783481	76784113	633	*	120.036	1.69658	0.233808	7.2563	3.97819e-13	1.4347e-10	Intron (ENSMUST00000036176.15/223666, intron 1 of 11)	15	76751677	76794825	43149	2	223666	ENSMUST00000176855.8	10712	ENSMUSG00000033697	Arhgap39	Rho GTPase activating protein 39
ID_chr18_37877336_37878163	chr18	37877336	37878163	828	*	134.163	1.08991	0.233501	4.66767	3.04637e-06	0.000130817	Intron (ENSMUST00000115634.7/13367, intron 17 of 26)	18	37896157	37897942	1786	2	13367	ENSMUST00000129688.1	19779	ENSMUSG00000024456	Diaph1	diaphanous related formin 1
ID_chr18_69660931_69661407	chr18	69660931	69661407	477	*	53.232	1.61117	0.339	4.75272	2.00696e-06	9.25671e-05	Intron (ENSMUST00000066717.11/21413, intron 16 of 20)	18	69679699	69684528	4830	1	21413	ENSMUST00000146908.1	-18292	ENSMUSG00000053477	Tcf4	transcription factor 4
ID_chr18_69415435_69416433	chr18	69415435	69416433	999	*	242.574	1.16338	0.190136	6.11869	9.43495e-10	1.36327e-07	Promoter (<=1kb)	18	69415897	69683439	267543	1	21413	ENSMUST00000202458.3	0	ENSMUSG00000053477	Tcf4	transcription factor 4
ID_chr6_82753014_82753887	chr6	82753014	82753887	874	*	203.201	1.06853	0.19309	5.53386	3.13255e-08	2.70633e-06	Intron (ENSMUST00000000642.10/15277, intron 2 of 17)	6	82760117	82772988	12872	2	15277	ENSMUST00000169270.1	19101	ENSMUSG00000000628	Hk2	hexokinase 2
ID_chr10_99485567_99485920	chr10	99485567	99485920	354	*	60.6692	1.13886	0.344083	3.30984	0.000933484	0.0128798	Intron (ENSMUST00000219484.1/ENSMUST00000219484.1, intron 2 of 2)	10	99609171	99658134	48964	1	100504202	ENSMUST00000218263.1	-123251	ENSMUSG00000111962	Gm20110	predicted gene, 20110
ID_chr3_87266539_87266903	chr3	87266539	87266903	365	*	45.174	1.96456	0.376096	5.22355	1.75526e-07	1.18691e-05	Promoter (2-3kb)	3	87258939	87263738	4800	2	80891	ENSMUST00000146512.1	-2801	ENSMUSG00000015852	Fcrls	Fc receptor-like S, scavenger receptor
ID_chr12_80863393_80863819	chr12	80863393	80863819	427	*	57.5205	1.89757	0.335811	5.65072	1.59773e-08	1.53407e-06	Intron (ENSMUST00000220238.1/217684, intron 3 of 6)	12	80923432	80924449	1018	2	67340	ENSMUST00000190431.1	60630	ENSMUSG00000101912	1700052I22Rik	RIKEN cDNA 1700052I22 gene
ID_chr3_106545622_106545924	chr3	106545622	106545924	303	*	66.8182	1.03036	0.309954	3.32425	0.000886581	0.0123821	Promoter (1-2kb)	3	106502983	106547582	44600	2	99712	ENSMUST00000121231.7	1658	ENSMUSG00000040774	Cept1	choline/ethanolaminephosphotransferase 1
ID_chr7_99960325_99960574	chr7	99960325	99960574	250	*	176.519	1.28491	0.20127	6.38399	1.72527e-10	3.06126e-08	Intron (ENSMUST00000080817.5/108937, intron 1 of 5)	7	99935278	99965734	30457	2	108937	ENSMUST00000174264.1	5160	ENSMUSG00000058761	Rnf169	ring finger protein 169
ID_chr15_66807322_66807666	chr15	66807322	66807666	345	*	44.3423	2.16382	0.43776	4.94293	7.69556e-07	4.23008e-05	Intron (ENSMUST00000065916.13/21819, intron 41 of 47)	15	66785720	66803749	18030	2	20491	ENSMUST00000164939.1	-3573	ENSMUSG00000022372	Sla	src-like adaptor
ID_chr10_117872502_117873154	chr10	117872502	117873154	653	*	125.514	1.69875	0.267453	6.35159	2.13104e-10	3.68263e-08	Distal Intergenic	10	117813871	117846035	32165	2	215449	ENSMUST00000064667.8	-26467	ENSMUSG00000052681	Rap1b	RAS related protein 1b
ID_chrX_159257087_159257490	chrX	159257087	159257490	404	*	119.674	1.70842	0.262603	6.50572	7.73204e-11	1.55197e-08	Promoter (<=1kb)	20	159256126	159328464	72339	1	110651	ENSMUST00000148570.7	961	ENSMUSG00000031309	Rps6ka3	ribosomal protein S6 kinase polypeptide 3
ID_chr2_50687432_50688141	chr2	50687432	50688141	710	*	60.3724	1.70789	0.378997	4.50635	6.59524e-06	0.000247931	Distal Intergenic	2	50909684	50911849	2166	1	227885	ENSMUST00000119159.1	-221543	ENSMUSG00000083270	Gm13498	heat shock protein 90 alpha (cytosolic), class B member 1 pseudogene
ID_chr2_11530025_11530516	chr2	11530025	11530516	492	*	149.994	2.70803	0.292998	9.24248	2.40859e-20	3.14243e-17	Exon (ENSMUST00000192087.1/ENSMUST00000192087.1, exon 3 of 3)	2	11471826	11553922	82097	2	170768	ENSMUST00000195779.5	23406	ENSMUSG00000026773	Pfkfb3	6-phosphofructo-2-kinase/fructose-2,6-biphosphatase 3
ID_chr15_66809996_66810450	chr15	66809996	66810450	455	*	94.7027	1.04473	0.249901	4.18057	2.90784e-05	0.000827381	Promoter (2-3kb)	15	66780864	66812593	31730	2	20491	ENSMUST00000100572.9	2143	ENSMUSG00000022372	Sla	src-like adaptor
ID_chr11_20464476_20465090	chr11	20464476	20465090	615	*	128.347	1.12787	0.255783	4.40948	1.0362e-05	0.000361076	Distal Intergenic	11	20543253	20597020	53768	1	58172	ENSMUST00000145328.1	-78163	ENSMUSG00000049800	Sertad2	SERTA domain containing 2
ID_chr13_63253138_63253725	chr13	63253138	63253725	588	*	136.755	1.53251	0.233407	6.56582	5.17468e-11	1.10357e-08	Exon (ENSMUST00000221520.1/ENSMUST00000221520.1, exon 1 of 1)	13	63240108	63301232	61125	1	72061	ENSMUST00000220884.1	13030	ENSMUSG00000021458	Aopep	aminopeptidase O
ID_chr5_53450581_53451448	chr5	53450581	53451448	868	*	262.693	1.10847	0.171295	6.47108	9.7302e-11	1.89593e-08	Distal Intergenic	5	53466152	53649390	183239	1	19664	ENSMUST00000201991.3	-14704	ENSMUSG00000039191	Rbpj	recombination signal binding protein for immunoglobulin kappa J region
ID_chr10_25128388_25128907	chr10	25128388	25128907	520	*	73.5903	2.38072	0.402904	5.9089	3.44391e-09	4.18543e-07	Distal Intergenic	10	25169090	25200158	31069	2	432442	ENSMUST00000100012.2	71251	ENSMUSG00000039166	Akap7	A kinase (PRKA) anchor protein 7
ID_chr8_47948282_47948685	chr8	47948282	47948685	404	*	107.83	1.13165	0.242785	4.66113	3.14474e-06	0.000133875	Intron (ENSMUST00000057561.8/52357, intron 1 of 22)	8	47823959	47990551	166593	2	52357	ENSMUST00000057561.8	41866	ENSMUSG00000031563	Wwc2	WW, C2 and coiled-coil domain containing 2
ID_chr8_126857824_126858243	chr8	126857824	126858243	420	*	56.8423	2.76441	0.436998	6.32592	2.51736e-10	4.27846e-08	Intron (ENSMUST00000212406.1/ENSMUST00000212406.1, intron 1 of 8)	8	126839233	126851473	12241	1	414091	ENSMUST00000212914.1	18591	NA	A630001O12Rik	RIKEN cDNA A630001O12 gene
ID_chr11_54936041_54936718	chr11	54936041	54936718	678	*	60.3	1.75967	0.41688	4.22105	2.43166e-05	0.000718627	Exon (ENSMUST00000108889.9/57783, exon 5 of 18)	11	54918611	54921075	2465	2	57783	ENSMUST00000132224.1	-14966	ENSMUSG00000020400	Tnip1	TNFAIP3 interacting protein 1
ID_chr3_133542097_133542402	chr3	133542097	133542402	306	*	89.665	1.08811	0.263421	4.13068	3.61694e-05	0.000985527	Promoter (1-2kb)	3	133538762	133544286	5525	2	214133	ENSMUST00000195913.1	1884	ENSMUSG00000040943	Tet2	tet methylcytosine dioxygenase 2
ID_chr13_24612881_24613396	chr13	24612881	24613396	516	*	82.6709	1.35915	0.299332	4.54061	5.60904e-06	0.000216735	Promoter (1-2kb)	13	24614610	24702162	87553	1	193385	ENSMUST00000134370.7	-1214	ENSMUSG00000036006	Ripor2	RHO family interacting cell polarization regulator 2
ID_chr4_57027074_57027645	chr4	57027074	57027645	572	*	101.868	2.06609	0.278406	7.42115	1.16109e-13	4.68224e-11	Promoter (<=1kb)	4	56995678	57027676	31999	2	54357	ENSMUST00000044022.4	31	ENSMUSG00000028434	Epb41l4b	erythrocyte membrane protein band 4.1 like 4b
ID_chr5_111300896_111301178	chr5	111300896	111301178	283	*	41.5859	1.48839	0.394514	3.77271	0.000161484	0.00326049	Distal Intergenic	5	111330763	111388359	57597	1	56305	ENSMUST00000086635.8	-29585	ENSMUSG00000050017	Pitpnb	phosphatidylinositol transfer protein, beta
ID_chr2_116942401_116942866	chr2	116942401	116942866	466	*	74.0369	1.45611	0.313629	4.64279	3.43738e-06	0.000143577	Distal Intergenic	2	116900194	116904557	4364	1	320975	ENSMUST00000155323.1	42207	ENSMUSG00000085316	D330050G23Rik	RIKEN cDNA D330050G23 gene
ID_chr7_19813602_19813861	chr7	19813602	19813861	260	*	31.6859	1.66311	0.448732	3.70625	0.000210352	0.00400129	Promoter (<=1kb)	7	19811349	19812833	1485	2	12051	ENSMUST00000123375.7	-769	ENSMUSG00000053175	Bcl3	B cell leukemia/lymphoma 3
ID_chr15_25961569_25962036	chr15	25961569	25962036	468	*	79.3352	1.60744	0.299357	5.36964	7.88956e-08	5.91171e-06	Intron (ENSMUST00000022881.14/66270, intron 3 of 8)	15	25948227	25948287	61	1	102465698	ENSMUST00000184098.1	13342	ENSMUSG00000098719	Mir7212	microRNA 7212
ID_chr1_184617888_184618447	chr1	184617888	184618447	560	*	180.5	1.45635	0.216219	6.73551	1.63352e-11	3.91683e-09	Exon (ENSMUST00000192129.1/ENSMUST00000192129.1, exon 1 of 3)	1	184527841	184557691	29851	2	73590	ENSMUST00000188766.1	-60197	ENSMUSG00000101574	1700112H15Rik	RIKEN cDNA 1700112H15 gene
ID_chr7_104366423_104366675	chr7	104366423	104366675	253	*	45.4988	2.05167	0.427309	4.80138	1.57577e-06	7.61434e-05	Intron (ENSMUST00000145982.1/244183, intron 1 of 6)	7	104355382	104369884	14503	2	244183	ENSMUST00000145982.1	3209	ENSMUSG00000052749	Trim30b	tripartite motif-containing 30B
ID_chr7_105641917_105642618	chr7	105641917	105642618	702	*	82.1002	1.46608	0.283993	5.16239	2.43821e-07	1.57204e-05	Promoter (<=1kb)	7	105641183	105673871	32689	1	77505	ENSMUST00000210312.1	734	ENSMUSG00000030882	Dnhd1	dynein heavy chain domain 1
ID_chr8_12711623_12712069	chr8	12711623	12712069	447	*	42.8376	1.74378	0.451963	3.85823	0.000114209	0.00246411	Intron (ENSMUST00000151188.1/100038554, intron 3 of 3)	8	12706944	12719127	12184	2	100038554	ENSMUST00000151188.1	7058	ENSMUSG00000074469	Gm15348	predicted gene 15348
ID_chr17_65737640_65737931	chr17	65737640	65737931	292	*	56.768	1.60484	0.368919	4.35012	1.36065e-05	0.000444785	Intron (ENSMUST00000070673.8/106572, intron 1 of 6)	17	65721266	65772640	51375	2	106572	ENSMUST00000233258.1	34709	ENSMUSG00000056515	Rab31	RAB31, member RAS oncogene family
ID_chr17_30973335_30973923	chr17	30973335	30973923	589	*	165.164	-1.43305	0.21978	-6.52037	7.01348e-11	1.44033e-08	Exon (ENSMUST00000114555.2/52020, exon 6 of 22)	17	30954679	31010710	56032	1	52020	ENSMUST00000237889.1	18656	ENSMUSG00000054134	Umodl1	uromodulin-like 1
ID_chr9_107295998_107296977	chr9	107295998	107296977	980	*	306.298	1.39167	0.174324	7.98325	1.42531e-15	8.54394e-13	Promoter (<=1kb)	9	107296026	107301987	5962	1	12700	ENSMUST00000085102.5	0	ENSMUSG00000032578	Cish	cytokine inducible SH2-containing protein
ID_chr7_43670120_43670409	chr7	43670120	43670409	290	*	29.3287	2.4926	0.54642	4.56169	5.07444e-06	0.000200443	Promoter (1-2kb)	7	43672016	43678298	6283	1	233189	ENSMUST00000038332.8	-1607	ENSMUSG00000038888	Ctu1	cytosolic thiouridylase subunit 1
ID_chr7_125588714_125589131	chr7	125588714	125589131	418	*	112.131	1.60187	0.285692	5.60697	2.05904e-08	1.91482e-06	Distal Intergenic	7	125603429	125631506	28078	1	60504	ENSMUST00000206234.1	-14298	ENSMUSG00000030745	Il21r	interleukin 21 receptor
ID_chr7_16974038_16974520	chr7	16974038	16974520	483	*	284.744	1.11402	0.146773	7.59013	3.19589e-14	1.46151e-11	Distal Intergenic	7	16983086	16988152	5067	1	105247240	ENSMUST00000206129.2	-8566	ENSMUSG00000108348	Gm42372	predicted gene, 42372
ID_chr5_121400141_121400498	chr5	121400141	121400498	358	*	89.0539	2.41162	0.356168	6.77102	1.27878e-11	3.1416e-09	Promoter (2-3kb)	5	121398005	121439931	41927	1	231713	ENSMUST00000151458.3	2136	ENSMUSG00000042719	Naa25	N(alpha)-acetyltransferase 25, NatB auxiliary subunit
ID_chr14_121371860_121372301	chr14	121371860	121372301	442	*	86.3767	1.05576	0.286536	3.68456	0.000229094	0.0042789	Intron (ENSMUST00000079817.7/223255, intron 1 of 10)	14	121286343	121379334	92992	2	223255	ENSMUST00000079817.7	7033	ENSMUSG00000063410	Stk24	serine/threonine kinase 24
ID_chr12_35826794_35827378	chr12	35826794	35827378	585	*	254.935	1.35566	0.178057	7.61364	2.66472e-14	1.2313e-11	Distal Intergenic	12	35925620	35949736	24117	1	403205	ENSMUST00000042101.4	-98242	ENSMUSG00000036231	Agr3	anterior gradient 3
ID_chr1_176826096_176826491	chr1	176826096	176826491	396	*	152.75	1.26408	0.20944	6.03554	1.58434e-09	2.15531e-07	Exon (ENSMUST00000150429.7/76816, exon 3 of 8)	1	176814660	177020437	205778	1	76816	ENSMUST00000123409.7	11436	ENSMUSG00000026504	Sdccag8	serologically defined colon cancer antigen 8
ID_chr2_167951235_167951611	chr2	167951235	167951611	377	*	78.7158	1.87793	0.30405	6.17639	6.55857e-10	9.9294e-08	Promoter (<=1kb)	2	167951048	167965067	14020	1	19246	ENSMUST00000142717.1	187	ENSMUSG00000027540	Ptpn1	protein tyrosine phosphatase, non-receptor type 1
ID_chr5_29772077_29772338	chr5	29772077	29772338	262	*	65.489	1.78799	0.376156	4.75331	2.00111e-06	9.24659e-05	Intron (ENSMUST00000008733.14/23950, intron 8 of 9)	5	29765190	29766687	1498	1	23950	ENSMUST00000139126.1	6887	ENSMUSG00000029131	Dnajb6	DnaJ heat shock protein family (Hsp40) member B6
ID_chr2_60903514_60903897	chr2	60903514	60903897	384	*	81.9182	1.13642	0.288334	3.94133	8.10308e-05	0.00185952	Intron (ENSMUST00000028347.12/56878, intron 1 of 13)	2	60842297	60889030	46734	2	56878	ENSMUST00000132529.7	-14484	ENSMUSG00000026970	Rbms1	RNA binding motif, single stranded interacting protein 1
ID_chr12_112897422_112898285	chr12	112897422	112898285	864	*	313.456	1.1379	0.156704	7.26148	3.82876e-13	1.39213e-10	Distal Intergenic	12	112910455	112913180	2726	2	16450	ENSMUST00000221454.1	14895	ENSMUSG00000002799	Jag2	jagged 2
ID_chr6_134205646_134205991	chr6	134205646	134205991	346	*	55.1855	1.66474	0.387396	4.29724	1.72934e-05	0.000541368	Intron (ENSMUST00000081028.12/14011, intron 2 of 7)	6	134233600	134262019	28420	1	14011	ENSMUST00000169529.1	-27609	ENSMUSG00000030199	Etv6	ets variant 6
ID_chr17_48234628_48234914	chr17	48234628	48234914	287	*	33.1653	1.74492	0.47819	3.649	0.000263262	0.0047841	Promoter (1-2kb)	17	48232771	48246924	14154	1	58217	ENSMUST00000048782.6	1857	ENSMUSG00000042265	Trem1	triggering receptor expressed on myeloid cells 1
ID_chr10_82923385_82923936	chr10	82923385	82923936	552	*	212.117	1.73474	0.222353	7.80174	6.1059e-15	3.22443e-12	Distal Intergenic	10	82886846	82896312	9467	1	50493	ENSMUST00000218724.1	36539	ENSMUSG00000020250	Txnrd1	thioredoxin reductase 1
ID_chr7_43546040_43546504	chr7	43546040	43546504	465	*	81.0886	1.4541	0.311843	4.66291	3.11768e-06	0.000133106	Promoter (1-2kb)	7	43528374	43544428	16055	2	12489	ENSMUST00000039861.6	-1612	ENSMUSG00000004609	Cd33	CD33 antigen
ID_chr16_24933770_24934141	chr16	24933770	24934141	372	*	104.829	1.80166	0.270328	6.6647	2.65199e-11	6.0328e-09	Intron (ENSMUST00000038053.13/210126, intron 10 of 12)	16	24845175	24979450	134276	1	210126	ENSMUST00000232546.1	88595	ENSMUSG00000033306	Lpp	LIM domain containing preferred translocation partner in lipoma
ID_chr6_134700482_134701507	chr6	134700482	134701507	1026	*	421.115	1.02932	0.14974	6.87403	6.24129e-12	1.66781e-09	Promoter (<=1kb)	6	134701550	134710455	8906	1	67774	ENSMUST00000204133.1	-43	ENSMUSG00000042992	Borcs5	BLOC-1 related complex subunit 5
ID_chr7_134519206_134520037	chr7	134519206	134520037	832	*	138.464	-1.32974	0.21976	-6.05087	1.44066e-09	1.99084e-07	Distal Intergenic	7	134349181	134498984	149804	2	71007	ENSMUST00000238294.1	-20222	ENSMUSG00000030994	D7Ertd443e	DNA segment, Chr 7, ERATO Doi 443, expressed
ID_chr15_98683172_98683507	chr15	98683172	98683507	336	*	60.6613	2.13039	0.392318	5.43026	5.62724e-08	4.47345e-06	Distal Intergenic	15	98669205	98677461	8257	2	223881	ENSMUST00000003451.10	-5711	ENSMUSG00000054855	Rnd1	Rho family GTPase 1
ID_chr5_24266285_24267110	chr5	24266285	24267110	826	*	378.048	1.1481	0.144462	7.94743	1.90413e-15	1.11139e-12	Distal Intergenic	5	24320083	24322254	2172	2	16511	ENSMUST00000129246.1	55144	ENSMUSG00000038319	Kcnh2	potassium voltage-gated channel, subfamily H (eag-related), member 2
ID_chr11_86580236_86580755	chr11	86580236	86580755	520	*	53.4737	1.77107	0.370375	4.78184	1.73699e-06	8.22316e-05	Distal Intergenic	11	86584067	86584158	92	2	387140	ENSMUST00000083521.1	3403	ENSMUSG00000065455	Mir21a	microRNA 21a
ID_chr5_100636852_100637420	chr5	100636852	100637420	569	*	68.7887	2.35263	0.351594	6.69134	2.21138e-11	5.16286e-09	Distal Intergenic	5	100660172	100664419	4248	2	71883	ENSMUST00000135801.2	26999	ENSMUSG00000029319	Coq2	coenzyme Q2 4-hydroxybenzoate polyprenyltransferase
ID_chr1_163284082_163284602	chr1	163284082	163284602	521	*	87.0596	1.37028	0.267466	5.12318	3.0042e-07	1.88491e-05	Intron (ENSMUST00000172793.1/ENSMUST00000172793.1, intron 1 of 1)	1	163247577	163289224	41648	2	18933	ENSMUST00000183691.2	4622	ENSMUSG00000026586	Prrx1	paired related homeobox 1
ID_chr8_115428077_115428356	chr8	115428077	115428356	280	*	71.9855	1.19866	0.309225	3.87635	0.000106034	0.00231474	Distal Intergenic	8	115701435	115707794	6360	2	17132	ENSMUST00000109104.1	279438	ENSMUSG00000055435	Maf	avian musculoaponeurotic fibrosarcoma oncogene homolog
ID_chr9_107312793_107313529	chr9	107312793	107313529	737	*	168.515	1.3906	0.235167	5.91325	3.35414e-09	4.08754e-07	Distal Intergenic	9	107299155	107300458	1304	1	12700	ENSMUST00000171568.1	13638	ENSMUSG00000032578	Cish	cytokine inducible SH2-containing protein
ID_chr7_128019251_128019533	chr7	128019251	128019533	283	*	50.3491	2.83911	0.429794	6.60574	3.95528e-11	8.64297e-09	Distal Intergenic	7	128004378	128010676	6299	1	434246	ENSMUST00000081042.5	14873	ENSMUSG00000042828	Trim72	tripartite motif-containing 72
ID_chr6_51546156_51546429	chr6	51546156	51546429	274	*	29.5613	2.7677	0.544295	5.08494	3.6775e-07	2.2408e-05	Promoter (1-2kb)	6	51544566	51589043	44478	1	71982	ENSMUST00000149024.1	1590	ENSMUSG00000038301	Snx10	sorting nexin 10
ID_chr13_43777137_43777920	chr13	43777137	43777920	784	*	228.619	1.13756	0.177398	6.41246	1.43194e-10	2.63566e-08	Distal Intergenic	13	43784775	43803132	18358	1	12522	ENSMUST00000015540.3	-6855	ENSMUSG00000015396	Cd83	CD83 antigen
ID_chr18_65698310_65698700	chr18	65698310	65698700	391	*	68.9435	1.35976	0.292197	4.65356	3.26252e-06	0.000138527	Promoter (<=1kb)	18	65698284	65720313	22030	1	319888	ENSMUST00000235962.1	26	ENSMUSG00000046610	Oacyl	O-acyltransferase like
ID_chr18_67973582_67974197	chr18	67973582	67974197	616	*	99.9891	1.56468	0.27427	5.70488	1.16426e-08	1.19274e-06	Intron (ENSMUST00000063775.4/52662, intron 1 of 5)	18	67933257	68255551	322295	1	52662	ENSMUST00000063775.4	40325	ENSMUSG00000024544	Ldlrad4	low density lipoprotein receptor class A domain containing 4
ID_chr13_44659799_44660212	chr13	44659799	44660212	414	*	114.621	2.13533	0.311753	6.84944	7.41422e-12	1.94608e-09	Distal Intergenic	13	44729535	44848340	118806	1	16468	ENSMUST00000174068.7	-69323	ENSMUSG00000038518	Jarid2	jumonji, AT rich interactive domain 2
ID_chr9_70842269_70843051	chr9	70842269	70843051	783	*	231.109	1.3764	0.188351	7.30765	2.71856e-13	1.0307e-10	Intron (ENSMUST00000034731.9/15450, intron 1 of 8)	9	70776053	70778378	2326	1	11487	ENSMUST00000145377.1	66216	ENSMUSG00000054693	Adam10	a disintegrin and metallopeptidase domain 10
ID_chr5_113672425_113672938	chr5	113672425	113672938	514	*	211.722	1.78672	0.226064	7.9036	2.7096e-15	1.54096e-12	Distal Intergenic	5	113612354	113650426	38073	2	14747	ENSMUST00000047936.12	-21999	ENSMUSG00000042190	Cmklr1	chemokine-like receptor 1
ID_chr15_100411110_100411494	chr15	100411110	100411494	385	*	48.1214	1.67727	0.404994	4.14146	3.45106e-05	0.000950841	Intron (ENSMUST00000023774.11/18174, intron 2 of 16)	15	100397782	100403422	5641	2	18174	ENSMUST00000140535.1	-7688	ENSMUSG00000023030	Slc11a2	solute carrier family 11 (proton-coupled divalent metal ion transporters), member 2
ID_chr7_28430559_28430855	chr7	28430559	28430855	297	*	60.8378	1.36308	0.318862	4.27483	1.91279e-05	0.000587601	Intron (ENSMUST00000208199.1/233033, intron 1 of 12)	7	28399522	28436191	36670	2	233033	ENSMUST00000208199.1	5336	ENSMUSG00000109336	Samd4b	sterile alpha motif domain containing 4B
ID_chr4_136569971_136570396	chr4	136569971	136570396	426	*	80.3663	2.1458	0.331183	6.4792	9.22076e-11	1.80984e-08	Promoter (1-2kb)	4	136555235	136568607	13373	2	99982	ENSMUST00000155354.7	-1364	ENSMUSG00000036940	Kdm1a	lysine (K)-specific demethylase 1A
ID_chr16_24392634_24394138	chr16	24392634	24394138	1505	*	303.981	1.05023	0.149056	7.04583	1.84357e-12	5.5256e-10	Promoter (<=1kb)	16	24393507	24685183	291677	1	210126	ENSMUST00000231352.1	0	ENSMUSG00000033306	Lpp	LIM domain containing preferred translocation partner in lipoma
ID_chr2_167716835_167717897	chr2	167716835	167717897	1063	*	291.963	1.03979	0.168398	6.17461	6.63252e-10	9.97329e-08	Exon (ENSMUST00000141923.1/329562, exon 2 of 4)	2	167691181	167697801	6621	1	329562	ENSMUST00000130679.1	25654	ENSMUSG00000006462	A530013C23Rik	RIKEN cDNA A530013C23 gene
ID_chr11_106475324_106475631	chr11	106475324	106475631	308	*	38.7867	1.86938	0.446511	4.18663	2.83125e-05	0.00081079	Intron (ENSMUST00000001059.8/78943, intron 1 of 21)	11	106394650	106487796	93147	2	78943	ENSMUST00000001059.8	12165	ENSMUSG00000020715	Ern1	endoplasmic reticulum (ER) to nucleus signalling 1
ID_chr6_39278284_39278861	chr6	39278284	39278861	578	*	181.182	1.13585	0.213249	5.32641	1.0017e-07	7.2369e-06	Distal Intergenic	6	39343910	39347350	3441	2	72144	ENSMUST00000201208.1	68489	ENSMUSG00000029924	Slc37a3	solute carrier family 37 (glycerol-3-phosphate transporter), member 3
ID_chr16_87671409_87671670	chr16	87671409	87671670	262	*	35.547	1.06391	0.429982	2.47431	0.0133494	0.0923098	Distal Intergenic	16	87698945	87733346	34402	1	12013	ENSMUST00000026703.5	-27275	ENSMUSG00000025612	Bach1	BTB and CNC homology 1, basic leucine zipper transcription factor 1
ID_chr1_87035631_87036233	chr1	87035631	87036233	603	*	106.564	-1.12899	0.247832	-4.55545	5.22729e-06	0.000205201	Intron (ENSMUST00000168237.7/208718, intron 15 of 21)	1	87088780	87089805	1026	2	11650	ENSMUST00000190082.1	53572	ENSMUSG00000026246	Alppl2	alkaline phosphatase, placental-like 2
ID_chr13_52822258_52822525	chr13	52822258	52822525	268	*	48.092	1.61278	0.389533	4.14028	3.46878e-05	0.000954539	Distal Intergenic	13	52729922	52757205	27284	2	105404	ENSMUST00000223209.1	-65053	NA	BB123696	expressed sequence BB123696
ID_chr5_66041327_66041755	chr5	66041327	66041755	429	*	99.4564	1.6011	0.29148	5.49299	3.95179e-08	3.27047e-06	Intron (ENSMUST00000113726.7/245945, intron 3 of 6)	5	66026785	66054552	27768	2	245945	ENSMUST00000200852.3	12797	ENSMUSG00000070780	Rbm47	RNA binding motif protein 47
ID_chr5_125273576_125274180	chr5	125273576	125274180	605	*	276.328	1.09013	0.158758	6.86661	6.57472e-12	1.74639e-09	Downstream (2-3kb)	5	125277787	125284159	6373	2	20778	ENSMUST00000124582.1	9979	ENSMUSG00000037936	Scarb1	scavenger receptor class B, member 1
ID_chr1_36309456_36310145	chr1	36309456	36310145	690	*	113.543	1.50604	0.242152	6.21942	4.99001e-10	7.84936e-08	Promoter (1-2kb)	1	36307779	36316578	8800	1	214855	ENSMUST00000140218.1	1677	ENSMUSG00000037447	Arid5a	AT rich interactive domain 5A (MRF1-like)
ID_chr11_96034150_96034459	chr11	96034150	96034459	310	*	27.9721	4.46833	0.774521	5.76916	7.96686e-09	8.66181e-07	Promoter (<=1kb)	11	96034885	96047430	12546	1	27681	ENSMUST00000006217.9	-426	ENSMUSG00000006058	Snf8	SNF8, ESCRT-II complex subunit, homolog (S. cerevisiae)
ID_chr4_33587656_33588047	chr4	33587656	33588047	392	*	65.4792	1.415	0.311698	4.53966	5.63449e-06	0.000217339	Distal Intergenic	4	33438081	33438209	129	1	102465904	ENSMUST00000183962.1	149575	ENSMUSG00000098310	Mir8118	microRNA 8118
ID_chr11_115692027_115692325	chr11	115692027	115692325	299	*	58.9856	1.7472	0.340341	5.13367	2.84148e-07	1.80581e-05	Intron (ENSMUST00000106499.7/14784, intron 1 of 3)	11	115644045	115699307	55263	2	14784	ENSMUST00000106499.7	6982	ENSMUSG00000059923	Grb2	growth factor receptor bound protein 2
ID_chr11_117971116_117971379	chr11	117971116	117971379	264	*	42.5899	1.32072	0.38387	3.44055	0.000580532	0.00895404	Promoter (1-2kb)	11	117966079	117969186	3108	2	12702	ENSMUST00000054002.3	-1930	ENSMUSG00000053113	Socs3	suppressor of cytokine signaling 3
ID_chr11_5505828_5506421	chr11	5505828	5506421	594	*	135.181	1.52598	0.224918	6.78463	1.16383e-11	2.93331e-09	Distal Intergenic	11	5520659	5525893	5235	1	22433	ENSMUST00000063084.15	-14238	ENSMUSG00000020484	Xbp1	X-box binding protein 1
ID_chr15_64078915_64079302	chr15	64078915	64079302	388	*	49.8325	1.49199	0.342403	4.35741	1.31613e-05	0.000432783	Distal Intergenic	15	63939706	64060478	120773	2	223601	ENSMUST00000228908.1	-18437	ENSMUSG00000022378	Fam49b	family with sequence similarity 49, member B
ID_chr7_19831854_19832233	chr7	19831854	19832233	380	*	50.7332	2.00109	0.418833	4.77778	1.77239e-06	8.3551e-05	Distal Intergenic	7	19808462	19822770	14309	2	12051	ENSMUST00000120537.7	-9084	ENSMUSG00000053175	Bcl3	B cell leukemia/lymphoma 3
ID_chr14_70333603_70334655	chr14	70333603	70334655	1053	*	305.22	1.39218	0.175907	7.91432	2.48617e-15	1.43226e-12	Promoter (<=1kb)	14	70315793	70334198	18406	2	213053	ENSMUST00000152442.7	0	ENSMUSG00000022094	Slc39a14	solute carrier family 39 (zinc transporter), member 14
ID_chr7_55744286_55745174	chr7	55744286	55745174	889	*	128.423	-1.81064	0.230309	-7.86179	3.7869e-15	2.09979e-12	Distal Intergenic	7	55768178	55772523	4346	1	233274	ENSMUST00000172988.7	-23004	ENSMUSG00000051504	Siglech	sialic acid binding Ig-like lectin H
ID_chr4_33581820_33582232	chr4	33581820	33582232	413	*	82.0101	1.88043	0.302286	6.22071	4.94926e-10	7.81296e-08	Distal Intergenic	4	33438081	33438209	129	1	102465904	ENSMUST00000183962.1	143739	ENSMUSG00000098310	Mir8118	microRNA 8118
ID_chr7_35026814_35027554	chr7	35026814	35027554	741	*	349.928	-1.11226	0.147484	-7.54153	4.64506e-14	2.0401e-11	Intron (ENSMUST00000075068.13/18624, intron 11 of 14)	7	35040482	35044707	4226	1	18624	ENSMUST00000160320.2	-12928	ENSMUSG00000063931	Pepd	peptidase D
ID_chr7_113780313_113780747	chr7	113780313	113780747	435	*	64.2549	1.909	0.344924	5.53455	3.12021e-08	2.7033e-06	Intron (ENSMUST00000046687.15/233744, intron 1 of 15)	7	113766174	113932081	165908	1	233744	ENSMUST00000084696.5	14139	ENSMUSG00000038156	Spon1	spondin 1, (f-spondin) extracellular matrix protein
ID_chr7_99711150_99711591	chr7	99711150	99711591	442	*	147.384	1.28788	0.219379	5.87059	4.34259e-09	5.09611e-07	Promoter (<=1kb)	7	99657804	99711340	53537	2	101488	ENSMUST00000032985.10	0	ENSMUSG00000030737	Slco2b1	solute carrier organic anion transporter family, member 2b1
ID_chr7_19932969_19933969	chr7	19932969	19933969	1001	*	209.793	1.47823	0.195508	7.56098	4.0004e-14	1.77454e-11	Distal Intergenic	7	19938182	19944898	6717	2	70080	ENSMUST00000208210.1	10929	ENSMUSG00000040498	Igsf23	immunoglobulin superfamily, member 23
ID_chr1_150099596_150100378	chr1	150099596	150100378	783	*	160.09	1.49657	0.241005	6.20968	5.30912e-10	8.26341e-08	Promoter (<=1kb)	1	150100031	150108227	8197	1	19225	ENSMUST00000035065.8	0	ENSMUSG00000032487	Ptgs2	prostaglandin-endoperoxide synthase 2
ID_chr5_43081666_43082539	chr5	43081666	43082539	874	*	174.181	1.4808	0.239207	6.19043	6.00008e-10	9.17784e-08	Distal Intergenic	5	43233170	43289723	56554	1	231207	ENSMUST00000166713.8	-150631	ENSMUSG00000039782	Cpeb2	cytoplasmic polyadenylation element binding protein 2
ID_chr11_86652260_86653072	chr11	86652260	86653072	813	*	176.157	1.67424	0.231392	7.23551	4.63778e-13	1.64582e-10	Intron (ENSMUST00000018315.9/75909, intron 5 of 11)	11	86643233	86663573	20341	2	75909	ENSMUST00000127267.1	10501	ENSMUSG00000018171	Vmp1	vacuole membrane protein 1
ID_chr13_113589474_113590048	chr13	113589474	113590048	575	*	312.58	1.03414	0.158262	6.53439	6.38702e-11	1.31778e-08	Downstream (2-3kb)	13	113592185	113613641	21457	2	170625	ENSMUST00000223993.1	23593	ENSMUSG00000042364	Snx18	sorting nexin 18
ID_chr6_52825584_52825913	chr6	52825584	52825913	330	*	53.9844	2.00925	0.456993	4.39667	1.09925e-05	0.000377998	Intron (ENSMUST00000136250.5/231986, intron 2 of 4)	6	52768797	52778309	9513	2	231986	ENSMUST00000128282.3	-47275	ENSMUSG00000063568	Jazf1	JAZF zinc finger 1
ID_chr16_10754497_10754862	chr16	10754497	10754862	366	*	48.2169	1.8709	0.40953	4.56841	4.91437e-06	0.000195513	Distal Intergenic	16	10782240	10785536	3297	2	12703	ENSMUST00000229866.1	30674	ENSMUSG00000038037	Socs1	suppressor of cytokine signaling 1
ID_chr11_50108503_50109325	chr11	50108503	50109325	823	*	201.498	1.06326	0.204711	5.19394	2.05889e-07	1.36722e-05	Intron (ENSMUST00000238748.1/59044, intron 7 of 7)	11	50093674	50104758	11085	1	59044	ENSMUST00000143607.1	14829	ENSMUSG00000020376	Rnf130	ring finger protein 130
ID_chr16_36717412_36718034	chr16	36717412	36718034	623	*	277.327	1.03229	0.179126	5.76294	8.26612e-09	8.94333e-07	Promoter (1-2kb)	16	36715538	36722260	6723	1	106347	ENSMUST00000128084.1	1874	ENSMUSG00000022900	Ildr1	immunoglobulin-like domain containing receptor 1
ID_chr11_103964009_103964426	chr11	103964009	103964426	418	*	110.597	1.9833	0.296507	6.68887	2.24907e-11	5.22337e-09	Promoter (2-3kb)	11	103966739	103985337	18599	1	11841	ENSMUST00000057921.9	-2313	ENSMUSG00000062421	Arf2	ADP-ribosylation factor 2
ID_chr15_101176336_101176645	chr15	101176336	101176645	310	*	44.1999	1.45105	0.380978	3.80876	0.000139665	0.0029059	Promoter (2-3kb)	15	101174067	101213684	39618	1	11479	ENSMUST00000000544.11	2269	ENSMUSG00000000532	Acvr1b	activin A receptor, type 1B
ID_chr16_95897891_95898261	chr16	95897891	95898261	371	*	50.8716	2.8713	0.480515	5.97546	2.2944e-09	3.00228e-07	Promoter (<=1kb)	16	95831122	95898713	67592	2	69776	ENSMUST00000232930.1	452	ENSMUSG00000117232	1600002D24Rik	RIKEN cDNA 1600002D24 gene
ID_chr14_66230793_66231375	chr14	66230793	66231375	583	*	204.087	1.37206	0.192523	7.12674	1.02776e-12	3.25644e-10	Intron (ENSMUST00000022622.13/19229, intron 1 of 30)	14	66153258	66213552	60295	2	19229	ENSMUST00000178730.7	-17241	ENSMUSG00000059456	Ptk2b	PTK2 protein tyrosine kinase 2 beta
ID_chr19_10845461_10845787	chr19	10845461	10845787	327	*	39.0402	1.73069	0.438713	3.94493	7.98232e-05	0.0018356	Promoter (2-3kb)	19	10842895	10859362	16468	1	65221	ENSMUST00000138263.1	2566	ENSMUSG00000024737	Slc15a3	solute carrier family 15, member 3
ID_chr16_92954151_92954726	chr16	92954151	92954726	576	*	75.0513	1.2924	0.29966	4.3129	1.61129e-05	0.000509445	Distal Intergenic	16	92601466	92826149	224684	2	12394	ENSMUST00000023673.13	-128002	ENSMUSG00000022952	Runx1	runt related transcription factor 1
ID_chr3_79542601_79542958	chr3	79542601	79542958	358	*	87.5687	1.42152	0.327858	4.33578	1.45243e-05	0.000469261	Intron (ENSMUST00000133154.6/329679, intron 1 of 17)	3	79505943	79567679	61737	2	329679	ENSMUST00000139171.1	24721	ENSMUSG00000061175	Fnip2	folliculin interacting protein 2
ID_chr6_17652137_17652510	chr6	17652137	17652510	374	*	67.6388	1.36651	0.310092	4.40681	1.04904e-05	0.000364689	Intron (ENSMUST00000148694.7/12343, intron 4 of 5)	6	17660606	17665686	5081	1	12343	ENSMUST00000142592.1	-8096	ENSMUSG00000015733	Capza2	capping protein (actin filament) muscle Z-line, alpha 2
ID_chr10_95416584_95417636	chr10	95416584	95417636	1053	*	209.065	1.08941	0.16943	6.42987	1.27713e-10	2.38034e-08	Promoter (<=1kb)	10	95411490	95416857	5368	2	216233	ENSMUST00000020215.15	0	ENSMUSG00000020027	Socs2	suppressor of cytokine signaling 2
ID_chr11_68864639_68865246	chr11	68864639	68865246	608	*	160.25	1.63803	0.222555	7.36012	1.83738e-13	7.21278e-11	Promoter (<=1kb)	11	68839914	68864993	25080	2	83431	ENSMUST00000127469.1	0	ENSMUSG00000018736	Ndel1	nudE neurodevelopment protein 1 like 1
ID_chr7_90200309_90200573	chr7	90200309	90200573	265	*	45.9661	1.96169	0.389498	5.03645	4.74253e-07	2.76808e-05	Intron (ENSMUST00000207225.1/233489, intron 18 of 18)	7	90195232	90197006	1775	1	233489	ENSMUST00000208127.1	5077	ENSMUSG00000039361	Picalm	phosphatidylinositol binding clathrin assembly protein
ID_chr18_50069041_50069286	chr18	50069041	50069286	246	*	27.3923	2.90627	0.607419	4.78462	1.71309e-06	8.15355e-05	Intron (ENSMUST00000148989.2/106869, intron 1 of 1)	18	50052299	50053844	1546	2	102635912	ENSMUST00000153361.1	-15197	NA	C030005K06Rik	RIKEN cDNA C030005K06 gene
ID_chr5_96878862_96879578	chr5	96878862	96879578	717	*	166.905	1.15148	0.202908	5.67489	1.38774e-08	1.36494e-06	Exon (ENSMUST00000197025.1/ENSMUST00000197025.1, exon 1 of 4)	5	96841998	96845860	3863	1	11745	ENSMUST00000196126.1	36864	ENSMUSG00000029484	Anxa3	annexin A3
ID_chr7_134555912_134556569	chr7	134555912	134556569	658	*	173.702	-1.32867	0.20472	-6.49019	8.57275e-11	1.70529e-08	Distal Intergenic	7	134349181	134498984	149804	2	71007	ENSMUST00000238294.1	-56928	ENSMUSG00000030994	D7Ertd443e	DNA segment, Chr 7, ERATO Doi 443, expressed
ID_chr13_63253874_63254231	chr13	63253874	63254231	358	*	45.7451	1.056	0.361588	2.92044	0.00349539	0.0347511	Exon (ENSMUST00000221520.1/ENSMUST00000221520.1, exon 1 of 1)	13	63240108	63301232	61125	1	72061	ENSMUST00000220884.1	13766	ENSMUSG00000021458	Aopep	aminopeptidase O
ID_chr10_95264790_95265282	chr10	95264790	95265282	493	*	74.9878	1.22193	0.302103	4.04474	5.23812e-05	0.00131946	Intron (ENSMUST00000220279.1/12905, intron 1 of 1)	10	95174746	95322965	148220	2	12905	ENSMUST00000220279.1	57683	ENSMUSG00000045867	Cradd	CASP2 and RIPK1 domain containing adaptor with death domain
ID_chr5_122143505_122144029	chr5	122143505	122144029	525	*	134.096	1.25525	0.229035	5.48059	4.23903e-08	3.47577e-06	Distal Intergenic	5	122134437	122138957	4521	2	330188	ENSMUST00000146235.1	-4548	ENSMUSG00000043036	Ccdc63	coiled-coil domain containing 63
ID_chr2_31770625_31771023	chr2	31770625	31771023	399	*	49.3688	2.12312	0.395081	5.37387	7.70627e-08	5.80378e-06	Intron (ENSMUST00000075759.12/11350, intron 1 of 10)	2	31760173	31779024	18852	1	11350	ENSMUST00000124089.1	10452	ENSMUSG00000026842	Abl1	c-abl oncogene 1, non-receptor tyrosine kinase
ID_chr13_40953223_40953725	chr13	40953223	40953725	503	*	180.239	1.00018	0.183459	5.45178	4.98674e-08	4.02927e-06	Promoter (<=1kb)	13	40953415	40958228	4814	1	14538	ENSMUST00000225996.1	0	ENSMUSG00000021360	Gcnt2	glucosaminyl (N-acetyl) transferase 2, I-branching enzyme
ID_chr7_27231695_27232010	chr7	27231695	27232010	316	*	34.2164	2.69939	0.547998	4.92592	8.39653e-07	4.53669e-05	Promoter (1-2kb)	7	27233023	27257950	24928	1	76889	ENSMUST00000003860.12	-1013	ENSMUSG00000003762	Coq8b	coenzyme Q8B
ID_chr8_22693216_22693565	chr8	22693216	22693565	350	*	36.3596	2.37786	0.522272	4.55292	5.2906e-06	0.000206772	Promoter (<=1kb)	8	22682757	22694065	11309	2	16150	ENSMUST00000131767.1	500	ENSMUSG00000031537	Ikbkb	inhibitor of kappaB kinase beta
ID_chr5_136511489_136511787	chr5	136511489	136511787	299	*	60.4439	1.43061	0.328484	4.35519	1.3295e-05	0.000436853	Intron (ENSMUST00000176216.8/13047, intron 1 of 22)	5	136274486	136565432	290947	2	13047	ENSMUST00000176172.7	53645	ENSMUSG00000029705	Cux1	cut-like homeobox 1
ID_chr8_27018288_27018801	chr8	27018288	27018801	514	*	218.32	1.01158	0.187962	5.38182	7.3736e-08	5.62003e-06	Distal Intergenic	8	27023261	27031725	8465	1	244373	ENSMUST00000209795.1	-4460	ENSMUSG00000031483	Erlin2	ER lipid raft associated 2
ID_chr16_36476899_36477304	chr16	36476899	36477304	406	*	156.859	1.69732	0.224448	7.56219	3.96351e-14	1.77454e-11	Distal Intergenic	16	36450537	36455392	4856	2	20863	ENSMUST00000068182.2	-21507	ENSMUSG00000054905	Stfa3	stefin A3
ID_chr4_141573181_141574048	chr4	141573181	141574048	868	*	158.699	1.09418	0.23401	4.67578	2.92844e-06	0.000126734	Downstream (2-3kb)	4	141590050	141596469	6420	2	74202	ENSMUST00000137491.1	22421	ENSMUSG00000006219	Fblim1	filamin binding LIM protein 1
ID_chr16_87603019_87603484	chr16	87603019	87603484	466	*	41.5573	2.96616	0.473979	6.25799	3.8997e-10	6.29043e-08	Distal Intergenic	16	87553330	87595336	42007	1	224419	ENSMUST00000026700.7	49689	ENSMUSG00000025610	Map3k7cl	Map3k7 C-terminal like
ID_chr16_93778460_93778747	chr16	93778460	93778747	288	*	86.4217	2.41971	0.375617	6.44196	1.17941e-10	2.22627e-08	Promoter (1-2kb)	16	93777401	93798920	21520	1	70028	ENSMUST00000228261.1	1059	ENSMUSG00000022946	Dop1b	DOP1 leucine zipper like protein B
ID_chr11_74577033_74577381	chr11	74577033	74577381	349	*	63.1078	2.3304	0.39336	5.92435	3.13527e-09	3.85718e-07	Intron (ENSMUST00000102521.8/380711, intron 1 of 24)	11	74437043	74590124	153082	2	380711	ENSMUST00000145524.1	12743	ENSMUSG00000038807	Rap1gap2	RAP1 GTPase activating protein 2
ID_chr16_93026233_93026624	chr16	93026233	93026624	392	*	76.5383	1.07717	0.273891	3.93286	8.39423e-05	0.00191642	Distal Intergenic	16	92601466	92826149	224684	2	12394	ENSMUST00000023673.13	-200084	ENSMUSG00000022952	Runx1	runt related transcription factor 1
ID_chr1_36566299_36566897	chr1	36566299	36566897	599	*	173.241	1.4808	0.20765	7.13121	9.94916e-13	3.17507e-10	Intron (ENSMUST00000170295.7/381337, intron 12 of 14)	1	36548642	36558349	9708	2	20353	ENSMUST00000114991.7	-7950	ENSMUSG00000026121	Sema4c	sema domain, immunoglobulin domain (Ig), transmembrane domain (TM) and short cytoplasmic domain, (semaphorin) 4C
ID_chr16_38394141_38394717	chr16	38394141	38394717	577	*	277.146	1.84655	0.312593	5.90721	3.4794e-09	4.21701e-07	Downstream (1-2kb)	16	38371998	38374137	2140	1	64082	ENSMUST00000146342.1	22143	ENSMUSG00000022803	Popdc2	popeye domain containing 2
ID_chr17_65629999_65630499	chr17	65629999	65630499	501	*	111.65	1.40672	0.268771	5.2339	1.65968e-07	1.13091e-05	Distal Intergenic	17	65637514	65639826	2313	2	213272	ENSMUST00000233702.1	9327	ENSMUSG00000050612	Txndc2	thioredoxin domain containing 2 (spermatozoa)
ID_chr6_129230028_129230646	chr6	129230028	129230646	619	*	75.917	1.62547	0.295621	5.49849	3.83051e-08	3.19995e-06	Intron (ENSMUST00000181238.1/76432, intron 1 of 2)	6	129212736	129233974	21239	2	76432	ENSMUST00000181517.7	3328	ENSMUSG00000097354	2310001H17Rik	RIKEN cDNA 2310001H17 gene
ID_chr12_52397430_52398537	chr12	52397430	52398537	1108	*	273.147	-1.22265	0.192947	-6.3367	2.34735e-10	4.00485e-08	Distal Intergenic	12	52475739	52480609	4871	2	102638611	ENSMUST00000219885.1	82072	ENSMUSG00000111982	Gm35135	predicted gene, 35135
ID_chr16_94720529_94720790	chr16	94720529	94720790	262	*	36.9962	1.35365	0.453398	2.98557	0.0028305	0.02955	Distal Intergenic	16	94668896	94679521	10626	1	13548	ENSMUST00000134383.1	51633	ENSMUSG00000022897	Dyrk1a	dual-specificity tyrosine-(Y)-phosphorylation regulated kinase 1a
ID_chr15_6411348_6411727	chr15	6411348	6411727	380	*	86.9699	2.16407	0.344987	6.27291	3.54366e-10	5.86542e-08	Intron (ENSMUST00000159552.1/13132, intron 1 of 5)	15	6422240	6438907	16668	1	13132	ENSMUST00000163082.1	-10513	ENSMUSG00000022150	Dab2	disabled 2, mitogen-responsive phosphoprotein
ID_chr15_80011214_80011642	chr15	80011214	80011642	429	*	65.2665	1.41645	0.347737	4.07335	4.63424e-05	0.00120428	Promoter (1-2kb)	15	80000329	80013203	12875	2	18591	ENSMUST00000229912.1	1561	ENSMUSG00000000489	Pdgfb	platelet derived growth factor, B polypeptide
ID_chr18_50056134_50056415	chr18	50056134	50056415	282	*	73.2016	1.55473	0.330913	4.69831	2.62329e-06	0.000116367	Promoter (2-3kb)	18	50052299	50053844	1546	2	102635912	ENSMUST00000153361.1	-2290	NA	C030005K06Rik	RIKEN cDNA C030005K06 gene
ID_chr16_93192619_93193147	chr16	93192619	93193147	529	*	107.47	1.36428	0.253007	5.39227	6.9574e-08	5.37671e-06	Distal Intergenic	16	93343724	93353189	9466	2	69857	ENSMUST00000185971.6	160042	ENSMUSG00000100277	1810053B23Rik	RIKEN cDNA 1810053B23 gene
ID_chr18_12131334_12131642	chr18	12131334	12131642	309	*	44.2451	1.91804	0.405041	4.73542	2.18604e-06	9.9559e-05	Promoter (2-3kb)	18	12128780	12137338	8559	1	66878	ENSMUST00000234563.1	2554	ENSMUSG00000024404	Riok3	RIO kinase 3
ID_chr16_94572549_94572790	chr16	94572549	94572790	242	*	53.5601	1.12353	0.341323	3.2917	0.000995839	0.0134863	Promoter (1-2kb)	16	94570907	94695517	124611	1	13548	ENSMUST00000023614.4	1642	ENSMUSG00000022897	Dyrk1a	dual-specificity tyrosine-(Y)-phosphorylation regulated kinase 1a
ID_chr19_21106255_21106659	chr19	21106255	21106659	405	*	39.6572	2.43659	0.48647	5.00871	5.47949e-07	3.12825e-05	Promoter (1-2kb)	19	21104710	21105538	829	1	75354	ENSMUST00000237768.1	1545	ENSMUSG00000118047	4930554I06Rik	RIKEN cDNA 4930554I06 gene
ID_chr7_43530239_43530992	chr7	43530239	43530992	754	*	168.514	1.36715	0.237769	5.74989	8.93e-09	9.5452e-07	Promoter (1-2kb)	7	43528526	43532678	4153	2	12489	ENSMUST00000206371.1	1686	ENSMUSG00000004609	Cd33	CD33 antigen
ID_chr3_89473864_89474220	chr3	89473864	89474220	357	*	77.1533	1.16428	0.294747	3.9501	7.81173e-05	0.00180292	Distal Intergenic	3	89459571	89469006	9436	1	68603	ENSMUST00000184515.1	14293	ENSMUSG00000027952	Pmvk	phosphomevalonate kinase
ID_chr3_88603696_88604168	chr3	88603696	88604168	473	*	165.737	1.3192	0.218409	6.04002	1.54093e-09	2.10561e-07	Promoter (1-2kb)	3	88605966	88646929	40964	1	16800	ENSMUST00000175903.8	-1798	ENSMUSG00000028059	Arhgef2	rho/rac guanine nucleotide exchange factor (GEF) 2
ID_chr13_113600579_113601646	chr13	113600579	113601646	1068	*	326.238	1.33845	0.171291	7.8139	5.5446e-15	2.96329e-12	Intron (ENSMUST00000109241.4/170625, intron 1 of 1)	13	113592185	113613641	21457	2	170625	ENSMUST00000223993.1	11995	ENSMUSG00000042364	Snx18	sorting nexin 18
ID_chr11_54934190_54934572	chr11	54934190	54934572	383	*	37.724	1.6066	0.448074	3.58557	0.000336344	0.00586705	Intron (ENSMUST00000108889.9/57783, intron 5 of 17)	11	54918611	54921075	2465	2	57783	ENSMUST00000132224.1	-13115	ENSMUSG00000020400	Tnip1	TNFAIP3 interacting protein 1
ID_chr4_59294663_59295027	chr4	59294663	59295027	365	*	56.8345	2.10878	0.38385	5.49375	3.93493e-08	3.26816e-06	Distal Intergenic	4	59314683	59315966	1284	2	634731	ENSMUST00000136942.1	20939	ENSMUSG00000038578	Susd1	sushi domain containing 1
ID_chr3_8956792_8957199	chr3	8956792	8957199	408	*	103.494	1.31885	0.249281	5.29063	1.21896e-07	8.62392e-06	Intron (ENSMUST00000120143.7/21985, intron 1 of 5)	3	8931064	8962253	31190	2	21985	ENSMUST00000145905.7	5054	ENSMUSG00000027506	Tpd52	tumor protein D52
ID_chr18_39559405_39559762	chr18	39559405	39559762	358	*	65.3487	1.12435	0.310783	3.61778	0.00029714	0.00529776	Distal Intergenic	18	39487128	39519421	32294	2	14815	ENSMUST00000237944.1	-39984	ENSMUSG00000024431	Nr3c1	nuclear receptor subfamily 3, group C, member 1
ID_chr2_101779066_101779396	chr2	101779066	101779396	331	*	88.5195	1.84245	0.297144	6.20053	5.62736e-10	8.6675e-08	Intron (ENSMUST00000171088.7/72446, intron 1 of 8)	2	101717250	101797650	80401	2	72446	ENSMUST00000141814.1	18254	ENSMUSG00000032841	Prr5l	proline rich 5 like
ID_chr7_100946401_100946887	chr7	100946401	100946887	487	*	90.7595	1.73442	0.300334	5.77496	7.69708e-09	8.40972e-07	Intron (ENSMUST00000060174.5/233571, intron 1 of 2)	7	100869752	100932107	62356	2	207212	ENSMUST00000107032.2	-14294	ENSMUSG00000032875	Arhgef17	Rho guanine nucleotide exchange factor (GEF) 17
ID_chr9_56079576_56080063	chr9	56079576	56080063	488	*	115.52	1.03766	0.229913	4.51326	6.3838e-06	0.000241414	Distal Intergenic	9	56089962	56128888	38927	1	19200	ENSMUST00000059206.7	-9899	ENSMUSG00000032322	Pstpip1	proline-serine-threonine phosphatase-interacting protein 1
ID_chr19_21104441_21104943	chr19	21104441	21104943	503	*	63.9738	1.20393	0.382692	3.14594	0.00165554	0.0198051	Promoter (<=1kb)	19	21104502	21107157	2656	1	75354	ENSMUST00000236278.1	0	ENSMUSG00000118047	4930554I06Rik	RIKEN cDNA 4930554I06 gene
ID_chr5_96856416_96856908	chr5	96856416	96856908	493	*	95.27	1.25435	0.274816	4.56431	5.0115e-06	0.000198487	Distal Intergenic	5	96841998	96845860	3863	1	11745	ENSMUST00000196126.1	14418	ENSMUSG00000029484	Anxa3	annexin A3
ID_chr9_123964875_123965114	chr9	123964875	123965114	240	*	36.6559	1.80986	0.451744	4.00638	6.16562e-05	0.00149781	Intron (ENSMUST00000026911.5/12768, intron 1 of 1)	9	123962124	123968692	6569	2	12768	ENSMUST00000026911.5	3578	ENSMUSG00000025804	Ccr1	chemokine (C-C motif) receptor 1
ID_chr2_30487591_30488016	chr2	30487591	30488016	426	*	140.435	1.16068	0.218685	5.30755	1.11106e-07	7.96211e-06	Distal Intergenic	2	30471537	30474219	2683	2	72500	ENSMUST00000065134.3	-13372	ENSMUSG00000089762	Ier5l	immediate early response 5-like
ID_chr3_95655611_95656125	chr3	95655611	95656125	515	*	46.1958	2.38101	0.468647	5.0806	3.76247e-07	2.28782e-05	Promoter (2-3kb)	3	95658788	95663176	4389	1	17210	ENSMUST00000037947.14	-2663	ENSMUSG00000038612	Mcl1	myeloid cell leukemia sequence 1
ID_chr4_119105624_119106133	chr4	119105624	119106133	510	*	147.074	1.6402	0.254718	6.43928	1.20043e-10	2.25636e-08	Promoter (2-3kb)	4	119108711	119137983	29273	1	20525	ENSMUST00000030398.9	-2578	ENSMUSG00000028645	Slc2a1	solute carrier family 2 (facilitated glucose transporter), member 1
ID_chr16_24238274_24238688	chr16	24238274	24238688	415	*	57.8119	1.16546	0.357905	3.25635	0.00112855	0.0148138	Intron (ENSMUST00000230383.1/ENSMUST00000230383.1, intron 2 of 3)	16	24393507	24685183	291677	1	210126	ENSMUST00000231352.1	-154819	ENSMUSG00000033306	Lpp	LIM domain containing preferred translocation partner in lipoma
ID_chr18_8638039_8638370	chr18	8638039	8638370	332	*	87.0633	1.04766	0.268844	3.89689	9.74368e-05	0.00217087	Distal Intergenic	18	9212163	9218136	5974	1	14370	ENSMUST00000041080.6	-573793	ENSMUSG00000036904	Fzd8	frizzled class receptor 8
ID_chr2_148530447_148530867	chr2	148530447	148530867	421	*	60.4237	1.14769	0.332602	3.45064	0.00055925	0.00871977	Distal Intergenic	2	148436640	148443563	6924	2	17064	ENSMUST00000099269.3	-86884	ENSMUSG00000027435	Cd93	CD93 antigen
ID_chr16_18416175_18416806	chr16	18416175	18416806	632	*	104.94	1.38118	0.264487	5.22211	1.76898e-07	1.19075e-05	Promoter (2-3kb)	16	18410763	18413494	2732	2	12846	ENSMUST00000147720.2	-2681	ENSMUSG00000000326	Comt	catechol-O-methyltransferase
ID_chr6_120190951_120191251	chr6	120190951	120191251	301	*	59.9684	2.23948	0.407157	5.5003	3.79143e-08	3.17329e-06	Promoter (2-3kb)	6	120193823	120200334	6512	1	29862	ENSMUST00000035244.5	-2572	ENSMUSG00000041377	Ninj2	ninjurin 2
ID_chr3_27625195_27625771	chr3	27625195	27625771	577	*	101.039	1.60786	0.275999	5.8256	5.69086e-09	6.50621e-07	Intron (ENSMUST00000195008.5/72007, intron 3 of 26)	3	27584900	27584995	96	2	100526525	ENSMUST00000174954.1	-40200	ENSMUSG00000092695	Mir3092	microRNA 3092
ID_chr12_55473747_55474307	chr12	55473747	55474307	561	*	99.304	1.19608	0.268515	4.45443	8.41177e-06	0.000303611	Distal Intergenic	12	55490407	55491810	1404	2	18035	ENSMUST00000219869.1	17503	ENSMUSG00000021025	Nfkbia	nuclear factor of kappa light polypeptide gene enhancer in B cells inhibitor, alpha
ID_chr13_5837320_5837722	chr13	5837320	5837722	403	*	52.3711	1.93762	0.426952	4.53826	5.67212e-06	0.000218411	Distal Intergenic	13	5855515	5857561	2047	2	71867	ENSMUST00000223142.1	19839	ENSMUSG00000100625	1700016G22Rik	RIKEN cDNA 1700016G22 gene
ID_chr10_25321277_25321486	chr10	25321277	25321486	210	*	35.097	1.37684	0.413643	3.32858	0.000872907	0.012242	Distal Intergenic	10	25284024	25307870	23847	2	432442	ENSMUST00000176231.1	-13407	ENSMUSG00000039166	Akap7	A kinase (PRKA) anchor protein 7
ID_chr10_7834363_7834782	chr10	7834363	7834782	420	*	53.0782	1.63177	0.346523	4.70897	2.48968e-06	0.000111555	Promoter (1-2kb)	10	7836381	7836474	94	1	100628581	ENSMUST00000175319.1	-1599	ENSMUSG00000093060	Mir5104	microRNA 5104
ID_chr5_115491745_115492452	chr5	115491745	115492452	708	*	210.617	1.48339	0.227912	6.50863	7.58398e-11	1.5432e-08	Exon (ENSMUST00000121159.2/ENSMUST00000121159.2, exon 1 of 1)	5	115478010	115484725	6716	2	75387	ENSMUST00000112066.1	-7020	ENSMUSG00000029524	Sirt4	sirtuin 4
ID_chr4_109116529_109116808	chr4	109116529	109116808	280	*	72.3463	1.58199	0.332688	4.75519	1.98262e-06	9.18026e-05	Promoter (<=1kb)	4	109068363	109117698	49336	2	100273	ENSMUST00000126288.7	890	ENSMUSG00000028559	Osbpl9	oxysterol binding protein-like 9
ID_chr11_117977856_117978221	chr11	117977856	117978221	366	*	100.111	1.64457	0.283666	5.79755	6.7289e-09	7.49968e-07	Distal Intergenic	11	117986292	118024011	37720	1	74451	ENSMUST00000132676.7	-8071	ENSMUSG00000017715	Pgs1	phosphatidylglycerophosphate synthase 1
ID_chr10_117993896_117994123	chr10	117993896	117994123	228	*	34.9865	1.62646	0.450254	3.61232	0.000303471	0.00538466	Distal Intergenic	10	117925459	117948292	22834	1	71067	ENSMUST00000217950.1	68437	ENSMUSG00000112500	4933411E08Rik	RIKEN cDNA 4933411E08 gene
ID_chr12_12225556_12226083	chr12	12225556	12226083	528	*	49.3239	1.89386	0.390758	4.84662	1.25582e-06	6.35922e-05	Distal Intergenic	12	12262139	12380965	118827	1	76820	ENSMUST00000069066.13	-36056	ENSMUSG00000020589	Fam49a	family with sequence similarity 49, member A
ID_chr4_59366083_59366736	chr4	59366083	59366736	654	*	221.199	1.26163	0.219969	5.73549	9.72303e-09	1.03183e-06	Intron (ENSMUST00000040166.13/634731, intron 9 of 16)	4	59331957	59362982	31026	2	634731	ENSMUST00000136077.1	-3101	ENSMUSG00000038578	Susd1	sushi domain containing 1
ID_chr16_23981056_23981634	chr16	23981056	23981634	579	*	69.2051	1.52695	0.315321	4.84252	1.28204e-06	6.45958e-05	Intron (ENSMUST00000023151.5/12053, intron 1 of 9)	16	23965052	23988852	23801	2	12053	ENSMUST00000023151.5	7218	ENSMUSG00000022508	Bcl6	B cell leukemia/lymphoma 6
ID_chr17_56219885_56220270	chr17	56219885	56220270	386	*	41.6497	1.51526	0.393916	3.84665	0.000119746	0.00256393	Promoter (<=1kb)	17	56197002	56218905	21904	2	224897	ENSMUST00000233586.1	-980	ENSMUSG00000001229	Dpp9	dipeptidylpeptidase 9
ID_chr9_113971529_113971928	chr9	113971529	113971928	400	*	46.9534	1.72576	0.397376	4.34288	1.40625e-05	0.000456661	Promoter (2-3kb)	9	113969225	113977001	7777	1	22221	ENSMUST00000216293.1	2304	ENSMUSG00000009741	Ubp1	upstream binding protein 1
ID_chr2_30258579_30259046	chr2	30258579	30259046	468	*	97.4361	1.05992	0.273257	3.87882	0.000104966	0.00229936	Intron (ENSMUST00000113654.7/241296, intron 2 of 2)	2	30266203	30282148	15946	1	227696	ENSMUST00000154647.7	-7157	ENSMUSG00000079484	Phyhd1	phytanoyl-CoA dioxygenase domain containing 1
ID_chr6_145274043_145274551	chr6	145274043	145274551	509	*	93.1397	1.7392	0.302352	5.75222	8.80782e-09	9.43734e-07	Distal Intergenic	6	145250529	145251849	1321	1	100039495	ENSMUST00000139612.1	23514	ENSMUSG00000086013	Gm15706	predicted gene 15706
ID_chr17_48232564_48232929	chr17	48232564	48232929	366	*	65.3563	1.72831	0.357594	4.83317	1.34375e-06	6.69263e-05	Promoter (<=1kb)	17	48232768	48246362	13595	1	58217	ENSMUST00000113251.9	0	ENSMUSG00000042265	Trem1	triggering receptor expressed on myeloid cells 1
ID_chr18_60609407_60610005	chr18	60609407	60610005	599	*	76.7417	2.11169	0.360255	5.86165	4.58298e-09	5.36402e-07	Promoter (<=1kb)	18	60600207	60610105	9899	2	104027	ENSMUST00000115318.3	100	ENSMUSG00000043079	Synpo	synaptopodin
ID_chr4_119125318_119126309	chr4	119125318	119126309	992	*	341.771	1.63125	0.185995	8.77035	1.7811e-18	1.75573e-15	Intron (ENSMUST00000030398.9/20525, intron 2 of 9)	4	119108914	119137330	28417	1	20525	ENSMUST00000174372.2	16404	ENSMUSG00000028645	Slc2a1	solute carrier family 2 (facilitated glucose transporter), member 1
ID_chr12_111436371_111437026	chr12	111436371	111437026	656	*	102.298	1.25326	0.260763	4.80612	1.53889e-06	7.47685e-05	Distal Intergenic	12	111442469	111455018	12550	1	21928	ENSMUST00000102745.9	-5443	ENSMUSG00000021281	Tnfaip2	tumor necrosis factor, alpha-induced protein 2
ID_chr8_126844472_126845072	chr8	126844472	126845072	601	*	135.83	1.62241	0.24622	6.58926	4.42027e-11	9.61169e-09	Exon (ENSMUST00000212406.1/ENSMUST00000212406.1, exon 2 of 9)	8	126839233	126851473	12241	1	414091	ENSMUST00000212914.1	5239	NA	A630001O12Rik	RIKEN cDNA A630001O12 gene
ID_chr15_91171853_91172518	chr15	91171853	91172518	666	*	82.4717	1.09324	0.273276	4.00049	6.32105e-05	0.00152804	Promoter (<=1kb)	15	91159111	91172185	13075	2	26874	ENSMUST00000229909.1	0	ENSMUSG00000055782	Abcd2	ATP-binding cassette, sub-family D (ALD), member 2
ID_chr3_87299862_87300191	chr3	87299862	87300191	330	*	57.6338	1.41313	0.338705	4.17216	3.01723e-05	0.000849899	Distal Intergenic	3	87258939	87263738	4800	2	80891	ENSMUST00000146512.1	-36124	ENSMUSG00000015852	Fcrls	Fc receptor-like S, scavenger receptor
ID_chr5_136216838_136218453	chr5	136216838	136218453	1616	*	491.425	1.35919	0.252766	5.37729	7.56157e-08	5.72395e-06	3' UTR	5	136178127	136198963	20837	2	66801	ENSMUST00000151786.7	-17875	ENSMUSG00000039737	Prkrip1	Prkr interacting protein 1 (IL11 inducible)
ID_chr9_106378034_106378412	chr9	106378034	106378412	379	*	41.5977	1.91877	0.455687	4.21071	2.54565e-05	0.000744381	Distal Intergenic	9	106370744	106373856	3113	1	235584	ENSMUST00000173748.1	7290	ENSMUSG00000053716	Dusp7	dual specificity phosphatase 7
ID_chr5_90881559_90882042	chr5	90881559	90882042	484	*	56.0933	1.03099	0.367695	2.80393	0.00504841	0.0458516	Distal Intergenic	5	90891241	90893115	1875	1	14825	ENSMUST00000031327.8	-9199	ENSMUSG00000029380	Cxcl1	chemokine (C-X-C motif) ligand 1
ID_chr12_25188678_25189752	chr12	25188678	25189752	1075	*	271.801	1.01005	0.1969	5.12976	2.90117e-07	1.8376e-05	Exon (ENSMUST00000222804.1/ENSMUST00000222804.1, exon 2 of 2)	12	25129174	25134931	5758	1	432641	ENSMUST00000223429.1	59504	NA	Gm17746	predicted gene, 17746
ID_chr19_4230482_4230763	chr19	4230482	4230763	282	*	58.6513	1.78988	0.38167	4.6896	2.73737e-06	0.000120106	Promoter (1-2kb)	19	4231899	4233634	1736	1	69745	ENSMUST00000025773.4	-1136	ENSMUSG00000024854	Pold4	polymerase (DNA-directed), delta 4
ID_chr10_10555273_10555572	chr10	10555273	10555572	300	*	32.7309	1.8359	0.496965	3.69421	0.000220568	0.00415282	Promoter (2-3kb)	10	10546195	10558181	11987	2	67844	ENSMUST00000220018.2	2609	ENSMUSG00000019832	Rab32	RAB32, member RAS oncogene family
ID_chr5_100632746_100633105	chr5	100632746	100633105	360	*	77.9419	1.19697	0.287653	4.16117	3.16627e-05	0.00088502	Distal Intergenic	5	100660172	100664419	4248	2	71883	ENSMUST00000135801.2	31314	ENSMUSG00000029319	Coq2	coenzyme Q2 4-hydroxybenzoate polyprenyltransferase
ID_chr2_4501422_4502027	chr2	4501422	4502027	606	*	124.689	1.46643	0.243396	6.02488	1.69233e-09	2.26797e-07	Intron (ENSMUST00000177457.7/209630, intron 6 of 24)	2	4473194	4498103	24910	1	209630	ENSMUST00000123919.2	28228	ENSMUSG00000026657	Frmd4a	FERM domain containing 4A
ID_chr1_133129761_133130155	chr1	133129761	133130155	395	*	38.1172	1.80618	0.412516	4.37844	1.19533e-05	0.000403528	Promoter (<=1kb)	1	133131143	133139783	8641	1	108954	ENSMUST00000052529.3	-988	ENSMUSG00000046062	Ppp1r15b	protein phosphatase 1, regulatory subunit 15B
ID_chr1_36927663_36927913	chr1	36927663	36927913	251	*	32.065	1.18791	0.432573	2.74615	0.00602998	0.0519386	Intron (ENSMUST00000027290.11/56030, intron 1 of 40)	1	36792191	36939527	147337	2	56030	ENSMUST00000027290.11	11614	ENSMUSG00000026116	Tmem131	transmembrane protein 131
ID_chr16_84627078_84627412	chr16	84627078	84627412	335	*	40.3142	2.36982	0.495022	4.7873	1.69038e-06	8.07135e-05	Distal Intergenic	16	84703167	84715245	12079	1	100653389	ENSMUST00000185662.6	-75755	ENSMUSG00000097418	Mir155hg	Mir155 host gene (non-protein coding)
ID_chr5_7980622_7981017	chr5	7980622	7981017	396	*	57.3261	1.46704	0.397042	3.69494	0.00021994	0.00414695	3' UTR	5	7960457	7982213	21757	1	117167	ENSMUST00000115421.2	20165	ENSMUSG00000012428	Steap4	STEAP family member 4
ID_chr12_86689933_86690256	chr12	86689933	86690256	324	*	57.5574	1.02295	0.323542	3.16174	0.00156829	0.0190597	Intron (ENSMUST00000021681.3/238328, intron 5 of 6)	12	86678700	86692091	13392	1	238328	ENSMUST00000021681.3	11233	ENSMUSG00000021256	Vash1	vasohibin 1
ID_chr11_4294471_4294968	chr11	4294471	4294968	498	*	69.8591	1.35248	0.334447	4.04394	5.25596e-05	0.00132321	Distal Intergenic	11	4267095	4272514	5420	1	16878	ENSMUST00000040750.3	27376	ENSMUSG00000034394	Lif	leukemia inhibitory factor
ID_chr13_56601163_56601694	chr13	56601163	56601694	532	*	143.232	1.65266	0.278013	5.94453	2.77246e-09	3.5038e-07	Distal Intergenic	13	56609523	56639562	30040	1	21810	ENSMUST00000225600.1	-7829	ENSMUSG00000035493	Tgfbi	transforming growth factor, beta induced
ID_chr19_41597116_41597892	chr19	41597116	41597892	777	*	173.173	1.03585	0.241561	4.28815	1.80164e-05	0.000560033	Downstream (2-3kb)	19	41588651	41588789	139	1	102465884	ENSMUST00000183602.1	8465	ENSMUSG00000098286	Mir8091	microRNA 8091
ID_chr14_19715041_19715371	chr14	19715041	19715371	331	*	63.6033	1.15474	0.330437	3.49458	0.0004748	0.00766436	Distal Intergenic	14	19751265	19811787	60523	1	18074	ENSMUST00000022340.4	-35894	ENSMUSG00000021806	Nid2	nidogen 2
ID_chr19_53507507_53507890	chr19	53507507	53507890	384	*	73.1177	1.0454	0.290251	3.6017	0.000316138	0.00557385	Distal Intergenic	19	53529109	53542431	13323	1	240672	ENSMUST00000038287.6	-21219	ENSMUSG00000034765	Dusp5	dual specificity phosphatase 5
ID_chr7_125593899_125594244	chr7	125593899	125594244	346	*	97.218	1.83354	0.328412	5.58307	2.36315e-08	2.1437e-06	Distal Intergenic	7	125603429	125631506	28078	1	60504	ENSMUST00000206234.1	-9185	ENSMUSG00000030745	Il21r	interleukin 21 receptor
ID_chr18_80932578_80932848	chr18	80932578	80932848	271	*	46.8548	1.60107	0.387603	4.1307	3.6166e-05	0.000985527	Promoter (1-2kb)	18	80734141	80933983	199843	2	50771	ENSMUST00000091790.4	1135	ENSMUSG00000024566	Atp9b	ATPase, class II, type 9B
ID_chr6_120454579_120455112	chr6	120454579	120455112	534	*	105.693	1.45146	0.279499	5.19307	2.06853e-07	1.37157e-05	Distal Intergenic	6	120463247	120483729	20483	1	16172	ENSMUST00000204239.2	-8135	ENSMUSG00000002897	Il17ra	interleukin 17 receptor A
ID_chr16_13986649_13987270	chr16	13986649	13987270	622	*	78.45	1.89548	0.321659	5.89283	3.79645e-09	4.55154e-07	Promoter (<=1kb)	16	13986657	14100228	113572	1	67254	ENSMUST00000118412.7	0	ENSMUSG00000044117	Bmerb1	bMERB domain containing 1
ID_chr6_100481535_100481853	chr6	100481535	100481853	319	*	78.6726	1.2143	0.32469	3.73988	0.000184106	0.00362644	Distal Intergenic	6	100527400	100533426	6027	1	73395	ENSMUST00000187986.1	-45547	ENSMUSG00000101553	1700049E22Rik	RIKEN cDNA 1700049E22 gene
ID_chr2_10978826_10979381	chr2	10978826	10979381	556	*	66.3569	1.05565	0.306153	3.44811	0.000564519	0.00877184	Distal Intergenic	2	11172108	11301222	129115	1	18761	ENSMUST00000028118.8	-192727	ENSMUSG00000026778	Prkcq	protein kinase C, theta
ID_chr11_82104497_82105056	chr11	82104497	82105056	560	*	61.6781	2.35686	0.366782	6.42578	1.31193e-10	2.43497e-08	Promoter (2-3kb)	11	82101852	82103367	1516	1	20293	ENSMUST00000124916.1	2645	ENSMUSG00000035352	Ccl12	chemokine (C-C motif) ligand 12
ID_chr15_58324077_58324603	chr15	58324077	58324603	527	*	123.319	-1.13504	0.227895	-4.98052	6.34122e-07	3.56967e-05	Promoter (<=1kb)	15	58314573	58324169	9597	2	268807	ENSMUST00000022985.1	0	ENSMUSG00000022357	Klhl38	kelch-like 38
ID_chr17_29393430_29393996	chr17	29393430	29393996	567	*	86.3651	2.16352	0.364053	5.94288	2.80063e-09	3.51936e-07	Distal Intergenic	17	29376501	29378452	1952	1	26382	ENSMUST00000144616.1	16929	ENSMUSG00000024013	Fgd2	FYVE, RhoGEF and PH domain containing 2
ID_chr5_63828556_63829110	chr5	63828556	63829110	555	*	91.0968	1.08489	0.280766	3.86404	0.000111527	0.00241917	Intron (ENSMUST00000081747.7/76261, intron 1 of 3)	5	63812520	63898567	86048	1	76261	ENSMUST00000196575.4	16036	ENSMUSG00000060512	0610040J01Rik	RIKEN cDNA 0610040J01 gene
ID_chr18_65695316_65695686	chr18	65695316	65695686	371	*	58.368	1.42759	0.371516	3.84262	0.000121726	0.00259974	Promoter (2-3kb)	18	65698268	65751537	53270	1	319888	ENSMUST00000115097.7	-2582	ENSMUSG00000046610	Oacyl	O-acyltransferase like
ID_chr10_81146383_81146670	chr10	81146383	81146670	288	*	39.5131	2.92008	0.526004	5.55143	2.83343e-08	2.50375e-06	Intron (ENSMUST00000048128.14/16969, intron 2 of 2)	10	81137953	81148458	10506	1	16969	ENSMUST00000117956.1	8430	ENSMUSG00000035011	Zbtb7a	zinc finger and BTB domain containing 7a
ID_chr5_136441680_136441943	chr5	136441680	136441943	264	*	35.5865	2.26675	0.495058	4.57876	4.67748e-06	0.000187942	Intron (ENSMUST00000176216.8/13047, intron 2 of 22)	5	136375716	136375803	88	2	723975	ENSMUST00000200230.1	-65877	ENSMUSG00000106479	Mir721	microRNA 721
ID_chr17_35045152_35045576	chr17	35045152	35045576	425	*	47.1854	1.74418	0.419827	4.15452	3.25975e-05	0.000904877	Promoter (<=1kb)	17	35043975	35045011	1037	2	17687	ENSMUST00000173928.1	-141	ENSMUSG00000007035	Msh5	mutS homolog 5
ID_chr2_119262927_119263379	chr2	119262927	119263379	453	*	74.054	1.99773	0.400166	4.99225	5.96806e-07	3.38972e-05	Distal Intergenic	2	119269201	119271272	2072	2	228543	ENSMUST00000037360.7	7893	ENSMUSG00000034226	Rhov	ras homolog family member V
ID_chr11_60930752_60931068	chr11	60930752	60931068	317	*	57.9169	2.85211	0.465898	6.12174	9.25578e-10	1.34175e-07	Promoter (<=1kb)	11	60920917	60931867	10951	2	24082	ENSMUST00000123544.1	799	ENSMUSG00000042549	Map2k3os	mitogen-activated protein kinase kinase 3, opposite strand
ID_chr5_135468316_135468723	chr5	135468316	135468723	408	*	97.2165	1.49392	0.298443	5.0057	5.56594e-07	3.17351e-05	Promoter (2-3kb)	5	135436115	135465927	29813	2	215114	ENSMUST00000212301.1	-2389	ENSMUSG00000039959	Hip1	huntingtin interacting protein 1
ID_chr6_28421358_28422176	chr6	28421358	28422176	819	*	368.821	1.06778	0.161046	6.63029	3.35038e-11	7.46831e-09	Promoter (<=1kb)	6	28416091	28421724	5634	2	74375	ENSMUST00000090511.3	0	ENSMUSG00000029708	Gcc1	golgi coiled coil 1
ID_chr2_13438862_13439246	chr2	13438862	13439246	385	*	68.2488	1.27586	0.323824	3.93998	8.14901e-05	0.00186716	Intron (ENSMUST00000091436.6/65969, intron 22 of 66)	2	13422029	13455627	33599	2	65969	ENSMUST00000195447.1	16381	ENSMUSG00000026726	Cubn	cubilin (intrinsic factor-cobalamin receptor)
ID_chr11_20477491_20477936	chr11	20477491	20477936	446	*	93.1806	1.91149	0.324945	5.8825	4.04112e-09	4.79384e-07	Distal Intergenic	11	20543253	20597020	53768	1	58172	ENSMUST00000145328.1	-65317	ENSMUSG00000049800	Sertad2	SERTA domain containing 2
ID_chr1_174053006_174053452	chr1	174053006	174053452	447	*	48.8264	2.21415	0.41113	5.38554	7.22294e-08	5.53372e-06	Promoter (2-3kb)	1	174050375	174051313	939	1	258711	ENSMUST00000062665.3	2631	ENSMUSG00000047048	Olfr432	olfactory receptor 432
ID_chr11_101003094_101003395	chr11	101003094	101003395	302	*	69.7747	1.26154	0.287327	4.39061	1.13035e-05	0.000386296	Distal Intergenic	11	101009452	101021410	11959	1	11975	ENSMUST00000151554.1	-6057	ENSMUSG00000019302	Atp6v0a1	ATPase, H+ transporting, lysosomal V0 subunit A1
ID_chr10_80101072_80101418	chr10	80101072	80101418	347	*	44.0915	1.51348	0.4422	3.42261	0.000620224	0.00942389	Promoter (<=1kb)	10	80057771	80101187	43417	2	216161	ENSMUST00000218630.1	0	ENSMUSG00000035673	Sbno2	strawberry notch 2
ID_chr3_126622591_126622857	chr3	126622591	126622857	267	*	31.942	2.19829	0.453153	4.85109	1.22783e-06	6.23172e-05	Intron (ENSMUST00000143383.7/108058, intron 2 of 2)	3	126597414	126844327	246914	1	108058	ENSMUST00000106401.7	25177	ENSMUSG00000053819	Camk2d	calcium/calmodulin-dependent protein kinase II, delta
ID_chr9_14244447_14244837	chr9	14244447	14244837	391	*	51.6643	-1.01593	0.337456	-3.01055	0.00260772	0.0278201	Distal Intergenic	9	14275067	14325817	50751	1	75747	ENSMUST00000209187.1	-30230	ENSMUSG00000032009	Sesn3	sestrin 3
ID_chr11_96880162_96880813	chr11	96880162	96880813	652	*	133.069	-1.53188	0.244706	-6.26008	3.84782e-10	6.2294e-08	Distal Intergenic	11	96854131	96861203	7073	1	56358	ENSMUST00000147710.1	26031	ENSMUSG00000018672	Copz2	coatomer protein complex, subunit zeta 2
ID_chr17_28750439_28750985	chr17	28750439	28750985	547	*	126.135	1.29359	0.232393	5.56638	2.60092e-08	2.33551e-06	Distal Intergenic	17	28741619	28746357	4739	1	26416	ENSMUST00000151613.1	8820	ENSMUSG00000053436	Mapk14	mitogen-activated protein kinase 14
ID_chr13_75789161_75789980	chr13	75789161	75789980	820	*	151.794	1.51281	0.244498	6.18739	6.11684e-10	9.3243e-08	Distal Intergenic	13	75761983	75770695	8713	1	192657	ENSMUST00000221979.1	27178	ENSMUSG00000001542	Ell2	elongation factor RNA polymerase II 2
ID_chr8_10893676_10894061	chr8	10893676	10894061	386	*	45.0908	1.35517	0.366241	3.70023	0.000215406	0.00407645	Distal Intergenic	8	10899922	10902463	2542	1	71624	ENSMUST00000207499.1	-5861	ENSMUSG00000109089	4833411C07Rik	RIKEN cDNA 4833411C07 gene
ID_chr6_134134819_134135287	chr6	134134819	134135287	469	*	106.617	1.43992	0.244753	5.88317	4.02476e-09	4.79384e-07	Intron (ENSMUST00000081028.12/14011, intron 1 of 7)	6	134233600	134262019	28420	1	14011	ENSMUST00000169529.1	-98313	ENSMUSG00000030199	Etv6	ets variant 6
ID_chr13_64398100_64398477	chr13	64398100	64398477	378	*	98.3223	2.09271	0.318799	6.56435	5.22618e-11	1.10922e-08	Distal Intergenic	13	64359337	64370890	11554	2	13039	ENSMUST00000222517.1	-27210	ENSMUSG00000021477	Ctsl	cathepsin L
ID_chr15_86292243_86293000	chr15	86292243	86293000	758	*	177.705	1.06794	0.18879	5.65674	1.54278e-08	1.49098e-06	Intron (ENSMUST00000063414.8/223754, intron 5 of 12)	15	86235505	86292162	56658	1	223754	ENSMUST00000229242.1	56738	ENSMUSG00000051864	Tbc1d22a	TBC1 domain family, member 22a
ID_chr8_70544086_70544695	chr8	70544086	70544695	610	*	205.169	1.15639	0.212439	5.4434	5.22739e-08	4.18559e-06	Intron (ENSMUST00000210155.1/13716, intron 1 of 4)	8	70539688	70592858	53171	1	13716	ENSMUST00000093454.7	4398	ENSMUSG00000070002	Ell	elongation factor RNA polymerase II
ID_chr8_57801183_57801698	chr8	57801183	57801698	516	*	172.009	1.09636	0.189145	5.7964	6.77525e-09	7.53241e-07	Intron (ENSMUST00000204128.2/270049, intron 11 of 12)	8	57776225	57796590	20366	2	270049	ENSMUST00000204067.2	-4593	ENSMUSG00000096914	Galntl6	UDP-N-acetyl-alpha-D-galactosamine:polypeptide N-acetylgalactosaminyltransferase-like 6
ID_chr11_77335135_77335420	chr11	77335135	77335420	286	*	39.8846	1.3626	0.393186	3.46555	0.00052915	0.00833542	Intron (ENSMUST00000156488.7/237860, intron 3 of 3)	11	77348280	77413635	65356	1	237860	ENSMUST00000127890.8	-12860	ENSMUSG00000037926	Ssh2	slingshot protein phosphatase 2
ID_chr4_8906719_8907252	chr4	8906719	8907252	534	*	60.0576	1.94959	0.402709	4.84119	1.29062e-06	6.47937e-05	Distal Intergenic	4	8855231	8858618	3388	1	320790	ENSMUST00000222546.1	51488	ENSMUSG00000041235	Chd7	chromodomain helicase DNA binding protein 7
ID_chr1_189171088_189171595	chr1	189171088	189171595	508	*	127.106	-1.05269	0.236572	-4.44975	8.59712e-06	0.000308294	Distal Intergenic	1	189210025	189215217	5193	2	16526	ENSMUST00000193686.1	43622	ENSMUSG00000037624	Kcnk2	potassium channel, subfamily K, member 2
ID_chr8_40495750_40495966	chr8	40495750	40495966	217	*	38.3881	1.41579	0.42802	3.30776	0.00094044	0.0129515	Exon (ENSMUST00000034012.9/18983, exon 6 of 7)	8	40494014	40501072	7059	2	18983	ENSMUST00000142455.7	5106	ENSMUSG00000031601	Cnot7	CCR4-NOT transcription complex, subunit 7
ID_chr4_33347150_33347441	chr4	33347150	33347441	292	*	77.6209	1.30957	0.289964	4.51631	6.2926e-06	0.000238372	Intron (ENSMUST00000108153.8/24018, intron 8 of 15)	4	33331014	33358056	27043	1	24018	ENSMUST00000146870.1	16136	ENSMUSG00000028274	Rngtt	RNA guanylyltransferase and 5'-phosphatase
ID_chr1_58722125_58722870	chr1	58722125	58722870	746	*	175.203	1.65295	0.232583	7.10691	1.18668e-12	3.6811e-10	Exon (ENSMUST00000123553.1/12633, exon 2 of 2)	1	58730552	58752453	21902	1	12633	ENSMUST00000123032.1	-7682	ENSMUSG00000026031	Cflar	CASP8 and FADD-like apoptosis regulator
ID_chr11_113766318_113766786	chr11	113766318	113766786	469	*	51.8234	1.77733	0.415728	4.27522	1.90953e-05	0.000587411	Distal Intergenic	11	113726852	113751881	25030	2	56699	ENSMUST00000053536.4	-14437	ENSMUSG00000041598	Cdc42ep4	CDC42 effector protein (Rho GTPase binding) 4
ID_chr11_83665227_83666411	chr11	83665227	83666411	1185	*	104.731	2.00504	0.50366	3.98095	6.8641e-05	0.00162652	Promoter (2-3kb)	11	83662584	83664683	2100	1	20303	ENSMUST00000019074.3	2643	ENSMUSG00000018930	Ccl4	chemokine (C-C motif) ligand 4
ID_chr2_91966298_91966978	chr2	91966298	91966978	681	*	164.042	1.08272	0.206105	5.25324	1.4945e-07	1.03913e-05	Promoter (<=1kb)	2	91932827	91965600	32774	2	104418	ENSMUST00000142231.7	-698	ENSMUSG00000040479	Dgkz	diacylglycerol kinase zeta
ID_chr1_180427736_180428637	chr1	180427736	180428637	902	*	167.211	1.04832	0.205203	5.10871	3.24367e-07	2.00958e-05	Distal Intergenic	1	180437882	180462612	24731	2	381310	ENSMUST00000210737.1	33975	ENSMUSG00000053963	Stum	mechanosensory transduction mediator
ID_chr2_116923282_116923529	chr2	116923282	116923529	248	*	32.106	1.23079	0.438382	2.80758	0.0049916	0.0454199	Distal Intergenic	2	116900194	116904557	4364	1	320975	ENSMUST00000155323.1	23088	ENSMUSG00000085316	D330050G23Rik	RIKEN cDNA D330050G23 gene
ID_chr13_107596248_107596537	chr13	107596248	107596537	290	*	47.1912	1.11058	0.347653	3.1945	0.00140074	0.0174685	Distal Intergenic	13	107687397	107692162	4766	1	72257	ENSMUST00000188960.6	-90860	ENSMUSG00000102000	1700006H21Rik	RIKEN cDNA 1700006H21 gene
ID_chr19_9985590_9988261	chr19	9985590	9988261	2672	*	210.827	1.16551	0.319277	3.65045	0.000261783	0.00476887	Promoter (1-2kb)	19	9984147	9985093	947	1	14319	ENSMUST00000236403.1	1443	ENSMUSG00000024661	Fth1	ferritin heavy polypeptide 1
ID_chr5_136007776_136008139	chr5	136007776	136008139	364	*	90.4104	1.20809	0.300287	4.02312	5.74311e-05	0.00141848	Intron (ENSMUST00000111142.8/74198, intron 2 of 10)	5	136019558	136032864	13307	1	74198	ENSMUST00000142041.1	-11419	ENSMUSG00000004947	Dtx2	deltex 2, E3 ubiquitin ligase
ID_chr7_127008197_127008580	chr7	127008197	127008580	384	*	92.1175	1.97187	0.337399	5.84432	5.08634e-09	5.891e-07	Intron (ENSMUST00000165096.8/78388, intron 1 of 14)	7	126998542	127011865	13324	2	78388	ENSMUST00000133172.1	3285	ENSMUSG00000030681	Mvp	major vault protein
ID_chr17_28463709_28464234	chr17	28463709	28464234	526	*	74.8975	1.59793	0.327482	4.87945	1.06383e-06	5.49363e-05	Intron (ENSMUST00000079413.10/14229, intron 1 of 10)	17	28400638	28486093	85456	2	14229	ENSMUST00000233870.1	21859	ENSMUSG00000024222	Fkbp5	FK506 binding protein 5
ID_chr5_120130210_120130522	chr5	120130210	120130522	313	*	53.2741	1.53604	0.365946	4.19744	2.69943e-05	0.00078082	Intron (ENSMUST00000031590.11/74111, intron 11 of 23)	5	120121096	120139261	18166	2	100503427	ENSMUST00000180812.2	8739	ENSMUSG00000097368	Gm10390	predicted gene 10390
ID_chr4_102499005_102499228	chr4	102499005	102499228	224	*	33.3207	2.59113	0.515168	5.02967	4.91327e-07	2.8602e-05	Intron (ENSMUST00000106911.7/18578, intron 6 of 16)	4	102470397	102488046	17650	1	18578	ENSMUST00000133632.1	28608	ENSMUSG00000028525	Pde4b	phosphodiesterase 4B, cAMP specific
ID_chr6_52802213_52802515	chr6	52802213	52802515	303	*	33.488	1.97914	0.471762	4.19521	2.72614e-05	0.000786786	Intron (ENSMUST00000136250.5/231986, intron 3 of 4)	6	52768797	52778309	9513	2	231986	ENSMUST00000128282.3	-23904	ENSMUSG00000063568	Jazf1	JAZF zinc finger 1
ID_chr5_64391217_64391808	chr5	64391217	64391808	592	*	141.585	1.38843	0.223664	6.20764	5.37869e-10	8.34242e-08	Distal Intergenic	5	64454813	64467943	13131	2	69999	ENSMUST00000189767.2	76135	ENSMUSG00000100911	1700027F09Rik	RIKEN cDNA 1700027F09 gene
ID_chr2_11524754_11525057	chr2	11524754	11525057	304	*	32.6054	2.50528	0.610613	4.1029	4.08012e-05	0.00108696	Intron (ENSMUST00000192087.1/ENSMUST00000192087.1, intron 1 of 2)	2	11477967	11502101	24135	2	170768	ENSMUST00000100411.3	-22653	ENSMUSG00000026773	Pfkfb3	6-phosphofructo-2-kinase/fructose-2,6-biphosphatase 3
ID_chr7_101449953_101450282	chr7	101449953	101450282	330	*	35.9204	3.616	0.619988	5.83237	5.4645e-09	6.2961e-07	Promoter (<=1kb)	7	101450520	101512817	62298	1	207728	ENSMUST00000209537.1	-238	ENSMUSG00000030653	Pde2a	phosphodiesterase 2A, cGMP-stimulated
ID_chr16_30024626_30025264	chr16	30024626	30025264	639	*	248.315	1.79493	0.319735	5.6138	1.97931e-08	1.85004e-06	Intron (ENSMUST00000232465.1/71528, intron 3 of 3)	16	30021842	30039479	17638	2	71528	ENSMUST00000232465.1	14215	ENSMUSG00000116660	9030404E10Rik	RIKEN cDNA 9030404E10 gene
ID_chr16_5445815_5446129	chr16	5445815	5446129	315	*	79.9095	-1.00517	0.275378	-3.65014	0.000262096	0.00476887	Intron (ENSMUST00000229837.1/ENSMUST00000229837.1, intron 1 of 2)	16	5244152	5255983	11832	2	70511	ENSMUST00000064635.11	-189832	ENSMUSG00000022544	Eef2kmt	eukaryotic elongation factor 2 lysine methyltransferase
ID_chrX_13574368_13575278	chrX	13574368	13575278	911	*	195.822	-1.00014	0.193651	-5.16467	2.40868e-07	1.55981e-05	Intron (ENSMUST00000156096.7/12361, intron 10 of 23)	20	13533340	13559331	25992	2	12361	ENSMUST00000139735.2	-15037	ENSMUSG00000031012	Cask	calcium/calmodulin-dependent serine protein kinase (MAGUK family)
ID_chr11_54492029_54492451	chr11	54492029	54492451	423	*	57.0015	1.19416	0.358	3.33564	0.000851026	0.0120072	Intron (ENSMUST00000046835.13/216742, intron 9 of 17)	11	54464560	54502705	38146	1	216742	ENSMUST00000143650.1	27469	ENSMUSG00000035992	Fnip1	folliculin interacting protein 1
ID_chr5_105798289_105798769	chr5	105798289	105798769	481	*	73.4185	1.87129	0.347231	5.38916	7.07865e-08	5.45142e-06	Intron (ENSMUST00000060531.15/231549, intron 2 of 2)	5	105732230	105832436	100207	1	231549	ENSMUST00000140081.7	66059	ENSMUSG00000046079	Lrrc8d	leucine rich repeat containing 8D
ID_chr13_113487014_113487447	chr13	113487014	113487447	434	*	55.8751	1.0439	0.349893	2.9835	0.00284975	0.0296951	Intron (ENSMUST00000223835.1/70917, intron 1 of 6)	13	113446288	113502844	56557	2	70917	ENSMUST00000223835.1	15397	ENSMUSG00000114790	4921509O07Rik	RIKEN cDNA 4921509O07 gene
ID_chr3_8993410_8993935	chr3	8993410	8993935	526	*	85.0091	1.36538	0.282409	4.83478	1.33292e-06	6.65365e-05	Promoter (<=1kb)	3	8930892	8993890	62999	2	21985	ENSMUST00000121038.7	0	ENSMUSG00000027506	Tpd52	tumor protein D52
ID_chr8_39642599_39642889	chr8	39642599	39642889	291	*	46.3343	1.69447	0.370661	4.57146	4.84326e-06	0.000193377	Promoter (<=1kb)	8	39581685	39642620	60936	2	20288	ENSMUST00000026021.13	0	ENSMUSG00000025044	Msr1	macrophage scavenger receptor 1
ID_chr8_22873303_22873559	chr8	22873303	22873559	257	*	44.7573	1.66397	0.383864	4.33479	1.45898e-05	0.000470185	Intron (ENSMUST00000110696.7/244349, intron 2 of 16)	8	22859549	22943259	83711	1	244349	ENSMUST00000044331.6	13754	ENSMUSG00000031540	Kat6a	K(lysine) acetyltransferase 6A
ID_chr5_115492960_115493340	chr5	115492960	115493340	381	*	51.8231	1.89469	0.362491	5.22687	1.72406e-07	1.16759e-05	Distal Intergenic	5	115478010	115484725	6716	2	75387	ENSMUST00000112066.1	-8235	ENSMUSG00000029524	Sirt4	sirtuin 4
ID_chr1_62724437_62725342	chr1	62724437	62725342	906	*	111.195	1.95257	0.298358	6.54439	5.97389e-11	1.24998e-08	Intron (ENSMUST00000126344.1/18187, intron 2 of 2)	1	62703702	62818695	114994	1	18187	ENSMUST00000114157.2	20735	ENSMUSG00000025969	Nrp2	neuropilin 2
ID_chr12_33170877_33171175	chr12	33170877	33171175	299	*	40.3704	2.40472	0.472117	5.09348	3.51542e-07	2.1509e-05	Intron (ENSMUST00000077456.12/380753, intron 1 of 2)	12	33147805	33328849	181045	1	380753	ENSMUST00000136644.7	23072	ENSMUSG00000020564	Atxn7l1	ataxin 7-like 1
ID_chr3_126612805_126613113	chr3	126612805	126613113	309	*	55.8437	1.29269	0.3516	3.67659	0.000236374	0.00438901	Intron (ENSMUST00000143383.7/108058, intron 2 of 2)	3	126597414	126844327	246914	1	108058	ENSMUST00000106401.7	15391	ENSMUSG00000053819	Camk2d	calcium/calmodulin-dependent protein kinase II, delta
ID_chr1_40515203_40515487	chr1	40515203	40515487	285	*	59.8914	1.59935	0.332651	4.80789	1.52534e-06	7.4273e-05	Promoter (<=1kb)	1	40515362	40551705	36344	1	16174	ENSMUST00000027237.11	0	ENSMUSG00000026068	Il18rap	interleukin 18 receptor accessory protein
ID_chr19_53565873_53566245	chr19	53565873	53566245	373	*	43.7403	1.70188	0.460199	3.69813	0.000217195	0.00410505	Distal Intergenic	19	53600398	53645833	45436	1	13006	ENSMUST00000025930.9	-34153	ENSMUSG00000024974	Smc3	structural maintenance of chromosomes 3
ID_chr16_35843944_35844423	chr16	35843944	35844423	480	*	55.8658	1.95758	0.385653	5.07603	3.8541e-07	2.32924e-05	Exon (ENSMUST00000042665.8/547253, exon 12 of 17)	16	35857265	35871382	14118	2	547253	ENSMUST00000142946.7	26959	ENSMUSG00000034422	Parp14	poly (ADP-ribose) polymerase family, member 14
ID_chr5_32196006_32196500	chr5	32196006	32196500	495	*	93.9691	2.71752	0.491459	5.52949	3.2116e-08	2.75026e-06	Distal Intergenic	5	32232708	32330286	97579	1	665270	ENSMUST00000202886.3	-36208	ENSMUSG00000029134	Plb1	phospholipase B1
ID_chr13_48645034_48645409	chr13	48645034	48645409	376	*	84.2511	1.30482	0.273126	4.77734	1.77625e-06	8.36443e-05	Distal Intergenic	13	48662998	48666507	3510	1	12022	ENSMUST00000021813.4	-17589	ENSMUSG00000021381	Barx1	BarH-like homeobox 1
ID_chr3_96302625_96303014	chr3	96302625	96303014	390	*	48.4737	2.27492	0.417708	5.4462	5.14576e-08	4.12768e-06	Distal Intergenic	3	96282909	96293969	11061	2	14129	ENSMUST00000029748.7	-8656	ENSMUSG00000015947	Fcgr1	Fc receptor, IgG, high affinity I
ID_chrX_50972155_50972674	chrX	50972155	50972674	520	*	76.0423	1.35276	0.296246	4.56634	4.96308e-06	0.000196921	Distal Intergenic	20	50895180	50942710	47531	2	385354	ENSMUST00000164311.6	-29445	ENSMUSG00000036131	Frmd7	FERM domain containing 7
ID_chr12_8492650_8493853	chr12	8492650	8493853	1204	*	107.358	-1.37906	0.246216	-5.60101	2.13103e-08	1.96886e-06	Distal Intergenic	12	8497661	8500009	2349	2	11852	ENSMUST00000067384.5	6156	ENSMUSG00000054364	Rhob	ras homolog family member B
ID_chr16_24506755_24507092	chr16	24506755	24507092	338	*	36.3273	1.51385	0.508637	2.97629	0.00291756	0.0302171	Intron (ENSMUST00000231352.1/210126, intron 3 of 6)	16	24529394	24530362	969	1	624582	ENSMUST00000231737.1	-22302	NA	Morf4l1-ps1	mortality factor 4 like 1, pseudogene 1
ID_chr13_42374116_42374512	chr13	42374116	42374512	397	*	41.2511	1.87608	0.533289	3.51794	0.000434917	0.0071906	Distal Intergenic	13	42301476	42307990	6515	1	13614	ENSMUST00000021796.8	72640	ENSMUSG00000021367	Edn1	endothelin 1
ID_chrX_96121923_96122333	chrX	96121923	96122333	411	*	53.4801	1.68772	0.406574	4.15108	3.30906e-05	0.000916271	Intron (ENSMUST00000117399.1/17698, intron 1 of 12)	20	96096097	96151959	55863	1	17698	ENSMUST00000135027.1	25826	ENSMUSG00000031207	Msn	moesin
ID_chr15_100810225_100810582	chr15	100810225	100810582	358	*	46.067	1.10854	0.366703	3.02298	0.00250295	0.0269746	Promoter (1-2kb)	15	100812189	100816030	3842	1	59033	ENSMUST00000162483.1	-1607	ENSMUSG00000023032	Slc4a8	solute carrier family 4 (anion exchanger), member 8
ID_chr4_124738177_124739139	chr4	124738177	124739139	963	*	107.352	1.4544	0.296238	4.90957	9.12773e-07	4.86655e-05	Promoter (2-3kb)	4	124741850	124801511	59662	1	16330	ENSMUST00000094782.9	-2711	ENSMUSG00000028894	Inpp5b	inositol polyphosphate-5-phosphatase B
ID_chrX_12105231_12105698	chrX	12105231	12105698	468	*	125.116	1.11624	0.233504	4.78037	1.74971e-06	8.26573e-05	Intron (ENSMUST00000043441.12/71458, intron 1 of 13)	20	12059071	12128350	69280	2	71458	ENSMUST00000123004.1	22652	ENSMUSG00000040363	Bcor	BCL6 interacting corepressor
ID_chr12_32306427_32306767	chr12	32306427	32306767	341	*	43.5506	1.24396	0.411387	3.02381	0.00249615	0.0269146	Distal Intergenic	12	32378704	32382943	4240	1	72123	ENSMUST00000172332.3	-71937	ENSMUSG00000090946	Ccdc71l	coiled-coil domain containing 71 like
ID_chr15_80792619_80792883	chr15	80792619	80792883	265	*	38.7969	1.21478	0.403639	3.00958	0.00261613	0.0278629	Intron (ENSMUST00000067689.8/213988, intron 4 of 24)	15	80798642	80881488	82847	1	213988	ENSMUST00000226857.1	-5759	ENSMUSG00000047888	Tnrc6b	trinucleotide repeat containing 6b
ID_chr19_32950215_32950573	chr19	32950215	32950573	359	*	97.9662	1.00194	0.258022	3.88314	0.000103116	0.00226555	Distal Intergenic	19	32811225	32817977	6753	1	19211	ENSMUST00000154806.1	138990	ENSMUSG00000013663	Pten	phosphatase and tensin homolog
ID_chr18_4367148_4367584	chr18	4367148	4367584	437	*	129.289	1.04756	0.21883	4.78709	1.69218e-06	8.07135e-05	Intron (ENSMUST00000235048.1/73915, intron 2 of 3)	18	4363050	4368650	5601	1	73915	ENSMUST00000234768.1	4098	ENSMUSG00000117401	4833419F23Rik	RIKEN cDNA 4833419F23 gene
ID_chr4_34430481_34431015	chr4	34430481	34431015	535	*	127.995	-1.02698	0.218616	-4.69762	2.63213e-06	0.000116642	Distal Intergenic	4	34550937	34566908	15972	1	433693	ENSMUST00000084299.5	-119922	ENSMUSG00000028291	Akirin2	akirin 2
ID_chr11_87421811_87422133	chr11	87421811	87422133	323	*	74.6221	1.42225	0.29112	4.88544	1.03197e-06	5.36033e-05	Intron (ENSMUST00000060835.11/83560, intron 1 of 30)	11	87427591	87484766	57176	1	83560	ENSMUST00000156483.1	-5458	ENSMUSG00000010342	Tex14	testis expressed gene 14
ID_chr9_24298242_24298591	chr9	24298242	24298591	350	*	76.8994	-1.51526	0.299414	-5.06076	4.17598e-07	2.48314e-05	Promoter (1-2kb)	9	24300334	24314871	14538	1	319239	ENSMUST00000154337.1	-1743	ENSMUSG00000043659	Npsr1	neuropeptide S receptor 1
ID_chr2_91196695_91197222	chr2	91196695	91197222	528	*	126.053	1.19113	0.228703	5.2082	1.9068e-07	1.27385e-05	Promoter (1-2kb)	2	91184092	91195151	11060	2	22259	ENSMUST00000111354.1	-1544	ENSMUSG00000002108	Nr1h3	nuclear receptor subfamily 1, group H, member 3
ID_chr18_69655362_69655817	chr18	69655362	69655817	456	*	74.6801	1.22791	0.294195	4.1738	2.99564e-05	0.000846931	Intron (ENSMUST00000066717.11/21413, intron 15 of 20)	18	69679699	69684528	4830	1	21413	ENSMUST00000146908.1	-23882	ENSMUSG00000053477	Tcf4	transcription factor 4
ID_chr1_149891104_149891478	chr1	149891104	149891478	375	*	75.0774	1.45166	0.30512	4.75767	1.95841e-06	9.08716e-05	Intron (ENSMUST00000070200.14/18783, intron 5 of 17)	1	149886184	149902199	16016	2	18783	ENSMUST00000155438.1	10721	ENSMUSG00000056220	Pla2g4a	phospholipase A2, group IVA (cytosolic, calcium-dependent)
ID_chr14_54233097_54233764	chr14	54233097	54233764	668	*	182.384	1.13602	0.209911	5.41191	6.23555e-08	4.88697e-06	Downstream (1-2kb)	14	54239661	54253914	14254	2	13135	ENSMUST00000128231.1	20150	ENSMUSG00000022174	Dad1	defender against cell death 1
ID_chr13_94264018_94264489	chr13	94264018	94264489	472	*	73.5381	1.48199	0.308559	4.80295	1.56344e-06	7.56301e-05	Promoter (<=1kb)	13	94225023	94265146	40124	2	107767	ENSMUST00000138255.1	657	ENSMUSG00000021687	Scamp1	secretory carrier membrane protein 1
ID_chr7_80375347_80375835	chr7	80375347	80375835	489	*	66.3778	1.75289	0.385144	4.55125	5.33285e-06	0.000208056	Downstream (1-2kb)	7	80377758	80379630	1873	2	14159	ENSMUST00000206735.1	3795	ENSMUSG00000053158	Fes	feline sarcoma oncogene
ID_chr12_3291051_3291342	chr12	3291051	3291342	292	*	99.6812	1.06622	0.248768	4.28602	1.81905e-05	0.000563093	Intron (ENSMUST00000021001.9/19325, intron 1 of 5)	12	3247428	3309969	62542	2	19325	ENSMUST00000021001.9	18627	ENSMUSG00000020671	Rab10	RAB10, member RAS oncogene family
ID_chr2_131430456_131430831	chr2	131430456	131430831	376	*	61.9214	1.43201	0.319436	4.48293	7.36256e-06	0.000272618	Distal Intergenic	2	131491496	131520243	28748	1	228608	ENSMUST00000129143.7	-60665	ENSMUSG00000027333	Smox	spermine oxidase
ID_chr9_88960072_88960376	chr9	88960072	88960376	305	*	62.3599	1.89013	0.358778	5.26824	1.37734e-07	9.63683e-06	Intron (ENSMUST00000098485.3/12044, intron 1 of 1)	9	88956900	88962419	5520	1	12044	ENSMUST00000098485.3	3172	ENSMUSG00000102037	Bcl2a1a	B cell leukemia/lymphoma 2 related protein A1a
ID_chr16_15878365_15878588	chr16	15878365	15878588	224	*	43.0279	1.15532	0.418965	2.75755	0.00582357	0.0506624	Distal Intergenic	16	15887286	15891031	3746	1	12609	ENSMUST00000096232.5	-8698	ENSMUSG00000071637	Cebpd	CCAAT/enhancer binding protein (C/EBP), delta
ID_chr2_170321452_170322453	chr2	170321452	170322453	1002	*	272.096	1.3561	0.173362	7.82238	5.18325e-15	2.80395e-12	Distal Intergenic	2	170347931	170349740	1810	2	76960	ENSMUST00000156657.7	27287	ENSMUSG00000013523	Bcas1	breast carcinoma amplified sequence 1
ID_chr15_50772652_50772915	chr15	50772652	50772915	264	*	28.0996	2.67283	0.597885	4.47048	7.80447e-06	0.000285642	Intron (ENSMUST00000165201.8/83925, intron 4 of 5)	15	50819499	50827521	8023	2	83925	ENSMUST00000183421.1	54606	ENSMUSG00000038679	Trps1	transcriptional repressor GATA binding 1
ID_chr1_161734753_161735364	chr1	161734753	161735364	612	*	162.589	1.22218	0.221296	5.52284	3.33562e-08	2.84001e-06	Distal Intergenic	1	161780689	161788495	7807	2	14103	ENSMUST00000000834.3	53131	ENSMUSG00000000817	Fasl	Fas ligand (TNF superfamily, member 6)
ID_chr4_122860065_122860426	chr4	122860065	122860426	362	*	63.1856	1.68966	0.326312	5.17805	2.2422e-07	1.46267e-05	3' UTR	4	122862416	122864632	2217	2	12331	ENSMUST00000150919.1	4206	ENSMUSG00000028656	Cap1	CAP, adenylate cyclase-associated protein 1 (yeast)
ID_chr3_135670635_135670917	chr3	135670635	135670917	283	*	34.4358	2.59177	0.539021	4.80829	1.52228e-06	7.42051e-05	Promoter (1-2kb)	3	135585281	135669339	84059	2	18033	ENSMUST00000196469.4	-1296	ENSMUSG00000028163	Nfkb1	nuclear factor of kappa light polypeptide gene enhancer in B cells 1, p105
ID_chr10_93316901_93317179	chr10	93316901	93317179	279	*	40.3001	1.78497	0.457207	3.90407	9.45872e-05	0.00211481	Promoter (<=1kb)	10	93317403	93322725	5323	1	102635316	ENSMUST00000213849.1	-224	ENSMUSG00000111531	Gm32688	predicted gene, 32688
ID_chr6_134171794_134172803	chr6	134171794	134172803	1010	*	243.294	1.01016	0.159941	6.31582	2.68729e-10	4.53253e-08	Exon (ENSMUST00000164616.1/ENSMUST00000164616.1, exon 1 of 2)	6	134233600	134262019	28420	1	14011	ENSMUST00000169529.1	-60797	ENSMUSG00000030199	Etv6	ets variant 6
ID_chr7_145089227_145089640	chr7	145089227	145089640	414	*	88.6199	1.68974	0.302131	5.59273	2.23528e-08	2.04443e-06	Distal Intergenic	7	145206389	145207182	794	2	100040049	ENSMUST00000207703.1	117542	ENSMUSG00000109305	Smim38	small integral membrane protein 38
ID_chr4_125131187_125131886	chr4	125131187	125131886	700	*	206.12	1.53139	0.216153	7.08475	1.39291e-12	4.23206e-10	Distal Intergenic	4	125118423	125127840	9418	2	230738	ENSMUST00000036188.7	-3347	ENSMUSG00000042677	Zc3h12a	zinc finger CCCH type containing 12A
ID_chr5_96896035_96896367	chr5	96896035	96896367	333	*	65.3141	1.87333	0.33838	5.53616	3.09174e-08	2.69443e-06	Distal Intergenic	5	96921272	96934867	13596	1	666266	ENSMUST00000200139.1	-24905	ENSMUSG00000106357	Gm8013	predicted gene 8013
ID_chr6_136499296_136499570	chr6	136499296	136499570	275	*	44.1928	2.6157	0.533005	4.90745	9.22665e-07	4.9056e-05	Distal Intergenic	6	136506167	136566758	60592	1	54343	ENSMUST00000203988.2	-6597	ENSMUSG00000030213	Atf7ip	activating transcription factor 7 interacting protein
ID_chr2_24311672_24312127	chr2	24311672	24312127	456	*	95.7967	1.45662	0.32819	4.43834	9.06564e-06	0.000320432	Distal Intergenic	2	24291196	24293820	2625	1	215274	ENSMUST00000058056.1	20476	ENSMUSG00000046845	Il1f10	interleukin 1 family, member 10
ID_chr4_83308832_83309276	chr4	83308832	83309276	445	*	79.6586	1.73535	0.300405	5.77672	7.61696e-09	8.35303e-07	Intron (ENSMUST00000102823.9/69863, intron 1 of 19)	4	83259198	83324189	64992	2	69863	ENSMUST00000030205.13	14913	ENSMUSG00000038172	Ttc39b	tetratricopeptide repeat domain 39B
ID_chr5_90689747_90690338	chr5	90689747	90690338	592	*	80.6307	1.31368	0.33507	3.92062	8.83223e-05	0.00199892	Distal Intergenic	5	90603831	90640657	36827	2	73246	ENSMUST00000202704.3	-49090	ENSMUSG00000029370	Rassf6	Ras association (RalGDS/AF-6) domain family member 6
ID_chr13_49213513_49213959	chr13	49213513	49213959	447	*	147.471	1.09626	0.233403	4.69683	2.64224e-06	0.000116856	Promoter (1-2kb)	13	49202950	49215860	12911	2	68480	ENSMUST00000221443.1	1901	ENSMUSG00000037960	Card19	caspase recruitment domain family, member 19
ID_chr3_60541176_60541469	chr3	60541176	60541469	294	*	82.9367	1.09545	0.278228	3.93725	8.24212e-05	0.00188706	Intron (ENSMUST00000195724.5/56758, intron 2 of 2)	3	60529631	60625180	95550	1	56758	ENSMUST00000193130.5	11545	ENSMUSG00000027763	Mbnl1	muscleblind like splicing factor 1
ID_chr1_162006134_162006533	chr1	162006134	162006533	400	*	153.381	1.13657	0.212594	5.34619	8.98226e-08	6.59675e-06	Promoter (<=1kb)	1	162005172	162016494	11323	1	72753	ENSMUST00000160555.1	962	ENSMUSG00000090260	2810442N19Rik	RIKEN cDNA 2810442N19 gene
ID_chr11_82087822_82088383	chr11	82087822	82088383	562	*	149.99	1.00224	0.205086	4.8869	1.02434e-06	5.34239e-05	Distal Intergenic	11	82101845	82103400	1556	1	20293	ENSMUST00000000194.3	-13462	ENSMUSG00000035352	Ccl12	chemokine (C-C motif) ligand 12
ID_chr2_160209864_160210354	chr2	160209864	160210354	491	*	90.8197	1.19835	0.310314	3.86174	0.000112581	0.0024349	Distal Intergenic	2	160311393	160313616	2224	2	329554	ENSMUST00000109475.2	103262	ENSMUSG00000074623	Gm826	predicted gene 826
ID_chrX_20816907_20817303	chrX	20816907	20817303	397	*	70.5242	1.29243	0.336845	3.83688	0.000124606	0.00265102	Intron (ENSMUST00000136451.7/11836, intron 1 of 16)	20	20797814	20860497	62684	1	11836	ENSMUST00000136451.7	19093	ENSMUSG00000001127	Araf	Araf proto-oncogene, serine/threonine kinase
ID_chr13_37010725_37011053	chr13	37010725	37011053	329	*	37.8293	1.37555	0.43562	3.15769	0.00159023	0.0192262	Intron (ENSMUST00000037491.9/74145, intron 3 of 14)	13	36938916	37049187	110272	2	74145	ENSMUST00000224783.1	38134	ENSMUSG00000039109	F13a1	coagulation factor XIII, A1 subunit
ID_chr1_173422969_173423414	chr1	173422969	173423414	446	*	68.8035	1.34393	0.338557	3.96958	7.20001e-05	0.001685	Promoter (2-3kb)	1	173420598	173459719	39122	1	383619	ENSMUST00000173023.1	2371	ENSMUSG00000037860	Aim2	absent in melanoma 2
ID_chr19_6459439_6459883	chr19	6459439	6459883	445	*	99.3267	1.21457	0.26954	4.50609	6.60336e-06	0.000248026	Exon (ENSMUST00000237846.1/ENSMUST00000237846.1, exon 1 of 1)	19	6454571	6482697	28127	1	18190	ENSMUST00000150792.7	4868	ENSMUSG00000033768	Nrxn2	neurexin II
ID_chr14_61970308_61970527	chr14	61970308	61970527	220	*	34.4254	1.29146	0.422948	3.05347	0.0022621	0.0250236	Distal Intergenic	14	61602839	61682373	79535	2	668253	ENSMUST00000182768.7	-287935	ENSMUSG00000097589	Dleu2	deleted in lymphocytic leukemia, 2
ID_chr10_78470894_78471430	chr10	78470894	78471430	537	*	89.3523	1.74906	0.311714	5.61113	2.01012e-08	1.87325e-06	Exon (ENSMUST00000217736.1/ENSMUST00000217736.1, exon 1 of 1)	10	78436744	78464975	28232	2	216134	ENSMUST00000041616.14	-5919	ENSMUSG00000032788	Pdxk	pyridoxal (pyridoxine, vitamin B6) kinase
ID_chr2_13409710_13410231	chr2	13409710	13410231	522	*	99.0634	1.78419	0.311287	5.73164	9.94623e-09	1.05049e-06	Intron (ENSMUST00000091436.6/65969, intron 27 of 66)	2	13422029	13455627	33599	2	65969	ENSMUST00000195447.1	45396	ENSMUSG00000026726	Cubn	cubilin (intrinsic factor-cobalamin receptor)
ID_chr18_5397334_5397716	chr18	5397334	5397716	383	*	53.815	1.9707	0.393128	5.01287	5.36235e-07	3.07324e-05	Distal Intergenic	18	5210124	5334807	124684	2	240186	ENSMUST00000234241.1	-62527	ENSMUSG00000050945	Zfp438	zinc finger protein 438
ID_chr11_67586331_67586748	chr11	67586331	67586748	418	*	73.8401	1.71546	0.346768	4.94699	7.537e-07	4.16204e-05	Promoter (<=1kb)	11	67586500	67605419	18920	1	14457	ENSMUST00000145496.1	0	ENSMUSG00000033066	Gas7	growth arrest specific 7
ID_chr13_52985444_52986070	chr13	52985444	52986070	627	*	107.503	1.54509	0.282028	5.47851	4.28922e-08	3.51044e-06	Distal Intergenic	13	52967209	52981073	13865	2	18030	ENSMUST00000071065.7	-4371	ENSMUSG00000056749	Nfil3	nuclear factor, interleukin 3, regulated
ID_chr9_70942491_70943315	chr9	70942491	70943315	825	*	389.456	1.01183	0.140597	7.19665	6.1711e-13	2.13862e-10	Intron (ENSMUST00000216798.1/15450, intron 1 of 8)	9	70798128	70934808	136681	2	15450	ENSMUST00000034731.9	-7683	ENSMUSG00000032207	Lipc	lipase, hepatic
ID_chr4_8788509_8788964	chr4	8788509	8788964	456	*	58.7134	1.40932	0.337569	4.1749	2.98115e-05	0.000843374	Intron (ENSMUST00000039267.9/320790, intron 3 of 37)	4	8751438	8867224	115787	1	320790	ENSMUST00000170391.1	37071	ENSMUSG00000041235	Chd7	chromodomain helicase DNA binding protein 7
ID_chr3_52555090_52555400	chr3	52555090	52555400	311	*	45.8776	1.97336	0.437663	4.50886	6.51772e-06	0.00024585	Distal Intergenic	3	52516964	52550219	33256	1	102631981	ENSMUST00000195035.1	38126	ENSMUSG00000103965	Gm30173	predicted gene, 30173
ID_chr2_75609511_75609834	chr2	75609511	75609834	324	*	46.1157	1.7679	0.427572	4.13474	3.55359e-05	0.000972446	Distal Intergenic	2	75659261	75665839	6579	1	229279	ENSMUST00000111964.7	-49427	ENSMUSG00000059005	Hnrnpa3	heterogeneous nuclear ribonucleoprotein A3
ID_chr4_149979773_149980307	chr4	149979773	149980307	535	*	132.806	1.38899	0.267657	5.18945	2.10921e-07	1.38611e-05	3' UTR	4	149995848	150001265	5418	2	100198	ENSMUST00000153394.1	20958	ENSMUSG00000028980	H6pd	hexose-6-phosphate dehydrogenase (glucose 1-dehydrogenase)
ID_chr4_150808475_150808869	chr4	150808475	150808869	395	*	43.0742	1.88868	0.463715	4.07293	4.64259e-05	0.00120574	Distal Intergenic	4	150853919	150868892	14974	1	74155	ENSMUST00000073600.8	-45050	ENSMUSG00000028967	Errfi1	ERBB receptor feedback inhibitor 1
ID_chr2_24344946_24345482	chr2	24344946	24345482	537	*	120.794	1.1893	0.25757	4.61739	3.8859e-06	0.000159902	Promoter (<=1kb)	2	24345288	24349807	4520	1	16181	ENSMUST00000114485.8	0	ENSMUSG00000026981	Il1rn	interleukin 1 receptor antagonist
ID_chr15_25267042_25267354	chr15	25267042	25267354	313	*	57.2119	1.37405	0.350845	3.91641	8.98777e-05	0.00202483	Distal Intergenic	15	25364857	25413698	48842	2	70350	ENSMUST00000228597.1	146344	ENSMUSG00000045763	Basp1	brain abundant, membrane attached signal protein 1
ID_chr9_37517549_37517812	chr9	37517549	37517812	264	*	40.9121	1.19727	0.416074	2.87755	0.00400778	0.0384974	Promoter (<=1kb)	9	37517109	37523006	5898	1	235184	ENSMUST00000213411.1	440	ENSMUSG00000042138	Msantd2	Myb/SANT-like DNA-binding domain containing 2
ID_chr5_123865315_123865833	chr5	123865315	123865833	519	*	105.42	2.04899	0.335487	6.10751	1.012e-09	1.4481e-07	Promoter (<=1kb)	5	123863570	123865499	1930	2	80885	ENSMUST00000057145.6	0	ENSMUSG00000045502	Hcar2	hydroxycarboxylic acid receptor 2
ID_chr1_39578454_39578924	chr1	39578454	39578924	471	*	103.13	2.2906	0.338313	6.77067	1.28188e-11	3.1416e-09	Promoter (1-2kb)	1	39551296	39577405	26110	2	67702	ENSMUST00000062525.10	-1049	ENSMUSG00000048234	Rnf149	ring finger protein 149
ID_chr8_120725329_120725611	chr8	120725329	120725611	283	*	33.4065	2.17702	0.520917	4.17922	2.92514e-05	0.000830707	Intron (ENSMUST00000127664.1/108148, intron 1 of 15)	8	120736358	120755404	19047	1	15900	ENSMUST00000160943.2	-10747	ENSMUSG00000041515	Irf8	interferon regulatory factor 8
ID_chr8_35419909_35420384	chr8	35419909	35420384	476	*	66.7258	2.25357	0.363446	6.20056	5.62608e-10	8.6675e-08	Distal Intergenic	8	35376660	35379526	2867	1	244416	ENSMUST00000211472.1	43249	ENSMUSG00000046794	Ppp1r3b	protein phosphatase 1, regulatory subunit 3B
ID_chr19_40640927_40641182	chr19	40640927	40641182	256	*	30.8837	2.03197	0.510724	3.97861	6.932e-05	0.00164086	Intron (ENSMUST00000134063.7/12495, intron 1 of 9)	19	40659770	40741602	81833	1	12495	ENSMUST00000112231.8	-18588	ENSMUSG00000048120	Entpd1	ectonucleoside triphosphate diphosphohydrolase 1
ID_chr12_85519624_85519924	chr12	85519624	85519924	301	*	54.862	1.77185	0.37238	4.75819	1.95335e-06	9.07313e-05	Distal Intergenic	12	85474911	85476063	1153	1	14281	ENSMUST00000134311.1	44713	ENSMUSG00000021250	Fos	FBJ osteosarcoma oncogene
ID_chr3_139073763_139074079	chr3	139073763	139074079	317	*	35.2627	2.1136	0.475258	4.44728	8.69644e-06	0.00031085	Promoter (<=1kb)	3	139021840	139074798	52959	2	229877	ENSMUST00000199152.1	719	ENSMUSG00000028149	Rap1gds1	RAP1, GTP-GDP dissociation stimulator 1
ID_chr3_65484404_65484753	chr3	65484404	65484753	350	*	61.3894	1.38744	0.36793	3.77094	0.000162635	0.00327923	Distal Intergenic	3	65528410	65555518	27109	1	99929	ENSMUST00000047906.9	-43657	ENSMUSG00000034640	Tiparp	TCDD-inducible poly(ADP-ribose) polymerase
ID_chr16_93721718_93722117	chr16	93721718	93722117	400	*	64.0384	1.01221	0.302836	3.34243	0.000830497	0.0118009	Intron (ENSMUST00000045004.10/70028, intron 2 of 36)	16	93716066	93739335	23270	1	70028	ENSMUST00000228846.1	5652	ENSMUSG00000022946	Dop1b	DOP1 leucine zipper like protein B
ID_chr18_74910912_74911180	chr18	74910912	74911180	269	*	36.8999	1.50142	0.461415	3.25394	0.00113816	0.0149063	Distal Intergenic	18	74944876	74961262	16387	2	16891	ENSMUST00000235783.1	50082	ENSMUSG00000053846	Lipg	lipase, endothelial
ID_chr7_90042405_90042784	chr7	90042405	90042784	380	*	80.3463	1.1546	0.29183	3.95643	7.60791e-05	0.00176229	Exon (ENSMUST00000208325.1/ENSMUST00000208325.1, exon 1 of 1)	7	90029162	90049069	19908	1	319711	ENSMUST00000208266.1	13243	ENSMUSG00000097585	E230029C05Rik	RIKEN cDNA E230029C05 gene
ID_chr7_80639725_80640192	chr7	80639725	80640192	468	*	170.345	1.0846	0.208979	5.18998	2.10315e-07	1.38418e-05	Intron (ENSMUST00000142678.1/100504375, intron 4 of 4)	7	80636017	80644384	8368	1	100504375	ENSMUST00000142678.1	3708	ENSMUSG00000084821	Gm15880	predicted gene 15880
ID_chr5_3300806_3301478	chr5	3300806	3301478	673	*	120.723	1.70878	0.300483	5.68678	1.29458e-08	1.29924e-06	Distal Intergenic	5	3341485	3344453	2969	1	12571	ENSMUST00000199156.1	-40007	ENSMUSG00000040274	Cdk6	cyclin-dependent kinase 6
ID_chr14_66224962_66225434	chr14	66224962	66225434	473	*	68.6607	1.80417	0.383671	4.70239	2.57133e-06	0.000114322	Intron (ENSMUST00000022622.13/19229, intron 1 of 30)	14	66153258	66213552	60295	2	19229	ENSMUST00000178730.7	-11410	ENSMUSG00000059456	Ptk2b	PTK2 protein tyrosine kinase 2 beta
ID_chr11_44380609_44381153	chr11	44380609	44381153	545	*	112.09	1.1154	0.239839	4.65063	3.30925e-06	0.000139938	Distal Intergenic	11	44400063	44414010	13948	1	16160	ENSMUST00000170513.2	-18910	ENSMUSG00000004296	Il12b	interleukin 12b
ID_chr7_34820601_34821015	chr7	34820601	34821015	415	*	62.5693	-1.27405	0.340458	-3.74217	0.000182439	0.00360001	Distal Intergenic	7	34675819	34812711	136893	2	68947	ENSMUST00000135295.1	-7890	ENSMUSG00000060402	Chst8	carbohydrate sulfotransferase 8
ID_chr2_153170399_153170860	chr2	153170399	153170860	462	*	94.3185	1.63637	0.333238	4.9105	9.08421e-07	4.85502e-05	Intron (ENSMUST00000137446.7/99237, intron 1 of 16)	2	153161548	153193535	31988	1	99237	ENSMUST00000147978.7	8851	ENSMUSG00000068040	Tm9sf4	transmembrane 9 superfamily protein member 4
ID_chr14_9555585_9556149	chr14	9555585	9556149	565	*	98.113	-1.0192	0.278948	-3.65374	0.000258452	0.00472576	Intron (ENSMUST00000161302.7/14198, intron 6 of 6)	14	9884195	9886768	2574	1	100042415	ENSMUST00000224435.1	-328046	ENSMUSG00000089686	Mnd1-ps	Mnd1 retrotransposed pseudogene
ID_chr11_109343988_109344627	chr11	109343988	109344627	640	*	153.039	1.14343	0.208623	5.48082	4.2335e-08	3.47577e-06	Promoter (2-3kb)	11	109346839	109353651	6813	1	67927	ENSMUST00000190043.1	-2212	ENSMUSG00000099630	1700096J18Rik	RIKEN cDNA 1700096J18 gene
ID_chr6_89397994_89398223	chr6	89397994	89398223	230	*	61.021	1.17558	0.315128	3.73047	0.000191124	0.00371647	Intron (ENSMUST00000113550.5/66098, intron 5 of 6)	6	89316314	89362620	46307	2	18844	ENSMUST00000163139.7	-35374	ENSMUSG00000030084	Plxna1	plexin A1
ID_chr16_91362504_91363030	chr16	91362504	91363030	527	*	49.1484	1.34374	0.377755	3.55716	0.000374879	0.00636648	Distal Intergenic	16	91372783	91405589	32807	1	15976	ENSMUST00000023693.13	-9753	ENSMUSG00000022971	Ifnar2	interferon (alpha and beta) receptor 2
ID_chr5_137671865_137672322	chr5	137671865	137672322	458	*	93.8325	2.43579	0.324055	7.51658	5.62277e-14	2.39828e-11	Intron (ENSMUST00000031736.15/231801, intron 1 of 11)	5	137655656	137664316	8661	2	231801	ENSMUST00000198657.1	-7549	ENSMUSG00000029722	Agfg2	ArfGAP with FG repeats 2
ID_chr17_29459566_29460075	chr17	29459566	29460075	510	*	63.4972	1.5793	0.364829	4.32888	1.49871e-05	0.000478972	Intron (ENSMUST00000234231.1/ENSMUST00000234231.1, intron 1 of 3)	17	29490753	29496112	5360	1	18712	ENSMUST00000024811.8	-30678	ENSMUSG00000024014	Pim1	proviral integration site 1
ID_chr9_107295592_107295896	chr9	107295592	107295896	305	*	50.3014	2.7617	0.499677	5.52697	3.25816e-08	2.78476e-06	Promoter (<=1kb)	9	107296026	107301987	5962	1	12700	ENSMUST00000085102.5	-130	ENSMUSG00000032578	Cish	cytokine inducible SH2-containing protein
ID_chr3_121490909_121491281	chr3	121490909	121491281	373	*	72.6387	1.7483	0.346189	5.05013	4.4151e-07	2.5906e-05	Intron (ENSMUST00000039197.8/213603, intron 10 of 14)	3	121459528	121460911	1384	2	213603	ENSMUST00000198335.1	-29998	ENSMUSG00000039865	Slc44a3	solute carrier family 44, member 3
ID_chr2_172402529_172402743	chr2	172402529	172402743	215	*	35.091	1.08508	0.433202	2.50478	0.0122527	0.0869348	Intron (ENSMUST00000099061.8/320664, intron 1 of 4)	2	172393901	172432860	38960	1	320664	ENSMUST00000228775.1	8628	ENSMUSG00000074570	Cass4	Cas scaffolding protein family member 4
ID_chr9_44513117_44513451	chr9	44513117	44513451	335	*	78.5492	1.31982	0.287793	4.586	4.51822e-06	0.000182535	3' UTR	9	44511788	44526421	14634	2	12145	ENSMUST00000062215.7	12970	ENSMUSG00000047880	Cxcr5	chemokine (C-X-C motif) receptor 5
ID_chr12_25438424_25439058	chr12	25438424	25439058	635	*	83.4042	1.51057	0.296997	5.08615	3.65406e-07	2.22958e-05	Intron (ENSMUST00000221270.1/ENSMUST00000221270.1, intron 6 of 7)	12	25129174	25134931	5758	1	432641	ENSMUST00000223429.1	309250	NA	Gm17746	predicted gene, 17746
ID_chr5_32077145_32077581	chr5	32077145	32077581	437	*	116.421	1.01662	0.265629	3.8272	0.000129607	0.00273655	Promoter (2-3kb)	5	32079697	32084746	5050	1	107976	ENSMUST00000202087.1	-2116	ENSMUSG00000052139	Babam2	BRISC and BRCA1 A complex member 2
ID_chr18_57800218_57800687	chr18	57800218	57800687	470	*	139.185	-1.00821	0.229843	-4.38649	1.15193e-05	0.000391681	Distal Intergenic	18	57688646	57792360	103715	2	100503033	ENSMUST00000236816.1	-7858	ENSMUSG00000118391	Gm19519	predicted gene, 19519
ID_chr4_102607758_102608425	chr4	102607758	102608425	668	*	88.4171	1.54867	0.311322	4.9745	6.54175e-07	3.67324e-05	Distal Intergenic	4	102589843	102603441	13599	1	18578	ENSMUST00000106901.1	17915	ENSMUSG00000028525	Pde4b	phosphodiesterase 4B, cAMP specific
ID_chr3_95706270_95706636	chr3	95706270	95706636	367	*	126.352	1.39919	0.231105	6.05436	1.40979e-09	1.9604e-07	Distal Intergenic	3	95676201	95687917	11717	2	229595	ENSMUST00000117782.7	-18353	ENSMUSG00000015850	Adamtsl4	ADAMTS-like 4
ID_chr1_171452626_171453344	chr1	171452626	171453344	719	*	108.757	1.26145	0.246628	5.11479	3.14083e-07	1.9568e-05	Intron (ENSMUST00000043839.4/16456, intron 1 of 9)	1	171462850	171463645	796	1	16456	ENSMUST00000155913.1	-9506	ENSMUSG00000038235	F11r	F11 receptor
ID_chr16_3714565_3715135	chr16	3714565	3715135	571	*	92.2965	1.16235	0.283971	4.0932	4.25454e-05	0.00112137	Promoter (2-3kb)	16	3707686	3718085	10400	2	54483	ENSMUST00000100222.3	2950	ENSMUSG00000022534	Mefv	Mediterranean fever
ID_chr7_122315792_122316279	chr7	122315792	122316279	488	*	72.6294	1.30513	0.311244	4.19327	2.74968e-05	0.000792032	Exon (ENSMUST00000205846.1/ENSMUST00000205846.1, exon 1 of 1)	7	122290028	122425041	135014	1	18751	ENSMUST00000131167.7	25764	ENSMUSG00000052889	Prkcb	protein kinase C, beta
ID_chr8_71692368_71692985	chr8	71692368	71692985	618	*	86.3462	1.17184	0.26696	4.38956	1.1358e-05	0.000387226	3' UTR	8	71689214	71690575	1362	1	16336	ENSMUST00000034261.7	3154	ENSMUSG00000079019	Insl3	insulin-like 3
ID_chr17_37044734_37045144	chr17	37044734	37045144	411	*	47.2257	1.17679	0.360591	3.26349	0.0011005	0.0145549	Promoter (<=1kb)	17	37045966	37075067	29102	1	54393	ENSMUST00000025338.15	-822	ENSMUSG00000024462	Gabbr1	gamma-aminobutyric acid (GABA) B receptor, 1
ID_chr11_109488131_109488389	chr11	109488131	109488389	259	*	40.8207	1.2632	0.380587	3.31908	0.00090313	0.0125625	Promoter (2-3kb)	11	109485606	109573330	87725	1	74008	ENSMUST00000106697.7	2525	ENSMUSG00000020604	Arsg	arylsulfatase G
ID_chr14_40949754_40950371	chr14	40949754	40950371	618	*	85.8087	1.20754	0.269442	4.48165	7.4069e-06	0.000273802	Intron (ENSMUST00000047652.5/52588, intron 1 of 8)	14	40906447	40934321	27875	2	52588	ENSMUST00000224209.1	-15433	ENSMUSG00000037824	Tspan14	tetraspanin 14
ID_chr6_124375416_124375880	chr6	124375416	124375880	465	*	116.84	-1.01582	0.239503	-4.24139	2.22144e-05	0.000667168	Distal Intergenic	6	124363301	124364519	1219	2	72268	ENSMUST00000203901.1	-10897	NA	1700027F06Rik	RIKEN cDNA 1700027F06 gene
ID_chr4_126102350_126102924	chr4	126102350	126102924	575	*	85.5869	1.42944	0.309631	4.6166	3.90072e-06	0.000160363	Promoter (1-2kb)	4	126103957	126141028	37072	1	74178	ENSMUST00000116286.8	-1033	ENSMUSG00000042608	Stk40	serine/threonine kinase 40
ID_chr15_93340669_93340975	chr15	93340669	93340975	307	*	40.9202	1.36345	0.430972	3.16366	0.001558	0.0189658	Distal Intergenic	15	93284281	93336935	52655	2	67057	ENSMUST00000133736.1	-3734	ENSMUSG00000022634	Yaf2	YY1 associated factor 2
ID_chr9_99090502_99090951	chr9	99090502	99090951	450	*	51.6143	2.13869	0.405435	5.27505	1.32717e-07	9.31514e-06	Intron (ENSMUST00000035037.13/74769, intron 6 of 23)	9	99038401	99139925	101525	2	74769	ENSMUST00000136965.7	48974	ENSMUSG00000032462	Pik3cb	phosphatidylinositol-4,5-bisphosphate 3-kinase catalytic subunit beta
ID_chr4_8857509_8857895	chr4	8857509	8857895	387	*	44.6219	2.10074	0.426363	4.92712	8.34512e-07	4.52029e-05	Promoter (2-3kb)	4	8855231	8858618	3388	1	320790	ENSMUST00000222546.1	2278	ENSMUSG00000041235	Chd7	chromodomain helicase DNA binding protein 7
ID_chr5_103705909_103706392	chr5	103705909	103706392	484	*	98.127	2.82075	0.530039	5.32179	1.02753e-07	7.39939e-06	Intron (ENSMUST00000126335.1/17355, intron 1 of 6)	5	103692374	103816428	124055	1	17355	ENSMUST00000126335.1	13535	ENSMUSG00000029313	Aff1	AF4/FMR2 family, member 1
ID_chr2_156324094_156324601	chr2	156324094	156324601	508	*	124.451	1.2727	0.226203	5.62637	1.84038e-08	1.7296e-06	Intron (ENSMUST00000037096.8/70873, intron 2 of 12)	2	156333861	156339266	5406	1	70873	ENSMUST00000154227.1	-9260	ENSMUSG00000038085	Cnbd2	cyclic nucleotide binding domain containing 2
ID_chr13_9128821_9129311	chr13	9128821	9129311	491	*	92.112	1.08036	0.269904	4.00277	6.26064e-05	0.00151426	Intron (ENSMUST00000188211.7/217980, intron 3 of 17)	13	9136215	9143765	7551	1	217980	ENSMUST00000188523.6	-6904	ENSMUSG00000033499	Larp4b	La ribonucleoprotein domain family, member 4B
ID_chr11_59885336_59885694	chr11	59885336	59885694	359	*	43.9199	1.16461	0.390028	2.98595	0.00282695	0.0295338	Distal Intergenic	11	59921499	59921889	391	1	69854	ENSMUST00000130205.1	-35805	ENSMUSG00000085551	1810063I02Rik	RIKEN cDNA 1810063I02 gene
ID_chr7_126725105_126725447	chr7	126725105	126725447	343	*	55.3035	1.34938	0.353269	3.81971	0.000133609	0.00280491	Distal Intergenic	7	126701902	126707787	5886	2	12721	ENSMUST00000173116.1	-17318	ENSMUSG00000030707	Coro1a	coronin, actin binding protein 1A
ID_chr5_122109362_122109621	chr5	122109362	122109621	260	*	42.1849	1.1635	0.392939	2.96103	0.0030661	0.0314327	Promoter (1-2kb)	5	122108070	122111113	3044	2	330188	ENSMUST00000198618.4	1492	ENSMUSG00000043036	Ccdc63	coiled-coil domain containing 63
ID_chr14_30255820_30256152	chr14	30255820	30256152	333	*	61.2915	2.15582	0.364357	5.91676	3.2834e-09	4.02343e-07	Intron (ENSMUST00000112250.5/12289, intron 3 of 46)	14	30116324	30175391	59068	2	12289	ENSMUST00000224073.1	-80429	ENSMUSG00000015968	Cacna1d	calcium channel, voltage-dependent, L type, alpha 1D subunit
ID_chr4_137871411_137871804	chr4	137871411	137871804	394	*	125.022	1.25736	0.231616	5.42865	5.67804e-08	4.50577e-06	Intron (ENSMUST00000102518.9/230857, intron 1 of 19)	4	137862297	137913854	51558	1	230857	ENSMUST00000130407.2	9114	ENSMUSG00000057530	Ece1	endothelin converting enzyme 1
ID_chr17_64616300_64616596	chr17	64616300	64616596	297	*	70.6856	1.12194	0.317343	3.53542	0.000407122	0.00682264	Intron (ENSMUST00000086723.9/17158, intron 1 of 21)	17	64600736	64755110	154375	1	17158	ENSMUST00000086723.9	15564	ENSMUSG00000024085	Man2a1	mannosidase 2, alpha 1
ID_chr2_101796347_101797847	chr2	101796347	101797847	1501	*	486.964	1.25177	0.141924	8.82002	1.14435e-18	1.20863e-15	Promoter (<=1kb)	2	101714285	101797707	83423	2	72446	ENSMUST00000171088.7	0	ENSMUSG00000032841	Prr5l	proline rich 5 like
ID_chr6_127154784_127155232	chr6	127154784	127155232	449	*	65.4012	1.89382	0.338933	5.58759	2.3024e-08	2.10149e-06	Promoter (2-3kb)	6	127146023	127152193	6171	2	12444	ENSMUST00000201902.3	-2591	ENSMUSG00000000184	Ccnd2	cyclin D2
ID_chr11_80156786_80157078	chr11	80156786	80157078	293	*	35.1828	2.18769	0.467852	4.67603	2.92479e-06	0.0001267	Promoter (2-3kb)	11	80154116	80165776	11661	1	216991	ENSMUST00000134118.1	2670	ENSMUSG00000020709	Adap2	ArfGAP with dual PH domains 2
ID_chr1_80609715_80610036	chr1	80609715	80610036	322	*	35.7483	1.59453	0.501631	3.1787	0.00147938	0.018239	Intron (ENSMUST00000077946.11/210293, intron 4 of 55)	1	80501188	80592832	91645	2	210293	ENSMUST00000190595.6	-16883	ENSMUSG00000038608	Dock10	dedicator of cytokinesis 10
ID_chr2_167963684_167964058	chr2	167963684	167964058	375	*	53.3402	1.52523	0.390394	3.9069	9.34896e-05	0.00209238	Exon (ENSMUST00000147210.7/19246, exon 2 of 7)	2	167951048	167965067	14020	1	19246	ENSMUST00000142717.1	12636	ENSMUSG00000027540	Ptpn1	protein tyrosine phosphatase, non-receptor type 1
ID_chr15_25397244_25397719	chr15	25397244	25397719	476	*	49.2179	1.56613	0.40723	3.8458	0.00012016	0.00256999	Intron (ENSMUST00000058845.8/70350, intron 1 of 1)	15	25364857	25413698	48842	2	70350	ENSMUST00000228597.1	15979	ENSMUSG00000045763	Basp1	brain abundant, membrane attached signal protein 1
ID_chr19_21077823_21078128	chr19	21077823	21078128	306	*	30.2702	2.50031	0.587486	4.25595	2.08165e-05	0.000630307	Distal Intergenic	19	21104502	21107157	2656	1	75354	ENSMUST00000236278.1	-26374	ENSMUSG00000118047	4930554I06Rik	RIKEN cDNA 4930554I06 gene
ID_chr6_88108055_88108457	chr6	88108055	88108457	403	*	156.283	1.35985	0.241994	5.61937	1.91652e-08	1.79735e-06	Distal Intergenic	6	88104128	88104258	131	2	102465196	ENSMUST00000185149.1	-3797	ENSMUSG00000099095	Mir6376	microRNA 6376
ID_chr16_14350715_14351086	chr16	14350715	14351086	372	*	37.5264	1.70891	0.444277	3.8465	0.000119818	0.00256393	Distal Intergenic	16	14361558	14473902	112345	1	17250	ENSMUST00000130671.7	-10472	ENSMUSG00000023088	Abcc1	ATP-binding cassette, sub-family C (CFTR/MRP), member 1
ID_chr1_92137191_92137579	chr1	92137191	92137579	389	*	60.1063	1.03112	0.326281	3.16023	0.00157644	0.0191229	Intron (ENSMUST00000097644.8/208727, intron 2 of 26)	1	91932757	92148393	215637	2	208727	ENSMUST00000008995.14	10814	ENSMUSG00000026313	Hdac4	histone deacetylase 4
ID_chr8_3260346_3260623	chr8	3260346	3260623	278	*	39.3575	1.03962	0.416705	2.49486	0.0126006	0.0887221	Exon (ENSMUST00000128662.1/ENSMUST00000128662.1, exon 2 of 2)	8	3211101	3279551	68451	2	16337	ENSMUST00000139504.1	18928	ENSMUSG00000005534	Insr	insulin receptor
ID_chr15_76204090_76204506	chr15	76204090	76204506	417	*	59.2125	1.64634	0.395363	4.16412	3.12562e-05	0.000875866	Promoter (1-2kb)	15	76170974	76206321	35348	2	18810	ENSMUST00000073418.12	1815	ENSMUSG00000022565	Plec	plectin
ID_chr11_98933212_98933580	chr11	98933212	98933580	369	*	126.97	1.20836	0.268806	4.49528	6.94796e-06	0.000259431	Intron (ENSMUST00000107474.7/19401, intron 1 of 8)	11	98937698	98974162	36465	1	19401	ENSMUST00000107475.8	-4118	ENSMUSG00000037992	Rara	retinoic acid receptor, alpha
ID_chr2_101810658_101811187	chr2	101810658	101811187	530	*	70.0378	1.42603	0.333678	4.27365	1.92295e-05	0.00058909	Intron (ENSMUST00000163762.7/72446, intron 2 of 9)	2	101772184	101814333	42150	2	72446	ENSMUST00000144549.1	3146	ENSMUSG00000032841	Prr5l	proline rich 5 like
ID_chr14_20478636_20479156	chr14	20478636	20479156	521	*	172.829	1.3081	0.21201	6.16996	6.8306e-10	1.02364e-07	Promoter (<=1kb)	14	20458792	20479908	21117	2	11750	ENSMUST00000224410.1	752	ENSMUSG00000021814	Anxa7	annexin A7
ID_chr11_116531600_116532020	chr11	116531600	116532020	421	*	71.2308	1.98794	0.379864	5.23329	1.66516e-07	1.13116e-05	Promoter (<=1kb)	11	116531744	116536657	4914	1	20698	ENSMUST00000106387.8	0	ENSMUSG00000061878	Sphk1	sphingosine kinase 1
ID_chr15_64040738_64041142	chr15	64040738	64041142	405	*	154.073	1.21511	0.216957	5.6007	2.1349e-08	1.96886e-06	Intron (ENSMUST00000063838.10/223601, intron 1 of 11)	15	63944394	64060330	115937	2	223601	ENSMUST00000226675.1	19188	ENSMUSG00000022378	Fam49b	family with sequence similarity 49, member B
ID_chr14_30325002_30325378	chr14	30325002	30325378	377	*	55.2986	1.01339	0.320283	3.16405	0.00155588	0.0189508	Intron (ENSMUST00000112250.5/12289, intron 3 of 46)	14	30060744	30352964	292221	2	12289	ENSMUST00000238568.1	27586	ENSMUSG00000015968	Cacna1d	calcium channel, voltage-dependent, L type, alpha 1D subunit
ID_chr11_8579476_8580215	chr11	8579476	8580215	740	*	146.324	1.36166	0.262269	5.19182	2.08243e-07	1.37508e-05	Promoter (<=1kb)	11	8545693	8579121	33429	2	319939	ENSMUST00000134823.1	-355	ENSMUSG00000020422	Tns3	tensin 3
ID_chr9_99182034_99182761	chr9	99182034	99182761	728	*	498.689	1.19111	0.13665	8.71653	2.8686e-18	2.76627e-15	Distal Intergenic	9	99101350	99140621	39272	2	74769	ENSMUST00000124723.1	-41413	ENSMUSG00000032462	Pik3cb	phosphatidylinositol-4,5-bisphosphate 3-kinase catalytic subunit beta
ID_chr14_31496186_31496526	chr14	31496186	31496526	341	*	46.0584	1.67785	0.431203	3.89109	9.97936e-05	0.00221116	Promoter (<=1kb)	14	31495196	31500475	5280	1	74427	ENSMUST00000228952.1	990	ENSMUSG00000021890	Eaf1	ELL associated factor 1
ID_chr2_49609648_49609958	chr2	49609648	49609958	311	*	44.5009	1.48291	0.407734	3.63695	0.000275884	0.00497883	Distal Intergenic	2	49619298	49774778	155481	1	16574	ENSMUST00000028102.13	-9340	ENSMUSG00000026764	Kif5c	kinesin family member 5C
ID_chr11_103177891_103178686	chr11	103177891	103178686	796	*	395.097	1.13482	0.162825	6.9696	3.17839e-12	8.98027e-10	Promoter (2-3kb)	11	103180747	103190368	9622	1	57778	ENSMUST00000126425.7	-2061	ENSMUSG00000055805	Fmnl1	formin-like 1
ID_chr13_37671186_37671517	chr13	37671186	37671517	332	*	131.423	1.15688	0.232206	4.98213	6.28884e-07	3.54919e-05	Distal Intergenic	13	37778400	37893849	115450	1	68750	ENSMUST00000122842.7	-106883	ENSMUSG00000039087	Rreb1	ras responsive element binding protein 1
ID_chr1_13454590_13454960	chr1	13454590	13454960	371	*	63.3212	1.67078	0.333009	5.0172	5.24287e-07	3.0243e-05	Distal Intergenic	1	13164501	13374083	209583	2	17978	ENSMUST00000147927.7	-80507	ENSMUSG00000005886	Ncoa2	nuclear receptor coactivator 2
ID_chr12_25378065_25378487	chr12	25378065	25378487	423	*	137.96	1.55342	0.275692	5.63462	1.75444e-08	1.65301e-06	Intron (ENSMUST00000221460.1/ENSMUST00000221460.1, intron 2 of 3)	12	25129174	25134931	5758	1	432641	ENSMUST00000223429.1	248891	NA	Gm17746	predicted gene, 17746
ID_chr5_53490503_53491186	chr5	53490503	53491186	684	*	105.847	3.03387	0.473524	6.407	1.48406e-10	2.72031e-08	Intron (ENSMUST00000201991.3/19664, intron 1 of 6)	5	53466152	53649390	183239	1	19664	ENSMUST00000201991.3	24351	ENSMUSG00000039191	Rbpj	recombination signal binding protein for immunoglobulin kappa J region
ID_chr2_30772783_30773336	chr2	30772783	30773336	554	*	68.2762	1.57653	0.348233	4.52725	5.97576e-06	0.000228713	Distal Intergenic	2	30795468	30796664	1197	2	73598	ENSMUST00000130396.7	23328	ENSMUSG00000044320	1700001O22Rik	RIKEN cDNA 1700001O22 gene
ID_chr2_129175622_129175979	chr2	129175622	129175979	358	*	79.6594	1.54791	0.286568	5.40154	6.60728e-08	5.14197e-06	Intron (ENSMUST00000148997.7/100048701, intron 1 of 1)	2	129158666	129180632	21967	2	100048701	ENSMUST00000148997.7	4653	ENSMUSG00000084826	AI847159	expressed sequence AI847159
ID_chr10_77548648_77549041	chr10	77548648	77549041	394	*	82.283	1.02394	0.287592	3.56037	0.000370327	0.0063023	3' UTR	10	77530380	77565708	35329	1	16414	ENSMUST00000153541.1	18268	ENSMUSG00000000290	Itgb2	integrin beta 2
ID_chr10_22353883_22354562	chr10	22353883	22354562	680	*	234.397	1.20974	0.211735	5.71344	1.10714e-08	1.14479e-06	Intron (ENSMUST00000178026.1/19370, intron 5 of 5)	10	22360552	22374139	13588	1	56554	ENSMUST00000182677.7	-5990	ENSMUSG00000078452	Raet1d	retinoic acid early transcript delta
ID_chr16_92861660_92862004	chr16	92861660	92862004	345	*	77.831	1.41346	0.295459	4.78395	1.71882e-06	8.17204e-05	Exon (ENSMUST00000231501.1/ENSMUST00000231501.1, exon 1 of 3)	16	92601466	92826149	224684	2	12394	ENSMUST00000023673.13	-35511	ENSMUSG00000022952	Runx1	runt related transcription factor 1
ID_chr1_138158919_138159300	chr1	138158919	138159300	382	*	167.62	1.03461	0.193748	5.33999	9.29524e-08	6.7817e-06	Intron (ENSMUST00000182283.7/19264, intron 2 of 29)	1	138112252	138175234	62983	2	19264	ENSMUST00000195533.5	15934	ENSMUSG00000026395	Ptprc	protein tyrosine phosphatase, receptor type, C
ID_chr9_44082604_44082900	chr9	44082604	44082900	297	*	34.9585	1.20719	0.419146	2.88012	0.00397522	0.0382812	Promoter (2-3kb)	9	44084939	44094477	9539	1	53376	ENSMUST00000065461.8	-2039	ENSMUSG00000032010	Usp2	ubiquitin specific peptidase 2
ID_chr4_83327912_83328555	chr4	83327912	83328555	644	*	110.195	1.1248	0.254067	4.42718	9.54726e-06	0.000335053	Distal Intergenic	4	83220300	83324255	103956	2	69863	ENSMUST00000102823.9	-3657	ENSMUSG00000038172	Ttc39b	tetratricopeptide repeat domain 39B
ID_chr5_118458874_118459373	chr5	118458874	118459373	500	*	106.508	1.61362	0.313877	5.14092	2.73397e-07	1.74498e-05	Distal Intergenic	5	118560679	118720114	159436	1	76199	ENSMUST00000201614.1	-101306	ENSMUSG00000018076	Med13l	mediator complex subunit 13-like
ID_chr9_35123652_35124660	chr9	35123652	35124660	1009	*	174.093	1.60972	0.358543	4.4896	7.13567e-06	0.000265102	3' UTR	9	35054063	35119268	65206	2	20443	ENSMUST00000215089.1	-4384	ENSMUSG00000032038	St3gal4	ST3 beta-galactoside alpha-2,3-sialyltransferase 4
ID_chr12_86918587_86918896	chr12	86918587	86918896	310	*	63.2586	1.23238	0.324215	3.80114	0.000144034	0.00297588	Distal Intergenic	12	86947043	86962667	15625	1	217732	ENSMUST00000189246.6	-28147	ENSMUSG00000034157	Cipc	CLOCK interacting protein, circadian
ID_chr4_59287171_59287569	chr4	59287171	59287569	399	*	59.8002	2.58998	0.449481	5.76217	8.30404e-09	8.9625e-07	Distal Intergenic	4	59260051	59263269	3219	1	101055769	ENSMUST00000124589.1	27120	NA	Gm12596	predicted gene 12596
ID_chr11_118456858_118457415	chr11	118456858	118457415	558	*	227.849	-1.20867	0.173732	-6.9571	3.4736e-12	9.63035e-10	Promoter (1-2kb)	11	118444200	118454995	10796	2	100126224	ENSMUST00000142751.1	-1863	ENSMUSG00000086514	Gm11747	predicted gene 11747
ID_chr16_24626194_24626516	chr16	24626194	24626516	323	*	44.4857	2.38869	0.488851	4.88633	1.02731e-06	5.34239e-05	Intron (ENSMUST00000231352.1/210126, intron 5 of 6)	16	24721855	24979530	257676	1	210126	ENSMUST00000115314.3	-95339	ENSMUSG00000033306	Lpp	LIM domain containing preferred translocation partner in lipoma
ID_chr18_37924277_37924616	chr18	37924277	37924616	340	*	80.7322	1.50729	0.346584	4.34898	1.36775e-05	0.000445788	Intron (ENSMUST00000115634.7/13367, intron 1 of 26)	18	37843603	37935381	91779	2	13367	ENSMUST00000025337.13	10765	ENSMUSG00000024456	Diaph1	diaphanous related formin 1
ID_chr10_14020273_14020642	chr10	14020273	14020642	370	*	63.463	1.24116	0.326836	3.79752	0.000146151	0.00301119	Intron (ENSMUST00000187083.6/15273, intron 2 of 12)	10	13967024	14079675	112652	1	15273	ENSMUST00000191464.1	53249	ENSMUSG00000015501	Hivep2	human immunodeficiency virus type I enhancer binding protein 2
ID_chr7_80454847_80455126	chr7	80454847	80455126	280	*	41.067	1.85251	0.442666	4.18489	2.85302e-05	0.000814922	Promoter (2-3kb)	7	80455238	80457372	2135	2	12144	ENSMUST00000206518.1	2246	ENSMUSG00000030528	Blm	Bloom syndrome, RecQ like helicase
ID_chr2_167859591_167859864	chr2	167859591	167859864	274	*	37.7013	1.38231	0.399529	3.45986	0.000540455	0.00846624	Intron (ENSMUST00000142937.1/ENSMUST00000142937.1, intron 1 of 1)	2	167932057	167974737	42681	1	19246	ENSMUST00000147210.7	-72193	ENSMUSG00000027540	Ptpn1	protein tyrosine phosphatase, non-receptor type 1
ID_chr3_94587986_94588348	chr3	94587986	94588348	363	*	65.8421	1.46855	0.351162	4.18197	2.89e-05	0.000823891	Distal Intergenic	3	94497544	94582716	85173	2	76742	ENSMUST00000029783.15	-5270	ENSMUSG00000028136	Snx27	sorting nexin family member 27
ID_chr2_118012275_118012544	chr2	118012275	118012544	270	*	72.4584	1.38585	0.312229	4.43856	9.05621e-06	0.000320355	Intron (ENSMUST00000148587.7/329496, intron 8 of 9)	2	118069847	118111091	41245	2	329496	ENSMUST00000138764.1	98547	ENSMUSG00000087203	Gm13986	predicted gene 13986
ID_chr2_131435922_131436503	chr2	131435922	131436503	582	*	99.9828	1.58429	0.321783	4.92348	8.50205e-07	4.58253e-05	Distal Intergenic	2	131491496	131520243	28748	1	228608	ENSMUST00000129143.7	-54993	ENSMUSG00000027333	Smox	spermine oxidase
ID_chr9_23567126_23567411	chr9	23567126	23567411	286	*	40.7787	2.05908	0.456645	4.50915	6.50871e-06	0.000245719	Distal Intergenic	9	23373932	23406831	32900	1	73230	ENSMUST00000214050.1	193194	ENSMUSG00000031963	Bmper	BMP-binding endothelial regulator
ID_chr7_29144041_29144300	chr7	29144041	29144300	260	*	44.9629	1.59242	0.385089	4.13521	3.54634e-05	0.000971061	Intron (ENSMUST00000161522.7/233046, intron 7 of 16)	7	29150196	29151619	1424	1	233046	ENSMUST00000160396.1	-5896	ENSMUSG00000030589	Rasgrp4	RAS guanyl releasing protein 4
ID_chr11_106716542_106717102	chr11	106716542	106717102	561	*	105.766	1.16775	0.305758	3.81919	0.000133889	0.00280945	Promoter (1-2kb)	11	106654218	106715394	61177	2	18613	ENSMUST00000106796.8	-1148	ENSMUSG00000020717	Pecam1	platelet/endothelial cell adhesion molecule 1
ID_chr6_146141220_146141686	chr6	146141220	146141686	467	*	71.3639	1.10248	0.289273	3.81119	0.000138298	0.00288694	Intron (ENSMUST00000079573.12/16439, intron 54 of 55)	6	146120595	146147208	26614	2	16439	ENSMUST00000137938.1	5522	ENSMUSG00000030287	Itpr2	inositol 1,4,5-triphosphate receptor 2
ID_chr11_118270281_118270647	chr11	118270281	118270647	367	*	116.861	1.11006	0.252837	4.39041	1.13137e-05	0.000386347	Intron (ENSMUST00000106296.8/72344, intron 13 of 20)	11	118259654	118266048	6395	2	72344	ENSMUST00000141647.7	-4233	ENSMUSG00000033909	Usp36	ubiquitin specific peptidase 36
ID_chr16_32468523_32468755	chr16	32468523	32468755	233	*	30.0566	1.1386	0.468246	2.43162	0.0150313	0.100346	Intron (ENSMUST00000115137.7/13026, intron 7 of 8)	16	32462940	32470714	7775	1	13026	ENSMUST00000231920.1	5583	ENSMUSG00000005615	Pcyt1a	phosphate cytidylyltransferase 1, choline, alpha isoform
ID_chr1_40412427_40412754	chr1	40412427	40412754	328	*	62.0631	2.26355	0.388131	5.83193	5.47911e-09	6.29657e-07	Distal Intergenic	1	40429570	40446723	17154	1	17082	ENSMUST00000174335.7	-16816	ENSMUSG00000026069	Il1rl1	interleukin 1 receptor-like 1
ID_chr8_36164776_36165601	chr8	36164776	36165601	826	*	206.183	2.0843	0.38446	5.42138	5.9141e-08	4.64325e-06	Distal Intergenic	8	36159479	36161588	2110	1	330738	ENSMUST00000211253.1	5297	ENSMUSG00000109704	Gm38414	predicted gene, 38414
ID_chr1_119494978_119495318	chr1	119494978	119495318	341	*	55.8264	1.03478	0.321401	3.21961	0.00128366	0.0163486	Intron (ENSMUST00000004565.14/64143, intron 1 of 4)	1	119470305	119504794	34490	2	64143	ENSMUST00000004565.14	9476	ENSMUSG00000004451	Ralb	v-ral simian leukemia viral oncogene B
ID_chr3_27742199_27742513	chr3	27742199	27742513	315	*	56.9768	1.11714	0.371561	3.0066	0.00264188	0.0280832	Distal Intergenic	3	27494432	27711307	216876	2	72007	ENSMUST00000191684.1	-30892	ENSMUSG00000039286	Fndc3b	fibronectin type III domain containing 3B
ID_chr2_140793929_140794514	chr2	140793929	140794514	586	*	69.9845	1.52315	0.316645	4.81027	1.50723e-06	7.35524e-05	Intron (ENSMUST00000110067.7/72899, intron 3 of 16)	2	140658198	140671469	13272	2	71436	ENSMUST00000110057.2	-122460	ENSMUSG00000051379	Flrt3	fibronectin leucine rich transmembrane protein 3
ID_chr13_55510337_55511510	chr13	55510337	55511510	1174	*	248.906	1.20612	0.194102	6.21385	5.17023e-10	8.10411e-08	Promoter (1-2kb)	13	55508966	55512709	3744	2	67399	ENSMUST00000153426.1	1199	ENSMUSG00000021493	Pdlim7	PDZ and LIM domain 7
ID_chr11_60192368_60192884	chr11	60192368	60192884	517	*	87.4437	1.62626	0.316583	5.1369	2.79309e-07	1.7776e-05	Intron (ENSMUST00000064190.12/19377, intron 3 of 5)	11	60200538	60200617	80	2	102465555	ENSMUST00000183719.1	7733	ENSMUSG00000098547	Mir6921	microRNA 6921
ID_chr7_63936246_63936896	chr7	63936246	63936896	651	*	146.481	1.21802	0.211347	5.76316	8.25555e-09	8.94333e-07	Promoter (<=1kb)	7	63891383	63936301	44919	2	50794	ENSMUST00000185175.1	0	ENSMUSG00000052040	Klf13	Kruppel-like factor 13
ID_chr3_52011354_52011643	chr3	52011354	52011643	290	*	38.4078	1.04552	0.427839	2.44373	0.0145363	0.0980557	Intron (ENSMUST00000121440.3/433586, intron 1 of 4)	3	51685907	52105076	419170	2	433586	ENSMUST00000121440.3	93433	ENSMUSG00000061143	Maml3	mastermind like transcriptional coactivator 3
ID_chr11_119715837_119716192	chr11	119715837	119716192	356	*	68.7878	1.17093	0.308337	3.79758	0.000146116	0.00301119	Intron (ENSMUST00000125583.7/74370, intron 3 of 12)	11	119655944	119865810	209867	1	74370	ENSMUST00000127899.7	59893	ENSMUSG00000025583	Rptor	regulatory associated protein of MTOR, complex 1
ID_chr2_71644034_71644464	chr2	71644034	71644464	431	*	85.0525	1.66358	0.342385	4.8588	1.18099e-06	6.01465e-05	Distal Intergenic	2	71719417	71730966	11550	1	381371	ENSMUST00000079720.5	-74953	ENSMUSG00000064263	Platr26	pluripotency associated transcript 26
ID_chr3_27677573_27677867	chr3	27677573	27677867	295	*	49.8596	1.26617	0.35626	3.55406	0.000379334	0.00642984	Intron (ENSMUST00000195008.5/72007, intron 2 of 26)	3	27416162	27710398	294237	2	72007	ENSMUST00000195008.5	32531	ENSMUSG00000039286	Fndc3b	fibronectin type III domain containing 3B
ID_chr15_98672656_98672911	chr15	98672656	98672911	256	*	32.5661	1.89564	0.545251	3.47663	0.000507751	0.00809246	Intron (ENSMUST00000109149.8/223881, intron 3 of 4)	15	98672217	98677458	5242	2	223881	ENSMUST00000120997.1	4547	ENSMUSG00000054855	Rnd1	Rho family GTPase 1
ID_chr10_60395663_60396082	chr10	60395663	60396082	420	*	48.2504	2.25633	0.662818	3.40414	0.000663734	0.0099401	Intron (ENSMUST00000073242.10/22295, intron 26 of 66)	10	60399726	60403559	3834	1	100302688	ENSMUST00000164428.2	-3644	ENSMUSG00000090439	Gm17455	predicted gene, 17455
ID_chr19_4143935_4144324	chr19	4143935	4144324	390	*	60.4722	1.20137	0.338094	3.55336	0.000380347	0.00643963	Promoter (<=1kb)	19	4135425	4144033	8609	2	73660	ENSMUST00000236026.1	0	ENSMUSG00000024842	Cabp4	calcium binding protein 4
ID_chr7_99974662_99974895	chr7	99974662	99974895	234	*	39.5782	1.64018	0.451316	3.63421	0.000278838	0.00502395	Intron (ENSMUST00000080817.5/108937, intron 1 of 5)	7	99920254	99980448	60195	2	108937	ENSMUST00000080817.5	5553	ENSMUSG00000058761	Rnf169	ring finger protein 169
ID_chr3_58469586_58470530	chr3	58469586	58470530	945	*	179.62	1.11429	0.196225	5.67865	1.3576e-08	1.34124e-06	Distal Intergenic	3	58417484	58460309	42826	1	72033	ENSMUST00000196049.1	52102	ENSMUSG00000027806	Tsc22d2	TSC22 domain family, member 2
ID_chr16_92398638_92399064	chr16	92398638	92399064	427	*	53.5298	1.39673	0.348712	4.00538	6.19174e-05	0.00150251	Promoter (<=1kb)	16	92398674	92399978	1305	2	54720	ENSMUST00000232457.1	914	ENSMUSG00000022951	Rcan1	regulator of calcineurin 1
ID_chr16_19969563_19969863	chr16	19969563	19969863	301	*	61.0158	1.53177	0.402069	3.80971	0.000139129	0.00289883	Intron (ENSMUST00000058839.9/239743, intron 1 of 6)	16	19956950	19966319	9370	2	239743	ENSMUST00000171910.1	-3244	ENSMUSG00000043008	Klhl6	kelch-like 6
ID_chr3_95459184_95459701	chr3	95459184	95459701	518	*	51.2822	1.35158	0.359417	3.76047	0.000169596	0.00339337	Intron (ENSMUST00000147765.7/11863, intron 3 of 18)	3	95466288	95495567	29280	1	11863	ENSMUST00000156653.7	-6587	ENSMUSG00000015522	Arnt	aryl hydrocarbon receptor nuclear translocator
ID_chr11_83618319_83618878	chr11	83618319	83618878	560	*	69.319	1.26187	0.299953	4.20691	2.58892e-05	0.000754049	Promoter (2-3kb)	11	83621662	83622903	1242	1	100504464	ENSMUST00000171408.1	-2784	ENSMUSG00000051832	E230016K23Rik	RIKEN cDNA E230016K23 gene
ID_chr8_83144679_83144963	chr8	83144679	83144963	285	*	53.383	1.00572	0.337182	2.98272	0.00285703	0.02975	Distal Intergenic	8	83165352	83272422	107071	1	71310	ENSMUST00000034145.10	-20389	ENSMUSG00000031709	Tbc1d9	TBC1 domain family, member 9
ID_chr5_142380432_142380973	chr5	142380432	142380973	542	*	61.2326	1.87091	0.340358	5.49688	3.86575e-08	3.22332e-06	Distal Intergenic	5	142401497	142419620	18124	1	17425	ENSMUST00000198422.1	-20524	ENSMUSG00000056493	Foxk1	forkhead box K1
ID_chr1_152536434_152536919	chr1	152536434	152536919	486	*	76.7445	1.41301	0.362187	3.90134	9.56621e-05	0.00213562	Intron (ENSMUST00000111859.7/19731, intron 12 of 18)	1	152557543	152592759	35217	2	19731	ENSMUST00000128251.7	55840	ENSMUSG00000026482	Rgl1	ral guanine nucleotide dissociation stimulator,-like 1
ID_chr4_40846550_40846926	chr4	40846550	40846926	377	*	94.0397	1.29998	0.271229	4.79292	1.64373e-06	7.91688e-05	Intron (ENSMUST00000030121.12/14595, intron 1 of 5)	4	40850056	40850138	83	2	100628614	ENSMUST00000177794.1	3212	ENSMUSG00000096377	Mir5123	microRNA 5123
ID_chr2_122665432_122665893	chr2	122665432	122665893	462	*	37.943	2.58452	0.732693	3.52742	0.000419626	0.00699519	Distal Intergenic	2	122640803	122640881	79	1	387165	ENSMUST00000102354.2	24629	ENSMUSG00000076309	Mir147	microRNA 147
ID_chr16_17177624_17177944	chr16	17177624	17177944	321	*	58.9147	1.71208	0.363782	4.70634	2.52199e-06	0.000112775	Promoter (1-2kb)	16	17153925	17176507	22583	2	22195	ENSMUST00000232594.1	-1117	ENSMUSG00000038965	Ube2l3	ubiquitin-conjugating enzyme E2L 3
ID_chr3_67576803_67577049	chr3	67576803	67577049	247	*	35.9438	1.2075	0.46945	2.57215	0.0101069	0.0758321	Distal Intergenic	3	67582741	67604237	21497	1	66868	ENSMUST00000029344.9	-5692	ENSMUSG00000027775	Mfsd1	major facilitator superfamily domain containing 1
ID_chr11_62642860_62643287	chr11	62642860	62643287	428	*	118.331	1.01155	0.227107	4.45407	8.42583e-06	0.000303871	Intron (ENSMUST00000057194.8/192976, intron 1 of 3)	11	62605823	62648040	42218	2	192976	ENSMUST00000128705.7	4753	ENSMUSG00000046417	Lrrc75a	leucine rich repeat containing 75A
ID_chr7_116494439_116495092	chr7	116494439	116495092	654	*	81.7557	1.55089	0.367631	4.21861	2.45818e-05	0.000723093	Distal Intergenic	7	116504369	116540584	36216	1	53322	ENSMUST00000032895.14	-9277	ENSMUSG00000030659	Nucb2	nucleobindin 2
ID_chr13_48655702_48656043	chr13	48655702	48656043	342	*	55.7533	1.20801	0.323885	3.72976	0.000191663	0.00372078	Distal Intergenic	13	48662998	48666507	3510	1	12022	ENSMUST00000021813.4	-6955	ENSMUSG00000021381	Barx1	BarH-like homeobox 1
ID_chr10_115250452_115250700	chr10	115250452	115250700	249	*	52.533	1.07631	0.330533	3.2563	0.00112876	0.0148138	Promoter (<=1kb)	10	115229200	115251253	22054	2	66687	ENSMUST00000219274.1	553	ENSMUSG00000020130	Tbc1d15	TBC1 domain family, member 15
ID_chr11_51264494_51264767	chr11	51264494	51264767	274	*	64.4258	1.70972	0.333467	5.12712	2.94214e-07	1.85913e-05	Promoter (1-2kb)	11	51263186	51281766	18581	1	12750	ENSMUST00000109113.7	1308	ENSMUSG00000020385	Clk4	CDC like kinase 4
ID_chr17_30518639_30519337	chr17	30518639	30519337	699	*	261.993	1.18844	0.204182	5.82051	5.86672e-09	6.62193e-07	Intron (ENSMUST00000168787.7/224671, intron 4 of 10)	17	30220341	30513675	293335	2	224671	ENSMUST00000237732.1	-4964	ENSMUSG00000062202	Btbd9	BTB (POZ) domain containing 9
ID_chr8_117267482_117267757	chr8	117267482	117267757	276	*	61.6971	1.49812	0.350776	4.27088	1.94707e-05	0.000595655	Intron (ENSMUST00000166750.8/74440, intron 1 of 20)	8	117257117	117446188	189072	1	74440	ENSMUST00000211913.1	10365	ENSMUSG00000034390	Cmip	c-Maf inducing protein
ID_chr7_75667058_75667308	chr7	75667058	75667308	251	*	32.882	1.66916	0.480908	3.47085	0.000518823	0.00822874	Intron (ENSMUST00000166315.6/75547, intron 10 of 36)	7	75644185	75677330	33146	1	75547	ENSMUST00000209040.1	22873	ENSMUSG00000066406	Akap13	A kinase (PRKA) anchor protein 13
ID_chr18_65328630_65328993	chr18	65328630	65328993	364	*	35.3255	2.60145	0.54909	4.73775	2.16103e-06	9.87242e-05	Intron (ENSMUST00000035548.15/225638, intron 4 of 12)	18	65274743	65349534	74792	2	225638	ENSMUST00000141250.1	20541	ENSMUSG00000032845	Alpk2	alpha-kinase 2
ID_chr2_32665192_32665990	chr2	32665192	32665990	799	*	222.647	1.05118	0.215379	4.88059	1.05769e-06	5.47469e-05	Intron (ENSMUST00000113272.7/13805, intron 2 of 13)	2	32672843	32673745	903	1	13805	ENSMUST00000192455.1	-6853	ENSMUSG00000026814	Eng	endoglin
ID_chr11_105599404_105599746	chr11	105599404	105599746	343	*	52.7819	1.16825	0.344923	3.38698	0.000706674	0.0104362	Intron (ENSMUST00000168598.7/77097, intron 1 of 4)	11	105589991	105929304	339314	1	77097	ENSMUST00000100330.9	9413	ENSMUSG00000053580	Tanc2	tetratricopeptide repeat, ankyrin repeat and coiled-coil containing 2
ID_chr16_93109533_93110121	chr16	93109533	93110121	589	*	112.704	1.36039	0.257652	5.27995	1.29218e-07	9.08399e-06	Distal Intergenic	16	93343724	93353189	9466	2	69857	ENSMUST00000185971.6	243068	ENSMUSG00000100277	1810053B23Rik	RIKEN cDNA 1810053B23 gene
ID_chr18_50096351_50096939	chr18	50096351	50096939	589	*	103.602	1.04962	0.260712	4.02598	5.67387e-05	0.00140491	Intron (ENSMUST00000153545.1/106869, intron 1 of 3)	18	50128201	50196269	68069	1	15488	ENSMUST00000025385.6	-31262	ENSMUSG00000024507	Hsd17b4	hydroxysteroid (17-beta) dehydrogenase 4
ID_chr8_126852137_126852531	chr8	126852137	126852531	395	*	72.6183	2.36125	0.410487	5.75233	8.8024e-09	9.43734e-07	Intron (ENSMUST00000212406.1/ENSMUST00000212406.1, intron 1 of 8)	8	126839233	126851473	12241	1	414091	ENSMUST00000212914.1	12904	NA	A630001O12Rik	RIKEN cDNA A630001O12 gene
ID_chr13_98810250_98810521	chr13	98810250	98810521	272	*	44.4365	1.43674	0.38535	3.7284	0.000192699	0.00373471	Intron (ENSMUST00000099277.11/218503, intron 1 of 26)	13	98751235	98815153	63919	2	218503	ENSMUST00000225094.1	4632	ENSMUSG00000041685	Fcho2	FCH domain only 2
ID_chr4_95105338_95105684	chr4	95105338	95105684	347	*	49.1677	1.61386	0.399587	4.03883	5.37195e-05	0.0013463	Intron (ENSMUST00000124166.7/ENSMUST00000124166.7, intron 2 of 4)	4	95049034	95052222	3189	2	16476	ENSMUST00000107094.1	-53116	ENSMUSG00000052684	Jun	jun proto-oncogene
ID_chrX_48428644_48428866	chrX	48428644	48428866	223	*	35.7438	1.71995	0.456471	3.76794	0.000164603	0.00331219	Intron (ENSMUST00000114958.7/56501, intron 1 of 8)	20	48411046	48454169	43124	2	56501	ENSMUST00000114958.7	25303	ENSMUSG00000031103	Elf4	E74-like factor 4 (ets domain transcription factor)
ID_chr14_70370949_70371242	chr14	70370949	70371242	294	*	47.0533	2.23433	0.488814	4.57093	4.85571e-06	0.0001937	Downstream (1-2kb)	14	70331077	70351425	20349	2	213053	ENSMUST00000142598.1	-19524	ENSMUSG00000022094	Slc39a14	solute carrier family 39 (zinc transporter), member 14
ID_chr4_66828734_66829002	chr4	66828734	66829002	269	*	70.0171	1.38778	0.320327	4.3324	1.47493e-05	0.000472393	Promoter (<=1kb)	4	66828202	66839618	11417	1	21898	ENSMUST00000147008.1	532	ENSMUSG00000039005	Tlr4	toll-like receptor 4
ID_chr4_40818483_40818866	chr4	40818483	40818866	384	*	56.3445	1.66239	0.375233	4.43029	9.4108e-06	0.000331312	Intron (ENSMUST00000030121.12/14595, intron 2 of 5)	4	40850056	40850138	83	2	100628614	ENSMUST00000177794.1	31272	ENSMUSG00000096377	Mir5123	microRNA 5123
ID_chr17_80112614_80113313	chr17	80112614	80113313	700	*	141.096	1.06	0.234797	4.51453	6.34567e-06	0.000240177	Distal Intergenic	17	80127471	80185101	57631	1	319625	ENSMUST00000039205.10	-14158	ENSMUSG00000035473	Galm	galactose mutarotase
ID_chr3_133626375_133627148	chr3	133626375	133627148	774	*	126.21	1.93327	0.424509	4.55414	5.26009e-06	0.000206065	Intron (ENSMUST00000193574.1/ENSMUST00000193574.1, intron 1 of 2)	3	133488535	133545139	56605	2	214133	ENSMUST00000197118.4	-81236	ENSMUSG00000040943	Tet2	tet methylcytosine dioxygenase 2
ID_chr3_109254012_109254287	chr3	109254012	109254287	276	*	36.3087	1.91467	0.474514	4.03501	5.45994e-05	0.0013647	Distal Intergenic	3	109340653	109685698	345046	1	57257	ENSMUST00000046864.13	-86366	ENSMUSG00000033721	Vav3	vav 3 oncogene
ID_chr10_62509137_62509555	chr10	62509137	62509555	419	*	72.9185	1.42919	0.29542	4.83783	1.31263e-06	6.56446e-05	Promoter (1-2kb)	10	62507676	62508097	422	2	19073	ENSMUST00000159020.1	-1040	ENSMUSG00000020077	Srgn	serglycin
ID_chr5_123893575_123893862	chr5	123893575	123893862	288	*	60.1997	1.22829	0.316829	3.87681	0.000105834	0.0023138	Distal Intergenic	5	123907175	123928835	21661	1	68184	ENSMUST00000023869.14	-13313	ENSMUSG00000023106	Denr	density-regulated protein
ID_chr2_167830956_167831514	chr2	167830956	167831514	559	*	93.7183	1.49585	0.288512	5.1847	2.16368e-07	1.41771e-05	Intron (ENSMUST00000143649.1/ENSMUST00000143649.1, intron 1 of 1)	2	167932057	167974737	42681	1	19246	ENSMUST00000147210.7	-100543	ENSMUSG00000027540	Ptpn1	protein tyrosine phosphatase, non-receptor type 1
ID_chr12_17510135_17510489	chr12	17510135	17510489	355	*	39.8159	1.34628	0.425871	3.16125	0.00157096	0.0190764	Distal Intergenic	12	17544794	17551084	6291	1	18263	ENSMUST00000171737.2	-34305	ENSMUSG00000011179	Odc1	ornithine decarboxylase, structural 1
ID_chr9_120012752_120013115	chr9	120012752	120013115	364	*	39.5778	2.03001	0.472305	4.29808	1.72281e-05	0.000539705	Intron (ENSMUST00000177637.1/13051, intron 2 of 2)	9	120013755	120023598	9844	2	22437	ENSMUST00000111635.2	10483	ENSMUSG00000079243	Xirp1	xin actin-binding repeat containing 1
ID_chr19_29241509_29241987	chr19	29241509	29241987	479	*	130.567	1.53136	0.274143	5.58599	2.32368e-08	2.11222e-06	Distal Intergenic	19	29251828	29313080	61253	1	16452	ENSMUST00000025705.6	-9841	ENSMUSG00000024789	Jak2	Janus kinase 2
ID_chr13_112343602_112343940	chr13	112343602	112343940	339	*	51.8485	1.61641	0.391296	4.13091	3.61337e-05	0.000985527	Intron (ENSMUST00000056047.13/77318, intron 5 of 5)	13	112318454	112339876	21423	1	77318	ENSMUST00000223871.1	25148	ENSMUSG00000049985	Ankrd55	ankyrin repeat domain 55
ID_chr8_120715981_120716423	chr8	120715981	120716423	443	*	131.535	1.49723	0.26345	5.68316	1.32227e-08	1.31218e-06	Intron (ENSMUST00000127664.1/108148, intron 1 of 15)	8	120736358	120755404	19047	1	15900	ENSMUST00000160943.2	-19935	ENSMUSG00000041515	Irf8	interferon regulatory factor 8
ID_chr1_184536280_184536807	chr1	184536280	184536807	528	*	57.659	1.30609	0.35066	3.72466	0.000195575	0.00376871	Intron (ENSMUST00000188766.1/73590, intron 2 of 5)	1	184527841	184557691	29851	2	73590	ENSMUST00000188766.1	20884	ENSMUSG00000101574	1700112H15Rik	RIKEN cDNA 1700112H15 gene
ID_chr15_53283024_53283307	chr15	53283024	53283307	284	*	40.614	1.13274	0.371741	3.04713	0.00231041	0.0253745	Intron (ENSMUST00000077273.8/14042, intron 1 of 10)	15	53068664	53345659	276996	2	14042	ENSMUST00000133362.7	62352	ENSMUSG00000061731	Ext1	exostosin glycosyltransferase 1
ID_chr2_163663956_163664326	chr2	163663956	163664326	371	*	74.9913	1.26865	0.295625	4.29143	1.77529e-05	0.000553994	Promoter (2-3kb)	2	163661499	163725473	63975	1	18769	ENSMUST00000135537.7	2457	ENSMUSG00000035268	Pkig	protein kinase inhibitor, gamma
ID_chr4_3681529_3681913	chr4	3681529	3681913	385	*	90.341	1.18196	0.264453	4.46947	7.84138e-06	0.000286756	Intron (ENSMUST00000041377.12/17096, intron 1 of 12)	4	3678130	3739176	61047	1	17096	ENSMUST00000145083.1	3399	ENSMUSG00000042228	Lyn	LYN proto-oncogene, Src family tyrosine kinase
ID_chr9_119995913_119996312	chr9	119995913	119996312	400	*	41.5378	2.50974	0.533671	4.70279	2.56631e-06	0.000114296	Intron (ENSMUST00000177637.1/13051, intron 2 of 2)	9	119974261	119984658	10398	2	215418	ENSMUST00000213936.1	-11255	ENSMUSG00000032515	Csrnp1	cysteine-serine-rich nuclear protein 1
ID_chr14_8099401_8100198	chr14	8099401	8100198	798	*	208.102	1.27609	0.199	6.4125	1.43157e-10	2.63566e-08	Promoter (1-2kb)	14	8098255	8165111	66857	1	218699	ENSMUST00000225653.1	1146	ENSMUSG00000033885	Pxk	PX domain containing serine/threonine kinase
ID_chr4_43383129_43383551	chr4	43383129	43383551	423	*	70.0183	1.42873	0.327559	4.36173	1.29037e-05	0.000426525	Promoter (<=1kb)	4	43383449	43414840	31392	1	100213	ENSMUST00000135216.1	0	ENSMUSG00000035969	Rusc2	RUN and SH3 domain containing 2
ID_chr1_87180863_87181357	chr1	87180863	87181357	495	*	85.0381	2.29452	0.379322	6.04899	1.45754e-09	2.00342e-07	Promoter (1-2kb)	1	87183313	87188405	5093	1	69453	ENSMUST00000044533.8	-1956	ENSMUSG00000036480	Prss56	protease, serine 56
ID_chr2_122771021_122771362	chr2	122771021	122771362	342	*	102.137	1.37061	0.267928	5.1156	3.12739e-07	1.95116e-05	Promoter (<=1kb)	2	122771718	122800762	29045	1	59010	ENSMUST00000176999.7	-356	ENSMUSG00000005803	Sqor	sulfide quinone oxidoreductase
ID_chr16_24891356_24892006	chr16	24891356	24892006	651	*	289.255	1.09918	0.154108	7.13251	9.85528e-13	3.1679e-10	Intron (ENSMUST00000038053.13/210126, intron 10 of 12)	16	24845175	24979450	134276	1	210126	ENSMUST00000232546.1	46181	ENSMUSG00000033306	Lpp	LIM domain containing preferred translocation partner in lipoma
ID_chr1_52653376_52653719	chr1	52653376	52653719	344	*	79.7449	1.15266	0.288469	3.99577	6.44832e-05	0.00155373	Downstream (2-3kb)	1	52645181	52650027	4847	1	227094	ENSMUST00000191076.1	8195	ENSMUSG00000043015	Nemp2	nuclear envelope integral membrane protein 2
ID_chr10_13832508_13833227	chr10	13832508	13833227	720	*	405.286	2.09571	0.306914	6.82833	8.59105e-12	2.19017e-09	Intron (ENSMUST00000162610.7/66253, intron 1 of 5)	10	13653588	13844286	190699	2	66253	ENSMUST00000162174.7	11059	ENSMUSG00000019806	Aig1	androgen-induced 1
ID_chr3_142496617_142497157	chr3	142496617	142497157	541	*	96.6377	1.14968	0.28671	4.00989	6.07474e-05	0.00148305	Promoter (<=1kb)	3	142496900	142522344	25445	1	229898	ENSMUST00000090127.6	0	ENSMUSG00000105504	Gbp5	guanylate binding protein 5
ID_chr13_63243619_63243948	chr13	63243619	63243948	330	*	46.5536	2.2079	0.513627	4.29866	1.71837e-05	0.000538695	Intron (ENSMUST00000091560.10/72061, intron 12 of 14)	13	63240108	63301232	61125	1	72061	ENSMUST00000220884.1	3511	ENSMUSG00000021458	Aopep	aminopeptidase O
ID_chr12_8491782_8492560	chr12	8491782	8492560	779	*	62.843	-1.42231	0.369618	-3.84804	0.000119066	0.002554	Distal Intergenic	12	8497661	8500009	2349	2	11852	ENSMUST00000067384.5	7449	ENSMUSG00000054364	Rhob	ras homolog family member B
ID_chr15_5495143_5495445	chr15	5495143	5495445	303	*	39.0385	1.74607	0.428432	4.07549	4.59183e-05	0.00119606	Promoter (<=1kb)	15	5496266	5594984	98719	1	71432	ENSMUST00000211750.1	-821	ENSMUSG00000110018	5430437J10Rik	RIKEN cDNA 5430437J10 gene
ID_chr2_144188070_144188550	chr2	144188070	144188550	481	*	152.202	1.51833	0.255815	5.93525	2.93391e-09	3.66607e-07	Promoter (<=1kb)	2	144173150	144189290	16141	2	433481	ENSMUST00000099292.8	740	ENSMUSG00000074758	Gm5535	predicted gene 5535
ID_chr2_90641451_90641690	chr2	90641451	90641690	240	*	49.3324	1.58851	0.400298	3.96832	7.23826e-05	0.00168902	Distal Intergenic	2	90677215	90736328	59114	1	59015	ENSMUST00000057481.6	-35525	ENSMUSG00000051329	Nup160	nucleoporin 160
ID_chr11_44504064_44504576	chr11	44504064	44504576	513	*	59.2871	1.40488	0.394606	3.5602	0.000370568	0.00630292	Distal Intergenic	11	44518964	44565520	46557	1	74315	ENSMUST00000019333.9	-14388	ENSMUSG00000019189	Rnf145	ring finger protein 145
ID_chr9_64805876_64806189	chr9	64805876	64806189	314	*	65.048	1.27099	0.336747	3.77431	0.000160452	0.00324407	Distal Intergenic	9	64811340	64919667	108328	1	102442	ENSMUST00000038890.5	-5151	ENSMUSG00000053641	Dennd4a	DENN/MADD domain containing 4A
ID_chr10_17347834_17348138	chr10	17347834	17348138	305	*	44.1176	1.89711	0.397195	4.77628	1.78572e-06	8.39752e-05	Distal Intergenic	10	16981304	17095807	114504	2	100504235	ENSMUST00000208870.1	-252027	ENSMUSG00000101969	Gm20125	predicted gene, 20125
ID_chr17_27934989_27935433	chr17	27934989	27935433	445	*	95.044	1.19098	0.281073	4.23726	2.26267e-05	0.000676802	Intron (ENSMUST00000114842.8/224650, intron 1 of 24)	17	27901126	27909844	8719	2	68776	ENSMUST00000233439.1	-25145	ENSMUSG00000024218	Taf11	TATA-box binding protein associated factor 11
ID_chr11_34036380_34036656	chr11	34036380	34036656	277	*	37.5194	2.48832	0.572898	4.34339	1.403e-05	0.00045594	Intron (ENSMUST00000141450.1/76874, intron 4 of 4)	11	34046920	34092295	45376	1	16822	ENSMUST00000052413.11	-10264	ENSMUSG00000002699	Lcp2	lymphocyte cytosolic protein 2
ID_chr12_80885324_80885876	chr12	80885324	80885876	553	*	86.7179	1.7123	0.307955	5.56022	2.6943e-08	2.38555e-06	Distal Intergenic	12	80923432	80924449	1018	2	67340	ENSMUST00000190431.1	38573	ENSMUSG00000101912	1700052I22Rik	RIKEN cDNA 1700052I22 gene
ID_chr15_101191418_101192068	chr15	101191418	101192068	651	*	250.846	1.35501	0.174534	7.76357	8.25713e-15	4.25905e-12	Promoter (1-2kb)	15	101193869	101193931	63	1	102466774	ENSMUST00000199512.1	-1801	ENSMUSG00000106563	Mir6962	microRNA 6962
ID_chr12_108309353_108310122	chr12	108309353	108310122	770	*	101.532	1.68456	0.270526	6.22696	4.75574e-10	7.56129e-08	Promoter (2-3kb)	12	108306548	108326608	20061	1	214305	ENSMUST00000223395.1	2805	ENSMUSG00000021260	Hhipl1	hedgehog interacting protein-like 1
ID_chr12_85524446_85524824	chr12	85524446	85524824	379	*	80.0008	1.37425	0.312143	4.40264	1.06942e-05	0.000368885	Distal Intergenic	12	85474911	85476063	1153	1	14281	ENSMUST00000134311.1	49535	ENSMUSG00000021250	Fos	FBJ osteosarcoma oncogene
ID_chr15_59759641_59760043	chr15	59759641	59760043	403	*	171.835	1.52553	0.2435	6.26503	3.72763e-10	6.05692e-08	Distal Intergenic	15	59788417	59794959	6543	2	100503021	ENSMUST00000228865.1	34916	ENSMUSG00000115426	Gm19510	predicted gene, 19510
ID_chr11_113174002_113174421	chr11	113174002	113174421	420	*	53.0452	-1.1528	0.341366	-3.37701	0.000732786	0.0107742	Promoter (<=1kb)	11	113044517	113173077	128561	2	72386	ENSMUST00000150712.1	-925	ENSMUSG00000087259	2610035D17Rik	RIKEN cDNA 2610035D17 gene
ID_chr14_25861797_25862306	chr14	25861797	25862306	510	*	106.506	1.02876	0.276211	3.72455	0.000195661	0.00376871	Intron (ENSMUST00000022416.14/11744, intron 1 of 14)	14	25842183	25886804	44622	1	11744	ENSMUST00000133547.1	19614	ENSMUSG00000021866	Anxa11	annexin A11
ID_chr7_35122316_35123683	chr7	35122316	35123683	1368	*	113.602	-1.11013	0.232218	-4.78055	1.74817e-06	8.26573e-05	Distal Intergenic	7	35119303	35121928	2626	1	12606	ENSMUST00000042985.10	3013	ENSMUSG00000034957	Cebpa	CCAAT/enhancer binding protein (C/EBP), alpha
ID_chr4_133240491_133240863	chr4	133240491	133240863	373	*	68.4432	1.03029	0.340117	3.02921	0.00245195	0.0265866	Promoter (<=1kb)	4	133240818	133252929	12112	1	53608	ENSMUST00000030677.6	0	ENSMUSG00000028862	Map3k6	mitogen-activated protein kinase kinase kinase 6
ID_chr5_32192064_32192462	chr5	32192064	32192462	399	*	82.9536	1.88113	0.547089	3.43844	0.000585084	0.00899921	Distal Intergenic	5	32232708	32330286	97579	1	665270	ENSMUST00000202886.3	-40246	ENSMUSG00000029134	Plb1	phospholipase B1
ID_chr16_92823659_92823896	chr16	92823659	92823896	238	*	48.7554	1.58318	0.398554	3.97232	7.11767e-05	0.00167295	Promoter (1-2kb)	16	92695592	92825778	130187	2	12394	ENSMUST00000186296.1	1882	ENSMUSG00000022952	Runx1	runt related transcription factor 1
ID_chr13_52818803_52819100	chr13	52818803	52819100	298	*	69.1793	1.32095	0.331513	3.98462	6.75895e-05	0.00161021	Distal Intergenic	13	52729922	52757205	27284	2	105404	ENSMUST00000223209.1	-61598	NA	BB123696	expressed sequence BB123696
ID_chr2_4480231_4480519	chr2	4480231	4480519	289	*	52.6127	1.08219	0.359043	3.01411	0.00257737	0.027556	Intron (ENSMUST00000177457.7/209630, intron 4 of 24)	2	4473194	4498103	24910	1	209630	ENSMUST00000123919.2	7037	ENSMUSG00000026657	Frmd4a	FERM domain containing 4A
ID_chr5_34535904_34536269	chr5	34535904	34536269	366	*	77.8035	2.16337	0.357395	6.05318	1.42015e-09	1.96864e-07	Intron (ENSMUST00000125817.7/24055, intron 2 of 2)	5	34543365	34552746	9382	1	24055	ENSMUST00000138912.7	-7096	ENSMUSG00000054520	Sh3bp2	SH3-domain binding protein 2
ID_chr7_111676541_111677019	chr7	111676541	111677019	479	*	62.1568	-1.10981	0.334739	-3.31545	0.000914946	0.0126911	Intron (ENSMUST00000049430.14/233733, intron 1 of 10)	7	111471661	111779977	308317	2	233733	ENSMUST00000049430.14	102958	ENSMUSG00000038296	Galnt18	polypeptide N-acetylgalactosaminyltransferase 18
ID_chr2_24341477_24341879	chr2	24341477	24341879	403	*	64.6512	3.19643	0.643519	4.96711	6.7958e-07	3.79735e-05	Intron (ENSMUST00000114487.8/16181, intron 1 of 4)	2	24345288	24349807	4520	1	16181	ENSMUST00000114485.8	-3409	ENSMUSG00000026981	Il1rn	interleukin 1 receptor antagonist
ID_chr12_8494144_8495710	chr12	8494144	8495710	1567	*	116.818	-1.61444	0.271403	-5.9485	2.70608e-09	3.4494e-07	Downstream (1-2kb)	12	8497661	8500009	2349	2	11852	ENSMUST00000067384.5	4299	ENSMUSG00000054364	Rhob	ras homolog family member B
ID_chr12_108629582_108629878	chr12	108629582	108629878	297	*	34.129	1.18061	0.431607	2.73538	0.00623081	0.0531014	Intron (ENSMUST00000077735.12/14026, intron 1 of 12)	12	108635710	108686575	50866	1	14026	ENSMUST00000223109.1	-5832	ENSMUSG00000021262	Evl	Ena-vasodilator stimulated phosphoprotein
ID_chr18_12640476_12641144	chr18	12640476	12641144	669	*	102.079	1.65253	0.457061	3.61556	0.000299705	0.00533275	Promoter (2-3kb)	18	12643344	12689445	46102	1	72747	ENSMUST00000141060.1	-2200	ENSMUSG00000024424	Ttc39c	tetratricopeptide repeat domain 39C
ID_chr16_24822580_24823099	chr16	24822580	24823099	520	*	47.375	2.36434	0.683731	3.45799	0.000544216	0.0085183	Intron (ENSMUST00000038053.13/210126, intron 8 of 12)	16	24845175	24979450	134276	1	210126	ENSMUST00000232546.1	-22076	ENSMUSG00000033306	Lpp	LIM domain containing preferred translocation partner in lipoma
ID_chr11_54954014_54954477	chr11	54954014	54954477	464	*	73.4894	2.2776	0.409333	5.56417	2.63401e-08	2.35094e-06	Promoter (1-2kb)	11	54934013	54956047	22035	2	57783	ENSMUST00000155316.1	1570	ENSMUSG00000020400	Tnip1	TNFAIP3 interacting protein 1
ID_chr17_48230620_48231034	chr17	48230620	48231034	415	*	54.1138	1.39804	0.38306	3.64967	0.000262582	0.0047756	Promoter (1-2kb)	17	48232768	48246362	13595	1	58217	ENSMUST00000113251.9	-1734	ENSMUSG00000042265	Trem1	triggering receptor expressed on myeloid cells 1
ID_chr5_66137242_66137739	chr5	66137242	66137739	498	*	152.147	1.24816	0.218577	5.71038	1.12722e-08	1.15746e-06	Intron (ENSMUST00000201544.3/245945, intron 3 of 8)	5	66025542	66150956	125415	2	245945	ENSMUST00000202794.3	13217	ENSMUSG00000070780	Rbm47	RNA binding motif protein 47
ID_chr4_59544811_59545062	chr4	59544811	59545062	252	*	39.8228	1.04709	0.397674	2.63305	0.00846218	0.0664868	Intron (ENSMUST00000030076.11/230257, intron 1 of 13)	4	59517473	59548737	31265	2	230257	ENSMUST00000140925.2	3675	ENSMUSG00000028382	Ptbp3	polypyrimidine tract binding protein 3
ID_chr5_124922880_124923147	chr5	124922880	124923147	268	*	41.8019	1.69376	0.400581	4.22826	2.35501e-05	0.000699791	Distal Intergenic	5	124884569	124888630	4062	1	269704	ENSMUST00000134473.1	38311	ENSMUSG00000079215	Zfp664	zinc finger protein 664
ID_chr2_122161535_122161876	chr2	122161535	122161876	342	*	95.82	1.31781	0.290263	4.54006	5.62379e-06	0.000217115	Promoter (<=1kb)	2	122160802	122179024	18223	1	70928	ENSMUST00000143088.1	733	ENSMUSG00000033368	Trim69	tripartite motif-containing 69
ID_chr4_124703425_124703688	chr4	124703425	124703688	264	*	45.8133	1.14042	0.361077	3.15837	0.00158651	0.019197	Promoter (2-3kb)	4	124700720	124708611	7892	1	14201	ENSMUST00000038684.5	2705	ENSMUSG00000032643	Fhl3	four and a half LIM domains 3
ID_chr16_20622280_20622704	chr16	20622280	20622704	425	*	93.2916	1.63709	0.293366	5.58038	2.39988e-08	2.16816e-06	Promoter (<=1kb)	16	20619215	20621287	2073	2	73047	ENSMUST00000052939.2	-993	ENSMUSG00000051146	Camk2n2	calcium/calmodulin-dependent protein kinase II inhibitor 2
ID_chr2_44976425_44976880	chr2	44976425	44976880	456	*	96.7272	1.52328	0.296458	5.13826	2.7729e-07	1.76729e-05	Distal Intergenic	2	45001716	45022915	21200	2	24136	ENSMUST00000202432.3	46035	ENSMUSG00000026872	Zeb2	zinc finger E-box binding homeobox 2
ID_chr9_120049490_120049712	chr9	120049490	120049712	223	*	38.2531	1.70361	0.422828	4.02909	5.59924e-05	0.00139381	3' UTR	9	119901616	120068283	166668	2	13051	ENSMUST00000177637.1	18571	ENSMUSG00000052336	Cx3cr1	chemokine (C-X3-C motif) receptor 1
ID_chr11_117986712_117987517	chr11	117986712	117987517	806	*	243.124	1.0774	0.168835	6.38138	1.75495e-10	3.10151e-08	Promoter (<=1kb)	11	117986885	118024011	37127	1	74451	ENSMUST00000017859.9	0	ENSMUSG00000017715	Pgs1	phosphatidylglycerophosphate synthase 1
ID_chr1_172643650_172644007	chr1	172643650	172644007	358	*	59.3969	1.68792	0.375671	4.49309	7.01968e-06	0.00026123	Distal Intergenic	1	172630764	172632962	2199	2	68440	ENSMUST00000027826.6	-10688	ENSMUSG00000026544	Dusp23	dual specificity phosphatase 23
ID_chr5_3509548_3509822	chr5	3509548	3509822	275	*	34.2453	1.39307	0.493049	2.82541	0.00472198	0.0436337	Intron (ENSMUST00000165117.7/12571, intron 5 of 7)	5	3543833	3570238	26406	1	68152	ENSMUST00000197082.4	-34011	ENSMUSG00000058503	Fam133b	family with sequence similarity 133, member B
ID_chr7_130886309_130886571	chr7	130886309	130886571	263	*	35.5659	2.12371	0.456897	4.64812	3.34978e-06	0.000141169	Intron (ENSMUST00000120441.7/101476, intron 4 of 12)	7	130882352	130885520	3169	1	101476	ENSMUST00000154282.1	3957	ENSMUSG00000040268	Plekha1	pleckstrin homology domain containing, family A (phosphoinositide binding specific) member 1
ID_chr2_131427038_131427275	chr2	131427038	131427275	238	*	47.2129	2.68595	0.494986	5.42632	5.75283e-08	4.52465e-06	Distal Intergenic	2	131491496	131520243	28748	1	228608	ENSMUST00000129143.7	-64221	ENSMUSG00000027333	Smox	spermine oxidase
ID_chr10_82814149_82814541	chr10	82814149	82814541	393	*	42.2371	1.11554	0.387165	2.88129	0.0039605	0.0381681	Promoter (2-3kb)	10	82812123	82824242	12120	1	70003	ENSMUST00000178540.7	2026	ENSMUSG00000056821	1700028I16Rik	RIKEN cDNA 1700028I16 gene
ID_chr6_67060068_67060352	chr6	67060068	67060352	285	*	44.9853	1.93615	0.418706	4.62413	3.76182e-06	0.000155518	Intron (ENSMUST00000130657.7/320172, intron 1 of 6)	6	67076760	67080097	3338	1	320172	ENSMUST00000204847.1	-16408	ENSMUSG00000087231	E230016M11Rik	RIKEN cDNA E230016M11 gene
ID_chr2_60076779_60077280	chr2	60076779	60077280	502	*	127.619	1.06906	0.285437	3.74534	0.000180151	0.0035612	Exon (ENSMUST00000137480.7/407823, exon 2 of 6)	2	59983786	60090070	106285	2	407823	ENSMUST00000129124.7	12790	ENSMUSG00000026987	Baz2b	bromodomain adjacent to zinc finger domain, 2B
ID_chr11_68467502_68468561	chr11	68467502	68468561	1060	*	224.108	1.30766	0.224566	5.82304	5.77852e-09	6.58945e-07	Intron (ENSMUST00000021283.7/320207, intron 1 of 18)	11	68473795	68496249	22455	1	320207	ENSMUST00000126876.7	-5234	ENSMUSG00000020901	Pik3r5	phosphoinositide-3-kinase regulatory subunit 5
ID_chr6_129236919_129237246	chr6	129236919	129237246	328	*	40.4703	2.11476	0.467519	4.52336	6.08663e-06	0.000231956	Promoter (<=1kb)	6	129208412	129237948	29537	2	76432	ENSMUST00000181238.1	702	ENSMUSG00000097354	2310001H17Rik	RIKEN cDNA 2310001H17 gene
ID_chr5_123603253_123603973	chr5	123603253	123603973	721	*	134.346	-1.28361	0.227775	-5.63543	1.74619e-08	1.65301e-06	Promoter (<=1kb)	5	123577818	123603810	25993	2	56430	ENSMUST00000125340.7	0	ENSMUSG00000049550	Clip1	CAP-GLY domain containing linker protein 1
ID_chr10_82969661_82969949	chr10	82969661	82969949	289	*	51.3019	1.33848	0.376893	3.55136	0.00038325	0.00647951	Distal Intergenic	10	82985498	83195900	210403	1	58250	ENSMUST00000040110.7	-15549	ENSMUSG00000034612	Chst11	carbohydrate sulfotransferase 11
ID_chr8_125105235_125105742	chr8	125105235	125105742	508	*	104.703	2.65577	0.551359	4.81678	1.45892e-06	7.15096e-05	Intron (ENSMUST00000074562.10/244667, intron 3 of 12)	8	125087987	125102878	14892	1	244667	ENSMUST00000126111.1	17248	ENSMUSG00000043051	Disc1	disrupted in schizophrenia 1
ID_chr14_70392441_70393194	chr14	70392441	70393194	754	*	285.343	1.00265	0.194819	5.14657	2.6529e-07	1.69813e-05	Exon (ENSMUST00000048129.5/57746, exon 17 of 23)	14	70426509	70429064	2556	2	57746	ENSMUST00000226426.1	35870	ENSMUSG00000033644	Piwil2	piwi-like RNA-mediated gene silencing 2
ID_chr17_21067535_21068032	chr17	21067535	21068032	498	*	79.3601	-1.13107	0.294486	-3.84082	0.000122624	0.00261765	Distal Intergenic	17	21091208	21103347	12140	1	328766	ENSMUST00000188185.1	-23176	ENSMUSG00000102080	Gm5092	predicted gene 5092
ID_chr5_118377275_118377910	chr5	118377275	118377910	636	*	149.556	1.18459	0.2423	4.88892	1.01393e-06	5.30386e-05	Distal Intergenic	5	118245227	118266093	20867	1	76792	ENSMUST00000049138.7	132048	ENSMUSG00000032840	2410131K14Rik	RIKEN cDNA 2410131K14 gene
ID_chr5_103774707_103775098	chr5	103774707	103775098	392	*	55.7164	2.03777	0.418691	4.86699	1.13308e-06	5.79059e-05	Intron (ENSMUST00000126335.1/17355, intron 2 of 6)	5	103784359	103811595	27237	1	17355	ENSMUST00000152145.1	-9261	ENSMUSG00000029313	Aff1	AF4/FMR2 family, member 1
ID_chr11_63924204_63924615	chr11	63924204	63924615	412	*	72.3603	1.50265	0.311504	4.82386	1.40806e-06	6.94e-05	Promoter (1-2kb)	11	63885792	63922290	36499	2	54710	ENSMUST00000094103.3	-1914	ENSMUSG00000070407	Hs3st3b1	heparan sulfate (glucosamine) 3-O-sulfotransferase 3B1
ID_chr5_92367946_92368888	chr5	92367946	92368888	943	*	131.558	1.26976	0.256248	4.95521	7.22524e-07	4.01635e-05	Promoter (2-3kb)	5	92359544	92365485	5942	2	56066	ENSMUST00000122808.1	-2461	ENSMUSG00000060183	Cxcl11	chemokine (C-X-C motif) ligand 11
ID_chr11_84522618_84523078	chr11	84522618	84523078	461	*	114.608	1.07432	0.257101	4.17859	2.93319e-05	0.000831394	Promoter (<=1kb)	11	84521896	84522711	816	2	16869	ENSMUST00000092827.2	0	ENSMUSG00000018698	Lhx1	LIM homeobox protein 1
ID_chr17_65608805_65609117	chr17	65608805	65609117	313	*	65.1094	1.02739	0.307965	3.33605	0.000849766	0.0119941	Intron (ENSMUST00000024897.9/30960, intron 1 of 5)	17	65578327	65613555	35229	2	30960	ENSMUST00000024897.9	4438	ENSMUSG00000024091	Vapa	vesicle-associated membrane protein, associated protein A
ID_chr18_77861835_77862128	chr18	77861835	77862128	294	*	32.6611	1.95644	0.449825	4.34933	1.36551e-05	0.000445716	Exon (ENSMUST00000238172.1/19201, exon 6 of 14)	18	77793259	77796743	3485	2	619308	ENSMUST00000143732.7	-65092	ENSMUSG00000073529	F830208F22Rik	RIKEN cDNA F830208F22 gene
ID_chr4_141858580_141859035	chr4	141858580	141859035	456	*	239.859	1.06213	0.186418	5.69758	1.2152e-08	1.23326e-06	3' UTR	4	141838244	141846359	8116	2	76701	ENSMUST00000037059.10	-12221	ENSMUSG00000062478	Ctrc	chymotrypsin C (caldecrin)
ID_chr13_44532682_44533208	chr13	44532682	44533208	527	*	119.711	1.37054	0.293363	4.67183	2.98527e-06	0.000128691	Distal Intergenic	13	44439736	44469030	29295	1	69491	ENSMUST00000220639.1	92946	ENSMUSG00000098144	1700029N11Rik	RIKEN cDNA 1700029N11 gene
ID_chr7_122415389_122415816	chr7	122415389	122415816	428	*	76.4262	1.15772	0.30806	3.7581	0.000171208	0.00341638	Promoter (<=1kb)	7	122416068	122457326	41259	1	18751	ENSMUST00000149583.1	-252	ENSMUSG00000052889	Prkcb	protein kinase C, beta
ID_chr6_129427344_129427588	chr6	129427344	129427588	245	*	39.109	1.60658	0.407744	3.94016	8.14272e-05	0.00186716	3' UTR	6	129408955	129422358	13404	1	232414	ENSMUST00000204860.2	18389	ENSMUSG00000046080	Clec9a	C-type lectin domain family 9, member a
ID_chr6_136965922_136966231	chr6	136965922	136966231	310	*	43.9157	1.6463	0.492554	3.34237	0.000830655	0.0118009	3' UTR	6	136959261	136963269	4009	1	78600	ENSMUST00000204382.1	6661	ENSMUSG00000064330	Pde6h	phosphodiesterase 6H, cGMP-specific, cone, gamma
ID_chr17_71192046_71192316	chr17	71192046	71192316	271	*	54.6401	1.23136	0.355326	3.46545	0.000529354	0.00833568	Intron (ENSMUST00000142842.7/64898, intron 1 of 7)	17	71183978	71249817	65840	1	64898	ENSMUST00000129635.7	8068	ENSMUSG00000024052	Lpin2	lipin 2
ID_chr2_119350875_119351483	chr2	119350875	119351483	609	*	89.3281	1.31743	0.276009	4.77316	1.81358e-06	8.47721e-05	Promoter (<=1kb)	2	119351229	119354381	3153	1	69065	ENSMUST00000028780.3	0	ENSMUSG00000027313	Chac1	ChaC, cation transport regulator 1
ID_chr9_78022224_78022604	chr9	78022224	78022604	381	*	71.3575	1.2632	0.380365	3.32101	0.000896927	0.0124998	Distal Intergenic	9	78051924	78065624	13701	1	14531	ENSMUST00000024104.8	-29320	ENSMUSG00000023333	Gcm1	glial cells missing homolog 1
ID_chr9_107724722_107725145	chr9	107724722	107725145	424	*	97.0876	1.33141	0.275819	4.82713	1.38516e-06	6.84234e-05	Distal Intergenic	9	107681500	107710475	28976	2	20350	ENSMUST00000080560.8	-14247	ENSMUSG00000034684	Sema3f	sema domain, immunoglobulin domain (Ig), short basic domain, secreted, (semaphorin) 3F
ID_chr11_106751058_106751353	chr11	106751058	106751353	296	*	50.2484	1.7714	0.38788	4.56689	4.95024e-06	0.000196763	Promoter (<=1kb)	11	106751226	106768794	17569	1	380732	ENSMUST00000147326.8	0	ENSMUSG00000040528	Milr1	mast cell immunoglobulin like receptor 1
ID_chr4_141454600_141454992	chr4	141454600	141454992	393	*	87.8555	1.16944	0.316452	3.69548	0.000219475	0.00414109	Intron (ENSMUST00000006377.12/22642, intron 2 of 15)	4	141463383	141465047	1665	1	22642	ENSMUST00000142695.1	-8391	ENSMUSG00000006215	Zbtb17	zinc finger and BTB domain containing 17
ID_chr10_98880046_98880489	chr10	98880046	98880489	444	*	187.756	1.03818	0.189993	5.46431	4.64705e-08	3.78236e-06	Distal Intergenic	10	98914406	98987122	72717	1	67972	ENSMUST00000219557.1	-33917	ENSMUSG00000019943	Atp2b1	ATPase, Ca++ transporting, plasma membrane 1
ID_chr9_46116871_46117183	chr9	46116871	46117183	313	*	52.1617	1.50872	0.389962	3.86889	0.00010933	0.00237565	Intron (ENSMUST00000126865.7/70661, intron 1 of 24)	9	46123237	46202885	79649	1	70661	ENSMUST00000122865.1	-6054	ENSMUSG00000034135	Sik3	SIK family kinase 3
ID_chr2_153147236_153147668	chr2	153147236	153147668	433	*	55.8857	2.03762	0.417659	4.87867	1.06805e-06	5.4991e-05	Intron (ENSMUST00000189688.1/15162, intron 11 of 12)	2	153161303	153204862	43560	1	99237	ENSMUST00000137446.7	-13635	ENSMUSG00000068040	Tm9sf4	transmembrane 9 superfamily protein member 4
ID_chr17_64592346_64592895	chr17	64592346	64592895	550	*	71.386	1.5219	0.326351	4.6634	3.11027e-06	0.000132999	Distal Intergenic	17	64600736	64755110	154375	1	17158	ENSMUST00000086723.9	-7841	ENSMUSG00000024085	Man2a1	mannosidase 2, alpha 1
ID_chr8_26963027_26963768	chr8	26963027	26963768	742	*	161.041	1.35669	0.267645	5.069	3.99913e-07	2.4005e-05	Distal Intergenic	8	26977325	26978672	1348	1	353310	ENSMUST00000209610.1	-13557	ENSMUSG00000085795	Zfp703	zinc finger protein 703
ID_chr2_158167628_158168206	chr2	158167628	158168206	579	*	126.536	1.34827	0.264171	5.10381	3.32891e-07	2.05093e-05	Distal Intergenic	2	158116402	158146436	30035	2	21817	ENSMUST00000103122.9	-21192	ENSMUSG00000037820	Tgm2	transglutaminase 2, C polypeptide
ID_chr4_141246480_141246939	chr4	141246480	141246939	460	*	63.8819	1.69146	0.34338	4.92592	8.39649e-07	4.53669e-05	Promoter (<=1kb)	4	141246926	141247976	1051	1	213649	ENSMUST00000184162.1	0	ENSMUSG00000028919	Arhgef19	Rho guanine nucleotide exchange factor (GEF) 19
ID_chr1_131025840_131026181	chr1	131025840	131026181	342	*	46.7061	2.04674	0.460045	4.449	8.62692e-06	0.000308863	Distal Intergenic	1	131019845	131024974	5130	1	16153	ENSMUST00000016673.5	5995	ENSMUSG00000016529	Il10	interleukin 10
ID_chr17_29099022_29099336	chr17	29099022	29099336	315	*	42.1099	1.48848	0.452203	3.29163	0.000996099	0.0134863	Promoter (1-2kb)	17	29097900	29099577	1678	1	12575	ENSMUST00000122348.2	1122	ENSMUSG00000023067	Cdkn1a	cyclin-dependent kinase inhibitor 1A (P21)
ID_chr6_101367181_101367536	chr6	101367181	101367536	356	*	75.2028	1.06357	0.298104	3.56779	0.000360009	0.00616827	Intron (ENSMUST00000075994.10/55983, intron 1 of 9)	6	101179878	101377342	197465	2	55983	ENSMUST00000151175.2	9806	ENSMUSG00000035357	Pdzrn3	PDZ domain containing RING finger 3
ID_chr17_57098336_57098656	chr17	57098336	57098656	321	*	54.621	1.97629	0.415123	4.76074	1.92887e-06	8.96884e-05	Intron (ENSMUST00000233454.1/100169874, intron 2 of 2)	17	57105325	57107757	2433	1	21950	ENSMUST00000039490.8	-6669	ENSMUSG00000035678	Tnfsf9	tumor necrosis factor (ligand) superfamily, member 9
ID_chr14_8093386_8093830	chr14	8093386	8093830	445	*	131.643	1.11366	0.244768	4.54988	5.36777e-06	0.000209051	Distal Intergenic	14	8098211	8165117	66907	1	218699	ENSMUST00000036682.8	-4381	ENSMUSG00000033885	Pxk	PX domain containing serine/threonine kinase
ID_chr1_74297268_74297563	chr1	74297268	74297563	296	*	37.6057	1.94556	0.469702	4.14211	3.44127e-05	0.000948734	Promoter (1-2kb)	1	74288251	74295695	7445	2	69660	ENSMUST00000152603.7	-1573	ENSMUSG00000006301	Tmbim1	transmembrane BAX inhibitor motif containing 1
ID_chr14_74827583_74827960	chr14	74827583	74827960	378	*	96.8206	1.04356	0.268492	3.88677	0.000101588	0.00224195	Intron (ENSMUST00000088970.6/380916, intron 3 of 19)	14	74763323	74806058	42736	2	380916	ENSMUST00000226799.1	-21525	ENSMUSG00000068015	Lrch1	leucine-rich repeats and calponin homology (CH) domain containing 1
ID_chr8_46811343_46811637	chr8	46811343	46811637	295	*	45.2751	1.80588	0.450514	4.0085	6.11061e-05	0.00148934	Intron (ENSMUST00000034041.8/16363, intron 5 of 8)	8	46807230	46818971	11742	1	16363	ENSMUST00000210334.1	4113	ENSMUSG00000031627	Irf2	interferon regulatory factor 2
ID_chr5_135702498_135703297	chr5	135702498	135703297	800	*	250.728	1.69569	0.286093	5.92704	3.08446e-09	3.83259e-07	Intron (ENSMUST00000153500.7/18984, intron 1 of 7)	5	135716005	135731878	15874	1	18984	ENSMUST00000147515.1	-12708	ENSMUSG00000005514	Por	P450 (cytochrome) oxidoreductase
ID_chr6_22222129_22222475	chr6	22222129	22222475	347	*	62.0998	1.38248	0.341725	4.04559	5.21917e-05	0.00131619	Exon (ENSMUST00000115383.8/214642, exon 17 of 22)	6	22288227	22293579	5353	1	93735	ENSMUST00000128245.7	-65752	ENSMUSG00000029671	Wnt16	wingless-type MMTV integration site family, member 16
ID_chr7_141164882_141165226	chr7	141164882	141165226	345	*	58.2433	1.5975	0.373742	4.27435	1.91696e-05	0.000588066	Promoter (2-3kb)	7	141163354	141168128	4775	2	107702	ENSMUST00000209378.1	2902	ENSMUSG00000038650	Rnh1	ribonuclease/angiogenin inhibitor 1
ID_chr9_70261724_70262081	chr9	70261724	70262081	358	*	60.2655	2.08606	0.41624	5.01167	5.39594e-07	3.08849e-05	Intron (ENSMUST00000213863.1/71602, intron 1 of 3)	9	70207368	70399766	192399	1	71602	ENSMUST00000034745.8	54356	ENSMUSG00000032220	Myo1e	myosin IE
ID_chr12_35294635_35295095	chr12	35294635	35295095	461	*	106.368	1.31479	0.254631	5.16352	2.42343e-07	1.56707e-05	Distal Intergenic	12	35194811	35194897	87	2	751520	ENSMUST00000102298.1	-99738	ENSMUSG00000076253	Mir680-3	microRNA 680-3
ID_chr9_44526469_44526962	chr9	44526469	44526962	494	*	86.6783	1.3603	0.266076	5.11243	3.18042e-07	1.97592e-05	Promoter (<=1kb)	9	44514205	44526582	12378	2	12145	ENSMUST00000215661.1	0	ENSMUSG00000047880	Cxcr5	chemokine (C-X-C motif) receptor 5
ID_chr12_54959663_54959873	chr12	54959663	54959873	211	*	33.8675	1.62594	0.457115	3.55696	0.000375177	0.0063691	Intron (ENSMUST00000038926.12/217578, intron 3 of 26)	12	54940359	54944052	3694	2	217578	ENSMUST00000173176.1	-15611	ENSMUSG00000035021	Baz1a	bromodomain adjacent to zinc finger domain 1A
ID_chr18_4987231_4987655	chr18	4987231	4987655	425	*	85.7881	-1.25289	0.277164	-4.52039	6.17267e-06	0.000234831	Intron (ENSMUST00000126977.7/225115, intron 1 of 37)	18	4993813	5046877	53065	1	225115	ENSMUST00000153016.7	-6158	ENSMUSG00000024236	Svil	supervillin
ID_chr2_118646716_118647196	chr2	118646716	118647196	481	*	136.283	-1.43379	0.240758	-5.95533	2.59555e-09	3.32763e-07	Distal Intergenic	2	118631540	118636749	5210	1	12236	ENSMUST00000126013.1	15176	ENSMUSG00000040084	Bub1b	BUB1B, mitotic checkpoint serine/threonine kinase
ID_chr5_146776930_146777486	chr5	146776930	146777486	557	*	96.3804	1.48699	0.295496	5.03216	4.84973e-07	2.82693e-05	Intron (ENSMUST00000085614.5/22217, intron 1 of 8)	5	146734809	146795006	60198	2	22217	ENSMUST00000085614.5	17520	ENSMUSG00000029640	Usp12	ubiquitin specific peptidase 12
ID_chr17_50097809_50098318	chr17	50097809	50098318	510	*	52.4958	1.32652	0.461604	2.87372	0.00405662	0.0388404	Intron (ENSMUST00000044503.13/76438, intron 3 of 9)	17	49993260	50094332	101073	2	76438	ENSMUST00000113195.7	-3477	ENSMUSG00000039316	Rftn1	raftlin lipid raft linker 1
ID_chr1_64191567_64192012	chr1	64191567	64192012	446	*	124.77	1.27032	0.237705	5.34411	9.08644e-08	6.65124e-06	Intron (ENSMUST00000190863.1/ENSMUST00000190863.1, intron 1 of 1)	1	64079103	64122282	43180	2	93691	ENSMUST00000135075.1	-69285	ENSMUSG00000025959	Klf7	Kruppel-like factor 7 (ubiquitous)
ID_chr11_46466925_46467295	chr11	46466925	46467295	371	*	52.2946	1.99282	0.440509	4.52389	6.07136e-06	0.000231573	Intron (ENSMUST00000020668.14/171285, intron 4 of 6)	11	46454969	46481246	26278	1	171285	ENSMUST00000109229.1	11956	ENSMUSG00000020399	Havcr2	hepatitis A virus cellular receptor 2
ID_chr1_64104719_64105080	chr1	64104719	64105080	362	*	43.2488	1.28394	0.378523	3.39196	0.000693952	0.0103057	Intron (ENSMUST00000114086.7/93691, intron 1 of 3)	1	64041926	64121482	79557	2	93691	ENSMUST00000055001.9	16402	ENSMUSG00000025959	Klf7	Kruppel-like factor 7 (ubiquitous)
ID_chr13_35949872_35950227	chr13	35949872	35950227	356	*	43.2935	1.10397	0.384654	2.87002	0.00410445	0.0392053	Distal Intergenic	13	35958839	35970388	11550	1	76487	ENSMUST00000225537.1	-8612	ENSMUSG00000050423	Ppp1r3g	protein phosphatase 1, regulatory subunit 3G
ID_chr2_45085506_45086023	chr2	45085506	45086023	518	*	111.847	1.74497	0.283496	6.1552	7.49847e-10	1.11246e-07	Intron (ENSMUST00000176438.8/24136, intron 3 of 10)	2	45105265	45110076	4812	2	24136	ENSMUST00000201298.1	24053	ENSMUSG00000026872	Zeb2	zinc finger E-box binding homeobox 2
ID_chr16_93808078_93808427	chr16	93808078	93808427	350	*	45.8879	-1.4516	0.36574	-3.96896	7.21883e-05	0.00168803	Promoter (1-2kb)	16	93809434	93810586	1153	1	70028	ENSMUST00000228423.1	-1007	ENSMUSG00000022946	Dop1b	DOP1 leucine zipper like protein B
ID_chr16_23515694_23516180	chr16	23515694	23516180	487	*	79.8115	-1.46315	0.312463	-4.68262	2.8323e-06	0.000123417	Intron (ENSMUST00000089883.6/17174, intron 1 of 15)	16	23520291	23614222	93932	1	67775	ENSMUST00000209422.1	-4111	ENSMUSG00000033355	Rtp4	receptor transporter protein 4
ID_chr17_34950827_34951088	chr17	34950827	34951088	262	*	37.45	1.38745	0.442029	3.13882	0.00169632	0.0201455	Promoter (<=1kb)	17	34950952	34951017	66	2	100217427	ENSMUST00000175268.1	0	ENSMUSG00000093009	Snord52	small nucleolar RNA, C/D box 52
ID_chr2_48915904_48916141	chr2	48915904	48916141	238	*	42.2975	1.17769	0.382346	3.08018	0.00206878	0.0233331	Intron (ENSMUST00000028098.10/26428, intron 9 of 13)	2	48905414	48912575	7162	2	26428	ENSMUST00000128618.1	-3329	ENSMUSG00000026761	Orc4	origin recognition complex, subunit 4
ID_chrX_13632615_13633030	chrX	13632615	13633030	416	*	54.7535	-2.03398	0.35869	-5.67058	1.42312e-08	1.39664e-06	Promoter (<=1kb)	20	13632769	13640858	8090	1	23890	ENSMUST00000096492.3	0	ENSMUSG00000040229	Gpr34	G protein-coupled receptor 34
ID_chr10_62503905_62504219	chr10	62503905	62504219	315	*	103.933	1.79001	0.276626	6.47086	9.74485e-11	1.89593e-08	Intron (ENSMUST00000160987.7/19073, intron 2 of 3)	10	62494428	62507755	13328	2	19073	ENSMUST00000020271.12	3536	ENSMUSG00000020077	Srgn	serglycin
ID_chr2_73047081_73047282	chr2	73047081	73047282	202	*	41.1572	1.39595	0.388612	3.59214	0.000327969	0.00574376	Distal Intergenic	2	72987241	72988607	1367	1	100503849	ENSMUST00000137941.1	59840	NA	Sp3os	trans-acting transcription factor 3, opposite strand
ID_chr10_80677181_80677444	chr10	80677181	80677444	264	*	37.9864	1.48203	0.421289	3.51784	0.000435077	0.0071906	Promoter (<=1kb)	10	80671946	80678112	6167	2	17347	ENSMUST00000199949.1	668	ENSMUSG00000020190	Mknk2	MAP kinase-interacting serine/threonine kinase 2
ID_chr1_21069764_21070464	chr1	21069764	21070464	701	*	103.578	1.19835	0.2457	4.87729	1.07554e-06	5.52199e-05	Intron (ENSMUST00000037998.5/170829, intron 1 of 10)	1	20996299	21079229	82931	2	170829	ENSMUST00000037998.5	8765	ENSMUSG00000041779	Tram2	translocating chain-associating membrane protein 2
ID_chr16_24637462_24638097	chr16	24637462	24638097	636	*	154.391	1.33229	0.226671	5.87762	4.16208e-09	4.91026e-07	Intron (ENSMUST00000231352.1/210126, intron 5 of 6)	16	24721855	24979530	257676	1	210126	ENSMUST00000115314.3	-83758	ENSMUSG00000033306	Lpp	LIM domain containing preferred translocation partner in lipoma
ID_chr13_111933599_111933870	chr13	111933599	111933870	272	*	37.6849	1.1193	0.414882	2.69787	0.00697846	0.0580022	Distal Intergenic	13	111867936	111871937	4002	1	102636620	ENSMUST00000128198.1	65663	ENSMUSG00000086111	Gm15326	predicted gene 15326
ID_chr13_52976719_52977058	chr13	52976719	52977058	340	*	41.1217	2.55748	0.503835	5.07602	3.85414e-07	2.32924e-05	Intron (ENSMUST00000071065.7/18030, intron 1 of 1)	13	52967209	52981073	13865	2	18030	ENSMUST00000071065.7	4015	ENSMUSG00000056749	Nfil3	nuclear factor, interleukin 3, regulated
ID_chr6_93699610_93699920	chr6	93699610	93699920	311	*	51.2008	1.08349	0.373204	2.90321	0.0036936	0.0362426	3' UTR	6	93785303	93792539	7237	2	14924	ENSMUST00000204788.1	92619	ENSMUSG00000045095	Magi1	membrane associated guanylate kinase, WW and PDZ domain containing 1
ID_chr2_22810920_22811193	chr2	22810920	22811193	274	*	42.2686	1.30157	0.441977	2.94487	0.00323086	0.0327509	Intron (ENSMUST00000131195.7/54519, intron 1 of 6)	2	22774445	22828586	54142	1	54519	ENSMUST00000132993.1	36475	ENSMUSG00000026786	Apbb1ip	amyloid beta (A4) precursor protein-binding, family B, member 1 interacting protein
ID_chr17_23998378_23998708	chr17	23998378	23998708	331	*	39.0771	1.75285	0.467605	3.74857	0.000177845	0.00352188	Promoter (<=1kb)	17	23993534	23998100	4567	2	70835	ENSMUST00000041649.7	-278	ENSMUSG00000045027	Prss22	protease, serine 22
ID_chr16_94724743_94725281	chr16	94724743	94725281	539	*	82.57	1.547	0.322831	4.79196	1.65156e-06	7.93734e-05	Intron (ENSMUST00000232585.1/ENSMUST00000232585.1, intron 1 of 4)	16	94668896	94679521	10626	1	13548	ENSMUST00000134383.1	55847	ENSMUSG00000022897	Dyrk1a	dual-specificity tyrosine-(Y)-phosphorylation regulated kinase 1a
ID_chr10_99250638_99251178	chr10	99250638	99251178	541	*	55.5372	1.30284	0.363296	3.58617	0.000335572	0.00585588	Distal Intergenic	10	99263231	99267488	4258	1	67603	ENSMUST00000020118.4	-12053	ENSMUSG00000019960	Dusp6	dual specificity phosphatase 6
ID_chr7_19920405_19920775	chr7	19920405	19920775	371	*	57.8854	1.70822	0.356574	4.79064	1.66253e-06	7.98141e-05	Promoter (<=1kb)	7	19915764	19921113	5350	2	52118	ENSMUST00000160572.7	338	ENSMUSG00000040511	Pvr	poliovirus receptor
ID_chr12_55466855_55467349	chr12	55466855	55467349	495	*	72.4117	2.25175	0.407038	5.53204	3.16519e-08	2.71576e-06	Distal Intergenic	12	55490407	55491810	1404	2	18035	ENSMUST00000219869.1	24461	ENSMUSG00000021025	Nfkbia	nuclear factor of kappa light polypeptide gene enhancer in B cells inhibitor, alpha
ID_chr8_94172304_94172992	chr8	94172304	94172992	689	*	110.631	1.84017	0.30669	6.00012	1.97173e-09	2.62654e-07	Promoter (<=1kb)	8	94172664	94173568	905	1	17750	ENSMUST00000034214.7	0	ENSMUSG00000031762	Mt2	metallothionein 2
ID_chr4_150837402_150837834	chr4	150837402	150837834	433	*	89.1649	1.4685	0.311009	4.72173	2.33846e-06	0.000105741	Intron (ENSMUST00000133196.1/ENSMUST00000133196.1, intron 2 of 2)	4	150853919	150868892	14974	1	74155	ENSMUST00000073600.8	-16085	ENSMUSG00000028967	Errfi1	ERBB receptor feedback inhibitor 1
ID_chr2_167833557_167834121	chr2	167833557	167834121	565	*	118.659	1.19038	0.269438	4.41802	9.96079e-06	0.000348262	Exon (ENSMUST00000143649.1/ENSMUST00000143649.1, exon 1 of 2)	2	167932057	167974737	42681	1	19246	ENSMUST00000147210.7	-97936	ENSMUSG00000027540	Ptpn1	protein tyrosine phosphatase, non-receptor type 1
ID_chr5_136531657_136532370	chr5	136531657	136532370	714	*	100.318	1.66698	0.314681	5.29738	1.17476e-07	8.33779e-06	Exon (ENSMUST00000192800.1/ENSMUST00000192800.1, exon 1 of 1)	5	136274486	136565432	290947	2	13047	ENSMUST00000176172.7	33062	ENSMUSG00000029705	Cux1	cut-like homeobox 1
ID_chr19_43670582_43670919	chr19	43670582	43670919	338	*	57.056	1.319	0.360984	3.65389	0.000258293	0.0047248	Intron (ENSMUST00000046038.8/246696, intron 1 of 3)	19	43663801	43667143	3343	2	246696	ENSMUST00000237364.1	-3439	ENSMUSG00000040414	Slc25a28	solute carrier family 25, member 28
ID_chr6_17800787_17801039	chr6	17800787	17801039	253	*	41.8005	2.202	0.435471	5.05659	4.26827e-07	2.52785e-05	Intron (ENSMUST00000129105.1/64213, intron 2 of 2)	6	17840537	17848461	7925	1	64213	ENSMUST00000130084.7	-39498	ENSMUSG00000029534	St7	suppression of tumorigenicity 7
ID_chr13_49177904_49178222	chr13	49177904	49178222	319	*	45.0302	1.96571	0.438848	4.47925	7.49056e-06	0.000276434	Distal Intergenic	13	49187485	49196244	8760	1	18081	ENSMUST00000049022.14	-9263	ENSMUSG00000037966	Ninj1	ninjurin 1
ID_chr3_101599947_101600778	chr3	101599947	101600778	832	*	198.612	1.05374	0.195401	5.39269	6.94106e-08	5.37344e-06	Intron (ENSMUST00000036493.7/11928, intron 1 of 22)	3	101576219	101604684	28466	2	11928	ENSMUST00000036493.7	3906	ENSMUSG00000033161	Atp1a1	ATPase, Na+/K+ transporting, alpha 1 polypeptide
ID_chr11_119856651_119857051	chr11	119856651	119857051	401	*	74.367	1.54594	0.321305	4.81145	1.49841e-06	7.32027e-05	Promoter (<=1kb)	11	119856309	119857802	1494	1	74370	ENSMUST00000148860.1	342	ENSMUSG00000025583	Rptor	regulatory associated protein of MTOR, complex 1
ID_chr5_53361349_53361693	chr5	53361349	53361693	345	*	89.3519	1.22153	0.3151	3.87663	0.000105912	0.00231437	Intron (ENSMUST00000200904.1/ENSMUST00000200904.1, intron 1 of 1)	5	53277118	53278026	909	1	66278	ENSMUST00000204089.1	84231	ENSMUSG00000061461	Smim20	small integral membrane protein 20
ID_chr11_119676912_119677480	chr11	119676912	119677480	569	*	91.9616	1.65708	0.280223	5.91345	3.35012e-09	4.08754e-07	Intron (ENSMUST00000125583.7/74370, intron 3 of 12)	11	119655944	119865810	209867	1	74370	ENSMUST00000127899.7	20968	ENSMUSG00000025583	Rptor	regulatory associated protein of MTOR, complex 1
ID_chr1_131294010_131294319	chr1	131294010	131294319	310	*	45.2109	1.23029	0.379139	3.24495	0.0011747	0.0152838	Promoter (2-3kb)	1	131295756	131296380	625	2	14270	ENSMUST00000188604.1	2061	ENSMUSG00000026425	Srgap2	SLIT-ROBO Rho GTPase activating protein 2
ID_chr19_4409127_4409502	chr19	4409127	4409502	376	*	92.9029	1.57225	0.27654	5.68542	1.30488e-08	1.30368e-06	Distal Intergenic	19	4314419	4398285	83867	2	225876	ENSMUST00000047898.13	-10842	ENSMUSG00000054611	Kdm2a	lysine (K)-specific demethylase 2A
ID_chrX_36115239_36115543	chrX	36115239	36115543	305	*	38.8771	1.85861	0.422898	4.39493	1.10807e-05	0.000380145	Intron (ENSMUST00000033418.7/16164, intron 1 of 10)	20	36112110	36171259	59150	1	16164	ENSMUST00000033418.7	3129	ENSMUSG00000017057	Il13ra1	interleukin 13 receptor, alpha 1
ID_chr11_78864618_78865222	chr11	78864618	78865222	605	*	125.544	1.25559	0.273305	4.59412	4.34578e-06	0.000176372	Distal Intergenic	11	78826629	78839275	12647	1	66274	ENSMUST00000100748.4	37989	ENSMUSG00000072640	Lyrm9	LYR motif containing 9
ID_chr11_83039185_83039504	chr11	83039185	83039504	320	*	77.4575	2.33893	0.566723	4.12712	3.67341e-05	0.000999073	Promoter (<=1kb)	11	83028130	83040042	11913	2	237887	ENSMUST00000100716.10	538	ENSMUSG00000072621	Slfn10-ps	schlafen 10, pseudogene
ID_chr19_46515315_46515678	chr19	46515315	46515678	364	*	68.6999	1.00073	0.311853	3.209	0.00133199	0.0168048	Promoter (<=1kb)	19	46514660	46515257	598	1	93679	ENSMUST00000235934.1	655	ENSMUSG00000025034	Trim8	tripartite motif-containing 8
ID_chr15_53138801_53139527	chr15	53138801	53139527	727	*	144.439	1.45197	0.249376	5.82239	5.8012e-09	6.59835e-07	Intron (ENSMUST00000077273.8/14042, intron 1 of 10)	15	53089931	53107868	17938	2	14042	ENSMUST00000140798.1	-30933	ENSMUSG00000061731	Ext1	exostosin glycosyltransferase 1
ID_chr17_57198291_57198667	chr17	57198291	57198667	377	*	65.4309	1.462	0.330792	4.41969	9.88409e-06	0.000346052	Distal Intergenic	17	57189492	57194177	4686	2	50930	ENSMUST00000005976.7	-4114	ENSMUSG00000005824	Tnfsf14	tumor necrosis factor (ligand) superfamily, member 14
ID_chr15_48837938_48838480	chr15	48837938	48838480	543	*	116.099	-2.62624	0.286928	-9.15295	5.53993e-20	6.82627e-17	Distal Intergenic	15	47580722	48792063	1211342	2	239420	ENSMUST00000162830.7	-45875	ENSMUSG00000022311	Csmd3	CUB and Sushi multiple domains 3
ID_chr2_158153849_158154362	chr2	158153849	158154362	514	*	98.8773	1.20238	0.258711	4.64757	3.35866e-06	0.00014122	Distal Intergenic	2	158116402	158146436	30035	2	21817	ENSMUST00000103122.9	-7413	ENSMUSG00000037820	Tgm2	transglutaminase 2, C polypeptide
ID_chr11_54236800_54237359	chr11	54236800	54237359	560	*	93.0753	1.13214	0.282327	4.01005	6.07061e-05	0.00148294	Distal Intergenic	11	54247271	54249667	2397	2	12981	ENSMUST00000019060.5	12308	ENSMUSG00000018916	Csf2	colony stimulating factor 2 (granulocyte-macrophage)
ID_chr15_83565519_83565849	chr15	83565519	83565849	331	*	65.2178	2.65396	0.606552	4.37549	1.21161e-05	0.000407167	Promoter (1-2kb)	15	83563875	83572325	8451	1	12257	ENSMUST00000208463.1	1644	ENSMUSG00000041736	Tspo	translocator protein
ID_chr11_69663855_69664195	chr11	69663855	69664195	341	*	74.8829	1.45224	0.343201	4.23145	2.32186e-05	0.00069171	Promoter (<=1kb)	11	69663043	69663125	83	1	100316840	ENSMUST00000158127.1	812	ENSMUSG00000088752	Mir1934	microRNA 1934
ID_chr17_71250749_71251479	chr17	71250749	71251479	731	*	102.865	1.0228	0.272818	3.749	0.000177538	0.00351737	Downstream (<1kb)	17	71252903	71255406	2504	2	246707	ENSMUST00000233083.1	3927	ENSMUSG00000024053	Emilin2	elastin microfibril interfacer 2
ID_chr15_97311965_97312270	chr15	97311965	97312270	306	*	44.998	1.52569	0.415431	3.67254	0.00024015	0.00444798	Intron (ENSMUST00000059433.7/239647, intron 3 of 5)	15	97361202	97385680	24479	1	239647	ENSMUST00000228521.1	-48932	ENSMUSG00000044250	Pced1b	PC-esterase domain containing 1B
ID_chr18_36726041_36726971	chr18	36726041	36726971	931	*	305.252	1.33443	0.161826	8.2461	1.6365e-16	1.13427e-13	Promoter (<=1kb)	18	36725067	36726798	1732	2	12475	ENSMUST00000061829.7	0	ENSMUSG00000051439	Cd14	CD14 antigen
ID_chr5_30039869_30040369	chr5	30039869	30040369	501	*	139.816	1.34616	0.22677	5.93626	2.91592e-09	3.65388e-07	Distal Intergenic	5	30013321	30019839	6519	1	16193	ENSMUST00000199765.1	26548	ENSMUSG00000025746	Il6	interleukin 6
ID_chr10_82958042_82958868	chr10	82958042	82958868	827	*	293.864	1.66477	0.279969	5.94628	2.74313e-09	3.47664e-07	Distal Intergenic	10	82985498	83195900	210403	1	58250	ENSMUST00000040110.7	-26630	ENSMUSG00000034612	Chst11	carbohydrate sulfotransferase 11
ID_chr5_135476272_135476535	chr5	135476272	135476535	264	*	50.8089	1.05569	0.33953	3.10927	0.00187549	0.0217385	Intron (ENSMUST00000060311.11/215114, intron 1 of 30)	5	135436115	135465927	29813	2	215114	ENSMUST00000212301.1	-10345	ENSMUSG00000039959	Hip1	huntingtin interacting protein 1
ID_chr6_134120160_134120600	chr6	134120160	134120600	441	*	37.7974	1.881	0.472437	3.98149	6.84845e-05	0.00162592	Intron (ENSMUST00000081028.12/14011, intron 1 of 7)	6	134035969	134248284	212316	1	14011	ENSMUST00000164648.1	84191	ENSMUSG00000030199	Etv6	ets variant 6
ID_chr4_137890677_137890969	chr4	137890677	137890969	293	*	87.0564	1.16149	0.288331	4.02832	5.61766e-05	0.00139683	Intron (ENSMUST00000102518.9/230857, intron 1 of 19)	4	137913471	137935387	21917	1	230857	ENSMUST00000151110.3	-22502	ENSMUSG00000057530	Ece1	endothelin converting enzyme 1
ID_chr11_45545797_45546682	chr11	45545797	45546682	886	*	189.236	-1.59697	0.227365	-7.02382	2.15882e-12	6.34194e-10	Distal Intergenic	11	45808087	45841171	33085	1	100009664	ENSMUST00000137002.1	-261405	NA	F630206G17Rik	RIKEN cDNA F630206G17 gene
ID_chr19_10943923_10944488	chr19	10943923	10944488	566	*	137.431	1.25216	0.253033	4.94859	7.47517e-07	4.14489e-05	Promoter (2-3kb)	19	10941481	10947332	5852	2	108673	ENSMUST00000133836.1	2844	ENSMUSG00000024732	Ccdc86	coiled-coil domain containing 86
ID_chr19_34290082_34290770	chr19	34290082	34290770	689	*	217.73	1.17338	0.309936	3.78588	0.000153166	0.00312812	Promoter (<=1kb)	19	34290666	34327772	37107	1	14102	ENSMUST00000025691.12	0	ENSMUSG00000024778	Fas	Fas (TNF receptor superfamily member 6)
ID_chr14_120157232_120157801	chr14	120157232	120157801	570	*	73.1176	1.03323	0.30249	3.41576	0.000636039	0.00961297	Intron (ENSMUST00000226227.1/ENSMUST00000226227.1, intron 2 of 8)	14	120019585	120042435	22851	2	239283	ENSMUST00000058213.5	-114797	ENSMUSG00000044819	Oxgr1	oxoglutarate (alpha-ketoglutarate) receptor 1
ID_chr17_34640778_34641053	chr17	34640778	34641053	276	*	58.0382	1.2542	0.359763	3.48618	0.000489977	0.00786926	Exon (ENSMUST00000174600.1/ENSMUST00000174600.1, exon 2 of 2)	17	34644764	34646324	1561	1	56299	ENSMUST00000036720.8	-3711	ENSMUSG00000033739	Fkbpl	FK506 binding protein-like
ID_chr14_63082107_63082593	chr14	63082107	63082593	487	*	73.6494	2.21865	0.372763	5.95191	2.65033e-09	3.38807e-07	Distal Intergenic	14	63055073	63056940	1868	1	72609	ENSMUST00000138708.1	27034	NA	2700070H01Rik	RIKEN cDNA 2700070H01 gene
ID_chr9_118913124_118913338	chr9	118913124	118913338	215	*	42.8543	1.08236	0.461075	2.34747	0.0189014	0.118001	Intron (ENSMUST00000134688.1/ENSMUST00000134688.1, intron 1 of 1)	9	118926453	119043998	117546	1	69274	ENSMUST00000073109.11	-13115	ENSMUSG00000047409	Ctdspl	CTD (carboxy-terminal domain, RNA polymerase II, polypeptide A) small phosphatase-like
ID_chr16_10950579_10950913	chr16	10950579	10950913	335	*	67.1745	1.26831	0.323736	3.91773	8.93877e-05	0.00201891	Distal Intergenic	16	10861755	10938364	76610	2	545180	ENSMUST00000233200.1	-12215	ENSMUSG00000095369	Gm21859	predicted gene, 21859
ID_chr5_150611702_150612078	chr5	150611702	150612078	377	*	71.753	1.48806	0.333486	4.46214	8.11454e-06	0.000295043	Intron (ENSMUST00000164332.7/381695, intron 3 of 3)	5	150599932	150607003	7072	2	381695	ENSMUST00000201992.1	-4699	ENSMUSG00000029655	N4bp2l2	NEDD4 binding protein 2-like 2
ID_chr4_130801289_130801556	chr4	130801289	130801556	268	*	37.4159	1.78146	0.480592	3.7068	0.000209892	0.00399768	Intron (ENSMUST00000070478.3/20970, intron 1 of 4)	4	130792704	130817273	24570	1	20970	ENSMUST00000146093.1	8585	ENSMUSG00000025743	Sdc3	syndecan 3
ID_chr5_32139478_32140036	chr5	32139478	32140036	559	*	85.0459	1.08889	0.280588	3.88074	0.00010414	0.00228351	Exon (ENSMUST00000201110.1/ENSMUST00000201110.1, exon 1 of 1)	5	32135801	32157842	22042	1	14284	ENSMUST00000031017.10	3677	ENSMUSG00000029135	Fosl2	fos-like antigen 2
ID_chr1_36130308_36130682	chr1	36130308	36130682	375	*	146.094	1.1952	0.244177	4.89482	9.83936e-07	5.18366e-05	Distal Intergenic	1	36144252	36144313	62	2	102465540	ENSMUST00000184790.1	13631	ENSMUSG00000098752	Mir6897	microRNA 6897
ID_chr10_91138312_91138612	chr10	91138312	91138612	301	*	123.386	1.41271	0.240553	5.87278	4.28559e-09	5.04256e-07	Distal Intergenic	10	91149230	91151833	2604	2	21917	ENSMUST00000215801.1	13221	ENSMUSG00000019961	Tmpo	thymopoietin
ID_chr3_98027406_98027750	chr3	98027406	98027750	345	*	47.4265	1.70751	0.430851	3.96312	7.39763e-05	0.00171987	Intron (ENSMUST00000198324.1/18129, intron 1 of 7)	3	98013538	98150361	136824	1	18129	ENSMUST00000079812.7	13868	ENSMUSG00000027878	Notch2	notch 2
ID_chr5_39630799_39631140	chr5	39630799	39631140	342	*	43.2364	-1.06308	0.363962	-2.92085	0.00349082	0.0347274	Intron (ENSMUST00000117944.1/15476, intron 2 of 2)	5	39615074	39644597	29524	2	15476	ENSMUST00000152057.1	13457	ENSMUSG00000051022	Hs3st1	heparan sulfate (glucosamine) 3-O-sulfotransferase 1
ID_chr9_119970071_119970783	chr9	119970071	119970783	713	*	69.8505	1.04589	0.326425	3.20408	0.00135493	0.0170414	Intron (ENSMUST00000177637.1/13051, intron 2 of 2)	9	119971165	119977335	6171	2	215418	ENSMUST00000215916.1	6552	ENSMUSG00000032515	Csrnp1	cysteine-serine-rich nuclear protein 1
ID_chr13_112799768_112800350	chr13	112799768	112800350	583	*	92.268	1.13051	0.265618	4.25613	2.07996e-05	0.000630226	Promoter (<=1kb)	13	112800792	112867894	67103	1	19012	ENSMUST00000016144.11	-442	ENSMUSG00000021759	Plpp1	phospholipid phosphatase 1
ID_chr16_24199835_24200108	chr16	24199835	24200108	274	*	41.1894	1.38111	0.44764	3.08531	0.00203342	0.0230397	Intron (ENSMUST00000230383.1/ENSMUST00000230383.1, intron 2 of 3)	16	24076388	24082690	6303	2	108168278	ENSMUST00000230580.1	-117145	ENSMUSG00000116437	Gm46545	predicted gene, 46545
ID_chr16_95728592_95729275	chr16	95728592	95729275	684	*	163.867	1.33481	0.26173	5.09996	3.39731e-07	2.08728e-05	Distal Intergenic	16	95715854	95719122	3269	1	23872	ENSMUST00000233550.1	12738	ENSMUSG00000022895	Ets2	E26 avian leukemia oncogene 2, 3' domain
ID_chr9_46173023_46173289	chr9	46173023	46173289	267	*	42.3766	1.39536	0.398332	3.50301	0.000460037	0.00748851	Intron (ENSMUST00000126865.7/70661, intron 4 of 24)	9	46155379	46224188	68810	1	70661	ENSMUST00000153152.1	17644	ENSMUSG00000034135	Sik3	SIK family kinase 3
ID_chr7_116409526_116409816	chr7	116409526	116409816	291	*	40.9639	1.48535	0.394532	3.76484	0.000166656	0.00334661	Intron (ENSMUST00000170430.2/18704, intron 2 of 32)	7	116389072	116443439	54368	2	18704	ENSMUST00000205767.1	33623	ENSMUSG00000030660	Pik3c2a	phosphatidylinositol-4-phosphate 3-kinase catalytic subunit type 2 alpha
ID_chr14_47518699_47518975	chr14	47518699	47518975	277	*	40.785	2.12245	0.434596	4.88372	1.04101e-06	5.40095e-05	Intron (ENSMUST00000226395.1/78938, intron 2 of 3)	14	47526079	47529276	3198	1	78938	ENSMUST00000228634.1	-7104	ENSMUSG00000037536	Fbxo34	F-box protein 34
ID_chr11_103269437_103269796	chr11	103269437	103269796	360	*	119.701	1.2354	0.242488	5.09468	3.49329e-07	2.14328e-05	Promoter (1-2kb)	11	103264860	103267745	2886	2	53859	ENSMUST00000139621.1	-1692	ENSMUSG00000020941	Map3k14	mitogen-activated protein kinase kinase kinase 14
ID_chr2_75689000_75689216	chr2	75689000	75689216	217	*	28.0926	2.53178	0.544106	4.65311	3.26964e-06	0.000138527	Intron (ENSMUST00000102672.4/18024, intron 1 of 4)	2	75691052	75704489	13438	2	18024	ENSMUST00000152371.1	15273	ENSMUSG00000015839	Nfe2l2	nuclear factor, erythroid derived 2, like 2
ID_chr7_137487918_137488713	chr7	137487918	137488713	796	*	98.5568	-1.1835	0.245844	-4.81401	1.47931e-06	7.24289e-05	Distal Intergenic	7	137437689	137442169	4481	1	620016	ENSMUST00000211598.1	50229	ENSMUSG00000100863	Gm12669	glutaredoxin 3 pseudogene
ID_chr9_63690596_63690848	chr9	63690596	63690848	253	*	48.7902	1.15154	0.370861	3.10505	0.00190249	0.0219716	Intron (ENSMUST00000034973.9/17127, intron 1 of 8)	9	63654799	63711969	57171	2	17127	ENSMUST00000154323.7	21121	ENSMUSG00000032402	Smad3	SMAD family member 3
ID_chr11_11557740_11558062	chr11	11557740	11558062	323	*	46.1128	1.30757	0.393683	3.32136	0.000895793	0.0124913	Intron (ENSMUST00000146304.1/ENSMUST00000146304.1, intron 1 of 2)	11	11489266	11515190	25925	1	73862	ENSMUST00000109678.2	68474	ENSMUSG00000020191	Spata48	spermatogenesis associated 48
ID_chr7_139972937_139973392	chr7	139972937	139973392	456	*	66.0884	1.54232	0.35235	4.37722	1.20201e-05	0.000404551	Intron (ENSMUST00000139218.1/ENSMUST00000139218.1, intron 2 of 4)	7	139972442	139978719	6278	2	381933	ENSMUST00000209335.1	5327	ENSMUSG00000073795	Spef1l	sperm flagellar 1 like
ID_chr7_34390767_34391104	chr7	34390767	34391104	338	*	63.3805	1.15246	0.33351	3.45554	0.000549192	0.00858407	Promoter (1-2kb)	7	34344646	34389687	45042	2	67070	ENSMUST00000085585.11	-1080	ENSMUSG00000066568	Lsm14a	LSM14A mRNA processing body assembly factor
ID_chr5_31576565_31577056	chr5	31576565	31577056	492	*	67.3243	3.11693	0.632468	4.9282	8.29916e-07	4.51709e-05	Distal Intergenic	5	31569595	31571397	1803	2	100740	ENSMUST00000201790.1	-5168	NA	AI839979	expressed sequence AI839979
ID_chr9_47756497_47756779	chr9	47756497	47756779	283	*	35.4291	-1.48025	0.441596	-3.35204	0.000802173	0.0115194	Intron (ENSMUST00000114548.7/54725, intron 1 of 9)	9	47530373	47850390	320018	1	54725	ENSMUST00000034581.3	226124	ENSMUSG00000032076	Cadm1	cell adhesion molecule 1
ID_chr16_36714222_36714541	chr16	36714222	36714541	320	*	78.1232	1.03393	0.303543	3.40621	0.000658726	0.00988846	Promoter (<=1kb)	16	36715538	36722260	6723	1	106347	ENSMUST00000128084.1	-997	ENSMUSG00000022900	Ildr1	immunoglobulin-like domain containing receptor 1
ID_chr1_64118247_64118587	chr1	64118247	64118587	341	*	46.4744	2.00476	0.413912	4.84346	1.27599e-06	6.44667e-05	Promoter (2-3kb)	1	64041926	64121482	79557	2	93691	ENSMUST00000055001.9	2895	ENSMUSG00000025959	Klf7	Kruppel-like factor 7 (ubiquitous)
ID_chr9_108831607_108832007	chr9	108831607	108832007	401	*	81.3596	1.26939	0.30944	4.10221	4.09229e-05	0.00108766	Promoter (<=1kb)	9	108831740	108832820	1081	1	107934	ENSMUST00000192235.1	0	ENSMUSG00000023473	Celsr3	cadherin, EGF LAG seven-pass G-type receptor 3
ID_chr2_165968833_165969191	chr2	165968833	165969191	359	*	124.818	1.04209	0.2312	4.50731	6.56561e-06	0.000247236	Distal Intergenic	2	165992636	166071470	78835	1	17979	ENSMUST00000109252.7	-23445	ENSMUSG00000027678	Ncoa3	nuclear receptor coactivator 3
ID_chr19_53433928_53434261	chr19	53433928	53434261	334	*	64.2709	1.97313	0.406402	4.85512	1.20315e-06	6.12048e-05	Distal Intergenic	19	53444014	53451491	7478	2	381232	ENSMUST00000180667.2	17230	NA	Mirt1	myocardial infarction associated transcript 1
ID_chr17_87377675_87377963	chr17	87377675	87377963	289	*	39.3317	1.48264	0.402649	3.68222	0.00023121	0.00431297	Promoter (<=1kb)	17	87378853	87381769	2917	1	225049	ENSMUST00000148126.1	-890	ENSMUSG00000036918	Ttc7	tetratricopeptide repeat domain 7
ID_chr1_138458176_138458642	chr1	138458176	138458642	467	*	89.4473	1.34617	0.265291	5.07433	3.88869e-07	2.34055e-05	Distal Intergenic	1	138484112	138619674	135563	2	59125	ENSMUST00000027642.4	161032	ENSMUSG00000026393	Nek7	NIMA (never in mitosis gene a)-related expressed kinase 7
ID_chr11_97083765_97084099	chr11	97083765	97084099	335	*	44.514	1.48214	0.452191	3.27768	0.00104664	0.0139927	Distal Intergenic	11	97066883	97068271	1389	1	71240	ENSMUST00000143360.1	16882	ENSMUSG00000038534	Osbpl7	oxysterol binding protein-like 7
ID_chr5_105701891_105702243	chr5	105701891	105702243	353	*	58.3698	1.13167	0.329263	3.43698	0.000588232	0.00903305	Promoter (1-2kb)	5	105700866	105734238	33373	1	231549	ENSMUST00000135776.1	1025	ENSMUSG00000046079	Lrrc8d	leucine rich repeat containing 8D
ID_chr12_8509679_8510051	chr12	8509679	8510051	373	*	104.139	1.71165	0.318632	5.37187	7.79228e-08	5.84869e-06	Distal Intergenic	12	8497661	8500009	2349	2	11852	ENSMUST00000067384.5	-9670	ENSMUSG00000054364	Rhob	ras homolog family member B
ID_chr3_87512421_87512860	chr3	87512421	87512860	440	*	160.726	1.18996	0.238507	4.98919	6.06334e-07	3.43504e-05	Distal Intergenic	3	87525407	87540156	14750	1	27049	ENSMUST00000119109.7	-12547	ENSMUSG00000003382	Etv3	ets variant 3
ID_chr15_64001470_64001755	chr15	64001470	64001755	286	*	51.2652	1.32847	0.389973	3.40658	0.000657832	0.0098784	Intron (ENSMUST00000063838.10/223601, intron 1 of 11)	15	63930942	63997969	67028	2	223601	ENSMUST00000164532.2	-3501	ENSMUSG00000022378	Fam49b	family with sequence similarity 49, member B
ID_chr1_138039180_138039476	chr1	138039180	138039476	297	*	53.6084	1.2696	0.36965	3.4346	0.000593432	0.00908979	Distal Intergenic	1	137966639	137966718	80	1	723890	ENSMUST00000083524.1	72541	ENSMUSG00000065458	Mir181b-1	microRNA 181b-1
ID_chr17_47294063_47294322	chr17	47294063	47294322	260	*	47.3102	1.3727	0.412415	3.32844	0.000873342	0.0122442	Promoter (<=1kb)	17	47294069	47359463	65395	1	224829	ENSMUST00000190020.1	0	ENSMUSG00000064043	Trerf1	transcriptional regulating factor 1
ID_chr17_29389214_29389471	chr17	29389214	29389471	258	*	41.8787	1.04512	0.390923	2.67347	0.00750705	0.0610012	Distal Intergenic	17	29376501	29378452	1952	1	26382	ENSMUST00000144616.1	12713	ENSMUSG00000024013	Fgd2	FYVE, RhoGEF and PH domain containing 2
ID_chr15_101154812_101155549	chr15	101154812	101155549	738	*	94.9237	1.09339	0.286042	3.82249	0.00013211	0.00278002	Distal Intergenic	15	101137600	101142624	5025	1	11482	ENSMUST00000128525.1	17212	ENSMUSG00000000530	Acvrl1	activin A receptor, type II-like 1
ID_chr19_32952478_32952720	chr19	32952478	32952720	243	*	47.7061	1.5568	0.392601	3.96536	7.32867e-05	0.00170563	Distal Intergenic	19	32811225	32817977	6753	1	19211	ENSMUST00000154806.1	141253	ENSMUSG00000013663	Pten	phosphatase and tensin homolog
ID_chr11_68871745_68872157	chr11	68871745	68872157	413	*	175.653	1.63291	0.22476	7.26514	3.72658e-13	1.36618e-10	Promoter (<=1kb)	11	68829303	68871858	42556	2	83431	ENSMUST00000101017.8	0	ENSMUSG00000018736	Ndel1	nudE neurodevelopment protein 1 like 1
ID_chr9_23378735_23379253	chr9	23378735	23379253	519	*	97.8242	-1.08733	0.266173	-4.08504	4.40694e-05	0.00115532	Intron (ENSMUST00000071982.6/73230, intron 10 of 14)	9	23373932	23406831	32900	1	73230	ENSMUST00000214050.1	4803	ENSMUSG00000031963	Bmper	BMP-binding endothelial regulator
ID_chr11_70497773_70498070	chr11	70497773	70498070	298	*	39.8022	1.54735	0.421434	3.67162	0.000241015	0.0044621	Distal Intergenic	11	70505244	70511178	5935	1	75604	ENSMUST00000019063.2	-7174	ENSMUSG00000018919	Tm4sf5	transmembrane 4 superfamily member 5
ID_chr13_5802263_5802716	chr13	5802263	5802716	454	*	49.5469	1.3622	0.36282	3.75447	0.000173709	0.0034554	Distal Intergenic	13	5855515	5857561	2047	2	71867	ENSMUST00000223142.1	54845	ENSMUSG00000100625	1700016G22Rik	RIKEN cDNA 1700016G22 gene
ID_chr6_120820275_120820577	chr6	120820275	120820577	303	*	46.4185	1.10304	0.388943	2.836	0.00456829	0.0425546	Promoter (1-2kb)	6	120795254	120818399	23146	2	11973	ENSMUST00000203783.2	-1876	ENSMUSG00000019210	Atp6v1e1	ATPase, H+ transporting, lysosomal V1 subunit E1
ID_chr17_45757887_45758379	chr17	45757887	45758379	493	*	108.081	1.04461	0.297268	3.51404	0.00044134	0.00726434	Promoter (1-2kb)	17	45756710	45788594	31885	1	433111	ENSMUST00000180519.1	1177	ENSMUSG00000097727	F630040K05Rik	RIKEN cDNA F630040K05 gene
ID_chr8_71602965_71603395	chr8	71602965	71603395	431	*	66.5536	1.22959	0.321462	3.82499	0.000130776	0.00275848	Promoter (<=1kb)	8	71602351	71607924	5574	1	100037278	ENSMUST00000127285.1	614	ENSMUSG00000043243	Fam129c	family with sequence similarity 129, member C
ID_chr5_143518008_143518619	chr5	143518008	143518619	612	*	260.41	1.17814	0.20504	5.74589	9.14385e-09	9.75028e-07	Promoter (<=1kb)	5	143507060	143518182	11123	2	19353	ENSMUST00000145709.7	0	ENSMUSG00000001847	Rac1	Rac family small GTPase 1
ID_chr5_64298270_64298607	chr5	64298270	64298607	338	*	81.5971	1.06345	0.284691	3.73544	0.000187387	0.00366665	Promoter (<=1kb)	5	64298530	64351481	52952	1	57915	ENSMUST00000140960.2	0	ENSMUSG00000029174	Tbc1d1	TBC1 domain family, member 1
ID_chr8_25654000_25654229	chr8	25654000	25654229	230	*	40.4312	2.01732	0.460796	4.3779	1.19829e-05	0.000404128	Intron (ENSMUST00000155861.7/234135, intron 4 of 9)	8	25640284	25719667	79384	1	234135	ENSMUST00000084026.11	13716	ENSMUSG00000054823	Nsd3	nuclear receptor binding SET domain protein 3
ID_chr4_132591241_132591562	chr4	132591241	132591562	322	*	50.6287	1.08676	0.350936	3.09675	0.00195653	0.0224099	Distal Intergenic	4	132564067	132582683	18617	1	19204	ENSMUST00000070690.7	27174	ENSMUSG00000056529	Ptafr	platelet-activating factor receptor
ID_chr11_83580824_83581187	chr11	83580824	83581187	364	*	44.7471	1.97576	0.44063	4.48395	7.32738e-06	0.000271541	Promoter (<=1kb)	11	83582056	83623693	41638	1	100504464	ENSMUST00000125626.1	-869	ENSMUSG00000051832	E230016K23Rik	RIKEN cDNA E230016K23 gene
ID_chr2_131423629_131423993	chr2	131423629	131423993	365	*	59.3995	2.56826	0.436594	5.88247	4.04179e-09	4.79384e-07	Distal Intergenic	2	131491496	131520243	28748	1	228608	ENSMUST00000129143.7	-67503	ENSMUSG00000027333	Smox	spermine oxidase
ID_chr14_61548542_61549009	chr14	61548542	61549009	468	*	89.7179	1.54298	0.286756	5.3808	7.41569e-08	5.64241e-06	Intron (ENSMUST00000022497.14/66674, intron 2 of 4)	14	61534305	61556758	22454	2	66674	ENSMUST00000100496.4	7749	ENSMUSG00000021930	Spryd7	SPRY domain containing 7
ID_chr6_120452926_120453604	chr6	120452926	120453604	679	*	159.584	1.45119	0.384554	3.77369	0.00016085	0.00325063	Distal Intergenic	6	120463247	120483729	20483	1	16172	ENSMUST00000204239.2	-9643	ENSMUSG00000002897	Il17ra	interleukin 17 receptor A
ID_chr8_105780277_105780608	chr8	105780277	105780608	332	*	51.8342	1.0989	0.361919	3.03632	0.00239486	0.0261209	Intron (ENSMUST00000041400.5/74334, intron 5 of 13)	8	105713854	105758664	44811	2	70575	ENSMUST00000013294.15	-21613	ENSMUSG00000013150	Gfod2	glucose-fructose oxidoreductase domain containing 2
ID_chr5_103758510_103758866	chr5	103758510	103758866	357	*	52.5476	1.96015	0.420404	4.66253	3.12346e-06	0.000133225	Intron (ENSMUST00000126335.1/17355, intron 2 of 6)	5	103754573	103855322	100750	1	17355	ENSMUST00000031256.5	3937	ENSMUSG00000029313	Aff1	AF4/FMR2 family, member 1
ID_chr2_52891128_52891425	chr2	52891128	52891425	298	*	42.1512	1.67901	0.503518	3.33456	0.000854352	0.0120388	Intron (ENSMUST00000155586.8/71409, intron 1 of 26)	2	52857868	53131878	274011	1	71409	ENSMUST00000050719.12	33260	ENSMUSG00000036053	Fmnl2	formin-like 2
ID_chr7_101343170_101343643	chr7	101343170	101343643	474	*	54.3759	1.3789	0.426162	3.23562	0.00121379	0.0156474	Promoter (<=1kb)	7	101342502	101346137	3636	1	56018	ENSMUST00000174140.1	668	ENSMUSG00000030688	Stard10	START domain containing 10
ID_chr9_121395863_121396447	chr9	121395863	121396447	585	*	61.6412	1.46536	0.339114	4.32115	1.55217e-05	0.000494988	Intron (ENSMUST00000211301.1/67095, intron 3 of 17)	9	121391961	121400795	8835	1	67095	ENSMUST00000209306.1	3902	ENSMUSG00000032536	Trak1	trafficking protein, kinesin binding 1
ID_chr1_91056401_91056763	chr1	91056401	91056763	363	*	69.6109	1.38046	0.342551	4.02995	5.57884e-05	0.00139029	Promoter (2-3kb)	1	91053586	91128287	74702	1	16978	ENSMUST00000189617.2	2815	ENSMUSG00000026305	Lrrfip1	leucine rich repeat (in FLII) interacting protein 1
ID_chr17_36023658_36023947	chr17	36023658	36023947	290	*	77.8627	1.08676	0.315796	3.44133	0.000578854	0.00893437	Intron (ENSMUST00000173900.1/77810, intron 1 of 1)	17	36005695	36020560	14866	2	15042	ENSMUST00000113760.9	-3098	ENSMUSG00000053835	H2-T24	histocompatibility 2, T region locus 24
ID_chr1_151105286_151105591	chr1	151105286	151105591	306	*	55.6832	1.04961	0.333459	3.14763	0.001646	0.0197231	Distal Intergenic	1	151138034	151142345	4312	1	402734	ENSMUST00000188305.1	-32443	NA	C730036E19Rik	RIKEN cDNA C730036E19 gene
ID_chr17_8228583_8229156	chr17	8228583	8229156	574	*	191.945	-1.23261	0.204079	-6.03984	1.54269e-09	2.10561e-07	Distal Intergenic	17	8236043	8256108	20066	1	12458	ENSMUST00000231340.1	-6887	ENSMUSG00000040899	Ccr6	chemokine (C-C motif) receptor 6
ID_chr5_43882013_43882439	chr5	43882013	43882439	427	*	46.5349	1.03404	0.402583	2.56851	0.0102138	0.0763609	Intron (ENSMUST00000030964.5/12494, intron 1 of 7)	5	43868553	43912375	43823	1	12494	ENSMUST00000030964.5	13460	ENSMUSG00000029084	Cd38	CD38 antigen
ID_chr6_115666632_115667007	chr6	115666632	115667007	376	*	120.289	1.37826	0.288208	4.78217	1.73413e-06	8.22316e-05	Intron (ENSMUST00000112949.7/110157, intron 1 of 16)	6	115618569	115675964	57396	2	110157	ENSMUST00000112949.7	8957	ENSMUSG00000000441	Raf1	v-raf-leukemia viral oncogene 1
ID_chr15_78267873_78268183	chr15	78267873	78268183	311	*	58.0792	2.80211	0.434576	6.44791	1.134e-10	2.15894e-08	Distal Intergenic	15	78260878	78262575	1698	1	17972	ENSMUST00000148646.1	6995	ENSMUSG00000071715	Ncf4	neutrophil cytosolic factor 4
ID_chr9_71165129_71165413	chr9	71165129	71165413	285	*	51.0155	1.24711	0.385321	3.23653	0.00120991	0.015608	Promoter (1-2kb)	9	71163794	71207770	43977	1	102635087	ENSMUST00000214960.1	1335	ENSMUSG00000111429	Gm32511	predicted gene, 32511
ID_chr8_4165199_4165433	chr8	4165199	4165433	235	*	33.7262	1.92909	0.49725	3.87953	0.000104659	0.00229376	Promoter (1-2kb)	8	4166567	4186880	20314	1	213027	ENSMUST00000177499.7	-1134	ENSMUSG00000011832	Evi5l	ecotropic viral integration site 5 like
ID_chr17_46879780_46880312	chr17	46879780	46880312	533	*	205.451	1.37558	0.223229	6.16219	7.17435e-10	1.06794e-07	Distal Intergenic	17	46890684	46891847	1164	1	72726	ENSMUST00000040434.8	-10372	ENSMUSG00000036430	Tbcc	tubulin-specific chaperone C
ID_chr11_6695187_6695722	chr11	6695187	6695722	536	*	163.877	1.79374	0.388013	4.62289	3.78437e-06	0.000156159	Distal Intergenic	11	6716001	6720037	4037	2	626419	ENSMUST00000139769.1	24315	ENSMUSG00000086808	Gm11981	predicted gene 11981
ID_chr6_149193328_149193976	chr6	149193328	149193976	649	*	253.566	1.38109	0.197785	6.98277	2.89423e-12	8.39118e-10	Distal Intergenic	6	149157147	149188712	31566	2	232566	ENSMUST00000111535.7	-4616	ENSMUSG00000068250	Amn1	antagonist of mitotic exit network 1
ID_chr1_189185030_189185559	chr1	189185030	189185559	530	*	104.195	-1.40794	0.257737	-5.46269	4.68966e-08	3.80308e-06	Distal Intergenic	1	189210025	189215217	5193	2	16526	ENSMUST00000193686.1	29658	ENSMUSG00000037624	Kcnk2	potassium channel, subfamily K, member 2
ID_chr2_52925149_52925496	chr2	52925149	52925496	348	*	74.008	1.37544	0.373331	3.68425	0.000229379	0.00428243	Intron (ENSMUST00000155586.8/71409, intron 1 of 26)	2	52857868	53131878	274011	1	71409	ENSMUST00000050719.12	67281	ENSMUSG00000036053	Fmnl2	formin-like 2
ID_chr13_45005077_45005474	chr13	45005077	45005474	398	*	50.0761	2.70954	0.472855	5.73018	1.00323e-08	1.05706e-06	Promoter (2-3kb)	13	44922079	45002147	80069	2	94245	ENSMUST00000072329.14	-2930	ENSMUSG00000057531	Dtnbp1	dystrobrevin binding protein 1
ID_chrX_13606585_13607134	chrX	13606585	13607134	550	*	124.461	-1.42362	0.263777	-5.39704	6.7748e-08	5.2539e-06	Intron (ENSMUST00000156096.7/12361, intron 8 of 23)	20	13632089	13640856	8768	1	23890	ENSMUST00000041708.9	-24955	ENSMUSG00000040229	Gpr34	G protein-coupled receptor 34
ID_chr7_101360522_101360774	chr7	101360522	101360774	253	*	40.8981	1.59281	0.456939	3.48583	0.00049062	0.00787673	Promoter (<=1kb)	7	101361262	101373155	11894	1	69710	ENSMUST00000137384.7	-488	ENSMUSG00000032812	Arap1	ArfGAP with RhoGAP domain, ankyrin repeat and PH domain 1
ID_chr4_132963579_132963938	chr4	132963579	132963938	360	*	44.2096	1.46957	0.421381	3.48751	0.000487549	0.00783877	Distal Intergenic	4	132974095	132984360	10266	1	14191	ENSMUST00000124451.1	-10157	ENSMUSG00000028874	Fgr	FGR proto-oncogene, Src family tyrosine kinase
ID_chr2_33351887_33352322	chr2	33351887	33352322	436	*	69.4718	1.07757	0.294934	3.65359	0.0002586	0.0047265	Intron (ENSMUST00000131298.6/241308, intron 1 of 17)	2	33133417	33371429	238013	2	241308	ENSMUST00000131298.6	19107	ENSMUSG00000038831	Ralgps1	Ral GEF with PH domain and SH3 binding motif 1
ID_chr6_31233312_31233631	chr6	31233312	31233631	320	*	78.8076	1.19214	0.310083	3.84457	0.000120764	0.00258168	Intron (ENSMUST00000144612.7/73652, intron 1 of 5)	6	31220447	31337400	116954	1	73652	ENSMUST00000136571.7	12865	ENSMUSG00000087380	2210408F21Rik	RIKEN cDNA 2210408F21 gene
ID_chr16_22517506_22518107	chr16	22517506	22518107	602	*	244.127	-1.1106	0.179832	-6.17576	6.5846e-10	9.93491e-08	Exon (ENSMUST00000159309.1/78082, exon 2 of 2)	16	22511480	22517681	6202	1	78082	ENSMUST00000159309.1	6026	ENSMUSG00000089874	9230117E06Rik	RIKEN cDNA 9230117E06 gene
ID_chr14_73116957_73117304	chr14	73116957	73117304	348	*	73.4794	-1.27669	0.312848	-4.08087	4.48679e-05	0.00117283	Distal Intergenic	14	73123037	73161986	38950	1	105670	ENSMUST00000163339.7	-5733	ENSMUSG00000022106	Rcbtb2	regulator of chromosome condensation (RCC1) and BTB (POZ) domain containing protein 2
ID_chr1_164681640_164681891	chr1	164681640	164681891	252	*	35.6359	-1.26086	0.428701	-2.94111	0.00327036	0.0330757	Intron (ENSMUST00000195748.1/ENSMUST00000195748.1, intron 1 of 3)	1	164796644	164824266	27623	1	56429	ENSMUST00000027861.5	-114753	ENSMUSG00000026574	Dpt	dermatopontin
ID_chr1_161497343_161497651	chr1	161497343	161497651	309	*	55.5785	1.63599	0.370023	4.42132	9.80987e-06	0.000343725	Promoter (2-3kb)	1	161494655	161505290	10636	1	240873	ENSMUST00000086084.1	2688	ENSMUSG00000066755	Tnfsf18	tumor necrosis factor (ligand) superfamily, member 18
ID_chr1_131086908_131087222	chr1	131086908	131087222	315	*	102.253	1.0345	0.296866	3.48474	0.000492609	0.0079001	Exon (ENSMUST00000191688.1/ENSMUST00000191688.1, exon 1 of 1)	1	131053700	131097826	44127	2	17164	ENSMUST00000016672.10	10604	ENSMUSG00000016528	Mapkapk2	MAP kinase-activated protein kinase 2
ID_chr8_125619584_125620077	chr8	125619584	125620077	494	*	123.085	1.06596	0.2342	4.55152	5.32603e-06	0.000207973	Intron (ENSMUST00000213085.1/75930, intron 2 of 3)	8	125584659	125591109	6451	1	75930	ENSMUST00000212530.1	34925	ENSMUSG00000110629	4930567H12Rik	RIKEN cDNA 4930567H12 gene
ID_chr14_121733177_121733618	chr14	121733177	121733618	442	*	85.1744	-1.22748	0.291272	-4.2142	2.50663e-05	0.000734423	Intron (ENSMUST00000212376.2/105445, intron 1 of 54)	14	121542046	121738861	196816	2	105445	ENSMUST00000212376.2	5243	ENSMUSG00000025558	Dock9	dedicator of cytokinesis 9
ID_chr16_95945375_95945851	chr16	95945375	95945851	477	*	72.5691	1.00092	0.296818	3.37217	0.000745775	0.0109181	Distal Intergenic	16	95841886	95929077	87192	2	69776	ENSMUST00000233375.1	-16298	ENSMUSG00000117232	1600002D24Rik	RIKEN cDNA 1600002D24 gene
ID_chr1_135554690_135555257	chr1	135554690	135555257	568	*	100.547	-1.10482	0.256421	-4.30859	1.64298e-05	0.000518682	Intron (ENSMUST00000040599.14/215690, intron 1 of 29)	1	135584773	135599948	15176	1	215714	ENSMUST00000067468.5	-29516	NA	Gm4793	predicted gene 4793
ID_chr13_89889047_89889449	chr13	89889047	89889449	403	*	270.011	1.05144	0.189657	5.54389	2.9583e-08	2.59343e-06	Intron (ENSMUST00000159199.7/108138, intron 7 of 8)	13	89655312	89742509	87198	2	13003	ENSMUST00000109546.8	-146538	ENSMUSG00000021614	Vcan	versican
ID_chr10_111543877_111544318	chr10	111543877	111544318	442	*	65.0642	1.50742	0.34643	4.3513	1.35336e-05	0.000442725	Distal Intergenic	10	111507696	111508165	470	1	21664	ENSMUST00000186359.1	36181	ENSMUSG00000020205	Phlda1	pleckstrin homology like domain, family A, member 1
ID_chr16_85084208_85084544	chr16	85084208	85084544	337	*	96.9179	1.26879	0.266327	4.76404	1.89754e-06	8.83241e-05	Intron (ENSMUST00000227723.1/11820, intron 3 of 17)	16	85014305	85027625	13321	2	11820	ENSMUST00000228509.1	-56583	ENSMUSG00000022892	App	amyloid beta (A4) precursor protein
ID_chr15_62252062_62252451	chr15	62252062	62252451	390	*	174.975	1.04929	0.203649	5.15246	2.57087e-07	1.65277e-05	Intron (ENSMUST00000182075.7/19296, intron 4 of 4)	15	62222603	62242505	19903	1	19296	ENSMUST00000182141.1	29459	ENSMUSG00000097039	Pvt1	Pvt1 oncogene
ID_chr9_21288544_21288796	chr9	21288544	21288796	253	*	46.8731	1.28638	0.403886	3.18501	0.00144747	0.0179252	Promoter (<=1kb)	9	21281995	21287969	5975	2	215194	ENSMUST00000183503.1	-575	ENSMUSG00000035047	Kri1	KRI1 homolog
ID_chr2_28523757_28524092	chr2	28523757	28524092	336	*	104.601	1.40595	0.261348	5.37961	7.46478e-08	5.67004e-06	Intron (ENSMUST00000135803.7/19730, intron 1 of 3)	2	28527850	28552267	24418	1	19730	ENSMUST00000238699.1	-3758	ENSMUSG00000026821	Ralgds	ral guanine nucleotide dissociation stimulator
ID_chr12_65037601_65037876	chr12	65037601	65037876	276	*	49.4418	2.02979	0.401648	5.05365	4.3345e-07	2.55806e-05	Promoter (1-2kb)	12	65036366	65063386	27021	1	328110	ENSMUST00000129956.1	1235	ENSMUSG00000035597	Prpf39	pre-mRNA processing factor 39
ID_chr1_135629756_135630263	chr1	135629756	135630263	508	*	114.514	-1.04787	0.23035	-4.54903	5.38935e-06	0.000209707	Intron (ENSMUST00000190298.7/215690, intron 1 of 30)	1	135434580	135585705	151126	2	215690	ENSMUST00000067414.12	-44051	ENSMUSG00000009418	Nav1	neuron navigator 1
ID_chr5_3491865_3492196	chr5	3491865	3492196	332	*	37.1503	2.02607	0.462844	4.37742	1.20091e-05	0.000404487	Intron (ENSMUST00000165117.7/12571, intron 5 of 7)	5	3543833	3570238	26406	1	68152	ENSMUST00000197082.4	-51637	ENSMUSG00000058503	Fam133b	family with sequence similarity 133, member B
ID_chr1_161482242_161482543	chr1	161482242	161482543	302	*	69.8214	1.3673	0.343698	3.97822	6.94341e-05	0.00164181	Distal Intergenic	1	161494655	161505290	10636	1	240873	ENSMUST00000086084.1	-12112	ENSMUSG00000066755	Tnfsf18	tumor necrosis factor (ligand) superfamily, member 18
ID_chr9_32730711_32731462	chr9	32730711	32731462	752	*	108.379	1.10001	0.254378	4.32433	1.52997e-05	0.000488259	Intron (ENSMUST00000238819.1/23871, intron 5 of 9)	9	32696384	32754428	58045	1	23871	ENSMUST00000184364.1	34327	ENSMUSG00000032035	Ets1	E26 avian leukemia oncogene 1, 5' domain
ID_chr9_75407880_75408182	chr9	75407880	75408182	303	*	180.949	1.01109	0.197743	5.11312	3.16874e-07	1.97142e-05	Promoter (1-2kb)	9	75386902	75409359	22458	2	50772	ENSMUST00000168937.7	1177	ENSMUSG00000042688	Mapk6	mitogen-activated protein kinase 6
ID_chr10_96337869_96338403	chr10	96337869	96338403	535	*	142.149	1.33167	0.243743	5.46343	4.67025e-08	3.79428e-06	Intron (ENSMUST00000218518.1/ENSMUST00000218518.1, intron 1 of 2)	10	96226207	96248708	22502	1	74881	ENSMUST00000218720.1	111662	ENSMUSG00000112762	4930459C07Rik	RIKEN cDNA 4930459C07 gene
ID_chr14_103046797_103047073	chr14	103046797	103047073	277	*	45.96	1.69855	0.464322	3.65813	0.000254058	0.00466271	Promoter (<=1kb)	14	103046977	103056573	9597	1	16365	ENSMUST00000022722.6	0	ENSMUSG00000022126	Acod1	aconitate decarboxylase 1
ID_chr11_98959448_98959877	chr11	98959448	98959877	430	*	129.862	1.07619	0.230134	4.67636	2.92015e-06	0.000126623	Promoter (<=1kb)	11	98960412	98974942	14531	1	19401	ENSMUST00000107473.2	-535	ENSMUSG00000037992	Rara	retinoic acid receptor, alpha
ID_chr2_117838441_117838753	chr2	117838441	117838753	313	*	44.9975	1.29285	0.37957	3.40609	0.000659006	0.00988932	Intron (ENSMUST00000149239.1/73938, intron 2 of 5)	2	117821928	117909136	87209	1	73938	ENSMUST00000149239.1	16513	ENSMUSG00000086221	4930412B13Rik	RIKEN cDNA 4930412B13 gene
ID_chr5_35671430_35671894	chr5	35671430	35671894	465	*	65.8573	-1.02356	0.322952	-3.16938	0.00152763	0.0187086	Promoter (<=1kb)	5	35668193	35671552	3360	2	78558	ENSMUST00000129459.1	0	ENSMUSG00000029096	Htra3	HtrA serine peptidase 3
ID_chr9_89267605_89267967	chr9	89267605	89267967	363	*	110.064	-1.01255	0.242075	-4.18279	2.87956e-05	0.000821973	Intron (ENSMUST00000186009.1/107885, intron 1 of 3)	9	89218454	89240170	21717	1	107885	ENSMUST00000147644.1	49151	ENSMUSG00000066442	Mthfs	5, 10-methenyltetrahydrofolate synthetase
ID_chr6_30252666_30252971	chr6	30252666	30252971	306	*	50.0022	1.17561	0.357838	3.28531	0.00101871	0.0137103	Intron (ENSMUST00000102993.9/22214, intron 3 of 6)	6	30214809	30243803	28995	2	22214	ENSMUST00000128141.7	-8863	ENSMUSG00000039159	Ube2h	ubiquitin-conjugating enzyme E2H
ID_chr3_136684373_136684942	chr3	136684373	136684942	570	*	117.951	1.02267	0.257604	3.96993	7.18947e-05	0.00168383	Intron (ENSMUST00000124206.1/19055, intron 1 of 2)	3	136670770	136935779	265010	1	19055	ENSMUST00000056758.8	13603	ENSMUSG00000028161	Ppp3ca	protein phosphatase 3, catalytic subunit, alpha isoform
ID_chr4_116052664_116053079	chr4	116052664	116053079	416	*	86.7418	1.05319	0.282609	3.72667	0.000194026	0.00374861	Promoter (<=1kb)	4	116033907	116053380	19474	2	72181	ENSMUST00000165493.7	301	ENSMUSG00000028706	Nsun4	NOL1/NOP2/Sun domain family, member 4
ID_chr7_145106184_145106809	chr7	145106184	145106809	626	*	110.447	1.77371	0.314768	5.63496	1.75094e-08	1.65301e-06	Distal Intergenic	7	145206389	145207182	794	2	100040049	ENSMUST00000207703.1	100373	ENSMUSG00000109305	Smim38	small integral membrane protein 38
ID_chr15_100754137_100754465	chr15	100754137	100754465	329	*	53.3379	1.48629	0.34666	4.28745	1.80735e-05	0.000560645	Distal Intergenic	15	100761747	100823968	62222	1	59033	ENSMUST00000023776.12	-7282	ENSMUSG00000023032	Slc4a8	solute carrier family 4 (anion exchanger), member 8
ID_chr18_81052135_81052394	chr18	81052135	81052394	260	*	42.7494	1.20759	0.403627	2.99184	0.00277303	0.0291283	Distal Intergenic	18	80966376	80986771	20396	2	20689	ENSMUST00000057950.8	-65364	ENSMUSG00000024565	Sall3	spalt like transcription factor 3
ID_chr9_60837223_60837846	chr9	60837223	60837846	624	*	127.072	1.15363	0.233923	4.93165	8.15363e-07	4.44333e-05	Intron (ENSMUST00000214354.1/72565, intron 1 of 18)	9	60862414	60880363	17950	1	72565	ENSMUST00000214997.1	-24568	ENSMUSG00000034485	Uaca	uveal autoantigen with coiled-coil domains and ankyrin repeats
ID_chr1_131092265_131092596	chr1	131092265	131092596	332	*	54.8237	1.16651	0.410272	2.84327	0.00446528	0.0418675	Intron (ENSMUST00000016672.10/17164, intron 1 of 9)	1	131053700	131097826	44127	2	17164	ENSMUST00000016672.10	5230	ENSMUSG00000016528	Mapkapk2	MAP kinase-activated protein kinase 2
ID_chr15_83562810_83563689	chr15	83562810	83563689	880	*	164.211	1.08511	0.21154	5.12958	2.90394e-07	1.8376e-05	Promoter (<=1kb)	15	83563592	83574203	10612	1	12257	ENSMUST00000047419.7	0	ENSMUSG00000041736	Tspo	translocator protein
ID_chr10_44625545_44625895	chr10	44625545	44625895	351	*	49.7947	1.25327	0.369518	3.39163	0.000694792	0.0103147	Intron (ENSMUST00000217008.1/ENSMUST00000217008.1, intron 2 of 3)	10	44446717	44528501	81785	2	12142	ENSMUST00000167340.1	-97044	ENSMUSG00000038151	Prdm1	PR domain containing 1, with ZNF domain
ID_chr18_81020419_81020655	chr18	81020419	81020655	237	*	36.1004	2.18504	0.488459	4.47333	7.70094e-06	0.000282553	Distal Intergenic	18	80966376	80986771	20396	2	20689	ENSMUST00000057950.8	-33648	ENSMUSG00000024565	Sall3	spalt like transcription factor 3
ID_chr13_113795092_113795589	chr13	113795092	113795589	498	*	73.0445	1.09824	0.289915	3.78814	0.000151777	0.00310405	Promoter (<=1kb)	13	113794622	114155276	360655	1	218639	ENSMUST00000224068.1	470	ENSMUSG00000042348	Arl15	ADP-ribosylation factor-like 15
ID_chr4_3786741_3787106	chr4	3786741	3787106	366	*	49.9301	1.21809	0.358402	3.39866	0.000677174	0.0101037	Intron (ENSMUST00000041377.12/17096, intron 12 of 12)	4	3756457	3813122	56666	1	17096	ENSMUST00000137943.1	30284	ENSMUSG00000042228	Lyn	LYN proto-oncogene, Src family tyrosine kinase
ID_chr10_14034090_14034331	chr10	14034090	14034331	242	*	41.8363	1.14017	0.39708	2.87137	0.00408695	0.0390634	Intron (ENSMUST00000187083.6/15273, intron 2 of 12)	10	13967024	14079675	112652	1	15273	ENSMUST00000191464.1	67066	ENSMUSG00000015501	Hivep2	human immunodeficiency virus type I enhancer binding protein 2
ID_chr2_140790453_140790683	chr2	140790453	140790683	231	*	33.3297	1.90145	0.521458	3.64641	0.000265932	0.00481686	Intron (ENSMUST00000110067.7/72899, intron 3 of 16)	2	140658198	140671469	13272	2	71436	ENSMUST00000110057.2	-118984	ENSMUSG00000051379	Flrt3	fibronectin leucine rich transmembrane protein 3
ID_chr2_166992044_166992373	chr2	166992044	166992373	330	*	64.8786	1.27258	0.332509	3.82719	0.000129613	0.00273655	Intron (ENSMUST00000109235.7/20853, intron 1 of 11)	2	166948147	166996103	47957	2	20853	ENSMUST00000049412.11	3730	ENSMUSG00000039536	Stau1	staufen double-stranded RNA binding protein 1
ID_chr13_37658590_37658905	chr13	37658590	37658905	316	*	72.5869	1.19198	0.285196	4.17952	2.92123e-05	0.000830126	Exon (ENSMUST00000225013.1/ENSMUST00000225013.1, exon 2 of 2)	13	37778400	37893849	115450	1	68750	ENSMUST00000122842.7	-119495	ENSMUSG00000039087	Rreb1	ras responsive element binding protein 1
ID_chr1_53824965_53825300	chr1	53824965	53825300	336	*	137.885	1.07495	0.226177	4.75267	2.00747e-06	9.25671e-05	Intron (ENSMUST00000120904.7/329152, intron 28 of 28)	1	53832692	53841171	8480	2	329152	ENSMUST00000150677.7	15871	ENSMUSG00000042807	Hecw2	HECT, C2 and WW domain containing E3 ubiquitin protein ligase 2
ID_chr5_101999080_101999426	chr5	101999080	101999426	347	*	45.8245	1.17998	0.361446	3.26461	0.00109615	0.0145103	Intron (ENSMUST00000053177.13/72145, intron 3 of 66)	5	101836158	101981558	145401	2	72145	ENSMUST00000212024.1	-17522	ENSMUSG00000043940	Wdfy3	WD repeat and FYVE domain containing 3
ID_chr3_51197103_51197721	chr3	51197103	51197721	619	*	71.6677	1.9826	0.565295	3.50719	0.000452861	0.00741007	Distal Intergenic	3	51224447	51251644	27198	1	12457	ENSMUST00000023849.14	-26726	ENSMUSG00000023087	Noct	nocturnin
ID_chr2_29771903_29772485	chr2	29771903	29772485	583	*	110.289	1.37806	0.300629	4.58393	4.56322e-06	0.000183851	Intron (ENSMUST00000113807.9/227682, intron 6 of 6)	2	29779211	29782196	2986	2	227682	ENSMUST00000148120.1	9711	ENSMUSG00000039826	Trub2	TruB pseudouridine (psi) synthase family member 2
ID_chr14_47177838_47178406	chr14	47177838	47178406	569	*	110.728	1.41848	0.290281	4.88656	1.02612e-06	5.34239e-05	Exon (ENSMUST00000226918.1/ENSMUST00000226918.1, exon 1 of 1)	14	47153895	47189413	35519	2	14528	ENSMUST00000089959.6	11007	ENSMUSG00000037580	Gch1	GTP cyclohydrolase 1
ID_chr9_25486289_25486611	chr9	25486289	25486611	323	*	75.4041	1.22067	0.31072	3.92854	8.54639e-05	0.00194493	Intron (ENSMUST00000040677.5/67484, intron 2 of 7)	9	25482867	25487313	4447	1	67484	ENSMUST00000156237.1	3422	ENSMUSG00000036611	Eepd1	endonuclease/exonuclease/phosphatase family domain containing 1
ID_chr7_128360406_128360888	chr7	128360406	128360888	483	*	99.6838	-1.02095	0.254598	-4.01003	6.07098e-05	0.00148294	Distal Intergenic	7	128374001	128376337	2337	2	67865	ENSMUST00000129144.1	15449	ENSMUSG00000030844	Rgs10	regulator of G-protein signalling 10
ID_chr9_46120793_46121210	chr9	46120793	46121210	418	*	74.3147	1.08836	0.332824	3.27008	0.00107516	0.0143093	Promoter (2-3kb)	9	46123237	46202885	79649	1	70661	ENSMUST00000122865.1	-2027	ENSMUSG00000034135	Sik3	SIK family kinase 3
ID_chr1_171470950_171471239	chr1	171470950	171471239	290	*	45.9363	1.46955	0.453708	3.23898	0.00119957	0.0155182	Distal Intergenic	1	171462850	171463645	796	1	16456	ENSMUST00000155913.1	8100	ENSMUSG00000038235	F11r	F11 receptor
ID_chr4_55797365_55797596	chr4	55797365	55797596	232	*	40.0625	1.62189	0.422327	3.84037	0.000122851	0.00262125	Distal Intergenic	4	55527143	55532466	5324	2	16600	ENSMUST00000107619.2	-264899	ENSMUSG00000003032	Klf4	Kruppel-like factor 4 (gut)
ID_chr11_86593079_86593333	chr11	86593079	86593333	255	*	29.3465	2.8378	0.6183	4.58968	4.43923e-06	0.000179671	Intron (ENSMUST00000018315.9/75909, intron 10 of 11)	11	86585020	86586994	1975	2	75909	ENSMUST00000145846.1	-6085	ENSMUSG00000018171	Vmp1	vacuole membrane protein 1
ID_chr1_191894397_191894804	chr1	191894397	191894804	408	*	217.557	1.2066	0.207278	5.82115	5.84441e-09	6.62193e-07	Exon (ENSMUST00000139827.7/98736, exon 5 of 5)	1	191890233	191899256	9024	2	98736	ENSMUST00000140401.1	4452	ENSMUSG00000055833	1700034H15Rik	RIKEN cDNA 1700034H15 gene
ID_chr17_79485220_79485581	chr17	79485220	79485581	362	*	64.4165	1.07828	0.351798	3.06506	0.00217628	0.0242617	Distal Intergenic	17	79611863	79621616	9754	1	381110	ENSMUST00000223924.1	-126282	ENSMUSG00000036368	Rmdn2	regulator of microtubule dynamics 2
ID_chr1_166787844_166788346	chr1	166787844	166788346	503	*	174.134	1.18847	0.202066	5.88161	4.06298e-09	4.80612e-07	Distal Intergenic	1	166662055	166681845	19791	2	240894	ENSMUST00000027843.10	-105999	ENSMUSG00000026560	Fmo9	flavin containing monooxygenase 9
ID_chr19_46901338_46901708	chr19	46901338	46901708	371	*	88.0905	1.0816	0.289953	3.73027	0.000191274	0.00371647	Intron (ENSMUST00000235234.1/76952, intron 5 of 17)	19	46889008	46909575	20568	2	76952	ENSMUST00000174731.2	7867	ENSMUSG00000025041	Nt5c2	5'-nucleotidase, cytosolic II
ID_chr1_171248834_171249212	chr1	171248834	171249212	379	*	50.1833	1.80983	0.410853	4.40505	1.05757e-05	0.000366506	Promoter (1-2kb)	1	171250421	171260637	10217	1	240913	ENSMUST00000111315.8	-1209	ENSMUSG00000006403	Adamts4	a disintegrin-like and metallopeptidase (reprolysin type) with thrombospondin type 1 motif, 4
ID_chr2_101827180_101827433	chr2	101827180	101827433	254	*	31.9242	2.04574	0.556594	3.67547	0.000237415	0.00440463	Intron (ENSMUST00000163762.7/72446, intron 2 of 9)	2	101714285	101838980	124696	2	72446	ENSMUST00000163762.7	11547	ENSMUSG00000032841	Prr5l	proline rich 5 like
ID_chr4_150798809_150799143	chr4	150798809	150799143	335	*	135.127	1.0508	0.238105	4.41318	1.01864e-05	0.000355234	Distal Intergenic	4	150853919	150868892	14974	1	74155	ENSMUST00000073600.8	-54776	ENSMUSG00000028967	Errfi1	ERBB receptor feedback inhibitor 1
ID_chr10_22165729_22165924	chr10	22165729	22165924	196	*	77.5717	1.73134	0.330339	5.24109	1.59627e-07	1.09442e-05	Promoter (<=1kb)	10	22165638	22180726	15089	1	379043	ENSMUST00000180648.7	91	ENSMUSG00000053219	Raet1e	retinoic acid early transcript 1E
ID_chr19_41364546_41364832	chr19	41364546	41364832	287	*	45.9392	1.62339	0.383765	4.23016	2.33529e-05	0.000694777	Intron (ENSMUST00000059672.8/83490, intron 2 of 16)	19	41272377	41385096	112720	2	83490	ENSMUST00000059672.8	20264	ENSMUSG00000025017	Pik3ap1	phosphoinositide-3-kinase adaptor protein 1
ID_chr3_121722878_121723832	chr3	121722878	121723832	955	*	264.156	1.06137	0.180102	5.8932	3.78786e-09	4.55154e-07	Promoter (<=1kb)	3	121723537	121735048	11512	1	14066	ENSMUST00000029771.12	0	ENSMUSG00000028128	F3	coagulation factor III
ID_chr5_93136849_93137378	chr5	93136849	93137378	530	*	127.485	-1.00208	0.23424	-4.278	1.88578e-05	0.000580911	Intron (ENSMUST00000074733.10/52398, intron 1 of 9)	5	93148503	93157702	9200	1	52398	ENSMUST00000201695.1	-11125	ENSMUSG00000058013	2022-09-11	septin 11
ID_chr5_53385510_53386069	chr5	53385510	53386069	560	*	69.2592	1.17288	0.328961	3.56539	0.000363309	0.00621042	Distal Intergenic	5	53466152	53649390	183239	1	19664	ENSMUST00000201991.3	-80083	ENSMUSG00000039191	Rbpj	recombination signal binding protein for immunoglobulin kappa J region
ID_chr13_37847655_37847891	chr13	37847655	37847891	237	*	36.4447	1.49601	0.44803	3.33909	0.000840536	0.011897	Intron (ENSMUST00000122842.7/68750, intron 1 of 3)	13	37857934	37893914	35981	1	68750	ENSMUST00000138110.7	-10043	ENSMUSG00000039087	Rreb1	ras responsive element binding protein 1
ID_chr4_9682551_9683099	chr4	9682551	9683099	549	*	114.663	1.12071	0.272851	4.10739	4.00149e-05	0.00107317	Distal Intergenic	4	9449079	9669344	220266	2	65973	ENSMUST00000108339.7	-13207	ENSMUSG00000028207	Asph	aspartate-beta-hydroxylase
ID_chrX_48423675_48424029	chrX	48423675	48424029	355	*	60.8457	1.42124	0.375378	3.78616	0.000152996	0.00312609	Intron (ENSMUST00000114958.7/56501, intron 2 of 8)	20	48411046	48454169	43124	2	56501	ENSMUST00000114958.7	30140	ENSMUSG00000031103	Elf4	E74-like factor 4 (ets domain transcription factor)
ID_chr17_17867007_17867427	chr17	17867007	17867427	421	*	63.7924	1.08276	0.327638	3.30474	0.000950655	0.0130517	Distal Intergenic	17	17847176	17855205	8030	2	15116	ENSMUST00000232410.1	-11802	ENSMUSG00000003665	Has1	hyaluronan synthase 1
ID_chr10_96351348_96351763	chr10	96351348	96351763	416	*	113.925	1.57568	0.289181	5.44876	5.07213e-08	4.07599e-06	Intron (ENSMUST00000218518.1/ENSMUST00000218518.1, intron 1 of 2)	10	96226207	96248708	22502	1	74881	ENSMUST00000218720.1	125141	ENSMUSG00000112762	4930459C07Rik	RIKEN cDNA 4930459C07 gene
ID_chr10_122690505_122691033	chr10	122690505	122691033	529	*	61.5738	1.54455	0.401065	3.85111	0.000117584	0.0025271	Intron (ENSMUST00000162853.7/319468, intron 1 of 5)	10	122679315	122679415	101	1	102466884	ENSMUST00000185165.1	11190	ENSMUSG00000099225	Mir8104	microRNA 8104
ID_chr10_67377748_67378176	chr10	67377748	67378176	429	*	79.8729	1.21066	0.299956	4.03612	5.43432e-05	0.00135962	Intron (ENSMUST00000220398.1/ENSMUST00000220398.1, intron 3 of 4)	10	67266689	67285305	18617	2	641340	ENSMUST00000077839.12	-92443	ENSMUSG00000075000	Nrbf2	nuclear receptor binding factor 2
ID_chr15_99664427_99664779	chr15	99664427	99664779	353	*	76.261	1.47655	0.290649	5.08018	3.77078e-07	2.28821e-05	Distal Intergenic	15	99670368	99701128	30761	1	11419	ENSMUST00000023758.8	-5589	ENSMUSG00000023017	Asic1	acid-sensing (proton-gated) ion channel 1
ID_chrX_13632003_13632221	chrX	13632003	13632221	219	*	46.5152	-1.12929	0.369493	-3.05633	0.00224067	0.024819	Promoter (<=1kb)	20	13632089	13640856	8768	1	23890	ENSMUST00000041708.9	0	ENSMUSG00000040229	Gpr34	G protein-coupled receptor 34
ID_chr6_97445171_97445478	chr6	97445171	97445478	308	*	42.4265	1.31816	0.434723	3.03219	0.00242787	0.0263771	Intron (ENSMUST00000113355.8/232288, intron 2 of 23)	6	97396257	97431429	35173	2	232288	ENSMUST00000124050.2	-13742	ENSMUSG00000030064	Frmd4b	FERM domain containing 4B
ID_chr2_153543006_153543346	chr2	153543006	153543346	341	*	62.9818	1.78631	0.35963	4.96708	6.79703e-07	3.79735e-05	Distal Intergenic	2	153407462	153529971	122510	2	329540	ENSMUST00000035346.13	-13035	ENSMUSG00000061411	Nol4l	nucleolar protein 4-like
ID_chr9_57233674_57234234	chr9	57233674	57234234	561	*	156.441	1.57568	0.254291	6.19636	5.77842e-10	8.86937e-08	Promoter (2-3kb)	9	57236556	57249864	13309	1	541610	ENSMUST00000093837.4	-2322	ENSMUSG00000070298	Trcg1	taste receptor cell gene 1
ID_chr6_135252434_135252997	chr6	135252434	135252997	564	*	76.4826	1.62542	0.317066	5.12644	2.95267e-07	1.86312e-05	Promoter (1-2kb)	6	135237329	135254170	16842	2	14840	ENSMUST00000111909.7	1173	ENSMUSG00000030206	Gsg1	germ cell associated 1
ID_chr3_95694297_95694724	chr3	95694297	95694724	428	*	50.785	1.1188	0.349911	3.1974	0.00138673	0.0173572	Distal Intergenic	3	95676201	95687917	11717	2	229595	ENSMUST00000117782.7	-6380	ENSMUSG00000015850	Adamtsl4	ADAMTS-like 4
ID_chr6_108835814_108836696	chr6	108835814	108836696	883	*	189.063	1.36965	0.231197	5.92416	3.13903e-09	3.85718e-07	Promoter (<=1kb)	6	108836410	108843058	6649	1	192193	ENSMUST00000203469.1	0	ENSMUSG00000030104	Edem1	ER degradation enhancer, mannosidase alpha-like 1
ID_chr12_55466333_55466603	chr12	55466333	55466603	271	*	50.6518	2.52927	0.470623	5.3743	7.68789e-08	5.80378e-06	Distal Intergenic	12	55490407	55491810	1404	2	18035	ENSMUST00000219869.1	25207	ENSMUSG00000021025	Nfkbia	nuclear factor of kappa light polypeptide gene enhancer in B cells inhibitor, alpha
ID_chr4_53150532_53150847	chr4	53150532	53150847	316	*	69.3135	1.3663	0.354141	3.85808	0.000114281	0.00246445	Intron (ENSMUST00000030010.3/11303, intron 1 of 49)	4	53030787	53159895	129109	2	11303	ENSMUST00000030010.3	9048	ENSMUSG00000015243	Abca1	ATP-binding cassette, sub-family A (ABC1), member 1
ID_chr10_96459245_96459506	chr10	96459245	96459506	262	*	43.2436	2.11113	0.442018	4.77612	1.78707e-06	8.39752e-05	Distal Intergenic	10	96617006	96622809	5804	1	12226	ENSMUST00000038377.8	-157500	ENSMUSG00000036478	Btg1	BTG anti-proliferation factor 1
ID_chr17_57341580_57341928	chr17	57341580	57341928	349	*	54.0757	-1.02219	0.33435	-3.05724	0.00223382	0.0247787	Distal Intergenic	17	57358691	57483527	124837	1	13733	ENSMUST00000086763.12	-16763	ENSMUSG00000004730	Adgre1	adhesion G protein-coupled receptor E1
ID_chr11_107402262_107402528	chr11	107402262	107402528	267	*	35.6365	-1.74731	0.439935	-3.97174	7.13487e-05	0.00167547	Intron (ENSMUST00000103064.9/71795, intron 1 of 9)	11	107226257	107348130	121874	2	71795	ENSMUST00000134763.1	-54132	ENSMUSG00000040430	Pitpnc1	phosphatidylinositol transfer protein, cytoplasmic 1
ID_chr2_34958096_34958415	chr2	34958096	34958415	320	*	46.0371	1.54197	0.428652	3.59726	0.000321583	0.00565403	Promoter (<=1kb)	2	34941750	34958163	16414	2	22029	ENSMUST00000172159.7	0	ENSMUSG00000026875	Traf1	TNF receptor-associated factor 1
ID_chr3_19953898_19954332	chr3	19953898	19954332	435	*	197.613	1.10307	0.192683	5.72478	1.03566e-08	1.08351e-06	Promoter (2-3kb)	3	19957054	19993138	36085	1	12870	ENSMUST00000091309.11	-2722	ENSMUSG00000003617	Cp	ceruloplasmin
ID_chr10_37106256_37106742	chr10	37106256	37106742	487	*	102.676	1.09059	0.282571	3.85951	0.000113613	0.00245363	Distal Intergenic	10	37133375	37138920	5546	2	17118	ENSMUST00000092584.5	32178	ENSMUSG00000069662	Marcks	myristoylated alanine rich protein kinase C substrate
ID_chr2_44920488_44920847	chr2	44920488	44920847	360	*	42.0678	1.63386	0.493585	3.31019	0.000932324	0.0128699	Intron (ENSMUST00000130991.7/227835, intron 1 of 5)	2	44791193	44927149	135957	2	227835	ENSMUST00000133442.1	6302	ENSMUSG00000036890	Gtdc1	glycosyltransferase-like domain containing 1
ID_chr4_132944105_132944514	chr4	132944105	132944514	410	*	104.594	1.33586	0.298267	4.47872	7.50928e-06	0.000276664	Distal Intergenic	4	132899213	132922558	23346	2	230789	ENSMUST00000030696.10	-21547	ENSMUSG00000028878	Fam76a	family with sequence similarity 76, member A
ID_chr11_79087733_79088679	chr11	79087733	79088679	947	*	158.416	1.06044	0.224245	4.72893	2.25703e-06	0.000102687	Intron (ENSMUST00000018478.10/16706, intron 1 of 18)	11	79030625	79074486	43862	2	16706	ENSMUST00000208969.1	-13247	ENSMUSG00000018334	Ksr1	kinase suppressor of ras 1
ID_chr5_3501532_3502090	chr5	3501532	3502090	559	*	309.24	1.17821	0.182872	6.4428	1.17288e-10	2.22341e-08	Intron (ENSMUST00000165117.7/12571, intron 5 of 7)	5	3543833	3570238	26406	1	68152	ENSMUST00000197082.4	-41743	ENSMUSG00000058503	Fam133b	family with sequence similarity 133, member B
ID_chr10_44602090_44602482	chr10	44602090	44602482	393	*	76.0389	1.14007	0.36033	3.16397	0.00155634	0.0189508	Exon (ENSMUST00000216739.1/ENSMUST00000216739.1, exon 1 of 2)	10	44446717	44528501	81785	2	12142	ENSMUST00000167340.1	-73589	ENSMUSG00000038151	Prdm1	PR domain containing 1, with ZNF domain
ID_chr16_8666357_8666816	chr16	8666357	8666816	460	*	76.2867	1.02292	0.306565	3.33672	0.000847726	0.0119759	Intron (ENSMUST00000008537.9/52502, intron 1 of 3)	16	8658580	8672155	13576	2	52502	ENSMUST00000008537.9	5339	ENSMUSG00000008393	Carhsp1	calcium regulated heat stable protein 1
ID_chr11_67559596_67559928	chr11	67559596	67559928	333	*	76.1063	1.10515	0.31896	3.46485	0.00053053	0.00833939	Intron (ENSMUST00000108681.7/14457, intron 1 of 13)	11	67547154	67684974	137821	1	14457	ENSMUST00000041611.11	12442	ENSMUSG00000033066	Gas7	growth arrest specific 7
ID_chr5_108446990_108447329	chr5	108446990	108447329	340	*	47.4547	1.48401	0.448851	3.30624	0.000945564	0.0129939	Promoter (1-2kb)	5	108441063	108448876	7814	2	243197	ENSMUST00000238510.1	1547	ENSMUSG00000029490	Mfsd7a	major facilitator superfamily domain containing 7A
ID_chr3_86741106_86741617	chr3	86741106	86741617	512	*	86.6472	-1.05942	0.266759	-3.97147	7.14297e-05	0.00167559	Exon (ENSMUST00000192145.5/80877, exon 50 of 51)	3	86787241	86792315	5075	2	70762	ENSMUST00000192260.1	50698	ENSMUSG00000028078	Dclk2	doublecortin-like kinase 2
ID_chr15_89149462_89150315	chr15	89149462	89150315	854	*	134.856	1.02269	0.216536	4.72294	2.32456e-06	0.000105226	Promoter (<=1kb)	15	89142486	89149494	7009	2	19094	ENSMUST00000230734.1	0	ENSMUSG00000053137	Mapk11	mitogen-activated protein kinase 11
ID_chr6_31080487_31081112	chr6	31080487	31081112	626	*	90.9551	1.13111	0.285797	3.95774	7.56609e-05	0.00175444	Distal Intergenic	6	31063092	31063495	404	2	387223	ENSMUST00000183056.1	-16992	ENSMUSG00000065604	Mir29b-1	microRNA 29b-1
ID_chr1_71731035_71731362	chr1	71731035	71731362	328	*	57.0655	1.28994	0.351876	3.6659	0.000246473	0.00454797	Distal Intergenic	1	71653339	71657245	3907	1	100042814	ENSMUST00000125934.1	77696	ENSMUSG00000073652	Apol7d	apolipoprotein L 7d
ID_chr8_108596199_108596427	chr8	108596199	108596427	229	*	42.2238	1.58578	0.403756	3.92757	8.58101e-05	0.00195103	Intron (ENSMUST00000220518.1/11906, intron 4 of 15)	8	108553252	108584595	31344	2	109215	ENSMUST00000211953.1	-11604	ENSMUSG00000110613	Lncbate1	brown adipose tissue enriched long non-coding RNA 1
ID_chr17_22866386_22866679	chr17	22866386	22866679	294	*	34.725	1.40473	0.454369	3.09161	0.00199072	0.0226834	Promoter (<=1kb)	17	22847482	22867105	19624	2	240041	ENSMUST00000088696.12	426	ENSMUSG00000059142	Zfp945	zinc finger protein 945
ID_chr2_32867415_32867851	chr2	32867415	32867851	437	*	90.7745	2.1122	0.372968	5.66321	1.48566e-08	1.4516e-06	Distal Intergenic	2	32876114	32925254	49141	1	227737	ENSMUST00000028135.14	-8263	ENSMUSG00000026796	Fam129b	family with sequence similarity 129, member B
ID_chr17_46747266_46747674	chr17	46747266	46747674	409	*	75.1527	1.03612	0.326391	3.17447	0.00150108	0.018445	Exon (ENSMUST00000059844.12/72029, exon 2 of 6)	17	46747219	46752177	4959	2	72029	ENSMUST00000148656.1	4503	ENSMUSG00000023973	Cnpy3	canopy FGF signaling regulator 3
ID_chr5_33822492_33822831	chr5	33822492	33822831	340	*	62.3158	1.08128	0.346419	3.12132	0.00180042	0.0210948	Promoter (1-2kb)	5	33820829	33846182	25354	1	107823	ENSMUST00000155880.7	1663	ENSMUSG00000057406	Nsd2	nuclear receptor binding SET domain protein 2
ID_chr10_96465998_96466305	chr10	96465998	96466305	308	*	106.981	1.20716	0.252438	4.782	1.73556e-06	8.22316e-05	Distal Intergenic	10	96617006	96622809	5804	1	12226	ENSMUST00000038377.8	-150701	ENSMUSG00000036478	Btg1	BTG anti-proliferation factor 1
ID_chr4_145201482_145201801	chr4	145201482	145201801	320	*	59.9655	1.34275	0.326427	4.11347	3.89749e-05	0.00105163	Distal Intergenic	4	144972622	145195005	222384	2	230895	ENSMUST00000036579.13	-6477	ENSMUSG00000020220	Vps13d	vacuolar protein sorting 13D
ID_chr10_19209735_19210056	chr10	19209735	19210056	322	*	36.1274	1.93322	0.533582	3.6231	0.000291094	0.00520671	Distal Intergenic	10	19167238	19206702	39465	1	100504265	ENSMUST00000216683.1	42497	NA	Gm20139	predicted gene, 20139
ID_chr2_117080423_117080749	chr2	117080423	117080749	327	*	49.1532	1.4772	0.403532	3.66067	0.000251557	0.00462829	Distal Intergenic	2	117121374	117182279	60906	1	114715	ENSMUST00000028829.12	-40625	ENSMUSG00000027351	Spred1	sprouty protein with EVH-1 domain 1, related sequence
ID_chr11_55147503_55147844	chr11	55147503	55147844	342	*	42.3962	1.91679	0.432633	4.43053	9.40028e-06	0.000331205	Intron (ENSMUST00000020502.8/215332, intron 3 of 10)	11	55124825	55151686	26862	2	215332	ENSMUST00000128244.7	3842	ENSMUSG00000049491	Slc36a3	solute carrier family 36 (proton/amino acid symporter), member 3
ID_chr9_106257798_106258164	chr9	106257798	106258164	367	*	101.699	1.33371	0.263411	5.06322	4.12235e-07	2.46115e-05	Distal Intergenic	9	106233458	106248654	15197	2	11655	ENSMUST00000141118.8	-9144	ENSMUSG00000032786	Alas1	aminolevulinic acid synthase 1
ID_chr15_95795244_95795527	chr15	95795244	95795527	284	*	60.4564	1.26861	0.367916	3.44809	0.000564566	0.00877184	Intron (ENSMUST00000071874.7/105722, intron 1 of 19)	15	95791010	95894866	103857	1	105722	ENSMUST00000226932.1	4234	ENSMUSG00000064210	Ano6	anoctamin 6
ID_chr14_27341458_27341761	chr14	27341458	27341761	304	*	36.4857	1.99345	0.525211	3.79552	0.000147336	0.00302998	Intron (ENSMUST00000225949.1/71704, intron 5 of 13)	14	27336066	27403911	67846	1	71704	ENSMUST00000224981.1	5392	ENSMUSG00000021895	Arhgef3	Rho guanine nucleotide exchange factor (GEF) 3
ID_chr2_167996359_167996938	chr2	167996359	167996938	580	*	151.345	1.20608	0.20879	5.77652	7.62636e-09	8.35303e-07	Intron (ENSMUST00000123782.7/69553, intron 4 of 21)	2	167988802	167991347	2546	2	69553	ENSMUST00000142702.1	-5012	ENSMUSG00000074577	Ripor3	RIPOR family member 3
ID_chr5_105622848_105623498	chr5	105622848	105623498	651	*	62.3783	1.3812	0.397411	3.4755	0.000509908	0.0081159	Distal Intergenic	5	105558858	105606872	48015	1	100604	ENSMUST00000153754.1	63990	ENSMUSG00000054720	Lrrc8c	leucine rich repeat containing 8 family, member C
ID_chr17_30070753_30071063	chr17	30070753	30071063	311	*	54.3028	1.47171	0.335749	4.38336	1.16865e-05	0.000395727	Intron (ENSMUST00000226208.2/21769, intron 2 of 5)	17	30060382	30208153	147772	1	21769	ENSMUST00000234790.1	10371	ENSMUSG00000044477	Zfand3	zinc finger, AN1-type domain 3
ID_chr3_121721618_121722264	chr3	121721618	121722264	647	*	132.072	1.56071	0.282078	5.53291	3.14968e-08	2.71159e-06	Promoter (1-2kb)	3	121723537	121735048	11512	1	14066	ENSMUST00000029771.12	-1273	ENSMUSG00000028128	F3	coagulation factor III
ID_chr14_63078246_63078697	chr14	63078246	63078697	452	*	63.656	1.04327	0.347472	3.00247	0.00267797	0.0283699	Distal Intergenic	14	63055073	63056940	1868	1	72609	ENSMUST00000138708.1	23173	NA	2700070H01Rik	RIKEN cDNA 2700070H01 gene
ID_chr2_128420418_128420836	chr2	128420418	128420836	419	*	62.2915	1.85227	0.415153	4.46165	8.13318e-06	0.000295479	Intron (ENSMUST00000225087.1/100043424, intron 1 of 6)	2	128372107	128428893	56787	2	100043424	ENSMUST00000125354.1	8057	NA	Morrbid	myeloid RNA regulator of BCL2L11 induced cell death
ID_chr13_52914515_52915085	chr13	52914515	52915085	571	*	137.161	1.74883	0.403553	4.33358	1.46705e-05	0.000471572	Intron (ENSMUST00000137064.7/11992, intron 2 of 9)	13	52835119	52919232	84114	2	11992	ENSMUST00000137064.7	4147	ENSMUSG00000021460	Auh	AU RNA binding protein/enoyl-coenzyme A hydratase
ID_chr18_60502314_60502637	chr18	60502314	60502637	324	*	71.2676	1.93381	0.379652	5.09365	3.51238e-07	2.1509e-05	Promoter (<=1kb)	18	60474191	60501987	27797	2	106878	ENSMUST00000042710.7	-327	ENSMUSG00000038059	Smim3	small integral membrane protein 3
ID_chr1_154116087_154116621	chr1	154116087	154116621	535	*	114.403	-1.28335	0.276291	-4.64492	3.40201e-06	0.000142772	Exon (ENSMUST00000185465.6/ENSMUST00000185465.6, exon 1 of 3)	1	154201187	154205689	4503	1	100503355	ENSMUST00000086195.6	-84566	ENSMUSG00000066797	Zfp648	zinc finger protein 648
ID_chr1_91041542_91042042	chr1	91041542	91042042	501	*	134.666	1.26716	0.257166	4.92738	8.33387e-07	4.52029e-05	Intron (ENSMUST00000189505.6/16978, intron 1 of 12)	1	91053444	91128944	75501	1	16978	ENSMUST00000068167.12	-11402	ENSMUSG00000026305	Lrrfip1	leucine rich repeat (in FLII) interacting protein 1
ID_chr2_165043055_165043358	chr2	165043055	165043358	304	*	34.9094	2.40168	0.521352	4.60664	4.09235e-06	0.000167311	Distal Intergenic	2	165000357	165034867	34511	2	228869	ENSMUST00000040381.14	-8188	ENSMUSG00000039804	Ncoa5	nuclear receptor coactivator 5
ID_chrX_99023995_99024278	chrX	99023995	99024278	284	*	46.9466	-1.04999	0.371229	-2.82841	0.00467804	0.0433285	Intron (ENSMUST00000149999.7/236920, intron 2 of 5)	20	99042581	99074728	32148	1	236920	ENSMUST00000036606.13	-18303	ENSMUSG00000031216	Stard8	START domain containing 8
ID_chr11_79120146_79120453	chr11	79120146	79120453	308	*	71.7886	1.19691	0.290496	4.12022	3.78516e-05	0.00102444	Intron (ENSMUST00000018478.10/16706, intron 1 of 18)	11	79013440	79146407	132968	2	16706	ENSMUST00000018478.10	25954	ENSMUSG00000018334	Ksr1	kinase suppressor of ras 1
ID_chr18_36713374_36713782	chr18	36713374	36713782	409	*	52.297	1.461	0.375119	3.89477	9.82911e-05	0.00218442	Distal Intergenic	18	36725067	36726798	1732	2	12475	ENSMUST00000061829.7	13016	ENSMUSG00000051439	Cd14	CD14 antigen
ID_chr2_28525179_28525524	chr2	28525179	28525524	346	*	59.852	1.14331	0.362432	3.15455	0.00160745	0.0193869	Promoter (2-3kb)	2	28527850	28552267	24418	1	19730	ENSMUST00000238699.1	-2326	ENSMUSG00000026821	Ralgds	ral guanine nucleotide dissociation stimulator
ID_chr17_53587124_53587416	chr17	53587124	53587416	293	*	53.3212	1.67971	0.383541	4.37947	1.18969e-05	0.000401929	Promoter (2-3kb)	17	53584126	53638422	54297	1	18519	ENSMUST00000164390.1	2998	ENSMUSG00000000708	Kat2b	K(lysine) acetyltransferase 2B
ID_chr19_42563873_42564316	chr19	42563873	42564316	444	*	72.6835	1.09347	0.293414	3.72671	0.000193997	0.00374861	Promoter (<=1kb)	19	42564241	42576665	12425	1	52013	ENSMUST00000161422.1	0	ENSMUSG00000025184	R3hcc1l	R3H domain and coiled-coil containing 1 like
ID_chr12_85687941_85688206	chr12	85687941	85688206	266	*	60.3039	1.12088	0.334433	3.35159	0.000803498	0.0115347	Promoter (1-2kb)	12	85686669	85709087	22419	1	53314	ENSMUST00000040536.5	1272	ENSMUSG00000034266	Batf	basic leucine zipper transcription factor, ATF-like
ID_chr10_62553518_62553998	chr10	62553518	62553998	481	*	137.271	1.30955	0.260688	5.02345	5.0751e-07	2.93899e-05	Intron (ENSMUST00000159704.7/72320, intron 7 of 7)	10	62559599	62563578	3980	2	72320	ENSMUST00000162263.1	9580	ENSMUSG00000036955	Kif1bp	KIF1 binding protein
ID_chr10_7046106_7046384	chr10	7046106	7046384	279	*	51.0254	1.13544	0.385265	2.94716	0.00320703	0.0325614	Intron (ENSMUST00000086896.9/320495, intron 1 of 8)	10	6911543	7052478	140936	2	320495	ENSMUST00000086896.9	6094	ENSMUSG00000064065	Ipcef1	interaction protein for cytohesin exchange factors 1
ID_chr4_135314413_135314818	chr4	135314413	135314818	406	*	72.6975	1.02394	0.323493	3.16528	0.00154936	0.0189161	Distal Intergenic	4	135323768	135324849	1082	2	51796	ENSMUST00000136570.1	10031	ENSMUSG00000028809	Srrm1	serine/arginine repetitive matrix 1
ID_chr11_83045635_83045906	chr11	83045635	83045906	272	*	34.4321	1.42063	0.458043	3.10152	0.0019253	0.0221715	Distal Intergenic	11	83028130	83040042	11913	2	237887	ENSMUST00000100716.10	-5593	ENSMUSG00000072621	Slfn10-ps	schlafen 10, pseudogene
ID_chr13_64422026_64422510	chr13	64422026	64422510	485	*	53.6784	1.6241	0.396422	4.0969	4.18726e-05	0.00110891	Distal Intergenic	13	64432314	64441773	9460	1	105278	ENSMUST00000021939.7	-9804	ENSMUSG00000021483	Cdk20	cyclin-dependent kinase 20
ID_chr13_75794250_75794534	chr13	75794250	75794534	285	*	42.661	2.13143	0.490687	4.34377	1.4006e-05	0.000455826	Distal Intergenic	13	75761983	75770695	8713	1	192657	ENSMUST00000221979.1	32267	ENSMUSG00000001542	Ell2	elongation factor RNA polymerase II 2
ID_chr14_57543724_57544016	chr14	57543724	57544016	293	*	48.6889	1.06235	0.350953	3.02704	0.00246962	0.0267194	Distal Intergenic	14	57524777	57543166	18390	1	239114	ENSMUST00000089494.5	18947	ENSMUSG00000050222	Il17d	interleukin 17D
ID_chr2_6695431_6695857	chr2	6695431	6695857	427	*	86.2784	1.02897	0.281182	3.65943	0.000252772	0.00464487	Intron (ENSMUST00000002176.12/14007, intron 4 of 15)	2	6546240	6721613	175374	2	14007	ENSMUST00000142941.7	25756	ENSMUSG00000002107	Celf2	CUGBP, Elav-like family member 2
ID_chr6_134041954_134042252	chr6	134041954	134042252	299	*	53.7938	1.6003	0.376924	4.24567	2.17941e-05	0.000655878	Intron (ENSMUST00000081028.12/14011, intron 1 of 7)	6	134035969	134248284	212316	1	14011	ENSMUST00000164648.1	5985	ENSMUSG00000030199	Etv6	ets variant 6
ID_chr3_142620311_142620955	chr3	142620311	142620955	645	*	143.63	1.04013	0.228818	4.54566	5.47641e-06	0.000212535	Promoter (<=1kb)	3	142620602	142638008	17407	1	14469	ENSMUST00000165774.7	0	ENSMUSG00000028270	Gbp2	guanylate binding protein 2
ID_chr3_20155519_20155794	chr3	20155519	20155794	276	*	38.8054	1.14783	0.418464	2.74297	0.00608867	0.0522615	Promoter (<=1kb)	3	20122084	20155317	33234	2	27357	ENSMUST00000118015.8	-202	ENSMUSG00000019528	Gyg	glycogenin
ID_chr5_43184854_43185172	chr5	43184854	43185172	319	*	106.429	1.23738	0.268746	4.60425	4.13957e-06	0.000168775	Intron (ENSMUST00000187911.6/665934, intron 3 of 5)	5	43233170	43289723	56554	1	231207	ENSMUST00000166713.8	-47998	ENSMUSG00000039782	Cpeb2	cytoplasmic polyadenylation element binding protein 2
ID_chr16_92864157_92864582	chr16	92864157	92864582	426	*	148.073	1.05352	0.212552	4.95652	7.17652e-07	3.99427e-05	Intron (ENSMUST00000231501.1/ENSMUST00000231501.1, intron 1 of 2)	16	92601466	92826149	224684	2	12394	ENSMUST00000023673.13	-38008	ENSMUSG00000022952	Runx1	runt related transcription factor 1
ID_chr15_83427630_83428218	chr15	83427630	83428218	589	*	162.954	1.11735	0.230495	4.84761	1.24961e-06	6.33501e-05	Intron (ENSMUST00000171436.7/23970, intron 1 of 10)	15	83388550	83423790	35241	2	23970	ENSMUST00000230816.1	-3840	ENSMUSG00000016664	Pacsin2	protein kinase C and casein kinase substrate in neurons 2
ID_chr17_62627583_62628049	chr17	62627583	62628049	467	*	60.805	1.18885	0.344695	3.449	0.000562675	0.0087499	Intron (ENSMUST00000076840.11/13640, intron 2 of 4)	17	62607319	62881144	273826	2	13640	ENSMUST00000078839.4	253095	ENSMUSG00000048915	Efna5	ephrin A5
ID_chr7_99982271_99982600	chr7	99982271	99982600	330	*	45.0879	1.33837	0.414762	3.22685	0.00125161	0.0160185	Promoter (1-2kb)	7	99920254	99980448	60195	2	108937	ENSMUST00000080817.5	-1823	ENSMUSG00000058761	Rnf169	ring finger protein 169
ID_chr18_67698556_67698881	chr18	67698556	67698881	326	*	56.0069	1.19071	0.325606	3.6569	0.000255288	0.00468335	Intron (ENSMUST00000120934.7/19255, intron 2 of 9)	18	67675818	67690224	14407	2	19255	ENSMUST00000128169.1	-8332	ENSMUSG00000024539	Ptpn2	protein tyrosine phosphatase, non-receptor type 2
ID_chr4_129081477_129082262	chr4	129081477	129082262	786	*	199.836	1.0191	0.190181	5.35858	8.38782e-08	6.23242e-06	Promoter (2-3kb)	4	129078971	129085886	6916	1	75234	ENSMUST00000130803.2	2506	ENSMUSG00000028793	Rnf19b	ring finger protein 19B
ID_chr7_113770358_113770663	chr7	113770358	113770663	306	*	41.4667	1.39589	0.41448	3.3678	0.000757714	0.0110346	Intron (ENSMUST00000046687.15/233744, intron 1 of 15)	7	113766174	113932081	165908	1	233744	ENSMUST00000084696.5	4184	ENSMUSG00000038156	Spon1	spondin 1, (f-spondin) extracellular matrix protein
ID_chr6_52672591_52672989	chr6	52672591	52672989	399	*	77.2002	1.55729	0.339968	4.58071	4.63394e-06	0.000186531	Distal Intergenic	6	52546228	52640389	94162	2	58875	ENSMUST00000031788.8	-32202	ENSMUSG00000029776	Hibadh	3-hydroxyisobutyrate dehydrogenase
ID_chr6_100800419_100800930	chr6	100800419	100800930	512	*	169.405	1.45236	0.24437	5.94328	2.79368e-09	3.51936e-07	Intron (ENSMUST00000032157.8/232313, intron 6 of 6)	6	100833622	100869934	36313	1	232314	ENSMUST00000063854.6	-32692	ENSMUSG00000052144	Ppp4r2	protein phosphatase 4, regulatory subunit 2
ID_chr13_58458877_58459190	chr13	58458877	58459190	314	*	49.8999	1.51935	0.398829	3.80952	0.000139237	0.00289972	Distal Intergenic	13	58405066	58410096	5031	1	74386	ENSMUST00000224479.1	53811	ENSMUSG00000035367	Rmi1	RecQ mediated genome instability 1
ID_chr4_133614349_133614816	chr4	133614349	133614816	468	*	91.4835	1.82009	0.350036	5.19971	1.99597e-07	1.32942e-05	Promoter (<=1kb)	4	133613316	133615342	2027	2	503610	ENSMUST00000138639.1	526	ENSMUSG00000037553	Zdhhc18	zinc finger, DHHC domain containing 18
ID_chr7_25280378_25280742	chr7	25280378	25280742	365	*	64.557	1.9599	0.369417	5.30539	1.1243e-07	8.044e-06	Promoter (<=1kb)	7	25279641	25284932	5292	1	71722	ENSMUST00000164440.1	737	ENSMUSG00000005442	Cic	capicua transcriptional repressor
ID_chr19_21286470_21287018	chr19	21286470	21287018	549	*	89.6643	1.28528	0.266299	4.82646	1.38979e-06	6.85761e-05	3' UTR	19	21276040	21280971	4932	1	22682	ENSMUST00000133175.1	10430	ENSMUSG00000024750	Zfand5	zinc finger, AN1-type domain 5
ID_chr2_126466412_126467003	chr2	126466412	126467003	592	*	77.6361	1.22192	0.344628	3.54561	0.000391704	0.00660418	Intron (ENSMUST00000040128.11/241633, intron 3 of 27)	2	126371539	126491553	120015	2	241633	ENSMUST00000134977.7	24550	ENSMUSG00000060131	Atp8b4	ATPase, class I, type 8B, member 4
ID_chr8_24938572_24939095	chr8	24938572	24939095	524	*	134.527	1.04225	0.247461	4.21179	2.53358e-05	0.000741339	Intron (ENSMUST00000121438.8/353188, intron 1 of 21)	8	24913985	24948781	34797	2	353188	ENSMUST00000174059.1	9686	ENSMUSG00000037437	Adam32	a disintegrin and metallopeptidase domain 32
ID_chr3_65515864_65516171	chr3	65515864	65516171	308	*	65.626	1.25736	0.352397	3.56802	0.000359684	0.00616508	Intron (ENSMUST00000147424.7/ENSMUST00000147424.7, intron 3 of 3)	3	65528410	65555518	27109	1	99929	ENSMUST00000047906.9	-12239	ENSMUSG00000034640	Tiparp	TCDD-inducible poly(ADP-ribose) polymerase
ID_chr5_16552536_16553050	chr5	16552536	16553050	515	*	202.407	1.12815	0.21437	5.2626	1.4203e-07	9.92177e-06	Promoter (<=1kb)	5	16553495	16573434	19940	1	15234	ENSMUST00000195957.4	-445	ENSMUSG00000028864	Hgf	hepatocyte growth factor
ID_chr5_141984219_141984609	chr5	141984219	141984609	391	*	85.8977	-1.06361	0.298775	-3.55989	0.000371012	0.00630806	Intron (ENSMUST00000085774.10/330222, intron 14 of 44)	5	141856787	142213194	356408	1	330222	ENSMUST00000074546.6	127432	ENSMUSG00000039683	Sdk1	sidekick cell adhesion molecule 1
ID_chr12_25143509_25143912	chr12	25143509	25143912	404	*	156.661	1.30423	0.254456	5.12556	2.96661e-07	1.86926e-05	Distal Intergenic	12	25129174	25134931	5758	1	432641	ENSMUST00000223429.1	14335	NA	Gm17746	predicted gene, 17746
ID_chr11_103470524_103470873	chr11	103470524	103470873	350	*	73.5328	-1.5598	0.317934	-4.90605	9.29311e-07	4.91925e-05	Intron (ENSMUST00000153273.2/ENSMUST00000153273.2, intron 5 of 13)	11	103364275	103412687	48413	2	353047	ENSMUST00000041272.9	-57837	ENSMUSG00000034247	Plekhm1	pleckstrin homology domain containing, family M (with RUN domain) member 1
ID_chr11_67563120_67563604	chr11	67563120	67563604	485	*	109.303	1.64071	0.304382	5.39028	7.0347e-08	5.42699e-06	Intron (ENSMUST00000108681.7/14457, intron 1 of 13)	11	67547154	67684974	137821	1	14457	ENSMUST00000041611.11	15966	ENSMUSG00000033066	Gas7	growth arrest specific 7
ID_chr16_36655953_36656312	chr16	36655953	36656312	360	*	55.5058	2.06465	0.4136	4.99191	5.9785e-07	3.39131e-05	Intron (ENSMUST00000089620.10/12524, intron 1 of 7)	16	36603869	36666077	62209	2	12524	ENSMUST00000089620.10	9765	ENSMUSG00000022901	Cd86	CD86 antigen
ID_chr4_86690197_86690588	chr4	86690197	86690588	392	*	101.492	1.46681	0.297841	4.92481	8.44403e-07	4.5568e-05	Distal Intergenic	4	86656565	86670060	13496	2	11520	ENSMUST00000000466.12	-20137	ENSMUSG00000028494	Plin2	perilipin 2
ID_chr13_113547893_113548335	chr13	113547893	113548335	443	*	46.2919	2.0176	0.479517	4.20756	2.5814e-05	0.000752356	Intron (ENSMUST00000225395.1/ENSMUST00000225395.1, intron 1 of 5)	13	113446288	113502844	56557	2	70917	ENSMUST00000223835.1	-45049	ENSMUSG00000114790	4921509O07Rik	RIKEN cDNA 4921509O07 gene
ID_chr1_167242103_167242489	chr1	167242103	167242489	387	*	50.7458	1.67995	0.743909	2.25828	0.0239284	0.139296	Promoter (<=1kb)	1	167226332	167243158	16827	2	80914	ENSMUST00000027839.13	669	ENSMUSG00000026558	Uck2	uridine-cytidine kinase 2
ID_chr3_87518523_87518745	chr3	87518523	87518745	223	*	36.0553	1.49471	0.467961	3.1941	0.00140269	0.0174879	Distal Intergenic	3	87525407	87540156	14750	1	27049	ENSMUST00000119109.7	-6662	ENSMUSG00000003382	Etv3	ets variant 3
ID_chr4_144998292_144998550	chr4	144998292	144998550	259	*	38.3807	1.56005	0.442692	3.52401	0.000425065	0.00706462	Intron (ENSMUST00000036579.13/230895, intron 67 of 69)	4	144974926	144983961	9036	2	230895	ENSMUST00000147511.1	-14331	ENSMUSG00000020220	Vps13d	vacuolar protein sorting 13D
ID_chr8_71665552_71666038	chr8	71665552	71666038	487	*	112.006	1.40433	0.247244	5.67995	1.34733e-08	1.33406e-06	Promoter (2-3kb)	8	71660346	71668082	7737	2	382018	ENSMUST00000175780.1	2044	ENSMUSG00000034799	Unc13a	unc-13 homolog A
ID_chr16_94586290_94586672	chr16	94586290	94586672	383	*	59.0038	1.68978	0.377524	4.47595	7.60737e-06	0.000279582	Intron (ENSMUST00000119878.7/13548, intron 1 of 11)	16	94570907	94695517	124611	1	13548	ENSMUST00000023614.4	15383	ENSMUSG00000022897	Dyrk1a	dual-specificity tyrosine-(Y)-phosphorylation regulated kinase 1a
ID_chr9_60186976_60187290	chr9	60186976	60187290	315	*	47.2869	-1.28133	0.351571	-3.64458	0.00026783	0.00484926	Intron (ENSMUST00000171654.7/207596, intron 6 of 16)	9	59969719	60141220	171502	2	207596	ENSMUST00000034829.5	-45756	ENSMUSG00000032289	Thsd4	thrombospondin, type I, domain containing 4
ID_chr10_40499290_40500337	chr10	40499290	40500337	1048	*	455.355	-1.20064	0.240024	-5.00215	5.6694e-07	3.22665e-05	Distal Intergenic	10	40570336	40604132	33797	1	70840	ENSMUST00000078314.13	-69999	ENSMUSG00000019834	Slc22a16	solute carrier family 22 (organic cation transporter), member 16
ID_chr12_73755637_73756123	chr12	73755637	73756123	487	*	66.5633	1.24653	0.611456	2.03862	0.0414875	0.200399	Intron (ENSMUST00000221153.1/18755, intron 11 of 14)	12	73901375	73947530	46156	1	15251	ENSMUST00000110461.7	-145252	ENSMUSG00000021109	Hif1a	hypoxia inducible factor 1, alpha subunit
ID_chr3_21919797_21920311	chr3	21919797	21920311	515	*	123.072	1.79404	0.299712	5.98588	2.15225e-09	2.84142e-07	Distal Intergenic	3	22076652	22216594	139943	1	81004	ENSMUST00000193734.5	-156341	ENSMUSG00000027630	Tbl1xr1	transducin (beta)-like 1X-linked receptor 1
ID_chr16_93913884_93914614	chr16	93913884	93914614	731	*	297.381	1.20289	0.27868	4.3164	1.58592e-05	0.000503579	Distal Intergenic	16	93904693	93906110	1418	1	110749	ENSMUST00000128316.1	9191	ENSMUSG00000022945	Chaf1b	chromatin assembly factor 1, subunit B (p60)
ID_chr6_135161209_135161667	chr6	135161209	135161667	459	*	131.958	1.02802	0.216125	4.7566	1.9688e-06	9.12579e-05	Intron (ENSMUST00000045855.8/15199, intron 1 of 3)	6	135152817	135168192	15376	2	15199	ENSMUST00000204000.1	6525	ENSMUSG00000042770	Hebp1	heme binding protein 1
ID_chr3_116189391_116189940	chr3	116189391	116189940	550	*	101.273	1.31288	0.254156	5.16564	2.39623e-07	1.55525e-05	Distal Intergenic	3	116109949	116129688	19740	2	22329	ENSMUST00000029574.12	-59703	ENSMUSG00000027962	Vcam1	vascular cell adhesion molecule 1
ID_chr2_71499842_71500224	chr2	71499842	71500224	383	*	56.1233	1.28726	0.370406	3.47526	0.000510364	0.00812025	Intron (ENSMUST00000037210.8/66559, intron 1 of 9)	2	71510258	71517152	6895	1	66559	ENSMUST00000138873.7	-10034	ENSMUSG00000041921	Metap1d	methionyl aminopeptidase type 1D (mitochondrial)
ID_chr6_86547941_86548361	chr6	86547941	86548361	421	*	43.8967	1.98766	0.478633	4.15279	3.28445e-05	0.000911072	Exon (ENSMUST00000204663.1/ENSMUST00000204663.1, exon 1 of 3)	6	86527474	86563505	36032	1	72012	ENSMUST00000205028.1	20467	ENSMUSG00000097048	1600020E01Rik	RIKEN cDNA 1600020E01 gene
ID_chr4_102801539_102801934	chr4	102801539	102801934	396	*	54.1428	1.10821	0.350557	3.16127	0.00157083	0.0190764	Intron (ENSMUST00000097948.8/73094, intron 2 of 7)	4	102760525	102973628	213104	1	73094	ENSMUST00000106882.8	41014	ENSMUSG00000028524	Sgip1	SH3-domain GRB2-like (endophilin) interacting protein 1
ID_chr19_34447958_34448341	chr19	34447958	34448341	384	*	86.9724	1.23945	0.293158	4.22791	2.3587e-05	0.000700332	Distal Intergenic	19	34473778	34475164	1387	2	12642	ENSMUST00000050562.5	26823	ENSMUSG00000050370	Ch25h	cholesterol 25-hydroxylase
ID_chr16_75855464_75855783	chr16	75855464	75855783	320	*	80.6562	1.37918	0.338921	4.06934	4.71475e-05	0.00121806	Distal Intergenic	16	75888252	75909279	21028	2	67742	ENSMUST00000150248.1	53496	ENSMUSG00000022876	Samsn1	SAM domain, SH3 domain and nuclear localization signals, 1
ID_chr17_84148912_84149136	chr17	84148912	84149136	225	*	43.2087	1.76002	0.455547	3.86353	0.00011176	0.00242187	Intron (ENSMUST00000234659.1/ENSMUST00000234659.1, intron 1 of 1)	17	84183931	84187947	4017	2	12193	ENSMUST00000060366.6	38811	ENSMUSG00000045817	Zfp36l2	zinc finger protein 36, C3H type-like 2
ID_chr15_83447613_83448115	chr15	83447613	83448115	503	*	65.4308	1.05267	0.309411	3.40219	0.000668487	0.00999105	Intron (ENSMUST00000171436.7/23970, intron 1 of 10)	15	83376122	83432824	56703	2	23970	ENSMUST00000231184.1	-14789	ENSMUSG00000016664	Pacsin2	protein kinase C and casein kinase substrate in neurons 2
ID_chr10_83152198_83152643	chr10	83152198	83152643	446	*	54.6561	2.08336	0.402243	5.17937	2.22642e-07	1.45667e-05	Intron (ENSMUST00000040110.7/58250, intron 2 of 2)	10	83301016	83304375	3360	2	338365	ENSMUST00000139329.1	151732	ENSMUSG00000034591	Slc41a2	solute carrier family 41, member 2
ID_chr15_97379826_97380256	chr15	97379826	97380256	431	*	72.9216	1.34552	0.305382	4.40603	1.05283e-05	0.000365436	Intron (ENSMUST00000059433.7/239647, intron 5 of 5)	15	97361217	97384349	23133	1	239647	ENSMUST00000226495.1	18609	ENSMUSG00000044250	Pced1b	PC-esterase domain containing 1B
ID_chr17_24212228_24212535	chr17	24212228	24212535	308	*	41.7919	1.85723	0.418064	4.44246	8.89352e-06	0.000316365	Promoter (2-3kb)	17	24203848	24209531	5684	2	18209	ENSMUST00000024931.5	-2697	ENSMUSG00000117406	Ntn3	netrin 3
ID_chr9_118662539_118662868	chr9	118662539	118662868	330	*	43.0815	1.41096	0.44695	3.15687	0.00159472	0.0192753	Intron (ENSMUST00000044165.13/104099, intron 7 of 27)	9	118685835	118807231	121397	1	104099	ENSMUST00000125021.1	-22967	ENSMUSG00000039115	Itga9	integrin alpha 9
ID_chr7_80654324_80654719	chr7	80654324	80654719	396	*	42.7296	1.06057	0.412405	2.57166	0.0101212	0.0758901	Intron (ENSMUST00000122255.7/70461, intron 2 of 14)	7	80636017	80644384	8368	1	100504375	ENSMUST00000142678.1	18307	ENSMUSG00000084821	Gm15880	predicted gene 15880
ID_chr18_77796131_77796419	chr18	77796131	77796419	289	*	64.4109	1.35054	0.332213	4.06529	4.79722e-05	0.00123317	Promoter (<=1kb)	18	77793259	77796390	3132	2	619308	ENSMUST00000125396.1	0	ENSMUSG00000073529	F830208F22Rik	RIKEN cDNA F830208F22 gene
ID_chr19_6273648_6274516	chr19	6273648	6274516	869	*	120.874	1.44805	0.256986	5.63473	1.7533e-08	1.65301e-06	Promoter (2-3kb)	19	6276725	6300096	23372	1	13660	ENSMUST00000025684.3	-2209	ENSMUSG00000024772	Ehd1	EH-domain containing 1
ID_chr6_72548939_72549573	chr6	72548939	72549573	635	*	191.123	1.37902	0.21837	6.31507	2.70035e-10	4.53731e-08	Promoter (<=1kb)	6	72549273	72562983	13711	1	12332	ENSMUST00000114071.7	0	ENSMUSG00000056737	Capg	capping protein (actin filament), gelsolin-like
ID_chr3_65353289_65353965	chr3	65353289	65353965	677	*	107.485	1.44895	0.299827	4.83263	1.34742e-06	6.6932e-05	Promoter (<=1kb)	3	65353767	65358820	5054	1	16497	ENSMUST00000161956.1	0	ENSMUSG00000027827	Kcnab1	potassium voltage-gated channel, shaker-related subfamily, beta member 1
ID_chr16_91727400_91727713	chr16	91727400	91727713	314	*	47.6157	1.31157	0.385421	3.40295	0.000666623	0.0099793	Promoter (<=1kb)	16	91695313	91728597	33285	2	66609	ENSMUST00000231499.1	884	ENSMUSG00000058240	Cryzl1	crystallin, zeta (quinone reductase)-like 1
ID_chr17_50504150_50504810	chr17	50504150	50504810	661	*	164.702	1.2999	0.223723	5.81032	6.23549e-09	7.00254e-07	Distal Intergenic	17	50509403	50688484	179082	1	224860	ENSMUST00000043938.7	-4593	ENSMUSG00000038910	Plcl2	phospholipase C-like 2
ID_chr9_107908955_107909405	chr9	107908955	107909405	451	*	58.6538	1.73281	0.384943	4.50148	6.7482e-06	0.000252824	Promoter (2-3kb)	9	107906907	107920381	13475	1	19882	ENSMUST00000195617.5	2048	ENSMUSG00000032584	Mst1r	macrophage stimulating 1 receptor (c-met-related tyrosine kinase)
ID_chr14_56903023_56903449	chr14	56903023	56903449	427	*	117.543	1.05261	0.259122	4.06222	4.86086e-05	0.00124278	Exon (ENSMUST00000223669.1/76007, exon 3 of 3)	14	56887819	56962701	74883	1	76007	ENSMUST00000022511.9	15204	ENSMUSG00000021945	Zmym2	zinc finger, MYM-type 2
ID_chr11_96992812_96993264	chr11	96992812	96993264	453	*	51.9197	-1.05615	0.37604	-2.8086	0.00497568	0.045303	Distal Intergenic	11	96954219	96982959	28741	2	78912	ENSMUST00000062652.6	-9853	ENSMUSG00000018678	Sp2	Sp2 transcription factor
ID_chr4_134547892_134548553	chr4	134547892	134548553	662	*	168.015	1.19763	0.233308	5.13326	2.84772e-07	1.80718e-05	Exon (ENSMUST00000060435.6/74777, exon 3 of 12)	4	134537892	134552166	14275	2	74777	ENSMUST00000060435.6	3613	ENSMUSG00000050989	Selenon	selenoprotein N
ID_chr12_32944000_32944298	chr12	32944000	32944298	299	*	63.4758	1.27122	0.326271	3.89621	9.77116e-05	0.0021759	Intron (ENSMUST00000181670.7/74076, intron 2 of 5)	12	32924957	32953783	28827	2	74076	ENSMUST00000180391.1	9485	ENSMUSG00000097494	4933406C10Rik	RIKEN cDNA 4933406C10 gene
ID_chr8_90854728_90855111	chr8	90854728	90855111	384	*	53.3114	1.01334	0.37291	2.71738	0.00658013	0.0553762	Intron (ENSMUST00000048665.7/109151, intron 2 of 39)	8	90849667	90872090	22424	1	109151	ENSMUST00000211795.1	5061	ENSMUSG00000056608	Chd9	chromodomain helicase DNA binding protein 9
ID_chr19_11118480_11118879	chr19	11118480	11118879	400	*	68.1672	1.04064	0.296557	3.50908	0.000449659	0.00736575	Intron (ENSMUST00000025635.7/69369, intron 1 of 6)	19	11096816	11130876	34061	2	69369	ENSMUST00000025635.7	11997	ENSMUSG00000024729	Ms4a20	membrane-spanning 4-domains, subfamily A, member 20
ID_chr17_5206804_5207172	chr17	5206804	5207172	369	*	109.203	1.31909	0.289667	4.55383	5.26789e-06	0.000206065	Intron (ENSMUST00000092723.10/239985, intron 4 of 18)	17	5040578	5127640	87063	1	239985	ENSMUST00000146703.1	166226	ENSMUSG00000069729	Arid1b	AT rich interactive domain 1B (SWI-like)
ID_chr13_101712082_101712353	chr13	101712082	101712353	272	*	37.413	1.50282	0.425539	3.53158	0.000413089	0.00690178	Intron (ENSMUST00000055518.12/18708, intron 2 of 15)	13	101701449	101702104	656	2	18708	ENSMUST00000185701.1	-9978	ENSMUSG00000041417	Pik3r1	phosphoinositide-3-kinase regulatory subunit 1
ID_chr9_66881929_66882189	chr9	66881929	66882189	261	*	29.6759	1.06697	0.526841	2.02523	0.0428439	0.204381	Intron (ENSMUST00000041139.8/235442, intron 1 of 7)	9	66843664	66919687	76024	2	235442	ENSMUST00000041139.8	37498	ENSMUSG00000036943	Rab8b	RAB8B, member RAS oncogene family
ID_chr12_85366334_85366772	chr12	85366334	85366772	439	*	90.1351	1.30447	0.308346	4.23052	2.33148e-05	0.000694108	Intron (ENSMUST00000040766.8/68581, intron 1 of 4)	12	85343365	85373955	30591	2	68581	ENSMUST00000222585.1	7183	ENSMUSG00000021248	Tmed10	transmembrane p24 trafficking protein 10
ID_chr1_58725772_58726095	chr1	58725772	58726095	324	*	46.9535	1.42772	0.396049	3.6049	0.000312268	0.00551648	Intron (ENSMUST00000140940.7/12633, intron 2 of 9)	1	58730552	58752453	21902	1	12633	ENSMUST00000123032.1	-4457	ENSMUSG00000026031	Cflar	CASP8 and FADD-like apoptosis regulator
ID_chr2_155825944_155826196	chr2	155825944	155826196	253	*	48.915	1.65573	0.433559	3.81894	0.000134027	0.00281065	Promoter (<=1kb)	2	155820033	155826436	6404	2	16418	ENSMUST00000154841.7	240	ENSMUSG00000027613	Eif6	eukaryotic translation initiation factor 6
ID_chr15_49093004_49093399	chr15	49093004	49093399	396	*	56.9532	-1.29649	0.325451	-3.98368	6.78568e-05	0.00161484	Distal Intergenic	15	47580722	48792063	1211342	2	239420	ENSMUST00000162830.7	-300941	ENSMUSG00000022311	Csmd3	CUB and Sushi multiple domains 3
ID_chr16_26626077_26626479	chr16	26626077	26626479	403	*	62.2416	1.28778	0.402731	3.19762	0.00138567	0.0173488	Promoter (1-2kb)	16	26624156	26715068	90913	1	16180	ENSMUST00000174171.1	1921	ENSMUSG00000022514	Il1rap	interleukin 1 receptor accessory protein
ID_chr14_65081793_65082121	chr14	65081793	65082121	329	*	39.3633	2.03591	0.447737	4.54711	5.43873e-06	0.000211443	Intron (ENSMUST00000022550.7/54616, intron 1 of 6)	14	65052063	65098105	46043	2	54616	ENSMUST00000225633.1	15984	ENSMUSG00000021978	Extl3	exostosin-like glycosyltransferase 3
ID_chr7_16245990_16246293	chr7	16245990	16246293	304	*	45.8396	1.347	0.369324	3.6472	0.000265114	0.004804	Promoter (1-2kb)	7	16234726	16244154	9429	2	319430	ENSMUST00000171425.3	-1836	ENSMUSG00000074361	C5ar2	complement component 5a receptor 2
ID_chr19_41371343_41371675	chr19	41371343	41371675	333	*	74.5159	1.12484	0.299266	3.75868	0.000170811	0.00340999	Intron (ENSMUST00000059672.8/83490, intron 2 of 16)	19	41272377	41385096	112720	2	83490	ENSMUST00000059672.8	13421	ENSMUSG00000025017	Pik3ap1	phosphoinositide-3-kinase adaptor protein 1
ID_chr12_112581100_112581565	chr12	112581100	112581565	466	*	129.176	1.62502	0.248285	6.545	5.94948e-11	1.24998e-08	Distal Intergenic	12	112588784	112614957	26174	1	70435	ENSMUST00000101029.3	-7219	ENSMUSG00000037679	Inf2	inverted formin, FH2 and WH2 domain containing
ID_chr6_89277594_89277942	chr6	89277594	89277942	349	*	58.7849	1.51163	0.376263	4.01748	5.88238e-05	0.00144724	Exon (ENSMUST00000203704.1/75131, exon 2 of 4)	6	89269517	89273207	3691	2	75131	ENSMUST00000205184.1	-4387	ENSMUSG00000107622	4930512J16Rik	RIKEN cDNA 4930512J16 gene
ID_chr11_120256891_120257307	chr11	120256891	120257307	417	*	72.7288	1.44418	0.387109	3.73069	0.000190955	0.00371516	Intron (ENSMUST00000122148.7/268515, intron 2 of 27)	11	120236699	120292282	55584	1	268515	ENSMUST00000118987.1	20192	ENSMUSG00000039741	Bahcc1	BAH domain and coiled-coil containing 1
ID_chr9_71167052_71167448	chr9	71167052	71167448	397	*	118.573	1.0503	0.242362	4.33359	1.46694e-05	0.000471572	Promoter (1-2kb)	9	71111844	71168657	56814	2	64008	ENSMUST00000113570.7	1209	ENSMUSG00000032204	Aqp9	aquaporin 9
ID_chr12_73594449_73594803	chr12	73594449	73594803	355	*	55.7414	1.1865	0.348133	3.40818	0.000653976	0.0098338	Intron (ENSMUST00000221153.1/18755, intron 2 of 14)	12	73584843	73761542	176700	1	18755	ENSMUST00000119092.1	9606	ENSMUSG00000021108	Prkch	protein kinase C, eta
ID_chr3_51342494_51342869	chr3	51342494	51342869	376	*	63.5893	1.53999	0.353741	4.35344	1.34021e-05	0.000439396	Promoter (1-2kb)	3	51252720	51340663	87944	2	69257	ENSMUST00000194641.5	-1831	ENSMUSG00000037174	Elf2	E74-like factor 2
ID_chr12_79864217_79864654	chr12	79864217	79864654	438	*	73.3264	1.34984	0.361958	3.72929	0.000192021	0.00372448	Distal Intergenic	12	79917019	79924733	7715	2	77290	ENSMUST00000218818.1	60079	ENSMUSG00000112765	9430078K24Rik	RIKEN cDNA 9430078K24 gene
ID_chr5_102537786_102538188	chr5	102537786	102538188	403	*	59.9798	1.09639	0.386642	2.83567	0.00457291	0.0425722	Intron (ENSMUST00000073302.11/231532, intron 1 of 8)	5	102481553	102897937	416385	1	231532	ENSMUST00000112854.7	56233	ENSMUSG00000057315	Arhgap24	Rho GTPase activating protein 24
ID_chr16_90456568_90457134	chr16	90456568	90457134	567	*	83.387	1.01193	0.274467	3.68687	0.000227026	0.00425102	Intron (ENSMUST00000065856.7/26559, intron 4 of 10)	16	90461897	90482024	20128	1	26559	ENSMUST00000231603.1	-4763	ENSMUSG00000053414	Hunk	hormonally upregulated Neu-associated kinase
ID_chr9_121718278_121718530	chr9	121718278	121718530	253	*	42.7804	1.57177	0.404141	3.88916	0.000100591	0.00222438	Promoter (<=1kb)	9	121719169	121742718	23550	1	18087	ENSMUST00000183070.7	-639	ENSMUSG00000032525	Nktr	natural killer tumor recognition sequence
ID_chr19_36768125_36768444	chr19	36768125	36768444	320	*	59.4626	1.33863	0.367749	3.64007	0.000272564	0.00492693	Distal Intergenic	19	36731731	36736653	4923	2	53412	ENSMUST00000087321.3	-31472	ENSMUSG00000067279	Ppp1r3c	protein phosphatase 1, regulatory subunit 3C
ID_chr5_113628167_113628497	chr5	113628167	113628497	331	*	51.9921	2.54078	0.470632	5.39865	6.71446e-08	5.21623e-06	Promoter (<=1kb)	5	113614036	113627615	13580	2	14747	ENSMUST00000132065.7	-552	ENSMUSG00000042190	Cmklr1	chemokine-like receptor 1
ID_chr16_3706705_3707091	chr16	3706705	3707091	387	*	92.946	1.40719	0.315609	4.45866	8.24748e-06	0.000298897	Downstream (<1kb)	16	3707686	3718085	10400	2	54483	ENSMUST00000100222.3	10994	ENSMUSG00000022534	Mefv	Mediterranean fever
ID_chr1_182951366_182951687	chr1	182951366	182951687	322	*	54.2408	1.0111	0.333203	3.0345	0.00240935	0.0262467	Distal Intergenic	1	182954788	182975692	20905	1	53791	ENSMUST00000193687.5	-3101	ENSMUSG00000079164	Tlr5	toll-like receptor 5
ID_chr11_80151490_80151874	chr11	80151490	80151874	385	*	54.1619	1.10207	0.326044	3.38013	0.000724513	0.0106561	Promoter (2-3kb)	11	80154105	80178958	24854	1	216991	ENSMUST00000021050.13	-2231	ENSMUSG00000020709	Adap2	ArfGAP with dual PH domains 2
ID_chr9_113932083_113932395	chr9	113932083	113932395	313	*	54.1078	1.20039	0.33625	3.56993	0.000357071	0.0061369	Promoter (<=1kb)	9	113931654	113975383	43730	1	22221	ENSMUST00000216558.1	429	ENSMUSG00000009741	Ubp1	upstream binding protein 1
ID_chr11_99164862_99165403	chr11	99164862	99165403	542	*	75.5797	1.5756	0.343065	4.59272	4.37515e-06	0.00017724	Distal Intergenic	11	99144196	99155077	10882	2	12775	ENSMUST00000103134.3	-9785	ENSMUSG00000037944	Ccr7	chemokine (C-C motif) receptor 7
ID_chr2_167715027_167715466	chr2	167715027	167715466	440	*	63.4037	1.63002	0.362776	4.49319	7.0163e-06	0.00026123	Intron (ENSMUST00000141923.1/329562, intron 1 of 3)	2	167691181	167697801	6621	1	329562	ENSMUST00000130679.1	23846	ENSMUSG00000006462	A530013C23Rik	RIKEN cDNA A530013C23 gene
ID_chr9_58552670_58553036	chr9	58552670	58553036	367	*	47.8529	1.27243	0.38188	3.33202	0.00086219	0.01213	Promoter (2-3kb)	9	58524298	58555437	31140	2	102657	ENSMUST00000165365.2	2401	ENSMUSG00000035914	Cd276	CD276 antigen
ID_chr1_177644243_177644583	chr1	177644243	177644583	341	*	83.9518	1.62288	0.371426	4.36931	1.24641e-05	0.000415701	Promoter (1-2kb)	1	177641542	177642943	1402	2	75589	ENSMUST00000189507.1	-1300	ENSMUSG00000101746	2310043L19Rik	RIKEN cDNA 2310043L19 gene
ID_chr2_30711921_30712514	chr2	30711921	30712514	594	*	244.005	1.15639	0.179171	6.45413	1.0884e-10	2.09006e-08	Distal Intergenic	2	30721210	30721293	84	1	100526499	ENSMUST00000175350.1	-8696	ENSMUSG00000093091	Mir3089	microRNA 3089
ID_chr10_80098581_80098945	chr10	80098581	80098945	365	*	49.477	1.1645	0.371764	3.13236	0.00173404	0.0204755	Promoter (2-3kb)	10	80057771	80101187	43417	2	216161	ENSMUST00000218630.1	2242	ENSMUSG00000035673	Sbno2	strawberry notch 2
ID_chr11_54693787_54694061	chr11	54693787	54694061	275	*	58.9066	1.16945	0.337172	3.46841	0.000523552	0.00827331	Promoter (2-3kb)	11	54691432	54696486	5055	1	192786	ENSMUST00000136494.1	2355	ENSMUSG00000037533	Rapgef6	Rap guanine nucleotide exchange factor (GEF) 6
ID_chr6_131269614_131269987	chr6	131269614	131269987	374	*	85.4273	1.13979	0.302705	3.76534	0.000166322	0.00334142	Distal Intergenic	6	131284513	131285873	1361	2	66441	ENSMUST00000174488.1	15886	ENSMUSG00000030188	Magohb	mago homolog B, exon junction complex core component
ID_chr5_43186708_43186977	chr5	43186708	43186977	270	*	41.1004	1.16304	0.379026	3.06849	0.00215146	0.0240515	Intron (ENSMUST00000187911.6/665934, intron 3 of 5)	5	43233170	43289723	56554	1	231207	ENSMUST00000166713.8	-46193	ENSMUSG00000039782	Cpeb2	cytoplasmic polyadenylation element binding protein 2
ID_chr18_6531192_6531558	chr18	6531192	6531558	367	*	54.554	-1.00127	0.332097	-3.015	0.00256978	0.0275146	Distal Intergenic	18	6435951	6516108	80158	2	13831	ENSMUST00000115870.8	-15084	ENSMUSG00000024240	Epc1	enhancer of polycomb homolog 1
ID_chr4_89485904_89486277	chr4	89485904	89486277	374	*	130.838	1.62667	0.272688	5.96533	2.44146e-09	3.16669e-07	Distal Intergenic	4	89421848	89463487	41640	1	102633081	ENSMUST00000139272.1	64056	NA	Gm12610	predicted gene 12610
ID_chr13_110960277_110960604	chr13	110960277	110960604	328	*	58.0287	1.04575	0.330694	3.16231	0.00156525	0.0190332	Distal Intergenic	13	110882852	110903846	20995	2	102636142	ENSMUST00000225424.1	-56431	NA	4930526H09Rik	RIKEN cDNA 4930526H09 gene
ID_chr18_46576306_46576601	chr18	46576306	46576601	296	*	54.3057	1.48106	0.387406	3.82301	0.000131832	0.00277547	Promoter (1-2kb)	18	46571213	46574533	3321	2	225471	ENSMUST00000149929.1	-1773	ENSMUSG00000056130	Ticam2	toll-like receptor adaptor molecule 2
ID_chr4_59177515_59177976	chr4	59177515	59177976	462	*	181.915	1.23039	0.235101	5.23345	1.66379e-07	1.13116e-05	Distal Intergenic	4	59189257	59222833	33577	1	22234	ENSMUST00000030074.7	-11281	ENSMUSG00000028381	Ugcg	UDP-glucose ceramide glucosyltransferase
ID_chr12_112578718_112579018	chr12	112578718	112579018	301	*	39.8698	2.23756	0.515546	4.34018	1.42369e-05	0.00046131	Distal Intergenic	12	112588784	112614957	26174	1	70435	ENSMUST00000101029.3	-9766	ENSMUSG00000037679	Inf2	inverted formin, FH2 and WH2 domain containing
ID_chr9_116104851_116105123	chr9	116104851	116105123	273	*	59.6218	2.11347	0.385896	5.47679	4.33119e-08	3.53826e-06	Exon (ENSMUST00000061101.11/21813, exon 6 of 8)	9	116084293	116175265	90973	2	21813	ENSMUST00000061101.11	70142	ENSMUSG00000032440	Tgfbr2	transforming growth factor, beta receptor II
ID_chr13_112671720_112672044	chr13	112671720	112672044	325	*	83.6494	1.37922	0.28263	4.87997	1.06104e-06	5.48562e-05	Exon (ENSMUST00000223674.1/268706, exon 3 of 3)	13	112660781	112673685	12905	1	268706	ENSMUST00000223674.1	10939	ENSMUSG00000047789	Slc38a9	solute carrier family 38, member 9
ID_chr19_29384983_29385300	chr19	29384983	29385300	318	*	59.2385	1.25459	0.407214	3.0809	0.00206376	0.0232883	Intron (ENSMUST00000016640.7/60533, intron 6 of 6)	19	29367455	29388095	20641	1	60533	ENSMUST00000016640.7	17528	ENSMUSG00000016496	Cd274	CD274 antigen
ID_chr2_52943705_52944219	chr2	52943705	52944219	515	*	83.7646	1.25458	0.302324	4.14979	3.32782e-05	0.00092089	Intron (ENSMUST00000155586.8/71409, intron 1 of 26)	2	52857868	53131878	274011	1	71409	ENSMUST00000050719.12	85837	ENSMUSG00000036053	Fmnl2	formin-like 2
ID_chr18_32376166_32376558	chr18	32376166	32376558	393	*	45.2013	1.91043	0.402208	4.74986	2.03555e-06	9.36668e-05	Promoter (<=1kb)	18	32359053	32377052	18000	2	402767	ENSMUST00000234930.1	494	NA	A830052D11Rik	RIKEN cDNA A830052D11 gene
ID_chr4_141720813_141721067	chr4	141720813	141721067	255	*	36.1068	1.01569	0.419694	2.42009	0.0155168	0.102604	Promoter (2-3kb)	4	141677549	141723419	45871	2	68817	ENSMUST00000102484.4	2352	ENSMUSG00000078515	Ddi2	DNA-damage inducible protein 2
ID_chr2_26107008_26107365	chr2	26107008	26107365	358	*	52.9918	-1.24016	0.354014	-3.50314	0.000459805	0.00748851	Intron (ENSMUST00000028300.5/67991, intron 1 of 5)	2	26055535	26092177	36643	2	67991	ENSMUST00000114159.8	-14831	ENSMUSG00000026932	Nacc2	nucleus accumbens associated 2, BEN and BTB (POZ) domain containing
ID_chr12_86694320_86694841	chr12	86694320	86694841	522	*	132.33	1.65856	0.279721	5.92934	3.04158e-09	3.78992e-07	Distal Intergenic	12	86702355	86705964	3610	2	68737	ENSMUST00000167272.7	11123	ENSMUSG00000021257	Angel1	angel homolog 1
ID_chr17_87330870_87331460	chr17	87330870	87331460	591	*	207.59	-1.21113	0.205268	-5.90023	3.63005e-09	4.38761e-07	Promoter (<=1kb)	17	87330214	87339949	9736	1	225049	ENSMUST00000148554.1	656	ENSMUSG00000036918	Ttc7	tetratricopeptide repeat domain 7
ID_chr3_105055708_105056032	chr3	105055708	105056032	325	*	37.3542	2.37887	0.440223	5.4038	6.52445e-08	5.08643e-06	Promoter (2-3kb)	3	105001915	105053146	51232	2	80281	ENSMUST00000077548.11	-2562	ENSMUSG00000062127	Cttnbp2nl	CTTNBP2 N-terminal like
ID_chr2_52037905_52038142	chr2	52037905	52038142	238	*	32.9449	2.05418	0.501992	4.09206	4.27564e-05	0.00112626	Promoter (<=1kb)	2	52038009	52056686	18678	1	21930	ENSMUST00000065927.5	0	ENSMUSG00000053475	Tnfaip6	tumor necrosis factor alpha induced protein 6
ID_chr18_55409245_55409715	chr18	55409245	55409715	471	*	71.4383	1.00584	0.355586	2.82869	0.00467394	0.0433201	Distal Intergenic	18	54888723	54992555	103833	2	269023	ENSMUST00000237844.1	-416690	ENSMUSG00000052713	Zfp608	zinc finger protein 608
ID_chr19_21913789_21914090	chr19	21913789	21914090	302	*	52.612	1.33361	0.353156	3.77626	0.000159202	0.00322763	Distal Intergenic	19	21778388	21807902	29515	1	83921	ENSMUST00000238079.1	135401	ENSMUSG00000024754	Cemip2	cell migration inducing hyaluronidase 2
ID_chr10_59577868_59578463	chr10	59577868	59578463	596	*	79.2586	1.2247	0.346066	3.53892	0.000401764	0.0067456	Intron (ENSMUST00000020312.12/215999, intron 1 of 7)	10	59602775	59616655	13881	2	215999	ENSMUST00000162012.1	38192	ENSMUSG00000009647	Mcu	mitochondrial calcium uniporter
ID_chr17_27970246_27970728	chr17	27970246	27970728	483	*	50.8654	1.91566	0.447076	4.28487	1.82844e-05	0.000565247	Intron (ENSMUST00000114842.8/224650, intron 1 of 24)	17	28007345	28062599	55255	1	224650	ENSMUST00000139173.2	-36617	ENSMUSG00000024219	Anks1	ankyrin repeat and SAM domain containing 1
ID_chr4_133353478_133353711	chr4	133353478	133353711	234	*	55.8365	1.75532	0.374323	4.68931	2.7413e-06	0.000120159	Promoter (<=1kb)	4	133313799	133353481	39683	2	230796	ENSMUST00000140976.1	0	ENSMUSG00000037622	Wdtc1	WD and tetratricopeptide repeats 1
ID_chr12_117566283_117566690	chr12	117566283	117566690	408	*	51.071	1.74516	0.418008	4.17495	2.98058e-05	0.000843374	Intron (ENSMUST00000109691.3/217944, intron 3 of 27)	12	117595241	117610242	15002	1	217944	ENSMUST00000221225.1	-28551	ENSMUSG00000041992	Rapgef5	Rap guanine nucleotide exchange factor (GEF) 5
ID_chr18_77858435_77858864	chr18	77858435	77858864	430	*	60.8162	2.05069	0.349928	5.86032	4.61975e-09	5.39283e-07	Intron (ENSMUST00000238172.1/19201, intron 5 of 13)	18	77793259	77796743	3485	2	619308	ENSMUST00000143732.7	-61692	ENSMUSG00000073529	F830208F22Rik	RIKEN cDNA F830208F22 gene
ID_chr8_81751177_81751510	chr8	81751177	81751510	334	*	44.2213	1.99484	0.454271	4.39129	1.12678e-05	0.000385373	Intron (ENSMUST00000213285.1/234515, intron 6 of 24)	8	81741306	82127914	386609	1	234515	ENSMUST00000172031.8	9871	ENSMUSG00000037940	Inpp4b	inositol polyphosphate-4-phosphatase, type II
ID_chr12_84846585_84847168	chr12	84846585	84847168	584	*	56.8587	1.8266	0.391176	4.66952	3.01911e-06	0.000129898	Intron (ENSMUST00000002073.12/16997, intron 3 of 35)	12	84875769	84878132	2364	1	100303738	ENSMUST00000171853.1	-28601	ENSMUSG00000092130	D030025P21Rik	RIKEN cDNA D030025P21 gene
ID_chr8_36096506_36096932	chr8	36096506	36096932	427	*	51.9724	1.42521	0.363492	3.92087	8.82295e-05	0.00199836	Promoter (1-2kb)	8	36094861	36106609	11749	1	244418	ENSMUST00000150295.1	1645	ENSMUSG00000050271	Prag1	PEAK1 related kinase activating pseudokinase 1
ID_chr6_97818175_97818450	chr6	97818175	97818450	276	*	76.9908	1.31325	0.314668	4.17343	3.0005e-05	0.000847225	Intron (ENSMUST00000203884.2/17342, intron 1 of 9)	6	97807058	98021349	214292	1	17342	ENSMUST00000043637.13	11117	ENSMUSG00000035158	Mitf	melanogenesis associated transcription factor
ID_chr3_144628668_144629126	chr3	144628668	144629126	459	*	77.3089	1.2335	0.322795	3.8213	0.00013275	0.00279105	Distal Intergenic	3	144577652	144595432	17781	1	93684	ENSMUST00000151086.2	51016	ENSMUSG00000037072	Selenof	selenoprotein F
ID_chr3_88465137_88465415	chr3	88465137	88465415	279	*	42.5732	1.53971	0.450384	3.41865	0.000629315	0.00952757	Distal Intergenic	3	88435962	88461182	25221	2	20351	ENSMUST00000166237.7	-3955	ENSMUSG00000028064	Sema4a	sema domain, immunoglobulin domain (Ig), transmembrane domain (TM) and short cytoplasmic domain, (semaphorin) 4A
ID_chr14_27376099_27376487	chr14	27376099	27376487	389	*	90.1959	1.44884	0.338916	4.27491	1.91211e-05	0.000587601	Intron (ENSMUST00000225949.1/71704, intron 6 of 13)	14	27361389	27379647	18259	1	71704	ENSMUST00000225494.1	14710	ENSMUSG00000021895	Arhgef3	Rho guanine nucleotide exchange factor (GEF) 3
ID_chr1_173912854_173913365	chr1	173912854	173913365	512	*	81.7812	1.55233	0.35772	4.3395	1.42805e-05	0.000462386	Promoter (<=1kb)	1	173896345	173913046	16702	2	381308	ENSMUST00000009340.9	0	ENSMUSG00000026536	Ifi211	interferon activated gene 211
ID_chrX_36082903_36083351	chrX	36082903	36083351	449	*	205.127	1.13814	0.201801	5.63993	1.7012e-08	1.61939e-06	Distal Intergenic	20	36112110	36171259	59150	1	16164	ENSMUST00000033418.7	-28759	ENSMUSG00000017057	Il13ra1	interleukin 13 receptor, alpha 1
ID_chr12_91590800_91591073	chr12	91590800	91591073	274	*	46.6264	1.30529	0.384903	3.39123	0.000695806	0.0103228	Promoter (<=1kb)	12	91558688	91590487	31800	2	83602	ENSMUST00000063314.6	-313	ENSMUSG00000020962	Gtf2a1	general transcription factor II A, 1
ID_chr9_48744948_48745342	chr9	48744948	48745342	395	*	54.4091	1.08536	0.375814	2.88803	0.00387668	0.0375524	Intron (ENSMUST00000093852.4/235320, intron 2 of 6)	9	48654297	48835945	181649	2	235320	ENSMUST00000093852.4	90603	ENSMUSG00000066687	Zbtb16	zinc finger and BTB domain containing 16
ID_chr19_29485288_29485593	chr19	29485288	29485593	306	*	43.1051	2.1808	0.413572	5.27309	1.34145e-07	9.40055e-06	Intron (ENSMUST00000236439.1/77779, intron 2 of 5)	19	29464750	29520970	56221	2	77779	ENSMUST00000236439.1	35377	ENSMUSG00000097855	A930007I19Rik	RIKEN cDNA A930007I19 gene
ID_chr4_141182039_141182329	chr4	141182039	141182329	291	*	32.0811	1.14993	0.474658	2.42265	0.0154078	0.102088	Intron (ENSMUST00000030757.9/213499, intron 4 of 9)	4	141213956	141220148	6193	1	76166	ENSMUST00000097813.2	-31627	ENSMUSG00000073733	Cplane2	ciliogenesis and planar polarity effector 2
ID_chr1_84217800_84218197	chr1	84217800	84218197	398	*	111.293	-1.07186	0.23247	-4.61077	4.01182e-06	0.00016417	Promoter (<=1kb)	1	84218849	84218961	113	2	102465181	ENSMUST00000183596.1	764	ENSMUSG00000098851	Mir6353	microRNA 6353
ID_chr1_35759646_35760100	chr1	35759646	35760100	455	*	66.8334	1.11319	0.347751	3.20112	0.00136897	0.0171834	Distal Intergenic	1	36068400	36106446	38047	1	50785	ENSMUST00000088174.3	-308300	ENSMUSG00000045216	Hs6st1	heparan sulfate 6-O-sulfotransferase 1
ID_chr12_85593039_85593347	chr12	85593039	85593347	309	*	62.8628	1.10875	0.343393	3.22882	0.00124302	0.0159313	Distal Intergenic	12	85599027	85639878	40852	1	81703	ENSMUST00000177587.8	-5680	ENSMUSG00000034271	Jdp2	Jun dimerization protein 2
ID_chr4_43971779_43972594	chr4	43971779	43972594	816	*	311.69	1.03261	0.178341	5.7901	7.0346e-09	7.8012e-07	Intron (ENSMUST00000030202.13/384009, intron 4 of 4)	4	43983483	43985423	1941	1	442829	ENSMUST00000095107.2	-10889	ENSMUSG00000070999	Ccin	calicin
ID_chr8_64788752_64789050	chr8	64788752	64789050	299	*	40.9861	1.4272	0.391288	3.64745	0.00026486	0.00480135	Intron (ENSMUST00000034017.8/77113, intron 4 of 14)	8	64759760	64799664	39905	2	77113	ENSMUST00000209458.1	10614	ENSMUSG00000031605	Klhl2	kelch-like 2, Mayven
ID_chr7_139984481_139985009	chr7	139984481	139985009	529	*	174.466	1.0675	0.358741	2.97567	0.00292345	0.0302638	Promoter (1-2kb)	7	139986809	139986874	66	2	102465643	ENSMUST00000185038.1	1865	ENSMUSG00000099092	Mir7062	microRNA 7062
ID_chr7_117481359_117481772	chr7	117481359	117481772	414	*	97.2856	1.05254	0.267906	3.92877	8.5381e-05	0.00194426	Intron (ENSMUST00000160035.7/233781, intron 2 of 6)	7	117475492	117549359	73868	1	233781	ENSMUST00000161889.1	5867	ENSMUSG00000030657	Xylt1	xylosyltransferase 1
ID_chr16_58511464_58511853	chr16	58511464	58511853	390	*	77.5881	-1.05602	0.295052	-3.57908	0.000344804	0.00597001	Promoter (2-3kb)	16	58502867	58514184	11318	2	54613	ENSMUST00000232391.1	2331	ENSMUSG00000022747	St3gal6	ST3 beta-galactoside alpha-2,3-sialyltransferase 6
ID_chr16_49970111_49970810	chr16	49970111	49970810	700	*	71.6682	1.35238	0.378689	3.57121	0.000355338	0.00611292	Distal Intergenic	16	49866833	49911091	44259	1	16423	ENSMUST00000229104.1	103278	ENSMUSG00000055447	Cd47	CD47 antigen (Rh-related antigen, integrin-associated signal transducer)
ID_chr6_99199341_99199620	chr6	99199341	99199620	280	*	35.9551	1.20775	0.463175	2.60754	0.00911952	0.0703633	Intron (ENSMUST00000113326.8/108655, intron 2 of 17)	6	98930090	99163018	232929	2	108655	ENSMUST00000177307.7	-36323	ENSMUSG00000030067	Foxp1	forkhead box P1
ID_chr2_118507204_118507468	chr2	118507204	118507468	265	*	57.263	1.43486	0.336966	4.25818	2.06097e-05	0.000624898	Distal Intergenic	2	118475850	118479711	3862	2	20813	ENSMUST00000009693.14	-27493	ENSMUSG00000009549	Srp14	signal recognition particle 14
ID_chr17_70985576_70985828	chr17	70985576	70985828	253	*	43.7134	1.89953	0.487683	3.89501	9.81936e-05	0.00218334	Intron (ENSMUST00000038446.9/67938, intron 1 of 3)	17	70976936	70990530	13595	2	67938	ENSMUST00000131820.1	4702	ENSMUSG00000034868	Myl12b	myosin, light chain 12B, regulatory
ID_chr8_40993885_40994428	chr8	40993885	40994428	544	*	100.143	1.35195	0.299318	4.51676	6.27944e-06	0.000238077	Intron (ENSMUST00000059115.12/102103, intron 13 of 13)	8	40998770	41000205	1436	2	102103	ENSMUST00000135194.1	5777	ENSMUSG00000045636	Mtus1	mitochondrial tumor suppressor 1
ID_chr2_72351375_72351632	chr2	72351375	72351632	258	*	53.7774	1.99172	0.381329	5.2231	1.75952e-07	1.18798e-05	Intron (ENSMUST00000090824.11/65964, intron 2 of 19)	2	72297901	72355622	57722	1	65964	ENSMUST00000144111.1	53474	ENSMUSG00000004085	Map3k20	mitogen-activated protein kinase kinase kinase 20
ID_chr10_118981468_118981793	chr10	118981468	118981793	326	*	106.15	1.28974	0.295638	4.36256	1.28547e-05	0.000425856	Distal Intergenic	10	118920381	118927143	6763	2	216377	ENSMUST00000219032.1	-54325	ENSMUSG00000112854	Gm38403	predicted gene, 38403
ID_chr10_90983058_90983422	chr10	90983058	90983422	365	*	76.6231	-1.02907	0.295739	-3.47965	0.000502067	0.00801988	Distal Intergenic	10	90996740	90999719	2980	2	11783	ENSMUST00000161095.1	16297	ENSMUSG00000019979	Apaf1	apoptotic peptidase activating factor 1
ID_chr5_143642272_143642528	chr5	143642272	143642528	257	*	35.3436	1.62334	0.49603	3.27266	0.00106542	0.0142095	Intron (ENSMUST00000116456.9/19159, intron 1 of 12)	5	143636351	143692554	56204	1	19159	ENSMUST00000177281.7	5921	ENSMUSG00000018001	Cyth3	cytohesin 3
ID_chr11_114934279_114934598	chr11	114934279	114934598	320	*	70.1927	1.22621	0.320673	3.82387	0.000131371	0.00276709	Promoter (<=1kb)	11	114922781	114934371	11591	2	217304	ENSMUST00000149663.3	0	ENSMUSG00000063193	Cd300lb	CD300 molecule like family member B
ID_chr3_88337379_88337876	chr3	88337379	88337876	498	*	90.5767	1.1653	0.261656	4.45355	8.44637e-06	0.000304364	Promoter (1-2kb)	3	88336365	88343316	6952	1	229512	ENSMUST00000194942.5	1014	ENSMUSG00000001415	Smg5	Smg-5 homolog, nonsense mediated mRNA decay factor (C. elegans)
ID_chr9_114788706_114788961	chr9	114788706	114788961	256	*	32.6122	1.5792	0.49457	3.19308	0.00140765	0.0175274	Downstream (<1kb)	9	114761399	114781856	20458	2	102545	ENSMUST00000214604.1	-6850	ENSMUSG00000032436	Cmtm7	CKLF-like MARVEL transmembrane domain containing 7
ID_chr10_98611729_98612319	chr10	98611729	98612319	591	*	88.3065	1.24888	0.283552	4.4044	1.06078e-05	0.000367331	Distal Intergenic	10	98299927	98351874	51948	2	667438	ENSMUST00000218457.1	-259855	ENSMUSG00000112896	Gm8633	predicted gene 8633
ID_chr16_92847828_92848170	chr16	92847828	92848170	343	*	68.52	1.30973	0.297486	4.40266	1.06931e-05	0.000368885	Distal Intergenic	16	92601466	92826149	224684	2	12394	ENSMUST00000023673.13	-21679	ENSMUSG00000022952	Runx1	runt related transcription factor 1
ID_chr6_57667606_57667815	chr6	57667606	57667815	210	*	41.7568	-1.21212	0.373773	-3.24294	0.00118302	0.0153726	Distal Intergenic	6	57686576	57692078	5503	2	66459	ENSMUST00000053386.5	24263	ENSMUSG00000043162	Pyurf	Pigy upstream reading frame
ID_chr4_63668326_63668795	chr4	63668326	63668795	470	*	119.026	1.16958	0.261703	4.4691	7.85512e-06	0.000287023	Distal Intergenic	4	63634421	63639440	5020	1	102632940	ENSMUST00000147067.1	33905	ENSMUSG00000086817	Gm11482	predicted gene 11482
ID_chr5_64834243_64834578	chr5	64834243	64834578	336	*	52.0089	1.97129	0.434012	4.54202	5.57165e-06	0.000215478	Distal Intergenic	5	64826809	64829550	2742	1	16599	ENSMUST00000198946.1	7434	ENSMUSG00000029178	Klf3	Kruppel-like factor 3 (basic)
ID_chr1_152581146_152581502	chr1	152581146	152581502	357	*	100.486	1.1998	0.292426	4.1029	4.07995e-05	0.00108696	Intron (ENSMUST00000111859.7/19731, intron 4 of 18)	1	152557543	152592759	35217	2	19731	ENSMUST00000128251.7	11257	ENSMUSG00000026482	Rgl1	ral guanine nucleotide dissociation stimulator,-like 1
ID_chr13_9454401_9454666	chr13	9454401	9454666	266	*	52.7457	-1.10451	0.3409	-3.23999	0.00119533	0.0154858	Intron (ENSMUST00000174552.7/208440, intron 1 of 36)	13	9610806	9666861	56056	1	208440	ENSMUST00000222280.1	-156140	ENSMUSG00000048264	Dip2c	disco interacting protein 2 homolog C
ID_chr10_82962621_82963198	chr10	82962621	82963198	578	*	183.059	1.06308	0.245353	4.33287	1.4718e-05	0.000472323	Distal Intergenic	10	82985498	83195900	210403	1	58250	ENSMUST00000040110.7	-22300	ENSMUSG00000034612	Chst11	carbohydrate sulfotransferase 11
ID_chr2_103662155_103662568	chr2	103662155	103662568	414	*	82.2053	1.58034	0.338379	4.67033	3.00721e-06	0.000129511	Intron (ENSMUST00000076212.3/99382, intron 1 of 16)	2	103715035	103717217	2183	1	99382	ENSMUST00000138580.1	-52467	ENSMUSG00000032724	Abtb2	ankyrin repeat and BTB (POZ) domain containing 2
ID_chr10_19526329_19526697	chr10	19526329	19526697	369	*	96.2177	1.24202	0.26762	4.64097	3.46781e-06	0.000144712	Distal Intergenic	10	19494643	19507167	12525	1	102635880	ENSMUST00000216664.1	31686	ENSMUSG00000110902	Gm33104	predicted gene, 33104
ID_chr18_12151380_12151677	chr18	12151380	12151677	298	*	35.2768	1.80643	0.455674	3.96431	7.3609e-05	0.00171223	Promoter (<=1kb)	18	12152673	12155498	2826	1	66878	ENSMUST00000234762.1	-996	ENSMUSG00000024404	Riok3	RIO kinase 3
ID_chr14_55703974_55704543	chr14	55703974	55704543	570	*	130.907	1.44551	0.238537	6.05989	1.36215e-09	1.90011e-07	Exon (ENSMUST00000168729.7/21816, exon 14 of 15)	14	55700019	55713088	13070	2	21816	ENSMUST00000002389.8	8545	ENSMUSG00000022218	Tgm1	transglutaminase 1, K polypeptide
ID_chr11_109366897_109367171	chr11	109366897	109367171	275	*	44.6171	1.30513	0.396841	3.28879	0.00100619	0.0135829	Intron (ENSMUST00000106702.3/14674, intron 2 of 2)	11	109354778	109363654	8877	2	100036768	ENSMUST00000070956.3	-3243	ENSMUSG00000056687	Gm11696	predicted gene 11696
ID_chr5_86078598_86079116	chr5	86078598	86079116	519	*	91.3237	1.16423	0.312011	3.73136	0.000190448	0.00370837	Intron (ENSMUST00000198435.4/56792, intron 2 of 8)	5	86071812	86103864	32053	1	56792	ENSMUST00000031171.8	6786	ENSMUSG00000029254	Stap1	signal transducing adaptor family member 1
ID_chr2_71699045_71699314	chr2	71699045	71699314	270	*	41.7365	1.6414	0.418991	3.91752	8.94649e-05	0.00201963	Distal Intergenic	2	71719417	71730966	11550	1	381371	ENSMUST00000079720.5	-20103	ENSMUSG00000064263	Platr26	pluripotency associated transcript 26
ID_chr9_96393217_96393462	chr9	96393217	96393462	246	*	37.6645	1.04506	0.410794	2.54399	0.0109594	0.0803818	Distal Intergenic	9	96332655	96364442	31788	2	11933	ENSMUST00000034983.6	-28775	ENSMUSG00000032412	Atp1b3	ATPase, Na+/K+ transporting, beta 3 polypeptide
ID_chr18_24074331_24074679	chr18	24074331	24074679	349	*	36.1631	2.01175	0.504333	3.98892	6.63747e-05	0.00158723	Distal Intergenic	18	24106378	24114913	8536	2	225280	ENSMUST00000125169.1	40234	ENSMUSG00000047989	Ino80c	INO80 complex subunit C
ID_chr12_69680796_69681231	chr12	69680796	69681231	436	*	69.885	1.30285	0.322334	4.04192	5.30152e-05	0.00133224	Promoter (<=1kb)	12	69585089	69681627	96539	2	20663	ENSMUST00000182396.1	396	ENSMUSG00000034801	Sos2	SOS Ras/Rho guanine nucleotide exchange factor 2
ID_chr2_13407303_13407625	chr2	13407303	13407625	323	*	49.6635	1.15112	0.409279	2.81256	0.00491481	0.0449147	Intron (ENSMUST00000091436.6/65969, intron 27 of 66)	2	13422029	13455627	33599	2	65969	ENSMUST00000195447.1	48002	ENSMUSG00000026726	Cubn	cubilin (intrinsic factor-cobalamin receptor)
ID_chr10_82961393_82961619	chr10	82961393	82961619	227	*	38.6264	1.2897	0.431745	2.98718	0.00281559	0.0294568	Distal Intergenic	10	82985498	83195900	210403	1	58250	ENSMUST00000040110.7	-23879	ENSMUSG00000034612	Chst11	carbohydrate sulfotransferase 11
ID_chr2_122571868_122572331	chr2	122571868	122572331	464	*	56.7767	1.21429	0.369655	3.28494	0.00102005	0.0137191	Distal Intergenic	2	122595489	122598534	3046	2	67092	ENSMUST00000154598.7	26203	ENSMUSG00000027199	Gatm	glycine amidinotransferase (L-arginine:glycine amidinotransferase)
ID_chr16_55555192_55555531	chr16	55555192	55555531	340	*	123.448	2.12214	0.295981	7.16985	7.50795e-13	2.52307e-10	Distal Intergenic	16	55494731	55494797	67	1	100628589	ENSMUST00000175551.1	60461	ENSMUSG00000093292	Mir5118	microRNA 5118
ID_chr5_90903059_90904026	chr5	90903059	90904026	968	*	224.499	1.04732	0.307215	3.40906	0.000651873	0.00981883	Promoter (<=1kb)	5	90903871	90905938	2068	1	20310	ENSMUST00000200681.3	0	ENSMUSG00000058427	Cxcl2	chemokine (C-X-C motif) ligand 2
ID_chr16_93833632_93833891	chr16	93833632	93833891	260	*	55.2946	1.15365	0.348814	3.30735	0.000941835	0.0129547	Promoter (1-2kb)	16	93832267	93870702	38436	1	338467	ENSMUST00000232425.1	1365	ENSMUSG00000039456	Morc3	microrchidia 3
ID_chr8_126550790_126551478	chr8	126550790	126551478	689	*	271.317	1.03487	0.192286	5.38197	7.36763e-08	5.62003e-06	Distal Intergenic	8	126588296	126593986	5691	2	270110	ENSMUST00000054960.7	42508	ENSMUSG00000051495	Irf2bp2	interferon regulatory factor 2 binding protein 2
ID_chr9_43241515_43241753	chr9	43241515	43241753	239	*	31.5999	1.54654	0.509082	3.03789	0.00238239	0.0260232	Promoter (1-2kb)	9	43221235	43239911	18677	2	102644	ENSMUST00000034512.6	-1604	ENSMUSG00000032014	Oaf	out at first homolog
ID_chr11_117353178_117353486	chr11	117353178	117353486	309	*	50.9807	1.94364	0.364058	5.33882	9.35515e-08	6.8142e-06	Promoter (<=1kb)	11	117353180	117356999	3820	1	53860	ENSMUST00000134852.1	0	ENSMUSG00000059248	2022-09-09	septin 9
ID_chr17_56131937_56132173	chr17	56131937	56132173	237	*	50.1854	1.38705	0.352441	3.93554	8.30087e-05	0.00189608	Promoter (1-2kb)	17	56123767	56133843	10077	2	20359	ENSMUST00000167545.2	1670	ENSMUSG00000001227	Sema6b	sema domain, transmembrane domain (TM), and cytoplasmic domain, (semaphorin) 6B
ID_chr17_28408319_28408644	chr17	28408319	28408644	326	*	53.3616	1.63464	0.358824	4.55555	5.22494e-06	0.000205201	Intron (ENSMUST00000079413.10/14229, intron 8 of 10)	17	28400958	28418504	17547	2	14229	ENSMUST00000233372.1	9860	ENSMUSG00000024222	Fkbp5	FK506 binding protein 5
ID_chr5_120749766_120750067	chr5	120749766	120750067	302	*	45.573	1.19265	0.405125	2.9439	0.00324105	0.032827	Promoter (<=1kb)	5	120730333	120749853	19521	2	246728	ENSMUST00000053909.12	0	ENSMUSG00000032690	Oas2	2'-5' oligoadenylate synthetase 2
ID_chr11_86602237_86602454	chr11	86602237	86602454	218	*	35.2227	1.82408	0.425011	4.29185	1.77191e-05	0.00055354	Promoter (<=1kb)	11	86584930	86602263	17334	2	75909	ENSMUST00000123590.7	0	ENSMUSG00000018171	Vmp1	vacuole membrane protein 1
ID_chr11_93963075_93963350	chr11	93963075	93963350	276	*	41.7985	1.73594	0.469897	3.6943	0.000220493	0.00415282	Promoter (2-3kb)	11	93959472	93966043	6572	2	18102	ENSMUST00000021220.9	2693	ENSMUSG00000037601	Nme1	NME/NM23 nucleoside diphosphate kinase 1
ID_chr2_60910758_60911174	chr2	60910758	60911174	417	*	168.844	1.09435	0.203301	5.38293	7.32838e-08	5.60482e-06	Intron (ENSMUST00000028347.12/56878, intron 1 of 13)	2	60842297	60889030	46734	2	56878	ENSMUST00000132529.7	-21728	ENSMUSG00000026970	Rbms1	RNA binding motif, single stranded interacting protein 1
ID_chr6_38690651_38690915	chr6	38690651	38690915	265	*	42.0957	1.63951	0.42715	3.83827	0.000123906	0.00263994	Distal Intergenic	6	38663879	38677609	13731	1	665180	ENSMUST00000238216.1	26772	ENSMUSG00000079598	Clec2l	C-type lectin domain family 2, member L
ID_chr8_79498615_79499021	chr8	79498615	79499021	407	*	86.1315	1.46932	0.329128	4.46429	8.03338e-06	0.000292572	Intron (ENSMUST00000211703.1/ENSMUST00000211703.1, intron 1 of 1)	8	79355356	79399518	44163	2	17125	ENSMUST00000066081.3	-99097	ENSMUSG00000031681	Smad1	SMAD family member 1
ID_chr17_35001925_35002150	chr17	35001925	35002150	226	*	50.3223	1.27865	0.34499	3.70634	0.000210278	0.00400129	Promoter (<=1kb)	17	35002657	35004852	2196	1	22321	ENSMUST00000172570.1	-507	ENSMUSG00000007029	Vars	valyl-tRNA synthetase
ID_chr7_128234847_128235099	chr7	128234847	128235099	253	*	36.5041	1.02767	0.461087	2.2288	0.0258275	0.146531	Promoter (2-3kb)	7	128237357	128245100	7744	1	233912	ENSMUST00000044660.5	-2258	ENSMUSG00000042178	Armc5	armadillo repeat containing 5
ID_chr18_36708276_36709308	chr18	36708276	36709308	1033	*	377.276	1.28011	0.248994	5.14112	2.73109e-07	1.74498e-05	Distal Intergenic	18	36684923	36695925	11003	2	240216	ENSMUST00000115682.1	-12351	ENSMUSG00000044719	E230025N22Rik	Riken cDNA E230025N22 gene
ID_chr1_194980946_194981232	chr1	194980946	194981232	287	*	44.0002	1.6557	0.422723	3.91675	8.97508e-05	0.002023	Intron (ENSMUST00000181226.7/320977, intron 1 of 3)	1	194955759	194976960	21202	2	320400	ENSMUST00000180780.2	-3986	ENSMUSG00000097325	Gm16897	predicted gene, 16897
ID_chr11_19979387_19979723	chr11	19979387	19979723	337	*	94.3832	1.47339	0.293097	5.02696	4.98304e-07	2.89702e-05	Intron (ENSMUST00000093299.12/114716, intron 1 of 6)	11	19954570	20018133	63564	1	114716	ENSMUST00000123036.1	24817	ENSMUSG00000045671	Spred2	sprouty-related EVH1 domain containing 2
ID_chr8_117240928_117241428	chr8	117240928	117241428	501	*	81.761	1.36595	0.30989	4.40786	1.04395e-05	0.000363205	Distal Intergenic	8	117257064	117459430	202367	1	74440	ENSMUST00000166750.8	-15636	ENSMUSG00000034390	Cmip	c-Maf inducing protein
ID_chr15_86170680_86170972	chr15	86170680	86170972	293	*	46.3784	2.29051	0.427711	5.35528	8.54246e-08	6.32612e-06	Intron (ENSMUST00000044332.15/223753, intron 1 of 12)	15	86139128	86159468	20341	2	223753	ENSMUST00000150767.7	-11212	ENSMUSG00000035891	Cerk	ceramide kinase
ID_chr9_47069460_47069887	chr9	47069460	47069887	428	*	50.9404	-1.09483	0.356978	-3.06694	0.00216265	0.0241523	Distal Intergenic	9	46998741	47003860	5120	1	215467	ENSMUST00000178065.2	70719	ENSMUSG00000094893	Gm4791	predicted gene 4791
ID_chr2_44817829_44818142	chr2	44817829	44818142	314	*	52.0691	1.05181	0.39325	2.67467	0.00748034	0.0608398	Intron (ENSMUST00000112810.7/227835, intron 3 of 10)	2	44751895	44825403	73509	2	227835	ENSMUST00000148786.1	7261	ENSMUSG00000036890	Gtdc1	glycosyltransferase-like domain containing 1
ID_chr15_103471406_103471996	chr15	103471406	103471996	591	*	114.77	1.81426	0.45912	3.95161	7.7627e-05	0.00179347	3' UTR	15	103479135	103497938	18804	1	105855	ENSMUST00000229835.1	-7139	ENSMUSG00000022488	Nckap1l	NCK associated protein 1 like
ID_chr15_59520571_59520826	chr15	59520571	59520826	256	*	50.2154	1.54496	0.393025	3.93096	8.46081e-05	0.00192963	Intron (ENSMUST00000168722.2/68501, intron 4 of 4)	15	59648350	59657099	8750	1	211770	ENSMUST00000067543.7	-127524	ENSMUSG00000032501	Trib1	tribbles pseudokinase 1
ID_chr6_17409682_17410080	chr6	17409682	17410080	399	*	166.889	1.08469	0.230671	4.70233	2.57204e-06	0.000114322	Distal Intergenic	6	17463800	17573980	110181	1	17295	ENSMUST00000115443.7	-53720	ENSMUSG00000009376	Met	met proto-oncogene
ID_chr9_70257507_70257993	chr9	70257507	70257993	487	*	112.984	1.35692	0.256137	5.29761	1.17326e-07	8.33779e-06	Intron (ENSMUST00000213863.1/71602, intron 1 of 3)	9	70207368	70399766	192399	1	71602	ENSMUST00000034745.8	50139	ENSMUSG00000032220	Myo1e	myosin IE
ID_chr13_101547913_101548238	chr13	101547913	101548238	326	*	52.4121	1.69513	0.403627	4.19975	2.67209e-05	0.00077407	Exon (ENSMUST00000224257.1/ENSMUST00000224257.1, exon 2 of 2)	13	101690135	101692343	2209	2	18708	ENSMUST00000190171.1	144105	ENSMUSG00000041417	Pik3r1	phosphoinositide-3-kinase regulatory subunit 1
ID_chr12_25239905_25240833	chr12	25239905	25240833	929	*	126.923	1.19555	0.431309	2.77191	0.0055729	0.0490493	Distal Intergenic	12	25129174	25134931	5758	1	432641	ENSMUST00000223429.1	110731	NA	Gm17746	predicted gene, 17746
ID_chr3_31090029_31090347	chr3	31090029	31090347	319	*	76.7607	1.19322	0.313506	3.80605	0.000141202	0.0029269	Distal Intergenic	3	31095058	31122573	27516	1	20482	ENSMUST00000118470.7	-4711	ENSMUSG00000027660	Skil	SKI-like
ID_chr9_89874486_89874789	chr9	89874486	89874789	304	*	48.9497	1.0529	0.402879	2.61345	0.00896332	0.0694747	Distal Intergenic	9	89909908	89915847	5940	1	19417	ENSMUST00000189545.1	-35119	ENSMUSG00000032356	Rasgrf1	RAS protein-specific guanine nucleotide-releasing factor 1
ID_chr12_69485878_69486549	chr12	69485878	69486549	672	*	108.887	1.28055	0.290634	4.40606	1.05268e-05	0.000365436	Distal Intergenic	12	69473614	69475550	1937	2	76062	ENSMUST00000222980.1	-10328	ENSMUSG00000113035	5830428M24Rik	RIKEN cDNA 5830428M24 gene
ID_chr11_115059770_115060119	chr11	115059770	115060119	350	*	48.5233	1.67059	0.411195	4.06276	4.84953e-05	0.00124152	Promoter (2-3kb)	11	115051917	115062177	10261	2	217306	ENSMUST00000062787.7	2058	ENSMUSG00000048498	Cd300e	CD300E molecule
ID_chr3_59080970_59081230	chr3	59080970	59081230	261	*	42.7491	1.16981	0.396249	2.95222	0.003155	0.0322095	Intron (ENSMUST00000040846.14/329650, intron 12 of 15)	3	59096448	59101821	5374	2	229323	ENSMUST00000085040.4	20591	ENSMUSG00000050075	Gpr171	G protein-coupled receptor 171
ID_chr15_67039420_67039959	chr15	67039420	67039959	540	*	118.242	1.28119	0.274534	4.66679	3.05945e-06	0.000131125	Distal Intergenic	15	66946537	66969640	23104	2	17988	ENSMUST00000164070.1	-69780	ENSMUSG00000005125	Ndrg1	N-myc downstream regulated gene 1
ID_chr3_26866603_26866925	chr3	26866603	26866925	323	*	46.2407	-1.50933	0.37258	-4.05103	5.09937e-05	0.00129213	Intron (ENSMUST00000047005.10/70862, intron 5 of 10)	3	26637650	26927479	289830	1	70862	ENSMUST00000108305.1	228953	ENSMUSG00000039335	Spata16	spermatogenesis associated 16
ID_chr2_52997736_52998449	chr2	52997736	52998449	714	*	280.876	1.15159	0.203501	5.65891	1.52335e-08	1.48189e-06	Intron (ENSMUST00000155586.8/71409, intron 1 of 26)	2	52857868	53131878	274011	1	71409	ENSMUST00000050719.12	139868	ENSMUSG00000036053	Fmnl2	formin-like 2
ID_chr17_88112296_88112639	chr17	88112296	88112639	344	*	56.452	1.36307	0.392795	3.47018	0.000520117	0.0082429	Distal Intergenic	17	88125512	88131006	5495	1	225058	ENSMUST00000183295.1	-12873	ENSMUSG00000058869	Gm4832	predicted gene 4832
ID_chr10_59283251_59283561	chr10	59283251	59283561	311	*	66.2538	1.33468	0.314787	4.23996	2.23558e-05	0.000670508	Distal Intergenic	10	59323296	59373304	50009	1	18451	ENSMUST00000009789.14	-39735	ENSMUSG00000019916	P4ha1	procollagen-proline, 2-oxoglutarate 4-dioxygenase (proline 4-hydroxylase), alpha 1 polypeptide
ID_chr3_83884981_83885566	chr3	83884981	83885566	586	*	271.742	1.73484	0.338825	5.12017	3.0526e-07	1.90988e-05	Distal Intergenic	3	83900332	83907579	7248	2	229473	ENSMUST00000199411.4	22013	ENSMUSG00000033767	Tmem131l	transmembrane 131 like
ID_chr7_127270330_127270624	chr7	127270330	127270624	295	*	39.2432	1.49129	0.446693	3.33852	0.000842268	0.0119102	Downstream (1-2kb)	7	127271879	127274055	2177	2	20768	ENSMUST00000082428.4	3431	ENSMUSG00000049091	Sephs2	selenophosphate synthetase 2
ID_chr15_59652772_59653185	chr15	59652772	59653185	414	*	76.8871	1.03347	0.358788	2.88045	0.0039711	0.0382528	3' UTR	15	59648653	59653689	5037	1	211770	ENSMUST00000118228.1	4119	ENSMUSG00000032501	Trib1	tribbles pseudokinase 1
ID_chr19_23134069_23135245	chr19	23134069	23135245	1177	*	196.716	1.06177	0.228451	4.64768	3.35693e-06	0.00014122	Exon (ENSMUST00000142712.1/ENSMUST00000142712.1, exon 1 of 2)	19	23141226	23168134	26909	1	16601	ENSMUST00000036884.2	-5981	ENSMUSG00000033863	Klf9	Kruppel-like factor 9
ID_chr11_21224206_21224781	chr11	21224206	21224781	576	*	60.71	1.65049	0.38735	4.26097	2.03538e-05	0.000618406	Distal Intergenic	11	21239281	21321122	81842	1	245944	ENSMUST00000109578.7	-14500	ENSMUSG00000020128	Vps54	VPS54 GARP complex subunit
ID_chr10_128779275_128779853	chr10	128779275	128779853	579	*	321.085	1.07182	0.147292	7.27684	3.41726e-13	1.27383e-10	Distal Intergenic	10	128790910	128799785	8876	1	58223	ENSMUST00000219404.1	-11057	ENSMUSG00000025355	Mmp19	matrix metallopeptidase 19
ID_chr13_42328541_42328970	chr13	42328541	42328970	430	*	164.053	1.09169	0.249731	4.37145	1.23426e-05	0.000413213	Distal Intergenic	13	42301476	42307990	6515	1	13614	ENSMUST00000021796.8	27065	ENSMUSG00000021367	Edn1	endothelin 1
ID_chr16_96298571_96298940	chr16	96298571	96298940	370	*	72.1257	1.38456	0.318103	4.35256	1.34557e-05	0.000440829	Intron (ENSMUST00000113800.8/93961, intron 2 of 3)	16	96280798	96319857	39060	1	93961	ENSMUST00000099497.3	17773	ENSMUSG00000074892	B3galt5	UDP-Gal:betaGlcNAc beta 1,3-galactosyltransferase, polypeptide 5
ID_chr16_25010938_25011461	chr16	25010938	25011461	524	*	79.7519	1.74944	0.312759	5.59357	2.22448e-08	2.03875e-06	Distal Intergenic	16	25059639	25069058	9420	1	319487	ENSMUST00000181655.1	-48178	ENSMUSG00000096960	A230028O05Rik	RIKEN cDNA A230028O05 gene
ID_chr5_148342446_148342713	chr5	148342446	148342713	268	*	47.809	1.1814	0.362193	3.26179	0.00110713	0.0146208	Exon (ENSMUST00000201860.1/ENSMUST00000201860.1, exon 1 of 1)	5	148352153	148371546	19394	2	11987	ENSMUST00000138596.1	28833	ENSMUSG00000041313	Slc7a1	solute carrier family 7 (cationic amino acid transporter, y+ system), member 1
ID_chr14_25527333_25527661	chr14	25527333	25527661	329	*	56.8409	1.47749	0.393207	3.75752	0.000171603	0.00342273	Intron (ENSMUST00000161766.7/328365, intron 2 of 2)	14	25534439	25534523	85	1	100526533	ENSMUST00000175340.1	-6778	ENSMUSG00000093081	Mir3075	microRNA 3075
ID_chr9_58580898_58581138	chr9	58580898	58581138	241	*	37.0099	1.28457	0.435155	2.95197	0.00315752	0.0322135	Promoter (1-2kb)	9	58582240	58651318	69079	1	20320	ENSMUST00000177292.7	-1102	ENSMUSG00000032336	Nptn	neuroplastin
ID_chr15_8511898_8512218	chr15	8511898	8512218	321	*	75.5169	1.0821	0.309608	3.49507	0.000473945	0.00765335	Distal Intergenic	15	8290617	8444463	153847	2	71175	ENSMUST00000052965.7	-67435	ENSMUSG00000022141	Nipbl	NIPBL cohesin loading factor
ID_chr6_125594860_125595139	chr6	125594860	125595139	280	*	61.2887	-1.02603	0.313762	-3.2701	0.00107508	0.0143093	Intron (ENSMUST00000112254.7/22371, intron 10 of 51)	6	125603550	125642924	39375	1	22371	ENSMUST00000134073.1	-8411	ENSMUSG00000001930	Vwf	Von Willebrand factor
ID_chr16_22108148_22108488	chr16	22108148	22108488	341	*	61.2589	1.44528	0.38001	3.80326	0.000142803	0.00295229	Intron (ENSMUST00000100052.10/319765, intron 2 of 15)	16	22087528	22121236	33709	2	319765	ENSMUST00000232504.1	12748	ENSMUSG00000033581	Igf2bp2	insulin-like growth factor 2 mRNA binding protein 2
ID_chr2_164444471_164444769	chr2	164444471	164444769	299	*	42.8295	1.26587	0.37995	3.33169	0.000863204	0.0121314	Promoter (<=1kb)	2	164425900	164443887	17988	2	20971	ENSMUST00000142909.1	-584	ENSMUSG00000017009	Sdc4	syndecan 4
ID_chr10_19077874_19078400	chr10	19077874	19078400	527	*	87.701	1.27978	0.311444	4.10918	3.97064e-05	0.00106683	Distal Intergenic	10	19008266	19015657	7392	2	21929	ENSMUST00000122863.1	-62217	ENSMUSG00000019850	Tnfaip3	tumor necrosis factor, alpha-induced protein 3
ID_chr17_26514703_26515215	chr17	26514703	26515215	513	*	68.5125	1.91171	0.390618	4.89406	9.87755e-07	5.19761e-05	Intron (ENSMUST00000235532.1/19252, intron 3 of 5)	17	26505590	26508519	2930	2	19252	ENSMUST00000025025.6	-6184	ENSMUSG00000024190	Dusp1	dual specificity phosphatase 1
ID_chr9_70253079_70253352	chr9	70253079	70253352	274	*	47.1619	1.58539	0.44707	3.54618	0.000390865	0.00659418	Intron (ENSMUST00000213863.1/71602, intron 1 of 3)	9	70207368	70399766	192399	1	71602	ENSMUST00000034745.8	45711	ENSMUSG00000032220	Myo1e	myosin IE
ID_chr7_3502522_3502841	chr7	3502522	3502841	320	*	41.8423	1.35632	0.46655	2.90712	0.0036477	0.0358979	Promoter (<=1kb)	7	3486500	3502558	16059	2	245126	ENSMUST00000203020.2	0	ENSMUSG00000053338	Tarm1	T cell-interacting, activating receptor on myeloid cells 1
ID_chr2_18917319_18917697	chr2	18917319	18917697	379	*	90.7255	1.20243	0.278567	4.31647	1.58544e-05	0.000503579	Intron (ENSMUST00000006912.11/18718, intron 1 of 9)	2	18847497	18906274	58778	2	18718	ENSMUST00000152981.1	-11045	ENSMUSG00000026737	Pip4k2a	phosphatidylinositol-5-phosphate 4-kinase, type II, alpha
ID_chr8_14626925_14627275	chr8	14626925	14627275	351	*	57.7117	-1.43705	0.33357	-4.30809	1.6467e-05	0.000518794	Intron (ENSMUST00000152652.7/244310, intron 3 of 14)	8	14742753	14760902	18150	1	244310	ENSMUST00000137130.1	-115478	ENSMUSG00000047495	Dlgap2	DLG associated protein 2
ID_chr3_61344113_61344436	chr3	61344113	61344436	324	*	45.0763	1.62292	0.476715	3.40438	0.000663136	0.0099345	Distal Intergenic	3	61361638	61368430	6793	1	74012	ENSMUST00000049064.3	-17202	ENSMUSG00000036894	Rap2b	RAP2B, member of RAS oncogene family
ID_chr2_125667147_125667537	chr2	125667147	125667537	391	*	111.415	1.02281	0.240775	4.24798	2.15707e-05	0.000650921	Intron (ENSMUST00000110480.7/271849, intron 2 of 8)	2	125673095	125674785	1691	1	58521	ENSMUST00000164756.3	-5558	ENSMUSG00000091337	Eid1	EP300 interacting inhibitor of differentiation 1
ID_chr12_32795712_32796284	chr12	32795712	32796284	573	*	135.397	1.25343	0.28451	4.40559	1.05496e-05	0.000365888	Distal Intergenic	12	32819545	32839207	19663	1	59027	ENSMUST00000220200.1	-23261	ENSMUSG00000020572	Nampt	nicotinamide phosphoribosyltransferase
ID_chr10_127420687_127420958	chr10	127420687	127420958	272	*	82.6488	1.04153	0.280262	3.71626	0.000202192	0.00386763	Promoter (<=1kb)	10	127420867	127499349	78483	1	71750	ENSMUST00000064793.12	0	ENSMUSG00000025404	R3hdm2	R3H domain containing 2
ID_chr15_99400695_99400984	chr15	99400695	99400984	290	*	48.8225	1.60871	0.420132	3.82905	0.000128641	0.0027225	Promoter (<=1kb)	15	99401085	99402102	1018	1	110213	ENSMUST00000162274.1	-101	ENSMUSG00000023010	Tmbim6	transmembrane BAX inhibitor motif containing 6
ID_chr1_184695557_184695803	chr1	184695557	184695803	247	*	42.0941	1.60749	0.43147	3.72561	0.000194845	0.00376279	Distal Intergenic	1	184712497	184718989	6493	1	74971	ENSMUST00000172500.1	-16694	ENSMUSG00000092578	4930488B22Rik	RIKEN cDNA 4930488B22 gene
ID_chr2_60086052_60086553	chr2	60086052	60086553	502	*	66.3515	1.43967	0.385326	3.73623	0.000186799	0.00366312	Intron (ENSMUST00000112550.7/407823, intron 1 of 34)	2	59983786	60090070	106285	2	407823	ENSMUST00000129124.7	3517	ENSMUSG00000026987	Baz2b	bromodomain adjacent to zinc finger domain, 2B
ID_chr4_112256076_112256359	chr4	112256076	112256359	284	*	83.6937	-1.12991	0.267786	-4.21945	2.44902e-05	0.000721835	Intron (ENSMUST00000038455.11/195564, intron 4 of 7)	4	112232245	112300468	68224	1	195564	ENSMUST00000170945.1	23831	ENSMUSG00000070868	Skint3	selection and upkeep of intraepithelial T cells 3
ID_chr19_10356841_10357363	chr19	10356841	10357363	523	*	50.9322	1.89451	0.424861	4.45914	8.22907e-06	0.000298474	Distal Intergenic	19	10389090	10448444	59355	1	54525	ENSMUST00000073899.5	-31727	ENSMUSG00000024743	Syt7	synaptotagmin VII
ID_chr5_66165766_66166076	chr5	66165766	66166076	311	*	52.3242	1.06421	0.375681	2.83274	0.00461512	0.0429097	Intron (ENSMUST00000180652.2/ENSMUST00000180652.2, intron 4 of 5)	5	66016549	66173118	156570	2	245945	ENSMUST00000201544.3	7042	ENSMUSG00000070780	Rbm47	RNA binding motif protein 47
ID_chr14_30678712_30678928	chr14	30678712	30678928	217	*	34.606	-1.5021	0.440308	-3.41147	0.000646143	0.00973912	Intron (ENSMUST00000064230.15/328370, intron 9 of 12)	14	30682352	30689954	7603	1	328370	ENSMUST00000226805.1	-3424	ENSMUSG00000052395	Rft1	RFT1 homolog
ID_chr9_63094080_63094624	chr9	63094080	63094624	545	*	108.55	2.05979	0.443483	4.64457	3.40781e-06	0.00014288	Distal Intergenic	9	63138176	63146980	8805	2	207667	ENSMUST00000055281.7	52356	ENSMUSG00000022245	Skor1	SKI family transcriptional corepressor 1
ID_chr3_95511813_95512119	chr3	95511813	95512119	307	*	83.5877	1.00509	0.292012	3.44194	0.000577561	0.00892063	Distal Intergenic	3	95499256	95509362	10107	1	13038	ENSMUST00000015664.4	12557	ENSMUSG00000028111	Ctsk	cathepsin K
ID_chr5_122843849_122844148	chr5	122843849	122844148	300	*	55.6906	1.57585	0.436726	3.60832	0.00030819	0.00545312	Distal Intergenic	5	122850048	122871291	21244	1	80751	ENSMUST00000031434.7	-5900	ENSMUSG00000029474	Rnf34	ring finger protein 34
ID_chr10_123360531_123360862	chr10	123360531	123360862	332	*	51.8538	1.26844	0.360788	3.51574	0.000438529	0.00723149	Intron (ENSMUST00000218926.1/268354, intron 1 of 5)	10	123264985	123740947	475963	1	268354	ENSMUST00000219723.1	95546	ENSMUSG00000044071	Tafa2	TAFA chemokine like family member 2
ID_chr10_94545539_94546030	chr10	94545539	94546030	492	*	85.8382	1.69598	0.500401	3.38924	0.000700854	0.0103804	Promoter (<=1kb)	10	94545431	94578922	33492	1	319880	ENSMUST00000148823.2	108	ENSMUSG00000020023	Tmcc3	transmembrane and coiled coil domains 3
ID_chr13_58058491_58059031	chr13	58058491	58059031	541	*	215.756	-1.1868	0.174525	-6.80013	1.04522e-11	2.64941e-09	Intron (ENSMUST00000091583.5/100503085, intron 7 of 16)	13	58023125	58023200	76	2	100124491	ENSMUST00000104769.1	-35291	ENSMUSG00000077962	Mir874	microRNA 874
ID_chr17_25188102_25188851	chr17	25188102	25188851	750	*	153.347	1.0367	0.211858	4.89337	9.91226e-07	5.20969e-05	Promoter (<=1kb)	17	25188397	25234443	46047	1	74154	ENSMUST00000039734.11	0	ENSMUSG00000015127	Unkl	unkempt family like zinc finger
ID_chr16_91056502_91056822	chr16	91056502	91056822	321	*	49.7381	1.94763	0.450051	4.32758	1.50757e-05	0.000481458	Exon (ENSMUST00000147848.1/ENSMUST00000147848.1, exon 2 of 2)	16	91014037	91044543	30507	2	67367	ENSMUST00000118522.7	-11959	ENSMUSG00000022974	Paxbp1	PAX3 and PAX7 binding protein 1
ID_chr17_70728759_70729271	chr17	70728759	70729271	513	*	73.6451	1.05967	0.360345	2.9407	0.00327472	0.0331122	Intron (ENSMUST00000133983.7/224997, intron 8 of 13)	17	70809072	70819401	10330	1	224997	ENSMUST00000233780.1	-79801	ENSMUSG00000003279	Dlgap1	DLG associated protein 1
ID_chr3_152402338_152402678	chr3	152402338	152402678	341	*	95.1912	1.22033	0.266541	4.57839	4.68565e-06	0.0001881	Intron (ENSMUST00000106103.7/108946, intron 1 of 12)	3	152396694	152462826	66133	1	108946	ENSMUST00000106101.1	5644	ENSMUSG00000039068	Zzz3	zinc finger, ZZ domain containing 3
ID_chr11_115374182_115374658	chr11	115374182	115374658	477	*	64.1088	1.37216	0.329508	4.16429	3.12326e-05	0.000875755	Distal Intergenic	11	115347707	115367756	20050	2	217310	ENSMUST00000106542.8	-6426	ENSMUSG00000034586	Hid1	HID1 domain containing
ID_chr13_32312722_32312989	chr13	32312722	32312989	268	*	61.1194	1.04265	0.308058	3.38457	0.000712894	0.010513	Intron (ENSMUST00000041859.8/218138, intron 1 of 10)	13	32099227	32338585	239359	2	218138	ENSMUST00000178294.7	25596	ENSMUSG00000038372	Gmds	GDP-mannose 4, 6-dehydratase
ID_chr4_145283428_145283700	chr4	145283428	145283700	273	*	35.8575	1.82585	0.484168	3.7711	0.000162532	0.00327865	Intron (ENSMUST00000030339.12/21941, intron 10 of 12)	4	145267137	145315147	48011	2	21941	ENSMUST00000030339.12	31447	ENSMUSG00000028602	Tnfrsf8	tumor necrosis factor receptor superfamily, member 8
ID_chr4_154925839_154926106	chr4	154925839	154926106	268	*	55.678	1.18778	0.355799	3.33834	0.000842809	0.011914	Promoter (1-2kb)	4	154921933	154928077	6145	2	230979	ENSMUST00000219534.2	1971	ENSMUSG00000042333	Tnfrsf14	tumor necrosis factor receptor superfamily, member 14 (herpesvirus entry mediator)
ID_chr3_87909555_87909799	chr3	87909555	87909799	245	*	40.029	1.93411	0.454801	4.25265	2.11252e-05	0.000639217	Promoter (<=1kb)	3	87910034	87914182	4149	1	15191	ENSMUST00000160198.1	-235	ENSMUSG00000004897	Hdgf	heparin binding growth factor
ID_chr2_4318202_4318532	chr2	4318202	4318532	331	*	74.1215	2.15084	0.338173	6.36016	2.01541e-10	3.50594e-08	Exon (ENSMUST00000194090.1/ENSMUST00000194090.1, exon 1 of 1)	2	4332466	4594640	262175	1	209630	ENSMUST00000175944.7	-13934	ENSMUSG00000026657	Frmd4a	FERM domain containing 4A
ID_chr2_52955939_52956271	chr2	52955939	52956271	333	*	60.258	2.19833	0.399206	5.50675	3.65523e-08	3.06508e-06	Intron (ENSMUST00000155586.8/71409, intron 1 of 26)	2	52857868	53131878	274011	1	71409	ENSMUST00000050719.12	98071	ENSMUSG00000036053	Fmnl2	formin-like 2
ID_chr4_132982761_132983453	chr4	132982761	132983453	693	*	259.847	1.59704	0.330329	4.8347	1.33346e-06	6.65365e-05	Intron (ENSMUST00000124451.1/14191, intron 1 of 1)	4	132977116	133000767	23652	1	14191	ENSMUST00000171223.1	5645	ENSMUSG00000028874	Fgr	FGR proto-oncogene, Src family tyrosine kinase
ID_chr8_18619167_18619457	chr8	18619167	18619457	291	*	48.661	1.13728	0.417645	2.72307	0.00646778	0.054638	Intron (ENSMUST00000039412.14/244329, intron 3 of 13)	8	18625563	18631880	6318	1	244329	ENSMUST00000133417.1	-6106	ENSMUSG00000039842	Mcph1	microcephaly, primary autosomal recessive 1
ID_chr3_138526241_138526739	chr3	138526241	138526739	499	*	78.7588	1.1041	0.300393	3.67553	0.000237353	0.00440463	Promoter (<=1kb)	3	138526421	138526485	65	1	100316706	ENSMUST00000157748.3	0	ENSMUSG00000088373	Mir1956	microRNA 1956
ID_chr8_78717042_78717700	chr8	78717042	78717700	659	*	129.425	-1.15968	0.229121	-5.06141	4.16161e-07	2.47792e-05	Intron (ENSMUST00000209490.1/76775, intron 8 of 9)	8	78697174	78728576	31403	1	76775	ENSMUST00000210132.1	19868	ENSMUSG00000031684	Slc10a7	solute carrier family 10 (sodium/bile acid cotransporter family), member 7
ID_chr17_47658794_47659179	chr17	47658794	47659179	386	*	81.9639	-1.30031	0.271586	-4.78785	1.68575e-06	8.0667e-05	Intron (ENSMUST00000132397.1/112694759, intron 3 of 8)	17	47649621	47672184	22564	1	224836	ENSMUST00000145314.1	9173	ENSMUSG00000090115	Usp49	ubiquitin specific peptidase 49
ID_chr3_36449294_36449639	chr3	36449294	36449639	346	*	36.8338	2.15714	0.57001	3.78439	0.000154085	0.00314256	Promoter (2-3kb)	3	36449164	36452328	3165	2	11747	ENSMUST00000196097.1	2689	ENSMUSG00000027712	Anxa5	annexin A5
ID_chr13_9140313_9140524	chr13	9140313	9140524	212	*	50.3879	2.21022	0.397431	5.56128	2.6781e-08	2.37595e-06	Intron (ENSMUST00000188211.7/217980, intron 5 of 17)	13	9136435	9137200	766	1	217980	ENSMUST00000190331.1	3878	ENSMUSG00000033499	Larp4b	La ribonucleoprotein domain family, member 4B
ID_chr4_155220791_155221355	chr4	155220791	155221355	565	*	69.1197	-1.25944	0.342506	-3.67712	0.000235881	0.00438351	Promoter (1-2kb)	4	155154075	155222535	68461	2	20481	ENSMUST00000084103.9	1180	ENSMUSG00000029050	Ski	ski sarcoma viral oncogene homolog (avian)
ID_chr10_95191801_95192367	chr10	95191801	95192367	567	*	130.872	1.34229	0.271708	4.94021	7.80372e-07	4.28422e-05	Intron (ENSMUST00000220279.1/12905, intron 1 of 1)	10	95120582	95145825	25244	2	628062	ENSMUST00000220248.1	-45976	ENSMUSG00000112481	Gm29684	predicted gene, 29684
ID_chr7_141048292_141048626	chr7	141048292	141048626	335	*	153.361	1.07887	0.229098	4.70922	2.48668e-06	0.000111533	Distal Intergenic	7	141061104	141072400	11297	1	330671	ENSMUST00000048002.6	-12478	ENSMUSG00000055629	B4galnt4	beta-1,4-N-acetyl-galactosaminyl transferase 4
ID_chr12_85703477_85703781	chr12	85703477	85703781	305	*	37.8176	1.60106	0.474742	3.37249	0.000744911	0.010909	Intron (ENSMUST00000040536.5/53314, intron 2 of 2)	12	85686669	85709087	22419	1	53314	ENSMUST00000040536.5	16808	ENSMUSG00000034266	Batf	basic leucine zipper transcription factor, ATF-like
ID_chr2_167569964_167570224	chr2	167569964	167570224	261	*	38.3292	1.12428	0.412661	2.72446	0.00644069	0.0544611	Intron (ENSMUST00000127006.1/ENSMUST00000127006.1, intron 2 of 3)	2	167538195	167542814	4620	1	20613	ENSMUST00000052631.7	31769	ENSMUSG00000042821	Snai1	snail family zinc finger 1
ID_chr16_10489121_10489398	chr16	10489121	10489398	278	*	45.4632	1.45249	0.380589	3.81643	0.000135397	0.0028356	Promoter (<=1kb)	16	10489746	10503893	14148	1	12265	ENSMUST00000230892.1	-348	ENSMUSG00000022504	Ciita	class II transactivator
ID_chr2_13538211_13538518	chr2	13538211	13538518	308	*	41.7707	1.9218	0.468431	4.10263	4.08478e-05	0.00108696	Intron (ENSMUST00000124488.6/13434, intron 1 of 10)	2	13516119	13544650	28532	2	13434	ENSMUST00000028055.10	6132	ENSMUSG00000026723	Trdmt1	tRNA aspartic acid methyltransferase 1
ID_chr19_41265725_41265952	chr19	41265725	41265952	228	*	39.8516	1.11772	0.432959	2.58157	0.00983513	0.0744245	Promoter (1-2kb)	19	41210844	41263997	53154	2	107358	ENSMUST00000025989.9	-1728	ENSMUSG00000025016	Tm9sf3	transmembrane 9 superfamily member 3
ID_chr5_135911855_135912205	chr5	135911855	135912205	351	*	88.4791	1.6247	0.32351	5.02211	5.11065e-07	2.95572e-05	Intron (ENSMUST00000198270.1/22628, intron 1 of 2)	5	135930761	135934550	3790	2	22628	ENSMUST00000126192.1	22345	ENSMUSG00000051391	Ywhag	tyrosine 3-monooxygenase/tryptophan 5-monooxygenase activation protein, gamma polypeptide
ID_chr6_127236452_127236989	chr6	127236452	127236989	538	*	177.118	1.31299	0.229232	5.72779	1.01745e-08	1.06697e-06	Distal Intergenic	6	127296186	127307967	11782	2	232386	ENSMUST00000202005.1	70978	ENSMUSG00000107153	Gm38404	predicted gene, 38404
ID_chr13_37784278_37784574	chr13	37784278	37784574	297	*	51.8604	1.39236	0.355483	3.91681	8.97294e-05	0.002023	Intron (ENSMUST00000122842.7/68750, intron 1 of 3)	13	37778400	37893849	115450	1	68750	ENSMUST00000122842.7	5878	ENSMUSG00000039087	Rreb1	ras responsive element binding protein 1
ID_chr10_19936862_19937404	chr10	19936862	19937404	543	*	64.0328	1.47776	0.397146	3.72094	0.000198483	0.00381479	Promoter (1-2kb)	10	19935223	20100158	164936	1	26408	ENSMUST00000129437.1	1639	ENSMUSG00000071369	Map3k5	mitogen-activated protein kinase kinase kinase 5
ID_chr16_24016291_24016627	chr16	24016291	24016627	337	*	60.7527	1.35964	0.337137	4.03291	5.50897e-05	0.00137365	Distal Intergenic	16	23965052	23988852	23801	2	12053	ENSMUST00000023151.5	-27439	ENSMUSG00000022508	Bcl6	B cell leukemia/lymphoma 6
ID_chrX_38219763_38220070	chrX	38219763	38220070	308	*	37.9022	1.66517	0.442861	3.76004	0.000169888	0.00339768	Intron (ENSMUST00000089056.9/245386, intron 7 of 9)	20	38210441	38210520	80	1	100526512	ENSMUST00000175053.1	9322	ENSMUSG00000092794	Mir3110	microRNA 3110
ID_chr2_148522047_148522631	chr2	148522047	148522631	585	*	125.353	1.12857	0.295125	3.82405	0.000131278	0.00276643	Distal Intergenic	2	148436640	148443563	6924	2	17064	ENSMUST00000099269.3	-78484	ENSMUSG00000027435	Cd93	CD93 antigen
ID_chr17_57332341_57332579	chr17	57332341	57332579	239	*	35.7445	1.14531	0.466143	2.45699	0.0140105	0.0954821	Distal Intergenic	17	57311896	57327953	16058	1	22324	ENSMUST00000008847.6	20445	ENSMUSG00000034116	Vav1	vav 1 oncogene
ID_chr1_138962685_138962888	chr1	138962685	138962888	204	*	36.4975	1.06952	0.454478	2.35329	0.0186081	0.116719	Promoter (<=1kb)	1	138963435	139063718	100284	1	329260	ENSMUST00000200533.4	-547	ENSMUSG00000056268	Dennd1b	DENN/MADD domain containing 1B
ID_chr8_88297755_88298592	chr8	88297755	88298592	838	*	263.806	1.02763	0.176547	5.82073	5.85913e-09	6.62193e-07	Promoter (1-2kb)	8	88300379	88307153	6775	1	11513	ENSMUST00000211311.1	-1787	ENSMUSG00000031659	Adcy7	adenylate cyclase 7
ID_chr7_135914041_135914547	chr7	135914041	135914547	507	*	49.5317	-1.05964	0.340558	-3.11147	0.00186161	0.0216233	Distal Intergenic	7	135689784	135716361	26578	2	17345	ENSMUST00000033310.8	-197680	ENSMUSG00000031004	Mki67	antigen identified by monoclonal antibody Ki 67
ID_chr3_55627031_55627447	chr3	55627031	55627447	417	*	52.7307	-1.02379	0.333187	-3.07272	0.00212116	0.0237788	Intron (ENSMUST00000029374.7/26422, intron 57 of 57)	3	55625199	55690940	65742	2	26422	ENSMUST00000199803.4	63493	ENSMUSG00000027799	Nbea	neurobeachin
ID_chr15_61998729_61999129	chr15	61998729	61999129	401	*	63.9609	1.00567	0.330624	3.04175	0.00235208	0.025742	Distal Intergenic	15	61987422	61990253	2832	1	17869	ENSMUST00000160009.1	11307	ENSMUSG00000022346	Myc	myelocytomatosis oncogene
ID_chr17_17871689_17871994	chr17	17871689	17871994	306	*	44.6202	1.0525	0.39904	2.63758	0.00834992	0.0659492	Distal Intergenic	17	17876471	17883940	7470	2	14293	ENSMUST00000061516.7	11946	ENSMUSG00000045551	Fpr1	formyl peptide receptor 1
ID_chr8_14989269_14989824	chr8	14989269	14989824	556	*	79.7108	1.17841	0.293559	4.0142	5.96468e-05	0.00146424	Promoter (<=1kb)	8	14990359	14991124	766	1	234094	ENSMUST00000162444.1	-535	ENSMUSG00000071176	Arhgef10	Rho guanine nucleotide exchange factor (GEF) 10
ID_chr11_55504208_55504465	chr11	55504208	55504465	258	*	38.5583	1.44598	0.436754	3.31075	0.000930461	0.012862	Promoter (2-3kb)	11	55501226	55501281	56	1	102465760	ENSMUST00000185156.1	2982	ENSMUSG00000098906	Mir7652	microRNA 7652
ID_chr5_92345065_92345408	chr5	92345065	92345408	344	*	51.8938	1.39636	0.401344	3.4792	0.000502921	0.00802773	Exon (ENSMUST00000135528.7/109979, exon 3 of 3)	5	92346638	92348882	2245	2	15945	ENSMUST00000038816.12	3474	ENSMUSG00000034855	Cxcl10	chemokine (C-X-C motif) ligand 10
ID_chr2_127322706_127323312	chr2	127322706	127323312	607	*	120.128	2.20408	0.496029	4.44346	8.85256e-06	0.000315414	Distal Intergenic	2	127336159	127338376	2218	1	13537	ENSMUST00000028846.6	-12847	ENSMUSG00000027368	Dusp2	dual specificity phosphatase 2
ID_chr4_115825317_115825640	chr4	115825317	115825640	324	*	72.6243	1.56359	0.297742	5.2515	1.50867e-07	1.04731e-05	Promoter (2-3kb)	4	115828092	115836185	8094	1	100465	ENSMUST00000030477.3	-2452	ENSMUSG00000028709	Mob3c	MOB kinase activator 3C
ID_chr8_71527228_71527491	chr8	71527228	71527491	264	*	54.5923	1.36137	0.363543	3.74473	0.000180588	0.00356665	Promoter (1-2kb)	8	71520120	71525711	5592	2	619297	ENSMUST00000207913.1	-1517	ENSMUSG00000108900	Ccdc194	coiled-coil domain containing 194
ID_chr4_142195277_142195621	chr4	142195277	142195621	345	*	42.1997	-1.32817	0.376617	-3.52659	0.000420949	0.00701197	Intron (ENSMUST00000155023.7/71529, intron 1 of 13)	4	142139243	142210108	70866	2	71529	ENSMUST00000129032.7	14487	ENSMUSG00000040606	Kazn	kazrin, periplakin interacting protein
ID_chr11_118459007_118459932	chr11	118459007	118459932	926	*	224.329	-1.06015	0.192247	-5.51454	3.49694e-08	2.94906e-06	Distal Intergenic	11	118444200	118454995	10796	2	100126224	ENSMUST00000142751.1	-4012	ENSMUSG00000086514	Gm11747	predicted gene 11747
ID_chr18_74879982_74880310	chr18	74879982	74880310	329	*	96.4113	1.04688	0.305193	3.43022	0.000603101	0.00921245	Distal Intergenic	18	74944876	74961262	16387	2	16891	ENSMUST00000235783.1	80952	ENSMUSG00000053846	Lipg	lipase, endothelial
ID_chr19_46002248_46002618	chr19	46002248	46002618	371	*	76.1616	1.63605	0.319611	5.11887	3.07372e-07	1.92038e-05	Promoter (<=1kb)	19	46003508	46006173	2666	1	20170	ENSMUST00000099393.3	-890	ENSMUSG00000074811	Hps6	HPS6, biogenesis of lysosomal organelles complex 2 subunit 3
ID_chr9_56744412_56744692	chr9	56744412	56744692	281	*	44.9377	1.19674	0.396335	3.01953	0.00253166	0.0271918	Intron (ENSMUST00000210032.1/235402, intron 2 of 6)	9	56685190	56769123	83934	2	235402	ENSMUST00000210995.1	24431	ENSMUSG00000049556	Lingo1	leucine rich repeat and Ig domain containing 1
ID_chr2_173334247_173334557	chr2	173334247	173334557	311	*	45.5439	-1.08884	0.39171	-2.77971	0.0054408	0.0482232	Distal Intergenic	2	173224458	173276533	52076	2	65112	ENSMUST00000036248.12	-57714	ENSMUSG00000038400	Pmepa1	prostate transmembrane protein, androgen induced 1
ID_chr8_107291029_107291701	chr8	107291029	107291701	673	*	185.613	1.74496	0.439291	3.97223	7.12039e-05	0.00167295	Promoter (1-2kb)	8	107293470	107329307	35838	1	54446	ENSMUST00000151582.1	-1769	ENSMUSG00000003847	Nfat5	nuclear factor of activated T cells 5
ID_chr13_24094897_24095156	chr13	24094897	24095156	260	*	34.0686	1.49017	0.502466	2.96572	0.00301973	0.0310794	Intron (ENSMUST00000125901.7/68732, intron 6 of 25)	13	24063546	24099635	36090	2	68732	ENSMUST00000142171.1	4479	ENSMUSG00000021338	Carmil1	capping protein regulator and myosin 1 linker 1
ID_chr4_3656347_3656614	chr4	3656347	3656614	268	*	51.6074	1.14995	0.361612	3.18008	0.00147235	0.0181794	Promoter (<=1kb)	4	3656508	3663108	6601	1	70143	ENSMUST00000139600.1	0	ENSMUSG00000085394	2210414B05Rik	RIKEN cDNA 2210414B05 gene
ID_chr18_38576045_38576277	chr18	38576045	38576277	233	*	39.3835	-1.08929	0.411588	-2.64656	0.00813145	0.0646769	Distal Intergenic	18	38586247	38601415	15169	2	24066	ENSMUST00000025295.7	25138	ENSMUSG00000024427	Spry4	sprouty RTK signaling antagonist 4
ID_chr2_167754627_167755074	chr2	167754627	167755074	448	*	89.8669	1.13645	0.286944	3.96051	7.47893e-05	0.00173604	Distal Intergenic	2	167691181	167697801	6621	1	329562	ENSMUST00000130679.1	63446	ENSMUSG00000006462	A530013C23Rik	RIKEN cDNA A530013C23 gene
ID_chr3_51195220_51195999	chr3	51195220	51195999	780	*	213.136	1.99749	0.37134	5.37913	7.48451e-08	5.6753e-06	Distal Intergenic	3	51224447	51251644	27198	1	12457	ENSMUST00000023849.14	-28448	ENSMUSG00000023087	Noct	nocturnin
ID_chr16_24935910_24936209	chr16	24935910	24936209	300	*	58.3467	1.03529	0.342665	3.02129	0.00251696	0.0270935	Intron (ENSMUST00000038053.13/210126, intron 10 of 12)	16	24845175	24979450	134276	1	210126	ENSMUST00000232546.1	90735	ENSMUSG00000033306	Lpp	LIM domain containing preferred translocation partner in lipoma
ID_chr8_123101728_123101988	chr8	123101728	123101988	261	*	29.6832	1.61824	0.483352	3.34795	0.000814122	0.0116454	Promoter (<=1kb)	8	123102350	123105244	2895	1	270106	ENSMUST00000000756.5	-362	ENSMUSG00000000740	Rpl13	ribosomal protein L13
ID_chr6_30256778_30257083	chr6	30256778	30257083	306	*	51.0656	1.41537	0.411198	3.44207	0.000577281	0.0089194	Intron (ENSMUST00000102993.9/22214, intron 3 of 6)	6	30214809	30243803	28995	2	22214	ENSMUST00000128141.7	-12975	ENSMUSG00000039159	Ube2h	ubiquitin-conjugating enzyme E2H
ID_chr3_106784951_106785460	chr3	106784951	106785460	510	*	77.0972	1.27719	0.306748	4.16365	3.13202e-05	0.000876551	Intron (ENSMUST00000038845.9/12508, intron 1 of 7)	3	106759921	106790149	30229	2	12508	ENSMUST00000038845.9	4689	ENSMUSG00000040747	Cd53	CD53 antigen
ID_chr4_55730351_55730637	chr4	55730351	55730637	287	*	59.3154	1.87873	0.350975	5.35289	8.65621e-08	6.38903e-06	Distal Intergenic	4	55527143	55532466	5324	2	16600	ENSMUST00000107619.2	-197885	ENSMUSG00000003032	Klf4	Kruppel-like factor 4 (gut)
ID_chr5_44049448_44049787	chr5	44049448	44049787	340	*	50.6808	-1.19329	0.380804	-3.13362	0.00172667	0.0204085	Intron (ENSMUST00000074113.12/19126, intron 5 of 27)	5	44026795	44045573	18779	2	19126	ENSMUST00000198347.1	-3875	ENSMUSG00000029086	Prom1	prominin 1
ID_chr18_61122667_61122942	chr18	61122667	61122942	276	*	35.105	-1.24353	0.40381	-3.07951	0.00207343	0.0233618	Intron (ENSMUST00000025523.12/12978, intron 11 of 21)	18	61117468	61117531	64	1	102466212	ENSMUST00000183458.1	5199	ENSMUSG00000098389	Mir6983	microRNA 6983
ID_chr15_76198590_76199164	chr15	76198590	76199164	575	*	142.715	1.12328	0.239504	4.69003	2.73159e-06	0.00012009	Promoter (<=1kb)	15	76170976	76199406	28431	2	18810	ENSMUST00000169438.7	242	ENSMUSG00000022565	Plec	plectin
ID_chr1_40444759_40445042	chr1	40444759	40445042	284	*	43.2051	1.3706	0.442445	3.09779	0.00194967	0.0223534	Intron (ENSMUST00000174335.7/17082, intron 6 of 7)	1	40440628	40465396	24769	1	17082	ENSMUST00000053043.7	4131	ENSMUSG00000026069	Il1rl1	interleukin 1 receptor-like 1
ID_chr6_113654965_113655353	chr6	113654965	113655353	389	*	67.5603	1.71975	0.340304	5.05356	4.33657e-07	2.55806e-05	Intron (ENSMUST00000059286.13/108960, intron 2 of 12)	6	113668850	113672939	4090	1	108960	ENSMUST00000155554.3	-13497	ENSMUSG00000060477	Irak2	interleukin-1 receptor-associated kinase 2
ID_chr12_8349841_8350103	chr12	8349841	8350103	263	*	31.0828	1.02577	0.480388	2.1353	0.0327363	0.171204	Distal Intergenic	12	8317611	8324033	6423	1	58240	ENSMUST00000220300.1	32230	ENSMUSG00000020605	Hs1bp3	HCLS1 binding protein 3
ID_chr15_62079409_62079697	chr15	62079409	62079697	289	*	55.4052	1.10447	0.382012	2.8912	0.00383779	0.0372925	Intron (ENSMUST00000182956.7/19296, intron 1 of 6)	15	62099029	62107672	8644	1	19296	ENSMUST00000183028.1	-19332	ENSMUSG00000097039	Pvt1	Pvt1 oncogene
ID_chr2_128295011_128295445	chr2	128295011	128295445	435	*	60.6546	2.09293	0.594214	3.52217	0.000428022	0.00710062	Intron (ENSMUST00000225087.1/100043424, intron 2 of 6)	2	128372107	128428893	56787	2	100043424	ENSMUST00000125354.1	133448	NA	Morrbid	myeloid RNA regulator of BCL2L11 induced cell death
ID_chr1_34564329_34564956	chr1	34564329	34564956	628	*	126.088	1.23336	0.286265	4.30845	1.64401e-05	0.000518682	Distal Intergenic	1	34543968	34560943	16976	2	21756	ENSMUST00000115071.3	-3386	ENSMUSG00000037529	Prss40	protease, serine 40
ID_chr5_21496465_21496686	chr5	21496465	21496686	222	*	33.7926	-1.2067	0.450462	-2.6788	0.00738861	0.0603261	Intron (ENSMUST00000051358.10/320118, intron 17 of 19)	5	21543559	21552349	8791	1	74511	ENSMUST00000199277.1	-46873	ENSMUSG00000039883	Lrrc17	leucine rich repeat containing 17
ID_chr2_30929614_30930080	chr2	30929614	30930080	467	*	115.981	1.72735	0.273432	6.31727	2.66216e-10	4.50727e-08	Exon (ENSMUST00000132244.1/ENSMUST00000132244.1, exon 1 of 3)	2	30952959	30959015	6057	1	30934	ENSMUST00000028199.11	-22879	ENSMUSG00000026848	Tor1b	torsin family 1, member B
ID_chr5_95918484_95918836	chr5	95918484	95918836	353	*	49.2447	1.65589	0.733993	2.256	0.0240707	0.13976	Distal Intergenic	5	95956951	95961068	4118	1	55985	ENSMUST00000023840.6	-38115	ENSMUSG00000023078	Cxcl13	chemokine (C-X-C motif) ligand 13
ID_chr1_21014523_21014842	chr1	21014523	21014842	320	*	39.4373	2.05291	0.50394	4.07372	4.62675e-05	0.00120304	Intron (ENSMUST00000037998.5/170829, intron 2 of 10)	1	21004313	21043656	39344	2	170829	ENSMUST00000187210.1	28814	ENSMUSG00000041779	Tram2	translocating chain-associating membrane protein 2
ID_chr8_128035686_128036240	chr8	128035686	128036240	555	*	287.828	-1.17389	0.289504	-4.05482	5.01721e-05	0.00127614	Distal Intergenic	8	128278148	128278225	78	2	102465212	ENSMUST00000184910.1	241985	ENSMUSG00000099326	Mir21c	microRNA 21c
ID_chr8_3658951_3659189	chr8	3658951	3659189	239	*	41.7545	1.03049	0.444763	2.31693	0.0205074	0.125232	Intron (ENSMUST00000012849.14/57264, intron 4 of 4)	8	3655770	3660110	4341	1	57264	ENSMUST00000012849.14	3181	ENSMUSG00000012705	Retn	resistin
ID_chr11_96822672_96823017	chr11	96822672	96823017	346	*	53.644	2.42258	0.474395	5.10667	3.27887e-07	2.02573e-05	Promoter (<=1kb)	11	96821346	96822725	1380	2	18023	ENSMUST00000134951.1	0	ENSMUSG00000038615	Nfe2l1	nuclear factor, erythroid derived 2,-like 1
ID_chr11_113133417_113133735	chr11	113133417	113133735	319	*	74.5829	-1.15783	0.306663	-3.77557	0.00015964	0.00323356	Intron (ENSMUST00000136438.7/72386, intron 1 of 2)	11	113043895	113173077	129183	2	72386	ENSMUST00000136438.7	39342	ENSMUSG00000087259	2610035D17Rik	RIKEN cDNA 2610035D17 gene
ID_chr1_36988182_36988802	chr1	36988182	36988802	621	*	86.4997	1.09251	0.47444	2.30274	0.0212933	0.128371	Distal Intergenic	1	37026596	37076996	50401	1	70853	ENSMUST00000117172.8	-37794	ENSMUSG00000050122	Vwa3b	von Willebrand factor A domain containing 3B
ID_chr10_34089476_34089832	chr10	34089476	34089832	357	*	44.5368	1.14065	0.433253	2.63277	0.00846927	0.0665289	3' UTR	10	34087815	34096519	8705	2	103511	ENSMUST00000069125.7	6687	ENSMUSG00000049872	Calhm5	calcium homeostasis modulator family member 5
ID_chr7_141016641_141017524	chr7	141016641	141017524	884	*	289.522	1.07508	0.155346	6.92055	4.499e-12	1.23192e-09	Promoter (<=1kb)	7	141015706	141016908	1203	2	213002	ENSMUST00000081924.4	0	ENSMUSG00000059108	Ifitm6	interferon induced transmembrane protein 6
ID_chr3_95312561_95312916	chr3	95312561	95312916	356	*	96.9287	1.02563	0.317786	3.22741	0.00124917	0.0160011	Promoter (1-2kb)	3	95314791	95321880	7090	1	76893	ENSMUST00000129267.7	-1875	ENSMUSG00000015714	Cers2	ceramide synthase 2
ID_chr17_56022223_56022607	chr17	56022223	56022607	385	*	56.1637	1.25814	0.394614	3.18829	0.00143117	0.0177582	Intron (ENSMUST00000003268.10/20405, intron 1 of 9)	17	56011943	56015120	3178	1	68047	ENSMUST00000159420.1	10280	ENSMUSG00000003199	Mpnd	MPN domain containing
ID_chr15_59830814_59831445	chr15	59830814	59831445	632	*	139.494	1.41396	0.264738	5.34096	9.24536e-08	6.75642e-06	Distal Intergenic	15	59788417	59794959	6543	2	100503021	ENSMUST00000228865.1	-35855	ENSMUSG00000115426	Gm19510	predicted gene, 19510
ID_chr4_63897186_63897506	chr4	63897186	63897506	321	*	78.9621	-1.0366	0.275644	-3.76065	0.000169474	0.00339247	Distal Intergenic	4	63831308	63861347	30040	2	21949	ENSMUST00000030047.2	-35839	ENSMUSG00000028362	Tnfsf8	tumor necrosis factor (ligand) superfamily, member 8
ID_chr18_79256244_79256673	chr18	79256244	79256673	430	*	56.404	-1.03165	0.337547	-3.05631	0.00224081	0.024819	Distal Intergenic	18	78750380	79109391	359012	2	240427	ENSMUST00000025430.10	-146853	ENSMUSG00000024548	Setbp1	SET binding protein 1
ID_chr9_120052272_120052536	chr9	120052272	120052536	265	*	34.9459	-1.37715	0.473216	-2.91018	0.00361216	0.035615	5' UTR	9	119901616	120068283	166668	2	13051	ENSMUST00000177637.1	15747	ENSMUSG00000052336	Cx3cr1	chemokine (C-X3-C motif) receptor 1
ID_chr1_52158644_52159139	chr1	52158644	52159139	496	*	76.502	1.62307	0.317756	5.1079	3.25764e-07	2.01542e-05	Intron (ENSMUST00000070968.13/20846, intron 24 of 24)	1	52152253	52159560	7308	1	20846	ENSMUST00000189336.1	6391	ENSMUSG00000026104	Stat1	signal transducer and activator of transcription 1
ID_chr10_19143146_19143406	chr10	19143146	19143406	261	*	32.1299	1.81926	0.52737	3.44969	0.000561221	0.0087413	Promoter (1-2kb)	10	19141786	19145058	3273	1	100504265	ENSMUST00000215762.1	1360	NA	Gm20139	predicted gene, 20139
ID_chr11_109348485_109348870	chr11	109348485	109348870	386	*	108.624	1.05785	0.243601	4.34254	1.40844e-05	0.000457039	Promoter (1-2kb)	11	109346839	109353651	6813	1	67927	ENSMUST00000190043.1	1646	ENSMUSG00000099630	1700096J18Rik	RIKEN cDNA 1700096J18 gene
ID_chr1_131703514_131703872	chr1	131703514	131703872	359	*	52.6865	1.16346	0.370939	3.13653	0.00170962	0.0202502	Intron (ENSMUST00000064679.8/226421, intron 4 of 5)	1	131696638	131705699	9062	1	226421	ENSMUST00000130848.1	6876	ENSMUSG00000052688	Rab7b	RAB7B, member RAS oncogene family
ID_chr15_62392401_62392840	chr15	62392401	62392840	440	*	72.5294	1.03478	0.349067	2.96441	0.00303264	0.0311616	Distal Intergenic	15	62222603	62242505	19903	1	19296	ENSMUST00000182141.1	169798	ENSMUSG00000097039	Pvt1	Pvt1 oncogene
ID_chr18_75363098_75363609	chr18	75363098	75363609	512	*	148.007	1.02063	0.207982	4.90729	9.23415e-07	4.9056e-05	Downstream (1-2kb)	18	75365332	75367088	1757	2	102636262	ENSMUST00000174338.1	3479	NA	Gm20544	predicted gene 20544
ID_chr10_95414668_95415331	chr10	95414668	95415331	664	*	81.576	1.37359	0.28087	4.8905	1.00581e-06	5.2676e-05	Promoter (<=1kb)	10	95412420	95414827	2408	2	216233	ENSMUST00000134918.1	0	ENSMUSG00000020027	Socs2	suppressor of cytokine signaling 2
ID_chr2_48766603_48766887	chr2	48766603	48766887	285	*	52.5432	1.09082	0.365272	2.98633	0.00282343	0.0295215	Distal Intergenic	2	48814109	48903269	89161	1	11480	ENSMUST00000063886.3	-47222	ENSMUSG00000052155	Acvr2a	activin receptor IIA
ID_chr12_8495838_8497697	chr12	8495838	8497697	1860	*	385.257	-1.42656	0.309981	-4.60209	4.18266e-06	0.000170219	Promoter (2-3kb)	12	8497661	8500009	2349	2	11852	ENSMUST00000067384.5	2312	ENSMUSG00000054364	Rhob	ras homolog family member B
ID_chr11_51881072_51881411	chr11	51881072	51881411	340	*	40.6576	2.00321	0.434879	4.60637	4.09759e-06	0.000167371	Distal Intergenic	11	51813455	51857653	44199	2	76901	ENSMUST00000109090.7	-23419	ENSMUSG00000020387	Jade2	jade family PHD finger 2
ID_chr7_19939907_19940179	chr7	19939907	19940179	273	*	52.1902	1.16945	0.348843	3.35236	0.000801263	0.0115176	Intron (ENSMUST00000208974.1/70080, intron 4 of 5)	7	19938182	19944898	6717	2	70080	ENSMUST00000208210.1	4719	ENSMUSG00000040498	Igsf23	immunoglobulin superfamily, member 23
ID_chr14_60749775_60750286	chr14	60749775	60750286	512	*	148.844	1.11201	0.235984	4.71222	2.4503e-06	0.000110236	Promoter (<=1kb)	14	60751077	60762666	11590	1	219140	ENSMUST00000162939.1	-791	ENSMUSG00000021990	Spata13	spermatogenesis associated 13
ID_chr10_75326522_75327034	chr10	75326522	75327034	513	*	121.612	1.19086	0.299667	3.97392	7.06979e-05	0.00166547	Promoter (1-2kb)	10	75324858	75326039	1182	1	11540	ENSMUST00000217703.1	1664	ENSMUSG00000020178	Adora2a	adenosine A2a receptor
ID_chr5_125073851_125074262	chr5	125073851	125074262	412	*	73.4338	1.04293	0.343425	3.03685	0.00239065	0.0260814	Intron (ENSMUST00000111402.8/20602, intron 14 of 47)	5	125050940	125058411	7472	2	20602	ENSMUST00000199561.1	-15440	ENSMUSG00000029478	Ncor2	nuclear receptor co-repressor 2
ID_chr14_33287941_33288297	chr14	33287941	33288297	357	*	60.6879	1.01845	0.371978	2.73792	0.00618285	0.0528653	Intron (ENSMUST00000111956.8/239027, intron 3 of 10)	14	33306118	33369932	63815	1	239027	ENSMUST00000137590.7	-17821	ENSMUSG00000063506	Arhgap22	Rho GTPase activating protein 22
ID_chr1_64118748_64119140	chr1	64118748	64119140	393	*	48.3726	1.21813	0.386268	3.1536	0.00161269	0.0194342	Promoter (2-3kb)	1	64041926	64121482	79557	2	93691	ENSMUST00000055001.9	2342	ENSMUSG00000025959	Klf7	Kruppel-like factor 7 (ubiquitous)
ID_chr17_46994985_46995327	chr17	46994985	46995327	343	*	54.8823	1.30238	0.382272	3.40695	0.000656943	0.0098713	Intron (ENSMUST00000113337.9/224826, intron 2 of 46)	17	46930248	47010479	80232	2	224826	ENSMUST00000224759.1	15152	ENSMUSG00000023977	Ubr2	ubiquitin protein ligase E3 component n-recognin 2
ID_chr5_123019401_123019748	chr5	123019401	123019748	348	*	50.0266	1.26292	0.366688	3.44412	0.000572925	0.00887285	Intron (ENSMUST00000051016.4/109305, intron 1 of 2)	5	123015338	123029490	14153	1	109305	ENSMUST00000152213.2	4063	ENSMUSG00000049686	Orai1	ORAI calcium release-activated calcium modulator 1
ID_chr8_8452172_8452578	chr8	8452172	8452578	407	*	117.591	1.03869	0.286447	3.62611	0.00028772	0.00515467	Intron (ENSMUST00000208946.1/ENSMUST00000208946.1, intron 1 of 5)	8	8620597	8639363	18767	2	13642	ENSMUST00000152698.1	186785	ENSMUSG00000001300	Efnb2	ephrin B2
ID_chr5_77246163_77246435	chr5	77246163	77246435	273	*	53.5622	1.37949	0.409338	3.37006	0.000751529	0.0109661	Distal Intergenic	5	77265491	77286432	20942	1	19712	ENSMUST00000080359.11	-19056	ENSMUSG00000029249	Rest	RE1-silencing transcription factor
ID_chr2_30965701_30965936	chr2	30965701	30965936	236	*	39.6583	1.09105	0.454562	2.40023	0.0163848	0.106539	Promoter (1-2kb)	2	30961053	30963875	2823	2	30931	ENSMUST00000123762.1	-1826	ENSMUSG00000026849	Tor1a	torsin family 1, member A (torsin A)
ID_chr10_59241337_59241595	chr10	59241337	59241595	259	*	38.9279	2.01317	0.490348	4.1056	4.03264e-05	0.00107718	Distal Intergenic	10	59221953	59226434	4482	1	268301	ENSMUST00000182161.1	19384	ENSMUSG00000098188	Sowahc	sosondowah ankyrin repeat domain family member C
ID_chr16_24859845_24860120	chr16	24859845	24860120	276	*	47.1883	1.35914	0.423752	3.20739	0.00133947	0.0168848	Intron (ENSMUST00000038053.13/210126, intron 9 of 12)	16	24845175	24979450	134276	1	210126	ENSMUST00000232546.1	14670	ENSMUSG00000033306	Lpp	LIM domain containing preferred translocation partner in lipoma
ID_chr5_31602330_31602793	chr5	31602330	31602793	464	*	133.137	1.04735	0.25295	4.14054	3.46486e-05	0.000954051	Intron (ENSMUST00000201999.3/ENSMUST00000201999.3, intron 1 of 3)	5	31598733	31622644	23912	1	66845	ENSMUST00000202953.1	3597	ENSMUSG00000106918	Mrpl33	mitochondrial ribosomal protein L33
ID_chr1_52166691_52167075	chr1	52166691	52167075	385	*	100.246	1.5053	0.291568	5.16277	2.43325e-07	1.57113e-05	Promoter (1-2kb)	1	52166264	52168975	2712	2	14660	ENSMUST00000136654.1	1900	ENSMUSG00000026103	Gls	glutaminase
ID_chr3_152905828_152906175	chr3	152905828	152906175	348	*	120.599	-1.1862	0.227538	-5.2132	1.85614e-07	1.24188e-05	Intron (ENSMUST00000161596.5/329777, intron 13 of 14)	3	152975374	152982052	6679	2	26938	ENSMUST00000161757.1	75877	ENSMUSG00000039037	St6galnac5	ST6 (alpha-N-acetyl-neuraminyl-2,3-beta-galactosyl-1,3)-N-acetylgalactosaminide alpha-2,6-sialyltransferase 5
ID_chr3_150610575_150610963	chr3	150610575	150610963	389	*	76.1468	-1.04989	0.278952	-3.76371	0.000167413	0.00336029	Intron (ENSMUST00000198573.1/ENSMUST00000198573.1, intron 2 of 2)	3	151023792	151023862	71	2	100628568	ENSMUST00000175089.1	412899	ENSMUSG00000092830	Mir3963	microRNA 3963
ID_chr9_40343673_40344190	chr9	40343673	40344190	518	*	143.443	1.7593	0.239546	7.3443	2.06835e-13	8.04825e-11	Promoter (2-3kb)	9	40293233	40346290	53058	2	235283	ENSMUST00000121357.7	2100	ENSMUSG00000040111	Gramd1b	GRAM domain containing 1B
ID_chr8_72136684_72137005	chr8	72136684	72137005	322	*	61.1126	1.30224	0.371166	3.50851	0.000450623	0.0073788	Promoter (<=1kb)	8	72135808	72153140	17333	1	326618	ENSMUST00000238492.1	876	ENSMUSG00000031799	Tpm4	tropomyosin 4
ID_chr9_95682667_95682936	chr9	95682667	95682936	270	*	66.6724	-1.21475	0.307653	-3.94843	7.86647e-05	0.00181272	Promoter (2-3kb)	9	95680306	95694683	14378	1	76477	ENSMUST00000151210.1	2361	ENSMUSG00000015354	Pcolce2	procollagen C-endopeptidase enhancer 2
ID_chr8_57589059_57589736	chr8	57589059	57589736	678	*	201.422	1.7054	0.356624	4.78207	1.73501e-06	8.22316e-05	Intron (ENSMUST00000034021.11/108150, intron 1 of 11)	8	57526024	57538453	12430	2	108150	ENSMUST00000139417.1	-50606	ENSMUSG00000031608	Galnt7	polypeptide N-acetylgalactosaminyltransferase 7
ID_chr7_68006649_68006978	chr7	68006649	68006978	330	*	57.2516	1.27607	0.37016	3.44735	0.000566115	0.00878666	Intron (ENSMUST00000005671.9/16001, intron 2 of 20)	7	67952827	68233668	280842	1	16001	ENSMUST00000005671.9	53822	ENSMUSG00000005533	Igf1r	insulin-like growth factor I receptor
[truncated: 898 more rows]

## Sheet: ATAC, PBS24 vs PBS03(Fig.5d)
Different ATAC-seq peaks between 24 month and 3 month, quasi-likelihood (QL) F tests with FDR correction. Related to figure 5d.
[truncated: 593 more rows]
