# Supplementary material for: Transcriptional and epigenetic decoding of the microglial aging process
Source: Nat Aging. 2023 Sep 11;3(10):1288–311. doi: 10.1038/s43587-023-00479-x (PMC10570141; doi:10.1038/s43587-023-00479-x)
Supplement: Supplementary file 7 — Information on markers used for cell type identification, DEGs in astrocytes, ECs and microglia and GO for astrocytes, ECs and microglia. [file 43587_2023_479_MOESM7_ESM.xlsx]

## Sheet: Markers for cell type(ED.Fig4d)
cell type	makers used for cell identification
Astrocyte	Gfap
Astrocyte	Aldh1l1
Astrocyte	S100b
Astrocyte	Slc1a2
Astrocyte	Gja1
Astrocyte	Sox9
EC	Cldn5
EC	Abcg2
EC	Pecam1
EC	Ly6a
Microglia	P2ry12
Microglia	Cx3cr1
Microglia	Hexb
Microglia	Tmem119
Microglia	Aif1
Neuron	Stmn1
Neuron	Tubb5
Neuron	Ccnd2
Neuron	Tubb3
Neuron	Sox4
Neuron	Dcx
VSMC	Acta2
VSMC	Cldn5
NK	Nkg7
NK	Nkg2d
NK	Cd93
Pericyte	Kcnj8
Pericyte	Rgs5
Pericyte	Cald1
Pericyte	Pdgfrb
CPC	Ttr
RBC	Alas2
RBC	Hbb-bt
RBC	Hba-a2
RBC	Hba-a1
RBC	Hbb-bs
ABC	Cldn11
ABC	Gja1
ABC	Slc47a1
Neutrophils	S100a9
Neutrophils	S100a8
Neutrophils	Cd16
OPC	Pdgfra
OPC	Cspg4
OL	Mbp
OL	Mobp
OL	Mag
OL	Mog
OL	Plp1
Monocyte	Plac8
Monocyte	Ly6c2
Monocyte	Ccr2
Ependymocyte	Tmem212
Ependymocyte	Ccdc153
Ependymocyte	Acta2
NSC	Sox2
NSC	Thbs4
NSC	Gja1

## Sheet: DEGs in As, EC,MG (ED.Fig4f)
DEGs of Astrocyte, EC and microglia. Non-parametric Wilcoxon rank sum test with FDR correction.
	p_val	avg_logFC	pct.1	pct.2	p_val_adj	cluster	gene	cluster
Ttr	0	-1.20471	0.905	0.999	0	F03_PBS_BC	Ttr	Astrocyte1
Crip1	1.24778e-116	-0.744471	0.38	0.7	2.1594e-112	F03_PBS_BC	Crip1	Astrocyte1
Malat1	1.00788e-102	0.308854	1	0.999	1.74423e-98	F03_PBS_BC	Malat1	Astrocyte1
Hspa8	6.62749e-92	0.534969	0.882	0.708	1.14695e-87	F03_PBS_BC	Hspa8	Astrocyte1
Bsg	3.34225e-76	-0.461009	0.772	0.905	5.78411e-72	F03_PBS_BC	Bsg	Astrocyte1
Ckb	8.59013e-71	-0.286314	0.982	0.996	1.48661e-66	F03_PBS_BC	Ckb	Astrocyte1
Xist	9.56718e-60	-0.294647	0.961	0.985	1.6557e-55	F03_PBS_BC	Xist	Astrocyte1
Myl9	2.37188e-59	-0.660739	0.157	0.385	4.10477e-55	F03_PBS_BC	Myl9	Astrocyte1
Acta2	1.03538e-50	-0.559571	0.248	0.47	1.79183e-46	F03_PBS_BC	Acta2	Astrocyte1
Ly6a	6.43898e-42	-0.539098	0.063	0.208	1.11433e-37	F03_PBS_BC	Ly6a	Astrocyte1
Tpm2	1.22983e-41	-0.562001	0.08	0.235	2.12834e-37	F03_PBS_BC	Tpm2	Astrocyte1
Ly6c1	2.81829e-40	-0.539178	0.121	0.289	4.87733e-36	F03_PBS_BC	Ly6c1	Astrocyte1
Myl6	1.8088e-38	-0.455623	0.412	0.585	3.13032e-34	F03_PBS_BC	Myl6	Astrocyte1
Ifitm3	2.61848e-38	-0.558585	0.071	0.212	4.53154e-34	F03_PBS_BC	Ifitm3	Astrocyte1
Tmsb4x	1.93116e-35	-0.311413	0.716	0.836	3.34207e-31	F03_PBS_BC	Tmsb4x	Astrocyte1
Mgp	1.01585e-33	-0.492296	0.064	0.19	1.75803e-29	F03_PBS_BC	Mgp	Astrocyte1
Actb	1.05407e-33	-0.393367	0.812	0.906	1.82417e-29	F03_PBS_BC	Actb	Astrocyte1
Cirbp	1.04626e-30	-0.506148	0.159	0.308	1.81065e-26	F03_PBS_BC	Cirbp	Astrocyte1
Actg1	2.26553e-30	-0.400414	0.386	0.552	3.92073e-26	F03_PBS_BC	Actg1	Astrocyte1
B2m	6.52414e-30	-0.413495	0.262	0.433	1.12907e-25	F03_PBS_BC	B2m	Astrocyte1
Igfbp7	4.28042e-29	-0.441518	0.093	0.223	7.40769e-25	F03_PBS_BC	Igfbp7	Astrocyte1
PISD	6.70438e-28	-0.428559	0.193	0.345	1.16026e-23	F03_PBS_BC	PISD	Astrocyte1
Sncg	9.78137e-28	-0.375249	0.025	0.11	1.69276e-23	F03_PBS_BC	Sncg	Astrocyte1
Tsc22d3	1.87214e-27	0.37346	0.762	0.644	3.23993e-23	F03_PBS_BC	Tsc22d3	Astrocyte1
Hspa5	7.58199e-26	0.380118	0.588	0.441	1.31214e-21	F03_PBS_BC	Hspa5	Astrocyte1
Gstm1	9.04687e-26	-0.246785	0.798	0.87	1.56565e-21	F03_PBS_BC	Gstm1	Astrocyte1
Ntm	1.56295e-25	0.297925	0.768	0.66	2.70484e-21	F03_PBS_BC	Ntm	Astrocyte1
Fos	2.19209e-25	-0.45725	0.188	0.329	3.79364e-21	F03_PBS_BC	Fos	Astrocyte1
Cd27	6.20411e-25	0.522435	0.268	0.133	1.07368e-20	F03_PBS_BC	Cd27	Astrocyte1
Fth1	1.32418e-24	-0.188913	0.931	0.968	2.29162e-20	F03_PBS_BC	Fth1	Astrocyte1
Mt3	1.63214e-24	-0.169119	0.991	0.994	2.82459e-20	F03_PBS_BC	Mt3	Astrocyte1
Sepw1	3.2097e-24	-0.319888	0.573	0.691	5.55471e-20	F03_PBS_BC	Sepw1	Astrocyte1
Tmem100	1.16935e-23	0.412975	0.446	0.298	2.02368e-19	F03_PBS_BC	Tmem100	Astrocyte1
Ftl1	4.05725e-23	-0.238247	0.819	0.887	7.02148e-19	F03_PBS_BC	Ftl1	Astrocyte1
Mif	4.48351e-23	-0.344726	0.419	0.561	7.75917e-19	F03_PBS_BC	Mif	Astrocyte1
Gm10076	4.92754e-23	0.396623	0.386	0.24	8.5276e-19	F03_PBS_BC	Gm10076	Astrocyte1
C4b	6.8827e-23	-0.410082	0.029	0.107	1.19112e-18	F03_PBS_BC	C4b	Astrocyte1
H2-D1	2.15002e-22	-0.44094	0.12	0.236	3.72083e-18	F03_PBS_BC	H2-D1	Astrocyte1
Junb	2.63807e-22	-0.431651	0.194	0.322	4.56544e-18	F03_PBS_BC	Junb	Astrocyte1
Tagln	4.48272e-22	-0.373869	0.053	0.144	7.7578e-18	F03_PBS_BC	Tagln	Astrocyte1
Lgals1	1.08217e-21	-0.397715	0.143	0.262	1.8728e-17	F03_PBS_BC	Lgals1	Astrocyte1
Cxcl14	1.15972e-21	-0.256755	0.709	0.808	2.00701e-17	F03_PBS_BC	Cxcl14	Astrocyte1
Nupr1	3.70015e-21	-0.414329	0.16	0.281	6.40348e-17	F03_PBS_BC	Nupr1	Astrocyte1
S100a8	9.90791e-21	0.402124	0.14	0.048	1.71466e-16	F03_PBS_BC	S100a8	Astrocyte1
Rbm3	1.00444e-20	-0.378988	0.088	0.19	1.73828e-16	F03_PBS_BC	Rbm3	Astrocyte1
Cd74	2.2414e-20	-0.368738	0.11	0.218	3.87896e-16	F03_PBS_BC	Cd74	Astrocyte1
Gm8797	3.68723e-19	-0.313502	0.419	0.551	6.38112e-15	F03_PBS_BC	Gm8797	Astrocyte1
Gapdh	5.06027e-19	-0.241408	0.742	0.826	8.7573e-15	F03_PBS_BC	Gapdh	Astrocyte1
Gm13889	6.1602e-18	-0.340085	0.058	0.14	1.06608e-13	F03_PBS_BC	Gm13889	Astrocyte1
Vegfa	1.23687e-17	-0.374155	0.258	0.379	2.14053e-13	F03_PBS_BC	Vegfa	Astrocyte1
Ddx3x	1.81392e-17	-0.343759	0.136	0.242	3.13917e-13	F03_PBS_BC	Ddx3x	Astrocyte1
Pdia6	2.27858e-17	0.344106	0.354	0.231	3.9433e-13	F03_PBS_BC	Pdia6	Astrocyte1
Rcan2	5.04972e-17	-0.317104	0.244	0.363	8.73905e-13	F03_PBS_BC	Rcan2	Astrocyte1
Aldoa	1.10942e-16	-0.203277	0.746	0.817	1.91997e-12	F03_PBS_BC	Aldoa	Astrocyte1
Fabp7	1.47219e-16	0.316138	0.429	0.308	2.54777e-12	F03_PBS_BC	Fabp7	Astrocyte1
Gm10116	1.98519e-16	-0.333481	0.062	0.14	3.43558e-12	F03_PBS_BC	Gm10116	Astrocyte1
Manf	2.54728e-16	0.348952	0.403	0.286	4.40832e-12	F03_PBS_BC	Manf	Astrocyte1
Erdr1	6.11733e-16	-0.354239	0.125	0.221	1.05866e-11	F03_PBS_BC	Erdr1	Astrocyte1
Dnaja1	6.86014e-16	0.331548	0.384	0.267	1.18722e-11	F03_PBS_BC	Dnaja1	Astrocyte1
Cebpb	1.08264e-15	-0.339998	0.119	0.213	1.87362e-11	F03_PBS_BC	Cebpb	Astrocyte1
Mfge8	1.70877e-15	-0.211	0.773	0.847	2.9572e-11	F03_PBS_BC	Mfge8	Astrocyte1
Flna	3.86029e-15	-0.289733	0.047	0.114	6.68062e-11	F03_PBS_BC	Flna	Astrocyte1
Tpi1	6.01455e-15	-0.261443	0.373	0.485	1.04088e-10	F03_PBS_BC	Tpi1	Astrocyte1
Rps5	6.29111e-15	-0.25452	0.426	0.541	1.08874e-10	F03_PBS_BC	Rps5	Astrocyte1
H2-Ab1	8.63585e-15	-0.284884	0.046	0.112	1.49452e-10	F03_PBS_BC	H2-Ab1	Astrocyte1
Sox2	9.77168e-15	-0.246544	0.527	0.63	1.69109e-10	F03_PBS_BC	Sox2	Astrocyte1
Egfl7	1.20054e-14	-0.273894	0.043	0.107	2.07766e-10	F03_PBS_BC	Egfl7	Astrocyte1
Pdia3	1.93518e-14	0.272675	0.471	0.35	3.34903e-10	F03_PBS_BC	Pdia3	Astrocyte1
Pglyrp1	2.58979e-14	-0.301248	0.055	0.123	4.4819e-10	F03_PBS_BC	Pglyrp1	Astrocyte1
Apoe	3.40665e-14	-0.109978	1	1	5.89554e-10	F03_PBS_BC	Apoe	Astrocyte1
Ifi27	3.7663e-14	-0.354803	0.25	0.351	6.51796e-10	F03_PBS_BC	Ifi27	Astrocyte1
Pdia4	4.38033e-14	0.321008	0.249	0.149	7.5806e-10	F03_PBS_BC	Pdia4	Astrocyte1
Rpl17	5.31559e-14	-0.268475	0.378	0.485	9.19917e-10	F03_PBS_BC	Rpl17	Astrocyte1
Klf2	6.06595e-14	-0.311425	0.098	0.18	1.04977e-09	F03_PBS_BC	Klf2	Astrocyte1
Rpl19	7.15078e-14	-0.271391	0.414	0.518	1.23751e-09	F03_PBS_BC	Rpl19	Astrocyte1
Calr	8.8998e-14	0.293134	0.39	0.28	1.5402e-09	F03_PBS_BC	Calr	Astrocyte1
Ppia	1.21402e-13	-0.179631	0.808	0.86	2.10099e-09	F03_PBS_BC	Ppia	Astrocyte1
Appl2	1.26974e-13	-0.306925	0.358	0.461	2.19742e-09	F03_PBS_BC	Appl2	Astrocyte1
Gpx4	1.46192e-13	-0.248192	0.518	0.615	2.52999e-09	F03_PBS_BC	Gpx4	Astrocyte1
Snhg20	1.95164e-13	-0.290193	0.259	0.366	3.37751e-09	F03_PBS_BC	Snhg20	Astrocyte1
Pfn1	2.34453e-13	-0.22375	0.517	0.611	4.05744e-09	F03_PBS_BC	Pfn1	Astrocyte1
Neat1	3.0775e-13	-0.321815	0.245	0.344	5.32591e-09	F03_PBS_BC	Neat1	Astrocyte1
Vtn	4.46786e-13	-0.242615	0.09	0.169	7.73207e-09	F03_PBS_BC	Vtn	Astrocyte1
Ifitm2	4.66813e-13	-0.296637	0.095	0.173	8.07866e-09	F03_PBS_BC	Ifitm2	Astrocyte1
Dbp	6.41586e-13	-0.271054	0.193	0.29	1.11033e-08	F03_PBS_BC	Dbp	Astrocyte1
Grina	7.93743e-13	-0.249222	0.441	0.536	1.37365e-08	F03_PBS_BC	Grina	Astrocyte1
Rgs5	1.10622e-12	-0.243585	0.047	0.107	1.91443e-08	F03_PBS_BC	Rgs5	Astrocyte1
Fxyd1	1.31451e-12	-0.236942	0.579	0.657	2.2749e-08	F03_PBS_BC	Fxyd1	Astrocyte1
Acp1	1.6072e-12	0.319917	0.407	0.305	2.78143e-08	F03_PBS_BC	Acp1	Astrocyte1
Tspo	1.83341e-12	-0.271705	0.075	0.145	3.17291e-08	F03_PBS_BC	Tspo	Astrocyte1
Ddx5	1.8635e-12	-0.215101	0.571	0.655	3.22497e-08	F03_PBS_BC	Ddx5	Astrocyte1
Jund	1.98703e-12	-0.287125	0.33	0.427	3.43875e-08	F03_PBS_BC	Jund	Astrocyte1
Serpinh1	2.37695e-12	0.297101	0.266	0.171	4.11355e-08	F03_PBS_BC	Serpinh1	Astrocyte1
Hba-a1	2.38498e-12	0.0230903	0.326	0.222	4.12744e-08	F03_PBS_BC	Hba-a1	Astrocyte1
S100a1	2.96955e-12	-0.211858	0.614	0.703	5.1391e-08	F03_PBS_BC	S100a1	Astrocyte1
Rps19	7.04364e-12	-0.193894	0.614	0.69	1.21897e-07	F03_PBS_BC	Rps19	Astrocyte1
Taf10	1.07783e-11	-0.250201	0.05	0.109	1.8653e-07	F03_PBS_BC	Taf10	Astrocyte1
Cpe	1.17937e-11	0.16086	0.885	0.856	2.04101e-07	F03_PBS_BC	Cpe	Astrocyte1
Rps14	1.42202e-11	-0.176852	0.728	0.802	2.46095e-07	F03_PBS_BC	Rps14	Astrocyte1
Cx3cr1	1.5502e-11	0.270595	0.141	0.07	2.68278e-07	F03_PBS_BC	Cx3cr1	Astrocyte1
Lyz2	1.91769e-11	-0.28384	0.11	0.185	3.31875e-07	F03_PBS_BC	Lyz2	Astrocyte1
Ide	2.13185e-11	-0.270487	0.06	0.121	3.68938e-07	F03_PBS_BC	Ide	Astrocyte1
Cnp	2.7793e-11	0.306479	0.363	0.269	4.80985e-07	F03_PBS_BC	Cnp	Astrocyte1
Gstm5	3.21508e-11	-0.171323	0.846	0.887	5.56401e-07	F03_PBS_BC	Gstm5	Astrocyte1
Rpl36	3.70981e-11	-0.200175	0.555	0.65	6.4202e-07	F03_PBS_BC	Rpl36	Astrocyte1
Rps23	4.63503e-11	-0.206856	0.527	0.618	8.02139e-07	F03_PBS_BC	Rps23	Astrocyte1
Ldha	6.91093e-11	-0.253685	0.251	0.349	1.19601e-06	F03_PBS_BC	Ldha	Astrocyte1
Rpl13a	8.56056e-11	-0.206287	0.499	0.599	1.48149e-06	F03_PBS_BC	Rpl13a	Astrocyte1
Serpine2	8.58226e-11	0.189065	0.781	0.71	1.48525e-06	F03_PBS_BC	Serpine2	Astrocyte1
Gm11713	9.51319e-11	0.287396	0.215	0.134	1.64635e-06	F03_PBS_BC	Gm11713	Astrocyte1
Rpl11	9.71761e-11	-0.217059	0.441	0.528	1.68173e-06	F03_PBS_BC	Rpl11	Astrocyte1
Rpl21	1.82005e-10	-0.182703	0.575	0.658	3.14978e-06	F03_PBS_BC	Rpl21	Astrocyte1
Tubb2b	1.86666e-10	-0.20788	0.496	0.592	3.23044e-06	F03_PBS_BC	Tubb2b	Astrocyte1
Fau	3.00495e-10	-0.179819	0.52	0.617	5.20037e-06	F03_PBS_BC	Fau	Astrocyte1
Pfdn5	3.12051e-10	-0.224175	0.365	0.468	5.40035e-06	F03_PBS_BC	Pfdn5	Astrocyte1
Sparc	3.1447e-10	0.281656	0.485	0.399	5.44222e-06	F03_PBS_BC	Sparc	Astrocyte1
Mt1	4.73549e-10	-0.0997274	0.998	0.998	8.19524e-06	F03_PBS_BC	Mt1	Astrocyte1
Atox1	5.35214e-10	-0.248452	0.33	0.418	9.26241e-06	F03_PBS_BC	Atox1	Astrocyte1
Gm3764	5.84771e-10	-0.17354	0.794	0.848	1.012e-05	F03_PBS_BC	Gm3764	Astrocyte1
Cspg5	6.67954e-10	-0.151304	0.644	0.747	1.15596e-05	F03_PBS_BC	Cspg5	Astrocyte1
Cox4i1	7.75583e-10	-0.146436	0.749	0.809	1.34222e-05	F03_PBS_BC	Cox4i1	Astrocyte1
Atp5g3	9.00227e-10	-0.220109	0.302	0.394	1.55793e-05	F03_PBS_BC	Atp5g3	Astrocyte1
Aqp4	9.49079e-10	0.228996	0.535	0.446	1.64248e-05	F03_PBS_BC	Aqp4	Astrocyte1
Hint1	1.04611e-09	-0.234959	0.479	0.558	1.81039e-05	F03_PBS_BC	Hint1	Astrocyte1
Cldn5	1.26441e-09	-0.283736	0.126	0.197	2.18819e-05	F03_PBS_BC	Cldn5	Astrocyte1
Pltp	1.26935e-09	-0.217427	0.073	0.133	2.19674e-05	F03_PBS_BC	Pltp	Astrocyte1
Ier2	1.35215e-09	-0.230223	0.08	0.142	2.34004e-05	F03_PBS_BC	Ier2	Astrocyte1
Gm14964	1.61981e-09	-0.287138	0.206	0.288	2.80325e-05	F03_PBS_BC	Gm14964	Astrocyte1
Atf4	1.76271e-09	-0.250495	0.071	0.128	3.05055e-05	F03_PBS_BC	Atf4	Astrocyte1
Dbndd2	1.87958e-09	-0.232023	0.08	0.14	3.25281e-05	F03_PBS_BC	Dbndd2	Astrocyte1
Rps15	1.96898e-09	-0.213577	0.407	0.495	3.40751e-05	F03_PBS_BC	Rps15	Astrocyte1
Cox6b1	2.12477e-09	-0.146706	0.665	0.757	3.67713e-05	F03_PBS_BC	Cox6b1	Astrocyte1
Tsc22d4	2.60135e-09	-0.160267	0.638	0.708	4.50189e-05	F03_PBS_BC	Tsc22d4	Astrocyte1
Map1lc3a	3.11354e-09	-0.212284	0.239	0.323	5.3883e-05	F03_PBS_BC	Map1lc3a	Astrocyte1
Sdf2l1	3.16423e-09	0.258715	0.118	0.062	5.47602e-05	F03_PBS_BC	Sdf2l1	Astrocyte1
Plp1	3.21068e-09	0.258216	0.175	0.106	5.5564e-05	F03_PBS_BC	Plp1	Astrocyte1
Rps3	3.36053e-09	-0.213297	0.366	0.451	5.81574e-05	F03_PBS_BC	Rps3	Astrocyte1
Slc1a4	3.45872e-09	-0.245383	0.137	0.208	5.98566e-05	F03_PBS_BC	Slc1a4	Astrocyte1
Hsp90ab1	3.97986e-09	0.234084	0.476	0.391	6.88755e-05	F03_PBS_BC	Hsp90ab1	Astrocyte1
Izumo4	4.08697e-09	-0.242867	0.072	0.128	7.07292e-05	F03_PBS_BC	Izumo4	Astrocyte1
Atp5d	4.12467e-09	-0.20398	0.466	0.549	7.13815e-05	F03_PBS_BC	Atp5d	Astrocyte1
1190005I06Rik	5.12688e-09	-0.238663	0.14	0.209	8.87258e-05	F03_PBS_BC	1190005I06Rik	Astrocyte1
Gpr37l1	5.26798e-09	-0.107749	0.885	0.905	9.11677e-05	F03_PBS_BC	Gpr37l1	Astrocyte1
Cyp4f15	5.31507e-09	-0.25405	0.163	0.236	9.19826e-05	F03_PBS_BC	Cyp4f15	Astrocyte1
Cd9	5.59959e-09	0.228151	0.339	0.251	9.69066e-05	F03_PBS_BC	Cd9	Astrocyte1
Srebf1	5.6909e-09	-0.257369	0.155	0.229	9.84867e-05	F03_PBS_BC	Srebf1	Astrocyte1
Hes5	9.21314e-09	-0.30511	0.331	0.406	0.000159443	F03_PBS_BC	Hes5	Astrocyte1
Fzd2	9.2575e-09	-0.219885	0.189	0.264	0.00016021	F03_PBS_BC	Fzd2	Astrocyte1
Slc27a1	9.34187e-09	-0.208841	0.429	0.509	0.00016167	F03_PBS_BC	Slc27a1	Astrocyte1
Rpl13	1.2056e-08	-0.174779	0.657	0.719	0.000208641	F03_PBS_BC	Rpl13	Astrocyte1
Fjx1	1.45003e-08	-0.22795	0.398	0.478	0.000250942	F03_PBS_BC	Fjx1	Astrocyte1
Igfbp2	1.61562e-08	-0.213114	0.291	0.377	0.000279599	F03_PBS_BC	Igfbp2	Astrocyte1
Vim	1.74072e-08	-0.202907	0.064	0.117	0.000301249	F03_PBS_BC	Vim	Astrocyte1
Cit	1.75632e-08	0.28438	0.127	0.071	0.000303949	F03_PBS_BC	Cit	Astrocyte1
AI854517	1.79383e-08	-0.221149	0.066	0.118	0.00031044	F03_PBS_BC	AI854517	Astrocyte1
Rps20	1.80229e-08	-0.25188	0.209	0.284	0.000311905	F03_PBS_BC	Rps20	Astrocyte1
Cd38	2.56104e-08	0.285062	0.107	0.056	0.000443214	F03_PBS_BC	Cd38	Astrocyte1
Hbb-bt	2.69848e-08	0.235802	0.148	0.088	0.000466999	F03_PBS_BC	Hbb-bt	Astrocyte1
Ly6e	2.73257e-08	-0.215354	0.083	0.139	0.000472899	F03_PBS_BC	Ly6e	Astrocyte1
Rab34	2.9862e-08	-0.207468	0.181	0.257	0.000516792	F03_PBS_BC	Rab34	Astrocyte1
Rpl23	3.17552e-08	-0.200765	0.381	0.458	0.000549556	F03_PBS_BC	Rpl23	Astrocyte1
Rpl18a	3.68465e-08	-0.171904	0.605	0.669	0.000637666	F03_PBS_BC	Rpl18a	Astrocyte1
Rps18	4.27637e-08	-0.191009	0.514	0.59	0.000740069	F03_PBS_BC	Rps18	Astrocyte1
Cd81	4.40944e-08	0.135118	0.981	0.985	0.000763098	F03_PBS_BC	Cd81	Astrocyte1
Itm2a	4.44157e-08	-0.207842	0.094	0.152	0.000768658	F03_PBS_BC	Itm2a	Astrocyte1
Arxes2	4.48765e-08	0.23825	0.334	0.255	0.000776632	F03_PBS_BC	Arxes2	Astrocyte1
Slc6a1	4.75334e-08	-0.166439	0.549	0.613	0.000822613	F03_PBS_BC	Slc6a1	Astrocyte1
Enpp2	5.26202e-08	-0.214002	0.073	0.125	0.000910646	F03_PBS_BC	Enpp2	Astrocyte1
Nr1d2	5.46403e-08	-0.206035	0.063	0.112	0.000945606	F03_PBS_BC	Nr1d2	Astrocyte1
S100a13	6.65066e-08	-0.172549	0.415	0.494	0.00115096	F03_PBS_BC	S100a13	Astrocyte1
Rtn1	6.86118e-08	0.216185	0.18	0.116	0.0011874	F03_PBS_BC	Rtn1	Astrocyte1
Hist3h2a	6.97788e-08	0.241645	0.14	0.084	0.00120759	F03_PBS_BC	Hist3h2a	Astrocyte1
Gnas	7.08183e-08	-0.209747	0.309	0.389	0.00122558	F03_PBS_BC	Gnas	Astrocyte1
Arglu1	7.33315e-08	-0.186527	0.403	0.489	0.00126907	F03_PBS_BC	Arglu1	Astrocyte1
Gria2	7.79204e-08	-0.172242	0.558	0.63	0.00134849	F03_PBS_BC	Gria2	Astrocyte1
Dazap2	8.66227e-08	-0.228025	0.184	0.254	0.00149909	F03_PBS_BC	Dazap2	Astrocyte1
Id1	9.25029e-08	-0.226412	0.095	0.151	0.00160086	F03_PBS_BC	Id1	Astrocyte1
Rps6	1.15104e-07	-0.187894	0.381	0.463	0.00199199	F03_PBS_BC	Rps6	Astrocyte1
Cox7c	1.31035e-07	-0.136836	0.77	0.821	0.00226769	F03_PBS_BC	Cox7c	Astrocyte1
Tuba1a	1.34077e-07	0.211028	0.451	0.374	0.00232033	F03_PBS_BC	Tuba1a	Astrocyte1
Vamp8	1.34112e-07	-0.198296	0.16	0.228	0.00232095	F03_PBS_BC	Vamp8	Astrocyte1
Rpl27	1.39125e-07	-0.189851	0.398	0.479	0.00240769	F03_PBS_BC	Rpl27	Astrocyte1
Cyp2d22	1.39136e-07	-0.201231	0.138	0.202	0.00240789	F03_PBS_BC	Cyp2d22	Astrocyte1
Mrps26	1.41771e-07	-0.205972	0.143	0.207	0.0024535	F03_PBS_BC	Mrps26	Astrocyte1
Crip2	1.6665e-07	-0.177291	0.412	0.494	0.00288404	F03_PBS_BC	Crip2	Astrocyte1
Sod1	1.72039e-07	-0.259303	0.121	0.179	0.00297731	F03_PBS_BC	Sod1	Astrocyte1
Rbbp6	1.84104e-07	-0.196742	0.155	0.221	0.0031861	F03_PBS_BC	Rbbp6	Astrocyte1
Eef1a1	1.84354e-07	-0.184154	0.419	0.489	0.00319044	F03_PBS_BC	Eef1a1	Astrocyte1
Gja1	2.18487e-07	0.112785	0.906	0.877	0.00378113	F03_PBS_BC	Gja1	Astrocyte1
Prnp	2.23153e-07	-0.123805	0.803	0.849	0.00386189	F03_PBS_BC	Prnp	Astrocyte1
Rpl32	2.28456e-07	-0.173923	0.472	0.543	0.00395366	F03_PBS_BC	Rpl32	Astrocyte1
Lamb2	2.52387e-07	-0.195398	0.058	0.103	0.00436782	F03_PBS_BC	Lamb2	Astrocyte1
Srsf5	2.58206e-07	-0.202716	0.33	0.401	0.00446851	F03_PBS_BC	Srsf5	Astrocyte1
Wscd1	2.59009e-07	-0.21904	0.082	0.131	0.0044824	F03_PBS_BC	Wscd1	Astrocyte1
Ezr	3.04104e-07	-0.232746	0.214	0.283	0.00526283	F03_PBS_BC	Ezr	Astrocyte1
Reep5	3.27796e-07	-0.195583	0.346	0.416	0.00567284	F03_PBS_BC	Reep5	Astrocyte1
Metrn	3.39824e-07	-0.203439	0.273	0.343	0.005881	F03_PBS_BC	Metrn	Astrocyte1
Prdx5	3.97539e-07	-0.183973	0.316	0.391	0.00687981	F03_PBS_BC	Prdx5	Astrocyte1
Lhx2	4.14274e-07	-0.225374	0.177	0.24	0.00716943	F03_PBS_BC	Lhx2	Astrocyte1
Ankrd12	4.40329e-07	-0.180235	0.095	0.149	0.00762034	F03_PBS_BC	Ankrd12	Astrocyte1
Caskin1	4.63826e-07	-0.236931	0.085	0.135	0.00802697	F03_PBS_BC	Caskin1	Astrocyte1
Arxes1	4.67158e-07	0.223401	0.127	0.076	0.00808464	F03_PBS_BC	Arxes1	Astrocyte1
Prpf19	5.51419e-07	-0.200296	0.133	0.193	0.00954286	F03_PBS_BC	Prpf19	Astrocyte1
Rabac1	5.91301e-07	-0.191056	0.397	0.465	0.0102331	F03_PBS_BC	Rabac1	Astrocyte1
Chchd10	6.14949e-07	-0.148976	0.759	0.801	0.0106423	F03_PBS_BC	Chchd10	Astrocyte1
Rpl10a	6.41876e-07	-0.204552	0.271	0.341	0.0111083	F03_PBS_BC	Rpl10a	Astrocyte1
Sh3bgrl3	6.78915e-07	-0.226609	0.131	0.188	0.0117493	F03_PBS_BC	Sh3bgrl3	Astrocyte1
Dynll1	6.79623e-07	0.156977	0.745	0.699	0.0117616	F03_PBS_BC	Dynll1	Astrocyte1
Ndufa6	7.09505e-07	-0.19734	0.506	0.558	0.0122787	F03_PBS_BC	Ndufa6	Astrocyte1
2810428I15Rik	7.2392e-07	-0.179431	0.191	0.258	0.0125282	F03_PBS_BC	2810428I15Rik	Astrocyte1
Calm3	7.56258e-07	-0.183316	0.308	0.381	0.0130878	F03_PBS_BC	Calm3	Astrocyte1
Tmed2	9.05001e-07	0.195245	0.371	0.298	0.015662	F03_PBS_BC	Tmed2	Astrocyte1
Rpl10-ps3	9.25991e-07	-0.194238	0.074	0.121	0.0160252	F03_PBS_BC	Rpl10-ps3	Astrocyte1
Lrrc8a	9.36634e-07	0.251239	0.432	0.363	0.0162094	F03_PBS_BC	Lrrc8a	Astrocyte1
Msmo1	1.00205e-06	0.153669	0.711	0.663	0.0173415	F03_PBS_BC	Msmo1	Astrocyte1
Aldh2	1.03089e-06	-0.215923	0.232	0.299	0.0178406	F03_PBS_BC	Aldh2	Astrocyte1
Fis1	1.08787e-06	-0.194444	0.205	0.27	0.0188266	F03_PBS_BC	Fis1	Astrocyte1
Xbp1	1.09196e-06	0.233599	0.206	0.147	0.0188975	F03_PBS_BC	Xbp1	Astrocyte1
Sh3glb2	1.10328e-06	-0.186409	0.06	0.103	0.0190933	F03_PBS_BC	Sh3glb2	Astrocyte1
RP23-4H17.3	1.15484e-06	0.282747	0.221	0.161	0.0199857	F03_PBS_BC	RP23-4H17.3	Astrocyte1
Fgfr3	1.2234e-06	-0.186244	0.451	0.516	0.0211721	F03_PBS_BC	Fgfr3	Astrocyte1
Lgals3bp	1.35085e-06	-0.233276	0.061	0.102	0.0233779	F03_PBS_BC	Lgals3bp	Astrocyte1
Them4	1.38066e-06	0.204753	0.131	0.081	0.0238937	F03_PBS_BC	Them4	Astrocyte1
Cnbp	1.38859e-06	-0.16465	0.419	0.487	0.024031	F03_PBS_BC	Cnbp	Astrocyte1
Hint2	1.39659e-06	-0.193187	0.2	0.263	0.0241694	F03_PBS_BC	Hint2	Astrocyte1
Atp5j	1.80483e-06	-0.114635	0.747	0.786	0.0312345	F03_PBS_BC	Atp5j	Astrocyte1
Ndp	1.87212e-06	-0.204115	0.092	0.14	0.0323989	F03_PBS_BC	Ndp	Astrocyte1
Atp5h	2.07267e-06	-0.146286	0.557	0.62	0.0358696	F03_PBS_BC	Atp5h	Astrocyte1
Churc1	2.13945e-06	-0.169797	0.112	0.167	0.0370253	F03_PBS_BC	Churc1	Astrocyte1
Rps24	2.15012e-06	-0.188713	0.312	0.378	0.03721	F03_PBS_BC	Rps24	Astrocyte1
Fam181a	2.43909e-06	-0.202319	0.074	0.118	0.0422109	F03_PBS_BC	Fam181a	Astrocyte1
Rpl23a	2.63531e-06	-0.154745	0.514	0.587	0.0456066	F03_PBS_BC	Rpl23a	Astrocyte1
Bmyc	2.8662e-06	-0.177604	0.395	0.463	0.0496025	F03_PBS_BC	Bmyc	Astrocyte1
H2-K1	3.04507e-06	-0.195788	0.14	0.197	0.0526979	F03_PBS_BC	H2-K1	Astrocyte1
Fez1	3.21545e-06	0.152415	0.498	0.425	0.0556465	F03_PBS_BC	Fez1	Astrocyte1
Rps16	3.228e-06	-0.154829	0.471	0.54	0.0558638	F03_PBS_BC	Rps16	Astrocyte1
Csrp1	3.36135e-06	-0.181617	0.485	0.535	0.0581716	F03_PBS_BC	Csrp1	Astrocyte1
Atp5j2	3.48753e-06	-0.119701	0.612	0.675	0.0603552	F03_PBS_BC	Atp5j2	Astrocyte1
Eno1	3.49947e-06	-0.125175	0.807	0.844	0.0605618	F03_PBS_BC	Eno1	Astrocyte1
Gnao1	3.70382e-06	-0.191622	0.34	0.401	0.0640983	F03_PBS_BC	Gnao1	Astrocyte1
Tmem47	3.74918e-06	0.176762	0.442	0.377	0.0648833	F03_PBS_BC	Tmem47	Astrocyte1
mt-Nd2	3.88481e-06	0.133515	0.725	0.675	0.0672305	F03_PBS_BC	mt-Nd2	Astrocyte1
Arl8a	3.95633e-06	-0.197395	0.16	0.217	0.0684683	F03_PBS_BC	Arl8a	Astrocyte1
Ptms	3.97566e-06	-0.182288	0.192	0.253	0.0688027	F03_PBS_BC	Ptms	Astrocyte1
Enho	4.1537e-06	-0.153857	0.544	0.614	0.0718839	F03_PBS_BC	Enho	Astrocyte1
Gpi1	4.27707e-06	-0.203962	0.285	0.35	0.074019	F03_PBS_BC	Gpi1	Astrocyte1
Slc38a3	4.38398e-06	-0.194985	0.223	0.284	0.0758692	F03_PBS_BC	Slc38a3	Astrocyte1
Spcs2	4.60025e-06	0.173503	0.471	0.399	0.0796119	F03_PBS_BC	Spcs2	Astrocyte1
Pfkp	4.7639e-06	-0.178162	0.172	0.231	0.0824441	F03_PBS_BC	Pfkp	Astrocyte1
Scd2	4.92187e-06	-0.152296	0.544	0.607	0.0851779	F03_PBS_BC	Scd2	Astrocyte1
P2ry12	4.97318e-06	0.177972	0.103	0.061	0.0860658	F03_PBS_BC	P2ry12	Astrocyte1
Auts2	5.12445e-06	-0.177368	0.141	0.195	0.0886838	F03_PBS_BC	Auts2	Astrocyte1
Selk	5.18054e-06	0.118008	0.763	0.732	0.0896543	F03_PBS_BC	Selk	Astrocyte1
Rpl7a	5.36876e-06	-0.193194	0.262	0.326	0.0929117	F03_PBS_BC	Rpl7a	Astrocyte1
3222401L13Rik	5.47516e-06	-0.187618	0.063	0.102	0.0947531	F03_PBS_BC	3222401L13Rik	Astrocyte1
Slc25a5	5.58726e-06	0.137955	0.771	0.725	0.0966931	F03_PBS_BC	Slc25a5	Astrocyte1
Rpl8	5.6718e-06	-0.170858	0.397	0.453	0.0981561	F03_PBS_BC	Rpl8	Astrocyte1
Cyba	5.76695e-06	-0.193231	0.109	0.159	0.0998029	F03_PBS_BC	Cyba	Astrocyte1
Mfsd2a	5.87284e-06	0.19806	0.241	0.181	0.101635	F03_PBS_BC	Mfsd2a	Astrocyte1
Rsrp1	6.20291e-06	-0.137749	0.715	0.765	0.107348	F03_PBS_BC	Rsrp1	Astrocyte1
Rbp1	6.25746e-06	-0.191796	0.145	0.198	0.108292	F03_PBS_BC	Rbp1	Astrocyte1
Haghl	6.54775e-06	-0.191725	0.186	0.243	0.113315	F03_PBS_BC	Haghl	Astrocyte1
D8Ertd738e	7.35875e-06	-0.14682	0.384	0.451	0.127351	F03_PBS_BC	D8Ertd738e	Astrocyte1
Capns1	8.0563e-06	-0.203	0.166	0.219	0.139422	F03_PBS_BC	Capns1	Astrocyte1
Dusp1	9.66809e-06	-0.203692	0.217	0.274	0.167316	F03_PBS_BC	Dusp1	Astrocyte1
Ip6k1	1.03937e-05	-0.192578	0.097	0.142	0.179873	F03_PBS_BC	Ip6k1	Astrocyte1
Lhfp	1.05248e-05	0.219253	0.126	0.082	0.182141	F03_PBS_BC	Lhfp	Astrocyte1
Tspan7	1.21576e-05	-0.109047	0.711	0.76	0.2104	F03_PBS_BC	Tspan7	Astrocyte1
Ndufs7	1.21634e-05	-0.14775	0.455	0.516	0.2105	F03_PBS_BC	Ndufs7	Astrocyte1
Pcbp1	1.33706e-05	-0.201545	0.246	0.302	0.231392	F03_PBS_BC	Pcbp1	Astrocyte1
H3f3a	1.45532e-05	-0.169147	0.368	0.429	0.251857	F03_PBS_BC	H3f3a	Astrocyte1
Gm8186	1.46747e-05	0.14326	0.11	0.068	0.25396	F03_PBS_BC	Gm8186	Astrocyte1
Cdk2ap1	1.50616e-05	-0.192614	0.125	0.174	0.260657	F03_PBS_BC	Cdk2ap1	Astrocyte1
Mir124-2hg	1.63454e-05	-0.197217	0.206	0.259	0.282874	F03_PBS_BC	Mir124-2hg	Astrocyte1
Gabarap	1.78804e-05	-0.159695	0.381	0.447	0.309438	F03_PBS_BC	Gabarap	Astrocyte1
Npm1	1.78817e-05	-0.172604	0.18	0.235	0.309461	F03_PBS_BC	Npm1	Astrocyte1
Eef2	1.81601e-05	-0.159917	0.211	0.27	0.314279	F03_PBS_BC	Eef2	Astrocyte1
1810058I24Rik	1.85329e-05	-0.189526	0.165	0.217	0.320731	F03_PBS_BC	1810058I24Rik	Astrocyte1
Rps13	1.86463e-05	-0.171567	0.355	0.413	0.322693	F03_PBS_BC	Rps13	Astrocyte1
Ubc	1.86673e-05	0.105176	0.841	0.814	0.323057	F03_PBS_BC	Ubc	Astrocyte1
Rpl3	1.9524e-05	-0.143448	0.456	0.521	0.337882	F03_PBS_BC	Rpl3	Astrocyte1
Zfp414	2.02034e-05	-0.137391	0.081	0.123	0.349641	F03_PBS_BC	Zfp414	Astrocyte1
Tpm1	2.26406e-05	-0.169789	0.107	0.154	0.391818	F03_PBS_BC	Tpm1	Astrocyte1
Fgfbp3	2.33456e-05	-0.175104	0.066	0.104	0.404018	F03_PBS_BC	Fgfbp3	Astrocyte1
Selplg	2.34742e-05	0.148561	0.109	0.068	0.406245	F03_PBS_BC	Selplg	Astrocyte1
Smim12	2.40196e-05	-0.158613	0.081	0.122	0.415684	F03_PBS_BC	Smim12	Astrocyte1
Copz2	2.4027e-05	-0.154121	0.086	0.129	0.415811	F03_PBS_BC	Copz2	Astrocyte1
2410015M20Rik	2.46524e-05	-0.151971	0.402	0.458	0.426634	F03_PBS_BC	2410015M20Rik	Astrocyte1
Por	2.53839e-05	-0.183311	0.156	0.208	0.439294	F03_PBS_BC	Por	Astrocyte1
Dtymk	2.62678e-05	-0.15845	0.075	0.115	0.45459	F03_PBS_BC	Dtymk	Astrocyte1
Agt	2.65422e-05	0.194471	0.359	0.303	0.459338	F03_PBS_BC	Agt	Astrocyte1
Gm26699	2.70791e-05	0.178618	0.198	0.147	0.468632	F03_PBS_BC	Gm26699	Astrocyte1
Rps11	2.74627e-05	-0.15083	0.473	0.532	0.47527	F03_PBS_BC	Rps11	Astrocyte1
Ogt	2.82828e-05	-0.138543	0.532	0.57	0.489462	F03_PBS_BC	Ogt	Astrocyte1
Prdx6	2.8938e-05	-0.10228	0.862	0.875	0.5008	F03_PBS_BC	Prdx6	Astrocyte1
Uqcc2	2.90522e-05	-0.166048	0.29	0.345	0.502778	F03_PBS_BC	Uqcc2	Astrocyte1
Dnlz	2.913e-05	-0.157986	0.095	0.138	0.504124	F03_PBS_BC	Dnlz	Astrocyte1
2310061I04Rik	3.04167e-05	-0.151257	0.067	0.104	0.526391	F03_PBS_BC	2310061I04Rik	Astrocyte1
Son	3.27452e-05	-0.100622	0.838	0.865	0.566688	F03_PBS_BC	Son	Astrocyte1
Lmcd1	3.35968e-05	-0.181083	0.09	0.131	0.581426	F03_PBS_BC	Lmcd1	Astrocyte1
Pgrmc1	3.40125e-05	-0.182815	0.08	0.119	0.588621	F03_PBS_BC	Pgrmc1	Astrocyte1
Epdr1	3.44955e-05	0.1864	0.197	0.147	0.59698	F03_PBS_BC	Epdr1	Astrocyte1
mt-Co1	3.55493e-05	-0.0604975	0.984	0.982	0.615217	F03_PBS_BC	mt-Co1	Astrocyte1
Plxnb1	3.73444e-05	-0.164072	0.115	0.161	0.646282	F03_PBS_BC	Plxnb1	Astrocyte1
Hsp90b1	3.78989e-05	0.168963	0.376	0.313	0.655878	F03_PBS_BC	Hsp90b1	Astrocyte1
Hspa2	3.83888e-05	0.162526	0.264	0.208	0.664357	F03_PBS_BC	Hspa2	Astrocyte1
Gpm6b	3.99819e-05	-0.10917	0.675	0.719	0.691927	F03_PBS_BC	Gpm6b	Astrocyte1
Sox21	4.16102e-05	-0.160102	0.09	0.131	0.720106	F03_PBS_BC	Sox21	Astrocyte1
Timm17b	4.1923e-05	-0.159234	0.068	0.104	0.725519	F03_PBS_BC	Timm17b	Astrocyte1
Cdh19	4.23763e-05	-0.152345	0.074	0.113	0.733364	F03_PBS_BC	Cdh19	Astrocyte1
Abhd14b	4.45354e-05	-0.157101	0.128	0.175	0.770729	F03_PBS_BC	Abhd14b	Astrocyte1
BC029214	4.64077e-05	-0.181526	0.142	0.188	0.803131	F03_PBS_BC	BC029214	Astrocyte1
Msi2	4.68685e-05	-0.144553	0.388	0.448	0.811106	F03_PBS_BC	Msi2	Astrocyte1
Rpl28	4.80053e-05	-0.141356	0.452	0.511	0.830779	F03_PBS_BC	Rpl28	Astrocyte1
Per3	4.85563e-05	-0.153602	0.326	0.388	0.840316	F03_PBS_BC	Per3	Astrocyte1
Ramp1	4.8861e-05	-0.102401	0.557	0.614	0.845588	F03_PBS_BC	Ramp1	Astrocyte1
2022-03-07	5.06903e-05	-0.200531	0.091	0.131	0.877247	F03_PBS_BC	2022-03-07	Astrocyte1
Hmgn2	5.30018e-05	0.203867	0.238	0.189	0.917249	F03_PBS_BC	Hmgn2	Astrocyte1
Prex1	5.34785e-05	-0.169401	0.13	0.176	0.925499	F03_PBS_BC	Prex1	Astrocyte1
Hcfc1r1	5.39166e-05	-0.175411	0.163	0.213	0.93308	F03_PBS_BC	Hcfc1r1	Astrocyte1
F3	5.45972e-05	0.0732997	0.903	0.855	0.944859	F03_PBS_BC	F3	Astrocyte1
Arhgdia	5.89133e-05	-0.169221	0.135	0.181	1	F03_PBS_BC	Arhgdia	Astrocyte1
Hexb	6.19519e-05	0.155376	0.311	0.251	1	F03_PBS_BC	Hexb	Astrocyte1
Foxg1	6.21533e-05	-0.193856	0.14	0.185	1	F03_PBS_BC	Foxg1	Astrocyte1
Ntsr2	6.51043e-05	-0.106174	0.918	0.912	1	F03_PBS_BC	Ntsr2	Astrocyte1
Btg2	6.5935e-05	-0.183981	0.095	0.135	1	F03_PBS_BC	Btg2	Astrocyte1
Enah	6.7508e-05	-0.140341	0.219	0.274	1	F03_PBS_BC	Enah	Astrocyte1
St6galnac5	6.78334e-05	-0.151474	0.118	0.162	1	F03_PBS_BC	St6galnac5	Astrocyte1
Pxmp2	6.95548e-05	-0.163757	0.152	0.199	1	F03_PBS_BC	Pxmp2	Astrocyte1
Arpc3	7.08948e-05	-0.177761	0.141	0.186	1	F03_PBS_BC	Arpc3	Astrocyte1
Sirpa	7.17606e-05	-0.149003	0.193	0.247	1	F03_PBS_BC	Sirpa	Astrocyte1
Rpl12	7.23185e-05	-0.17295	0.14	0.185	1	F03_PBS_BC	Rpl12	Astrocyte1
Selm	7.51998e-05	-0.180295	0.235	0.285	1	F03_PBS_BC	Selm	Astrocyte1
Tef	7.57249e-05	-0.184877	0.137	0.181	1	F03_PBS_BC	Tef	Astrocyte1
Adgrb1	7.62567e-05	-0.188379	0.092	0.133	1	F03_PBS_BC	Adgrb1	Astrocyte1
Slco1c1	7.91025e-05	0.152578	0.437	0.381	1	F03_PBS_BC	Slco1c1	Astrocyte1
Txn1	8.19741e-05	-0.162145	0.188	0.237	1	F03_PBS_BC	Txn1	Astrocyte1
Rpl31	8.27506e-05	-0.138066	0.419	0.475	1	F03_PBS_BC	Rpl31	Astrocyte1
Gltscr2	8.37104e-05	-0.146206	0.091	0.132	1	F03_PBS_BC	Gltscr2	Astrocyte1
1810022K09Rik	8.38807e-05	-0.154413	0.141	0.188	1	F03_PBS_BC	1810022K09Rik	Astrocyte1
Idh2	8.39097e-05	-0.168067	0.21	0.262	1	F03_PBS_BC	Idh2	Astrocyte1
Ppp2ca	8.57648e-05	-0.156207	0.219	0.274	1	F03_PBS_BC	Ppp2ca	Astrocyte1
Raly	8.78534e-05	-0.140045	0.103	0.146	1	F03_PBS_BC	Raly	Astrocyte1
Cyp7b1	8.90273e-05	0.178032	0.141	0.099	1	F03_PBS_BC	Cyp7b1	Astrocyte1
Pkm	9.02136e-05	-0.13234	0.412	0.464	1	F03_PBS_BC	Pkm	Astrocyte1
Zfyve21	9.2691e-05	-0.140937	0.29	0.346	1	F03_PBS_BC	Zfyve21	Astrocyte1
Mertk	9.31171e-05	-0.194731	0.229	0.277	1	F03_PBS_BC	Mertk	Astrocyte1
Arl2	9.48522e-05	-0.15722	0.136	0.182	1	F03_PBS_BC	Arl2	Astrocyte1
Mgll	0.000105628	-0.162659	0.283	0.336	1	F03_PBS_BC	Mgll	Astrocyte1
Fcgrt	0.000109686	-0.13789	0.112	0.155	1	F03_PBS_BC	Fcgrt	Astrocyte1
Hnrnpu	0.000115218	-0.160652	0.144	0.19	1	F03_PBS_BC	Hnrnpu	Astrocyte1
Psmb6	0.000117545	-0.140597	0.423	0.477	1	F03_PBS_BC	Psmb6	Astrocyte1
Paqr7	0.000118765	-0.148285	0.272	0.329	1	F03_PBS_BC	Paqr7	Astrocyte1
Tagln3	0.000124419	-0.136284	0.378	0.433	1	F03_PBS_BC	Tagln3	Astrocyte1
Hmgn3	0.000125604	-0.110561	0.499	0.568	1	F03_PBS_BC	Hmgn3	Astrocyte1
Anapc11	0.000130345	-0.159899	0.233	0.283	1	F03_PBS_BC	Anapc11	Astrocyte1
Nedd4	0.000139666	-0.163259	0.13	0.172	1	F03_PBS_BC	Nedd4	Astrocyte1
Hepacam	0.000141941	-0.145648	0.39	0.446	1	F03_PBS_BC	Hepacam	Astrocyte1
Bhlhe40	0.000146809	-0.164553	0.16	0.206	1	F03_PBS_BC	Bhlhe40	Astrocyte1
G0s2	0.000147679	-0.166263	0.133	0.176	1	F03_PBS_BC	G0s2	Astrocyte1
Btbd17	0.000147877	0.107858	0.707	0.669	1	F03_PBS_BC	Btbd17	Astrocyte1
Npepl1	0.000150064	-0.138549	0.072	0.107	1	F03_PBS_BC	Npepl1	Astrocyte1
H2-Ke6	0.000152543	-0.154705	0.125	0.168	1	F03_PBS_BC	H2-Ke6	Astrocyte1
Hist1h4h	0.000152822	0.148435	0.112	0.075	1	F03_PBS_BC	Hist1h4h	Astrocyte1
Rpl14	0.00015808	-0.110676	0.529	0.575	1	F03_PBS_BC	Rpl14	Astrocyte1
Crlf3	0.000159374	-0.172321	0.111	0.15	1	F03_PBS_BC	Crlf3	Astrocyte1
Rbm39	0.000165304	-0.113238	0.62	0.657	1	F03_PBS_BC	Rbm39	Astrocyte1
Tmem63b	0.000168279	-0.14127	0.069	0.102	1	F03_PBS_BC	Tmem63b	Astrocyte1
Rpl5	0.000170193	-0.167366	0.176	0.221	1	F03_PBS_BC	Rpl5	Astrocyte1
Rps4x	0.000170482	-0.158037	0.323	0.375	1	F03_PBS_BC	Rps4x	Astrocyte1
Zcchc18	0.000172718	0.166303	0.14	0.101	1	F03_PBS_BC	Zcchc18	Astrocyte1
Uvssa	0.000180213	-0.153737	0.101	0.14	1	F03_PBS_BC	Uvssa	Astrocyte1
Rpl36a	0.000181327	-0.136501	0.27	0.326	1	F03_PBS_BC	Rpl36a	Astrocyte1
Myl12a	0.000181805	-0.13998	0.142	0.188	1	F03_PBS_BC	Myl12a	Astrocyte1
C1galt1c1	0.000184976	0.137487	0.12	0.083	1	F03_PBS_BC	C1galt1c1	Astrocyte1
Gm42418	0.000190195	-0.166488	0.316	0.366	1	F03_PBS_BC	Gm42418	Astrocyte1
Rhoc	0.000194874	-0.146895	0.09	0.126	1	F03_PBS_BC	Rhoc	Astrocyte1
Scara3	0.000197804	-0.163986	0.101	0.14	1	F03_PBS_BC	Scara3	Astrocyte1
Farp1	0.000201996	-0.13386	0.093	0.132	1	F03_PBS_BC	Farp1	Astrocyte1
Laptm4b	0.000212066	-0.159265	0.105	0.143	1	F03_PBS_BC	Laptm4b	Astrocyte1
Lgi4	0.000217021	-0.156319	0.138	0.181	1	F03_PBS_BC	Lgi4	Astrocyte1
Scand1	0.000221765	-0.145085	0.183	0.231	1	F03_PBS_BC	Scand1	Astrocyte1
Rab5a	0.000221853	0.129279	0.236	0.186	1	F03_PBS_BC	Rab5a	Astrocyte1
Phlpp1	0.000224814	-0.145047	0.079	0.114	1	F03_PBS_BC	Phlpp1	Astrocyte1
Brk1	0.000226204	-0.144879	0.21	0.258	1	F03_PBS_BC	Brk1	Astrocyte1
Eif1b	0.000232073	-0.141904	0.315	0.365	1	F03_PBS_BC	Eif1b	Astrocyte1
Tpt1	0.00023261	-0.117354	0.348	0.405	1	F03_PBS_BC	Tpt1	Astrocyte1
Dkk3	0.000235814	-0.166239	0.112	0.15	1	F03_PBS_BC	Dkk3	Astrocyte1
Pnrc1	0.000240162	-0.163956	0.125	0.166	1	F03_PBS_BC	Pnrc1	Astrocyte1
Fam13c	0.000244706	-0.169375	0.107	0.145	1	F03_PBS_BC	Fam13c	Astrocyte1
Rpl24	0.000246161	-0.142056	0.539	0.573	1	F03_PBS_BC	Rpl24	Astrocyte1
Ramp2	0.000248316	-0.167139	0.126	0.166	1	F03_PBS_BC	Ramp2	Astrocyte1
Luc7l2	0.000256224	-0.123605	0.393	0.45	1	F03_PBS_BC	Luc7l2	Astrocyte1
Dnajb11	0.00025953	0.160128	0.141	0.101	1	F03_PBS_BC	Dnajb11	Astrocyte1
Fnbp1	0.00026356	-0.164361	0.162	0.205	1	F03_PBS_BC	Fnbp1	Astrocyte1
Cstb	0.000264485	-0.130749	0.199	0.248	1	F03_PBS_BC	Cstb	Astrocyte1
Ngef	0.000267269	-0.153585	0.146	0.188	1	F03_PBS_BC	Ngef	Astrocyte1
Tsix	0.000271857	0.163729	0.159	0.117	1	F03_PBS_BC	Tsix	Astrocyte1
Rmst	0.000277738	0.160884	0.376	0.319	1	F03_PBS_BC	Rmst	Astrocyte1
Cltb	0.000281207	-0.144939	0.113	0.152	1	F03_PBS_BC	Cltb	Astrocyte1
Rgma	0.00028222	-0.133688	0.183	0.231	1	F03_PBS_BC	Rgma	Astrocyte1
Eif1	0.000287396	-0.0662618	0.907	0.941	1	F03_PBS_BC	Eif1	Astrocyte1
S100b	0.000289199	-0.125402	0.399	0.451	1	F03_PBS_BC	S100b	Astrocyte1
Cfl1	0.000300112	-0.130166	0.537	0.586	1	F03_PBS_BC	Cfl1	Astrocyte1
Tmem160	0.000302803	-0.157612	0.159	0.201	1	F03_PBS_BC	Tmem160	Astrocyte1
Zfp219	0.000302909	-0.159294	0.083	0.117	1	F03_PBS_BC	Zfp219	Astrocyte1
Derl2	0.000306363	0.164018	0.207	0.162	1	F03_PBS_BC	Derl2	Astrocyte1
Psmb10	0.000311496	-0.125746	0.084	0.119	1	F03_PBS_BC	Psmb10	Astrocyte1
Tyrobp	0.00031453	-0.157806	0.147	0.19	1	F03_PBS_BC	Tyrobp	Astrocyte1
1110065P20Rik	0.000319249	-0.14261	0.117	0.157	1	F03_PBS_BC	1110065P20Rik	Astrocyte1
Naca	0.000326164	-0.163936	0.372	0.418	1	F03_PBS_BC	Naca	Astrocyte1
Atp5a1	0.000337759	-0.12087	0.382	0.437	1	F03_PBS_BC	Atp5a1	Astrocyte1
Ccdc190	0.000339189	0.146087	0.163	0.121	1	F03_PBS_BC	Ccdc190	Astrocyte1
Ggh	0.000341496	0.152568	0.222	0.176	1	F03_PBS_BC	Ggh	Astrocyte1
Kcnn2	0.000346139	0.165137	0.225	0.18	1	F03_PBS_BC	Kcnn2	Astrocyte1
Thap3	0.000348612	-0.119728	0.138	0.181	1	F03_PBS_BC	Thap3	Astrocyte1
Dtna	0.000353249	-0.1257	0.28	0.334	1	F03_PBS_BC	Dtna	Astrocyte1
Brd9	0.000361109	0.155872	0.111	0.076	1	F03_PBS_BC	Brd9	Astrocyte1
Nisch	0.000373871	-0.140092	0.179	0.224	1	F03_PBS_BC	Nisch	Astrocyte1
Trf	0.000377784	-0.14982	0.069	0.101	1	F03_PBS_BC	Trf	Astrocyte1
Mrpl17	0.000380719	-0.148284	0.206	0.252	1	F03_PBS_BC	Mrpl17	Astrocyte1
Myl12b	0.000380819	-0.149237	0.108	0.145	1	F03_PBS_BC	Myl12b	Astrocyte1
Pygb	0.000390385	-0.142827	0.225	0.275	1	F03_PBS_BC	Pygb	Astrocyte1
S100a6	0.000390435	-0.138793	0.167	0.209	1	F03_PBS_BC	S100a6	Astrocyte1
Ttyh3	0.000399875	-0.181249	0.243	0.29	1	F03_PBS_BC	Ttyh3	Astrocyte1
Prmt1	0.000402354	-0.15409	0.122	0.161	1	F03_PBS_BC	Prmt1	Astrocyte1
Vimp	0.000413948	0.119656	0.598	0.556	1	F03_PBS_BC	Vimp	Astrocyte1
Prelp	0.000424831	-0.165711	0.126	0.164	1	F03_PBS_BC	Prelp	Astrocyte1
Lrp4	0.000425123	0.148395	0.163	0.122	1	F03_PBS_BC	Lrp4	Astrocyte1
Macf1	0.000430502	-0.0971826	0.466	0.523	1	F03_PBS_BC	Macf1	Astrocyte1
Scarb2	0.000433546	-0.128086	0.087	0.121	1	F03_PBS_BC	Scarb2	Astrocyte1
Map7d1	0.000444856	-0.138028	0.09	0.125	1	F03_PBS_BC	Map7d1	Astrocyte1
Rpl4	0.000458539	-0.147456	0.273	0.32	1	F03_PBS_BC	Rpl4	Astrocyte1
Eif4a3	0.000468724	-0.131859	0.089	0.124	1	F03_PBS_BC	Eif4a3	Astrocyte1
B3galt2	0.000482932	0.155383	0.155	0.116	1	F03_PBS_BC	B3galt2	Astrocyte1
Ctsz	0.000486081	-0.151207	0.259	0.307	1	F03_PBS_BC	Ctsz	Astrocyte1
Ahcyl2	0.00048787	0.178325	0.137	0.101	1	F03_PBS_BC	Ahcyl2	Astrocyte1
Npc1	0.000500424	-0.149538	0.106	0.143	1	F03_PBS_BC	Npc1	Astrocyte1
Tcf25	0.00050753	-0.14611	0.159	0.201	1	F03_PBS_BC	Tcf25	Astrocyte1
Timm13	0.000513621	-0.159801	0.383	0.43	1	F03_PBS_BC	Timm13	Astrocyte1
Fibp	0.000514541	-0.156164	0.167	0.21	1	F03_PBS_BC	Fibp	Astrocyte1
Cd47	0.000515117	-0.138964	0.326	0.374	1	F03_PBS_BC	Cd47	Astrocyte1
Chrac1	0.000517436	-0.153661	0.087	0.121	1	F03_PBS_BC	Chrac1	Astrocyte1
Use1	0.000518491	-0.153402	0.123	0.161	1	F03_PBS_BC	Use1	Astrocyte1
Sar1b	0.000518967	0.12476	0.313	0.262	1	F03_PBS_BC	Sar1b	Astrocyte1
Tmco1	0.000520362	0.130749	0.403	0.346	1	F03_PBS_BC	Tmco1	Astrocyte1
Ank2	0.000524025	-0.115319	0.476	0.521	1	F03_PBS_BC	Ank2	Astrocyte1
Cxx1a	0.000540838	-0.149465	0.14	0.18	1	F03_PBS_BC	Cxx1a	Astrocyte1
Ahsa1	0.00054267	0.147821	0.142	0.104	1	F03_PBS_BC	Ahsa1	Astrocyte1
Snrpd2	0.000546573	-0.13188	0.224	0.27	1	F03_PBS_BC	Snrpd2	Astrocyte1
Fabp5	0.000547857	-0.108003	0.422	0.476	1	F03_PBS_BC	Fabp5	Astrocyte1
Hsbp1	0.000557136	-0.125474	0.331	0.38	1	F03_PBS_BC	Hsbp1	Astrocyte1
Pmm1	0.000570685	-0.0974079	0.578	0.611	1	F03_PBS_BC	Pmm1	Astrocyte1
Agpat3	0.000573265	-0.13206	0.128	0.168	1	F03_PBS_BC	Agpat3	Astrocyte1
Prpsap1	0.000576547	-0.137263	0.081	0.114	1	F03_PBS_BC	Prpsap1	Astrocyte1
Gpx1	0.000577989	-0.146357	0.098	0.133	1	F03_PBS_BC	Gpx1	Astrocyte1
Nptn	0.000578594	-0.147638	0.221	0.267	1	F03_PBS_BC	Nptn	Astrocyte1
Fgfr1	0.000583778	-0.141586	0.154	0.195	1	F03_PBS_BC	Fgfr1	Astrocyte1
Adk	0.000586746	0.131967	0.438	0.393	1	F03_PBS_BC	Adk	Astrocyte1
Ddx17	0.000607573	-0.146472	0.207	0.252	1	F03_PBS_BC	Ddx17	Astrocyte1
Plekhb1	0.000609228	-0.168745	0.078	0.111	1	F03_PBS_BC	Plekhb1	Astrocyte1
Rpl35a	0.000609441	-0.0969692	0.438	0.492	1	F03_PBS_BC	Rpl35a	Astrocyte1
Snrpd1	0.000615917	-0.144025	0.186	0.231	1	F03_PBS_BC	Snrpd1	Astrocyte1
Abhd3	0.000621472	0.117778	0.449	0.402	1	F03_PBS_BC	Abhd3	Astrocyte1
Rpl30	0.000621779	-0.149598	0.226	0.269	1	F03_PBS_BC	Rpl30	Astrocyte1
Sqstm1	0.000639152	-0.126607	0.2	0.246	1	F03_PBS_BC	Sqstm1	Astrocyte1
Sars	0.000646286	-0.165421	0.103	0.137	1	F03_PBS_BC	Sars	Astrocyte1
Cadm1	0.000660886	-0.0947414	0.555	0.618	1	F03_PBS_BC	Cadm1	Astrocyte1
Slc1a2	0.00068874	-0.0686877	0.938	0.949	1	F03_PBS_BC	Slc1a2	Astrocyte1
Wbp2	0.000700837	-0.1606	0.179	0.221	1	F03_PBS_BC	Wbp2	Astrocyte1
Slc7a10	0.000722258	0.0779154	0.703	0.633	1	F03_PBS_BC	Slc7a10	Astrocyte1
Cox5b	0.000748516	-0.1087	0.637	0.67	1	F03_PBS_BC	Cox5b	Astrocyte1
Txndc15	0.000756945	0.133122	0.252	0.205	1	F03_PBS_BC	Txndc15	Astrocyte1
Ndufb7	0.00076536	-0.0848775	0.476	0.53	1	F03_PBS_BC	Ndufb7	Astrocyte1
Ndufs5	0.000779417	-0.103703	0.579	0.627	1	F03_PBS_BC	Ndufs5	Astrocyte1
Daam2	0.000831645	-0.150818	0.154	0.193	1	F03_PBS_BC	Daam2	Astrocyte1
Alyref	0.00083812	-0.13976	0.074	0.104	1	F03_PBS_BC	Alyref	Astrocyte1
Sarnp	0.000841702	0.143164	0.227	0.185	1	F03_PBS_BC	Sarnp	Astrocyte1
Uba52	0.000854609	-0.139595	0.361	0.404	1	F03_PBS_BC	Uba52	Astrocyte1
Gas6	0.000868987	-0.137829	0.08	0.111	1	F03_PBS_BC	Gas6	Astrocyte1
Ormdl2	0.000887169	0.126722	0.129	0.094	1	F03_PBS_BC	Ormdl2	Astrocyte1
Hacd2	0.000888478	0.120925	0.489	0.439	1	F03_PBS_BC	Hacd2	Astrocyte1
Abhd11	0.000909326	-0.13623	0.094	0.128	1	F03_PBS_BC	Abhd11	Astrocyte1
Elovl5	0.000909619	-0.147554	0.235	0.279	1	F03_PBS_BC	Elovl5	Astrocyte1
Rps17	0.000911852	-0.125153	0.367	0.412	1	F03_PBS_BC	Rps17	Astrocyte1
Bcan	0.000912709	-0.10036	0.694	0.726	1	F03_PBS_BC	Bcan	Astrocyte1
Cry2	0.000932667	-0.111861	0.084	0.118	1	F03_PBS_BC	Cry2	Astrocyte1
Cpeb4	0.000940661	-0.15229	0.161	0.199	1	F03_PBS_BC	Cpeb4	Astrocyte1
Arf6	0.000950159	-0.145404	0.085	0.116	1	F03_PBS_BC	Arf6	Astrocyte1
2300009A05Rik	0.000952786	-0.123376	0.1	0.134	1	F03_PBS_BC	2300009A05Rik	Astrocyte1
Ndufa2	0.000990522	-0.128395	0.529	0.568	1	F03_PBS_BC	Ndufa2	Astrocyte1
Park7	0.00100036	-0.105375	0.373	0.418	1	F03_PBS_BC	Park7	Astrocyte1
Mrpl54	0.00100099	-0.140477	0.094	0.126	1	F03_PBS_BC	Mrpl54	Astrocyte1
Nhp2	0.00101054	-0.103875	0.072	0.102	1	F03_PBS_BC	Nhp2	Astrocyte1
Pcdh17	0.00103564	0.120517	0.193	0.151	1	F03_PBS_BC	Pcdh17	Astrocyte1
Pde10a	0.00103709	0.091953	0.131	0.096	1	F03_PBS_BC	Pde10a	Astrocyte1
Nrarp	0.00104995	-0.137121	0.245	0.291	1	F03_PBS_BC	Nrarp	Astrocyte1
Cyp2j6	0.00105147	-0.154523	0.122	0.158	1	F03_PBS_BC	Cyp2j6	Astrocyte1
Hspe1	0.00106416	0.13003	0.422	0.377	1	F03_PBS_BC	Hspe1	Astrocyte1
Gng12	0.00107655	-0.162746	0.155	0.193	1	F03_PBS_BC	Gng12	Astrocyte1
Gpr162	0.00108698	-0.167301	0.122	0.156	1	F03_PBS_BC	Gpr162	Astrocyte1
Atp6v0e	0.00108788	0.0949962	0.618	0.564	1	F03_PBS_BC	Atp6v0e	Astrocyte1
Dhx36	0.00114605	-0.0964686	0.075	0.106	1	F03_PBS_BC	Dhx36	Astrocyte1
Rps25	0.00115418	-0.123307	0.365	0.411	1	F03_PBS_BC	Rps25	Astrocyte1
Dctn6	0.0011607	-0.13202	0.089	0.12	1	F03_PBS_BC	Dctn6	Astrocyte1
Rab10	0.0011699	0.140036	0.22	0.18	1	F03_PBS_BC	Rab10	Astrocyte1
Mfn1	0.00119035	-0.154987	0.172	0.21	1	F03_PBS_BC	Mfn1	Astrocyte1
Rpl26	0.00120606	-0.117375	0.485	0.521	1	F03_PBS_BC	Rpl26	Astrocyte1
Rpn1	0.00120629	0.135522	0.235	0.191	1	F03_PBS_BC	Rpn1	Astrocyte1
Zfp467	0.00120658	-0.1232	0.091	0.123	1	F03_PBS_BC	Zfp467	Astrocyte1
Napa	0.00125205	-0.14386	0.142	0.178	1	F03_PBS_BC	Napa	Astrocyte1
Acot11	0.00125326	-0.135925	0.08	0.109	1	F03_PBS_BC	Acot11	Astrocyte1
Rps15a	0.00125778	-0.119488	0.382	0.428	1	F03_PBS_BC	Rps15a	Astrocyte1
Ywhaz	0.00127229	-0.125501	0.099	0.131	1	F03_PBS_BC	Ywhaz	Astrocyte1
Gna13	0.00128594	-0.122178	0.167	0.207	1	F03_PBS_BC	Gna13	Astrocyte1
H2afj	0.00130391	-0.152761	0.298	0.339	1	F03_PBS_BC	H2afj	Astrocyte1
2310039H08Rik	0.00130626	-0.119243	0.079	0.11	1	F03_PBS_BC	2310039H08Rik	Astrocyte1
Rps10	0.00131752	-0.112446	0.252	0.298	1	F03_PBS_BC	Rps10	Astrocyte1
1810037I17Rik	0.00131891	-0.127826	0.43	0.475	1	F03_PBS_BC	1810037I17Rik	Astrocyte1
Omg	0.00132858	-0.136573	0.255	0.298	1	F03_PBS_BC	Omg	Astrocyte1
Snx21	0.00133794	-0.128477	0.076	0.106	1	F03_PBS_BC	Snx21	Astrocyte1
Rpl10	0.00134686	-0.11665	0.363	0.413	1	F03_PBS_BC	Rpl10	Astrocyte1
Vamp2	0.00135346	-0.118581	0.185	0.226	1	F03_PBS_BC	Vamp2	Astrocyte1
Ino80b	0.00136826	0.130963	0.117	0.085	1	F03_PBS_BC	Ino80b	Astrocyte1
Dnajb9	0.00137994	0.13052	0.295	0.246	1	F03_PBS_BC	Dnajb9	Astrocyte1
Id3	0.00140752	-0.188024	0.321	0.367	1	F03_PBS_BC	Id3	Astrocyte1
Rps27a	0.00141594	-0.120279	0.443	0.489	1	F03_PBS_BC	Rps27a	Astrocyte1
Fasn	0.00141656	-0.125848	0.102	0.135	1	F03_PBS_BC	Fasn	Astrocyte1
Rps9	0.0014343	-0.0886448	0.462	0.516	1	F03_PBS_BC	Rps9	Astrocyte1
Hes1	0.00145009	-0.103398	0.454	0.503	1	F03_PBS_BC	Hes1	Astrocyte1
Usp2	0.00145044	-0.127483	0.143	0.181	1	F03_PBS_BC	Usp2	Astrocyte1
Luc7l3	0.00148884	-0.13637	0.295	0.339	1	F03_PBS_BC	Luc7l3	Astrocyte1
Smpdl3a	0.00149266	-0.125182	0.396	0.443	1	F03_PBS_BC	Smpdl3a	Astrocyte1
Impact	0.00149977	-0.124911	0.15	0.189	1	F03_PBS_BC	Impact	Astrocyte1
Ryk	0.00150377	-0.12844	0.074	0.104	1	F03_PBS_BC	Ryk	Astrocyte1
Mtfr1l	0.00153161	-0.129922	0.084	0.114	1	F03_PBS_BC	Mtfr1l	Astrocyte1
Slc2a1	0.00153675	-0.135929	0.178	0.218	1	F03_PBS_BC	Slc2a1	Astrocyte1
Phf5a	0.00157446	-0.126927	0.089	0.12	1	F03_PBS_BC	Phf5a	Astrocyte1
mt-Nd5	0.00158337	-0.101869	0.335	0.386	1	F03_PBS_BC	mt-Nd5	Astrocyte1
Tmem33	0.00169964	0.140512	0.242	0.202	1	F03_PBS_BC	Tmem33	Astrocyte1
Itgav	0.00174612	-0.121532	0.129	0.164	1	F03_PBS_BC	Itgav	Astrocyte1
Akap8l	0.00174856	-0.123923	0.096	0.128	1	F03_PBS_BC	Akap8l	Astrocyte1
Rpl37a	0.00178316	-0.0881916	0.658	0.698	1	F03_PBS_BC	Rpl37a	Astrocyte1
Ttc19	0.00178407	-0.140934	0.118	0.152	1	F03_PBS_BC	Ttc19	Astrocyte1
Ndufa7	0.001828	-0.0869531	0.487	0.533	1	F03_PBS_BC	Ndufa7	Astrocyte1
Pgls	0.00187467	-0.156847	0.12	0.153	1	F03_PBS_BC	Pgls	Astrocyte1
Pole4	0.0019057	-0.116555	0.115	0.149	1	F03_PBS_BC	Pole4	Astrocyte1
Trmt112	0.00190864	-0.110214	0.144	0.183	1	F03_PBS_BC	Trmt112	Astrocyte1
Fkbp2	0.00191576	0.135982	0.321	0.277	1	F03_PBS_BC	Fkbp2	Astrocyte1
Cdip1	0.00195012	-0.123231	0.09	0.121	1	F03_PBS_BC	Cdip1	Astrocyte1
Pmp22	0.00195217	-0.114674	0.237	0.279	1	F03_PBS_BC	Pmp22	Astrocyte1
Slc6a9	0.00197266	0.168339	0.121	0.09	1	F03_PBS_BC	Slc6a9	Astrocyte1
Uqcr10	0.00199859	-0.103196	0.723	0.743	1	F03_PBS_BC	Uqcr10	Astrocyte1
Psat1	0.00201536	-0.14187	0.168	0.205	1	F03_PBS_BC	Psat1	Astrocyte1
Spr	0.00203433	-0.131086	0.112	0.145	1	F03_PBS_BC	Spr	Astrocyte1
Hba-a2	0.00204725	0.0195382	0.252	0.207	1	F03_PBS_BC	Hba-a2	Astrocyte1
Rps26	0.00205423	-0.106338	0.311	0.358	1	F03_PBS_BC	Rps26	Astrocyte1
Ctsb	0.00206699	-0.0995708	0.45	0.503	1	F03_PBS_BC	Ctsb	Astrocyte1
1700123O20Rik	0.00207752	0.120227	0.142	0.108	1	F03_PBS_BC	1700123O20Rik	Astrocyte1
Nr1d1	0.00209222	-0.133765	0.121	0.155	1	F03_PBS_BC	Nr1d1	Astrocyte1
Atp5g2	0.00211516	-0.135539	0.324	0.363	1	F03_PBS_BC	Atp5g2	Astrocyte1
Cadm2	0.00215384	-0.139824	0.267	0.308	1	F03_PBS_BC	Cadm2	Astrocyte1
Bckdha	0.00219272	-0.14826	0.087	0.116	1	F03_PBS_BC	Bckdha	Astrocyte1
Pcbd2	0.00220798	-0.129655	0.088	0.118	1	F03_PBS_BC	Pcbd2	Astrocyte1
Hist1h2bc	0.00221426	-0.0992867	0.579	0.622	1	F03_PBS_BC	Hist1h2bc	Astrocyte1
Rpp25l	0.00222082	-0.129892	0.142	0.178	1	F03_PBS_BC	Rpp25l	Astrocyte1
Cflar	0.0022304	-0.121911	0.1	0.132	1	F03_PBS_BC	Cflar	Astrocyte1
Slc25a18	0.00226074	-0.103674	0.391	0.441	1	F03_PBS_BC	Slc25a18	Astrocyte1
Elmo2	0.00226767	-0.146465	0.107	0.139	1	F03_PBS_BC	Elmo2	Astrocyte1
Bpgm	0.00227291	0.114206	0.119	0.088	1	F03_PBS_BC	Bpgm	Astrocyte1
Tmem106b	0.0022871	-0.0960965	0.104	0.137	1	F03_PBS_BC	Tmem106b	Astrocyte1
Atp6v1g1	0.00231756	-0.103636	0.458	0.497	1	F03_PBS_BC	Atp6v1g1	Astrocyte1
Stx16	0.0023443	0.106415	0.205	0.164	1	F03_PBS_BC	Stx16	Astrocyte1
Cspp1	0.00236247	0.122004	0.15	0.116	1	F03_PBS_BC	Cspp1	Astrocyte1
Limch1	0.00241034	-0.154281	0.133	0.166	1	F03_PBS_BC	Limch1	Astrocyte1
mt-Nd3	0.00243527	0.118094	0.297	0.255	1	F03_PBS_BC	mt-Nd3	Astrocyte1
Rplp1	0.00246764	-0.106736	0.405	0.453	1	F03_PBS_BC	Rplp1	Astrocyte1
Maf1	0.00252002	-0.104413	0.099	0.131	1	F03_PBS_BC	Maf1	Astrocyte1
Ppp1r1b	0.00256111	-0.105946	0.113	0.146	1	F03_PBS_BC	Ppp1r1b	Astrocyte1
Rpl29	0.00258582	-0.111027	0.282	0.324	1	F03_PBS_BC	Rpl29	Astrocyte1
Ddt	0.00260959	-0.098961	0.359	0.408	1	F03_PBS_BC	Ddt	Astrocyte1
Mpv17l2	0.00261299	-0.132609	0.193	0.231	1	F03_PBS_BC	Mpv17l2	Astrocyte1
Hmgn1	0.00275192	0.123252	0.246	0.205	1	F03_PBS_BC	Hmgn1	Astrocyte1
Pcif1	0.00275242	-0.120745	0.08	0.107	1	F03_PBS_BC	Pcif1	Astrocyte1
Fbxo44	0.00276351	-0.157282	0.148	0.181	1	F03_PBS_BC	Fbxo44	Astrocyte1
2022-03-02	0.00281132	-0.115957	0.282	0.322	1	F03_PBS_BC	2022-03-02	Astrocyte1
Utp14b	0.00284387	0.117888	0.162	0.126	1	F03_PBS_BC	Utp14b	Astrocyte1
Gpr146	0.00303533	-0.104327	0.099	0.13	1	F03_PBS_BC	Gpr146	Astrocyte1
Gtf2b	0.00303553	-0.103916	0.073	0.101	1	F03_PBS_BC	Gtf2b	Astrocyte1
BC005537	0.0030949	-0.101778	0.085	0.114	1	F03_PBS_BC	BC005537	Astrocyte1
Strbp	0.00311014	0.101801	0.132	0.1	1	F03_PBS_BC	Strbp	Astrocyte1
Dlgap1	0.00313061	0.122907	0.213	0.174	1	F03_PBS_BC	Dlgap1	Astrocyte1
Amer2	0.00313764	0.127485	0.15	0.118	1	F03_PBS_BC	Amer2	Astrocyte1
St13	0.00317715	0.126576	0.332	0.286	1	F03_PBS_BC	St13	Astrocyte1
Cltc	0.00318662	-0.114156	0.15	0.185	1	F03_PBS_BC	Cltc	Astrocyte1
Gstt1	0.00319391	-0.112384	0.12	0.154	1	F03_PBS_BC	Gstt1	Astrocyte1
Cs	0.00320392	-0.122466	0.147	0.181	1	F03_PBS_BC	Cs	Astrocyte1
R3hdm1	0.00321009	0.0977076	0.219	0.178	1	F03_PBS_BC	R3hdm1	Astrocyte1
Sin3b	0.0032258	-0.130827	0.127	0.16	1	F03_PBS_BC	Sin3b	Astrocyte1
Txndc17	0.0032268	-0.116082	0.117	0.149	1	F03_PBS_BC	Txndc17	Astrocyte1
3110082J24Rik	0.00324903	0.138309	0.131	0.1	1	F03_PBS_BC	3110082J24Rik	Astrocyte1
Fam96b	0.00330346	-0.10524	0.094	0.125	1	F03_PBS_BC	Fam96b	Astrocyte1
Ndufv3	0.00332576	-0.130863	0.377	0.413	1	F03_PBS_BC	Ndufv3	Astrocyte1
Atp5e	0.00335087	-0.0879459	0.516	0.553	1	F03_PBS_BC	Atp5e	Astrocyte1
Fbrsl1	0.00335261	-0.140666	0.128	0.159	1	F03_PBS_BC	Fbrsl1	Astrocyte1
Gm15417	0.0033587	-0.120514	0.098	0.128	1	F03_PBS_BC	Gm15417	Astrocyte1
Sgta	0.00347866	-0.105944	0.094	0.124	1	F03_PBS_BC	Sgta	Astrocyte1
Tmem189	0.0034979	-0.118695	0.087	0.115	1	F03_PBS_BC	Tmem189	Astrocyte1
Sepp1	0.00351161	0.0912735	0.731	0.695	1	F03_PBS_BC	Sepp1	Astrocyte1
Manbal	0.00354467	-0.120065	0.146	0.181	1	F03_PBS_BC	Manbal	Astrocyte1
Gm2000	0.00354707	0.0893496	0.131	0.099	1	F03_PBS_BC	Gm2000	Astrocyte1
Ndufb3	0.00355297	-0.117916	0.319	0.36	1	F03_PBS_BC	Ndufb3	Astrocyte1
Lsamp	0.00358208	0.0788902	0.664	0.625	1	F03_PBS_BC	Lsamp	Astrocyte1
Uqcr11	0.00365832	-0.0671257	0.746	0.783	1	F03_PBS_BC	Uqcr11	Astrocyte1
Ppil2	0.0036808	-0.117069	0.097	0.126	1	F03_PBS_BC	Ppil2	Astrocyte1
Spcs1	0.00374215	0.0992209	0.412	0.363	1	F03_PBS_BC	Spcs1	Astrocyte1
Smarcc2	0.00379631	-0.100574	0.079	0.106	1	F03_PBS_BC	Smarcc2	Astrocyte1
Pdlim4	0.00379919	-0.120104	0.249	0.287	1	F03_PBS_BC	Pdlim4	Astrocyte1
Sdf4	0.00381669	-0.106377	0.091	0.119	1	F03_PBS_BC	Sdf4	Astrocyte1
Pigp	0.00382255	-0.103776	0.195	0.233	1	F03_PBS_BC	Pigp	Astrocyte1
Trappc1	0.00388591	-0.0973849	0.113	0.145	1	F03_PBS_BC	Trappc1	Astrocyte1
Tulp4	0.00392309	0.117604	0.112	0.083	1	F03_PBS_BC	Tulp4	Astrocyte1
Tmem256	0.00395152	-0.0866065	0.502	0.544	1	F03_PBS_BC	Tmem256	Astrocyte1
Hopx	0.00399083	-0.133811	0.086	0.113	1	F03_PBS_BC	Hopx	Astrocyte1
Kidins220	0.00405582	-0.185742	0.12	0.15	1	F03_PBS_BC	Kidins220	Astrocyte1
Cox6a1	0.0040576	-0.0881838	0.631	0.666	1	F03_PBS_BC	Cox6a1	Astrocyte1
Eif4h	0.00430087	-0.1385	0.088	0.115	1	F03_PBS_BC	Eif4h	Astrocyte1
Abhd4	0.00430481	-0.114982	0.075	0.101	1	F03_PBS_BC	Abhd4	Astrocyte1
Tmem59	0.00431106	0.0943724	0.663	0.626	1	F03_PBS_BC	Tmem59	Astrocyte1
Arhgap31	0.00433795	-0.139827	0.087	0.114	1	F03_PBS_BC	Arhgap31	Astrocyte1
Vcp	0.00434858	-0.118358	0.177	0.212	1	F03_PBS_BC	Vcp	Astrocyte1
Snrnp27	0.00437672	0.141301	0.289	0.252	1	F03_PBS_BC	Snrnp27	Astrocyte1
Ubb	0.0043935	0.0511234	0.967	0.962	1	F03_PBS_BC	Ubb	Astrocyte1
Aldh1l1	0.0043936	-0.11087	0.197	0.232	1	F03_PBS_BC	Aldh1l1	Astrocyte1
Slc20a1	0.00439666	-0.120518	0.139	0.172	1	F03_PBS_BC	Slc20a1	Astrocyte1
Pax6	0.00440664	-0.122514	0.215	0.253	1	F03_PBS_BC	Pax6	Astrocyte1
Atp1a2	0.00443775	-0.0336932	0.971	0.983	1	F03_PBS_BC	Atp1a2	Astrocyte1
Ctsd	0.00445173	-0.104448	0.532	0.567	1	F03_PBS_BC	Ctsd	Astrocyte1
Vdac1	0.00446722	-0.118993	0.237	0.276	1	F03_PBS_BC	Vdac1	Astrocyte1
Gdi2	0.00447475	-0.130043	0.167	0.201	1	F03_PBS_BC	Gdi2	Astrocyte1
Tardbp	0.00451738	-0.132691	0.099	0.128	1	F03_PBS_BC	Tardbp	Astrocyte1
Btf3	0.00453211	-0.0910986	0.32	0.365	1	F03_PBS_BC	Btf3	Astrocyte1
Rac1	0.00454411	-0.113555	0.2	0.235	1	F03_PBS_BC	Rac1	Astrocyte1
Lamp2	0.00454537	-0.123885	0.267	0.305	1	F03_PBS_BC	Lamp2	Astrocyte1
Gsta4	0.00456261	-0.143425	0.135	0.165	1	F03_PBS_BC	Gsta4	Astrocyte1
Tmem176a	0.00458735	-0.132707	0.282	0.321	1	F03_PBS_BC	Tmem176a	Astrocyte1
Pgm2	0.00459056	-0.134169	0.207	0.241	1	F03_PBS_BC	Pgm2	Astrocyte1
Prkar1a	0.00462832	0.0957596	0.264	0.223	1	F03_PBS_BC	Prkar1a	Astrocyte1
Tmem176b	0.0046372	-0.123605	0.284	0.319	1	F03_PBS_BC	Tmem176b	Astrocyte1
Eif3f	0.0047346	-0.107756	0.194	0.232	1	F03_PBS_BC	Eif3f	Astrocyte1
Rpl9	0.00478289	-0.0974185	0.456	0.496	1	F03_PBS_BC	Rpl9	Astrocyte1
Syne1	0.00479292	-0.104311	0.228	0.267	1	F03_PBS_BC	Syne1	Astrocyte1
Pfdn6	0.00480311	-0.101912	0.167	0.202	1	F03_PBS_BC	Pfdn6	Astrocyte1
Pdzph1	0.00480592	-0.117225	0.085	0.111	1	F03_PBS_BC	Pdzph1	Astrocyte1
Smap1	0.00482296	-0.092084	0.088	0.116	1	F03_PBS_BC	Smap1	Astrocyte1
Rpl18	0.00488049	-0.10694	0.43	0.472	1	F03_PBS_BC	Rpl18	Astrocyte1
Slc48a1	0.00491613	-0.093923	0.224	0.261	1	F03_PBS_BC	Slc48a1	Astrocyte1
Rpl27-ps3	0.00502729	0.093798	0.108	0.08	1	F03_PBS_BC	Rpl27-ps3	Astrocyte1
Atp1b2	0.0050392	0.0799906	0.888	0.875	1	F03_PBS_BC	Atp1b2	Astrocyte1
Dynlt1c	0.00504354	-0.0943418	0.079	0.106	1	F03_PBS_BC	Dynlt1c	Astrocyte1
Trappc2l	0.00506638	-0.112349	0.11	0.139	1	F03_PBS_BC	Trappc2l	Astrocyte1
Sgip1	0.00510471	-0.0986417	0.149	0.183	1	F03_PBS_BC	Sgip1	Astrocyte1
Polr2e	0.00526731	-0.105415	0.107	0.137	1	F03_PBS_BC	Polr2e	Astrocyte1
Anapc13	0.00535929	-0.117397	0.286	0.321	1	F03_PBS_BC	Anapc13	Astrocyte1
Ctss	0.00541029	-0.121357	0.24	0.277	1	F03_PBS_BC	Ctss	Astrocyte1
Fkbp4	0.00543434	0.112947	0.164	0.131	1	F03_PBS_BC	Fkbp4	Astrocyte1
Trappc5	0.00547197	-0.0979317	0.097	0.126	1	F03_PBS_BC	Trappc5	Astrocyte1
Sbds	0.00549461	-0.10026	0.099	0.127	1	F03_PBS_BC	Sbds	Astrocyte1
Slc3a2	0.00560383	0.0865897	0.498	0.457	1	F03_PBS_BC	Slc3a2	Astrocyte1
Eif3k	0.00562879	-0.121567	0.209	0.245	1	F03_PBS_BC	Eif3k	Astrocyte1
Rab7	0.0056355	-0.126063	0.215	0.249	1	F03_PBS_BC	Rab7	Astrocyte1
Gm6483	0.00569593	-0.105827	0.083	0.109	1	F03_PBS_BC	Gm6483	Astrocyte1
Ssr2	0.00575294	0.120573	0.229	0.192	1	F03_PBS_BC	Ssr2	Astrocyte1
Apoa1bp	0.00580319	-0.122365	0.198	0.233	1	F03_PBS_BC	Apoa1bp	Astrocyte1
Gnb2	0.0059397	-0.123687	0.33	0.372	1	F03_PBS_BC	Gnb2	Astrocyte1
mt-Nd4	0.00597171	0.0505529	0.927	0.914	1	F03_PBS_BC	mt-Nd4	Astrocyte1
Dctn2	0.0059764	-0.117115	0.118	0.148	1	F03_PBS_BC	Dctn2	Astrocyte1
Guk1	0.00600279	-0.12599	0.118	0.147	1	F03_PBS_BC	Guk1	Astrocyte1
Serinc3	0.00601496	-0.110705	0.21	0.248	1	F03_PBS_BC	Serinc3	Astrocyte1
Timm8b	0.00609877	-0.105748	0.253	0.291	1	F03_PBS_BC	Timm8b	Astrocyte1
Eif3i	0.0061342	-0.1281	0.12	0.149	1	F03_PBS_BC	Eif3i	Astrocyte1
Thrsp	0.00617455	-0.0867855	0.456	0.503	1	F03_PBS_BC	Thrsp	Astrocyte1
Hp1bp3	0.00620625	-0.108189	0.117	0.147	1	F03_PBS_BC	Hp1bp3	Astrocyte1
Cdh2	0.00624165	-0.103056	0.205	0.241	1	F03_PBS_BC	Cdh2	Astrocyte1
Gstk1	0.00633446	-0.133842	0.093	0.119	1	F03_PBS_BC	Gstk1	Astrocyte1
Phb2	0.00635471	-0.0883894	0.116	0.147	1	F03_PBS_BC	Phb2	Astrocyte1
Pdrg1	0.00645352	-0.111734	0.083	0.109	1	F03_PBS_BC	Pdrg1	Astrocyte1
Ndufb10	0.00654393	-0.0889286	0.558	0.598	1	F03_PBS_BC	Ndufb10	Astrocyte1
Slc25a23	0.00655034	-0.1181	0.078	0.103	1	F03_PBS_BC	Slc25a23	Astrocyte1
Ppig	0.00661641	-0.0844047	0.097	0.125	1	F03_PBS_BC	Ppig	Astrocyte1
Hnrnpl	0.00670833	-0.0839613	0.165	0.201	1	F03_PBS_BC	Hnrnpl	Astrocyte1
Anxa5	0.00683507	-0.136927	0.237	0.271	1	F03_PBS_BC	Anxa5	Astrocyte1
Shisa5	0.00685561	-0.103656	0.1	0.128	1	F03_PBS_BC	Shisa5	Astrocyte1
Rps27rt	0.0068891	0.107562	0.326	0.283	1	F03_PBS_BC	Rps27rt	Astrocyte1
Timm44	0.00689387	-0.0903157	0.079	0.105	1	F03_PBS_BC	Timm44	Astrocyte1
Gng11	0.00690714	-0.0877999	0.14	0.174	1	F03_PBS_BC	Gng11	Astrocyte1
Sec61a2	0.00704012	-0.0914975	0.099	0.126	1	F03_PBS_BC	Sec61a2	Astrocyte1
Gm16499	0.007063	0.0957494	0.179	0.143	1	F03_PBS_BC	Gm16499	Astrocyte1
Arrb1	0.00713648	-0.125183	0.102	0.129	1	F03_PBS_BC	Arrb1	Astrocyte1
Ntrk2	0.00722302	0.0783964	0.628	0.594	1	F03_PBS_BC	Ntrk2	Astrocyte1
Atp5b	0.00726309	-0.0830484	0.593	0.635	1	F03_PBS_BC	Atp5b	Astrocyte1
Pnkd	0.00730552	-0.10544	0.381	0.422	1	F03_PBS_BC	Pnkd	Astrocyte1
Oaf	0.00734072	-0.120462	0.243	0.278	1	F03_PBS_BC	Oaf	Astrocyte1
Tomm6	0.00735435	-0.090475	0.094	0.121	1	F03_PBS_BC	Tomm6	Astrocyte1
Aes	0.00737927	-0.131209	0.145	0.174	1	F03_PBS_BC	Aes	Astrocyte1
S1pr1	0.00740978	-0.0864056	0.682	0.707	1	F03_PBS_BC	S1pr1	Astrocyte1
Gadd45gip1	0.00744055	-0.125922	0.243	0.278	1	F03_PBS_BC	Gadd45gip1	Astrocyte1
Vdac3	0.00744172	0.117303	0.344	0.312	1	F03_PBS_BC	Vdac3	Astrocyte1
Uqcrq	0.0074503	-0.0841961	0.6	0.63	1	F03_PBS_BC	Uqcrq	Astrocyte1
Rplp0	0.00747068	-0.103382	0.333	0.372	1	F03_PBS_BC	Rplp0	Astrocyte1
Mrpl36	0.00752063	0.117037	0.178	0.147	1	F03_PBS_BC	Mrpl36	Astrocyte1
Mrps18a	0.00760008	-0.110809	0.215	0.25	1	F03_PBS_BC	Mrps18a	Astrocyte1
Nt5c	0.00762572	-0.0970053	0.099	0.127	1	F03_PBS_BC	Nt5c	Astrocyte1
S100a16	0.00768593	-0.0948824	0.555	0.591	1	F03_PBS_BC	S100a16	Astrocyte1
Polr2f	0.00770299	-0.0953041	0.189	0.224	1	F03_PBS_BC	Polr2f	Astrocyte1
Ctso	0.00773965	-0.097051	0.166	0.2	1	F03_PBS_BC	Ctso	Astrocyte1
Arpp19	0.00782054	-0.0958795	0.296	0.335	1	F03_PBS_BC	Arpp19	Astrocyte1
Cxx1b	0.00783099	-0.0946446	0.09	0.116	1	F03_PBS_BC	Cxx1b	Astrocyte1
H3f3b	0.00787868	-0.0817469	0.678	0.714	1	F03_PBS_BC	H3f3b	Astrocyte1
Stmn1	0.0079385	0.104237	0.183	0.149	1	F03_PBS_BC	Stmn1	Astrocyte1
Eps15	0.00802873	-0.096851	0.167	0.202	1	F03_PBS_BC	Eps15	Astrocyte1
Otub1	0.00806963	-0.127349	0.143	0.173	1	F03_PBS_BC	Otub1	Astrocyte1
Sf1	0.00810141	-0.117673	0.078	0.102	1	F03_PBS_BC	Sf1	Astrocyte1
Smarcd3	0.00820477	-0.117968	0.088	0.113	1	F03_PBS_BC	Smarcd3	Astrocyte1
Gabbr1	0.00821281	-0.137722	0.233	0.266	1	F03_PBS_BC	Gabbr1	Astrocyte1
Rexo2	0.00833052	0.126796	0.163	0.135	1	F03_PBS_BC	Rexo2	Astrocyte1
Commd3	0.00838105	-0.117887	0.192	0.225	1	F03_PBS_BC	Commd3	Astrocyte1
Dph3	0.00842152	-0.14087	0.099	0.125	1	F03_PBS_BC	Dph3	Astrocyte1
Cst3	0.00849132	-0.0208706	1	0.999	1	F03_PBS_BC	Cst3	Astrocyte1
Phgdh	0.00851427	-0.096106	0.439	0.478	1	F03_PBS_BC	Phgdh	Astrocyte1
Ubxn1	0.00855586	-0.0920264	0.128	0.158	1	F03_PBS_BC	Ubxn1	Astrocyte1
Gps1	0.008572	-0.118632	0.085	0.109	1	F03_PBS_BC	Gps1	Astrocyte1
Ube2i	0.00864208	-0.0979431	0.085	0.11	1	F03_PBS_BC	Ube2i	Astrocyte1
Ssna1	0.0087207	-0.11124	0.124	0.152	1	F03_PBS_BC	Ssna1	Astrocyte1
Mapre1	0.00880178	0.101512	0.136	0.107	1	F03_PBS_BC	Mapre1	Astrocyte1
Dhcr7	0.00894803	-0.139605	0.109	0.135	1	F03_PBS_BC	Dhcr7	Astrocyte1
Mrpl12	0.00895001	-0.0805099	0.2	0.235	1	F03_PBS_BC	Mrpl12	Astrocyte1
Sdc2	0.00895545	0.0751628	0.228	0.191	1	F03_PBS_BC	Sdc2	Astrocyte1
Rrbp1	0.00901423	0.114069	0.279	0.242	1	F03_PBS_BC	Rrbp1	Astrocyte1
Fcer1g	0.00905191	-0.121305	0.151	0.183	1	F03_PBS_BC	Fcer1g	Astrocyte1
Rps27	0.00909418	-0.0661117	0.769	0.795	1	F03_PBS_BC	Rps27	Astrocyte1
Hexa	0.00920809	0.134857	0.172	0.143	1	F03_PBS_BC	Hexa	Astrocyte1
Klf9	0.00936083	0.110243	0.303	0.267	1	F03_PBS_BC	Klf9	Astrocyte1
Dalrd3	0.00942322	0.10215	0.133	0.106	1	F03_PBS_BC	Dalrd3	Astrocyte1
Tst	0.00969258	-0.0812078	0.525	0.567	1	F03_PBS_BC	Tst	Astrocyte1
Rpl36al	0.00970009	-0.104057	0.251	0.286	1	F03_PBS_BC	Rpl36al	Astrocyte1
Mcee	0.00972784	-0.123771	0.185	0.217	1	F03_PBS_BC	Mcee	Astrocyte1
Erp44	0.00980689	0.0950065	0.14	0.111	1	F03_PBS_BC	Erp44	Astrocyte1
Dclk1	0.0098804	0.127574	0.724	0.738	1	F03_PBS_BC	Dclk1	Astrocyte1
Ndufa11	0.00991849	-0.0961459	0.498	0.527	1	F03_PBS_BC	Ndufa11	Astrocyte1
Swi5	0.00996189	-0.11401	0.293	0.329	1	F03_PBS_BC	Swi5	Astrocyte1
Slc25a3	0.00998548	-0.10386	0.497	0.535	1	F03_PBS_BC	Slc25a3	Astrocyte1
Ndufb2	0.0099917	-0.0770878	0.493	0.528	1	F03_PBS_BC	Ndufb2	Astrocyte1
Ttr.1	0	1.20471	0.999	0.905	0	F24_PBS_BC	Ttr	Astrocyte1
Crip1.1	1.24778e-116	0.744471	0.7	0.38	2.1594e-112	F24_PBS_BC	Crip1	Astrocyte1
Malat1.1	1.00788e-102	-0.308854	0.999	1	1.74423e-98	F24_PBS_BC	Malat1	Astrocyte1
Hspa8.1	6.62749e-92	-0.534969	0.708	0.882	1.14695e-87	F24_PBS_BC	Hspa8	Astrocyte1
Bsg.1	3.34225e-76	0.461009	0.905	0.772	5.78411e-72	F24_PBS_BC	Bsg	Astrocyte1
Ckb.1	8.59013e-71	0.286314	0.996	0.982	1.48661e-66	F24_PBS_BC	Ckb	Astrocyte1
Xist.1	9.56718e-60	0.294647	0.985	0.961	1.6557e-55	F24_PBS_BC	Xist	Astrocyte1
Myl9.1	2.37188e-59	0.660739	0.385	0.157	4.10477e-55	F24_PBS_BC	Myl9	Astrocyte1
Acta2.1	1.03538e-50	0.559571	0.47	0.248	1.79183e-46	F24_PBS_BC	Acta2	Astrocyte1
Ly6a.1	6.43898e-42	0.539098	0.208	0.063	1.11433e-37	F24_PBS_BC	Ly6a	Astrocyte1
Tpm2.1	1.22983e-41	0.562001	0.235	0.08	2.12834e-37	F24_PBS_BC	Tpm2	Astrocyte1
Ly6c1.1	2.81829e-40	0.539178	0.289	0.121	4.87733e-36	F24_PBS_BC	Ly6c1	Astrocyte1
Myl6.1	1.8088e-38	0.455623	0.585	0.412	3.13032e-34	F24_PBS_BC	Myl6	Astrocyte1
Ifitm3.1	2.61848e-38	0.558585	0.212	0.071	4.53154e-34	F24_PBS_BC	Ifitm3	Astrocyte1
Tmsb4x.1	1.93116e-35	0.311413	0.836	0.716	3.34207e-31	F24_PBS_BC	Tmsb4x	Astrocyte1
Mgp.1	1.01585e-33	0.492296	0.19	0.064	1.75803e-29	F24_PBS_BC	Mgp	Astrocyte1
Actb.1	1.05407e-33	0.393367	0.906	0.812	1.82417e-29	F24_PBS_BC	Actb	Astrocyte1
Cirbp.1	1.04626e-30	0.506148	0.308	0.159	1.81065e-26	F24_PBS_BC	Cirbp	Astrocyte1
Actg1.1	2.26553e-30	0.400414	0.552	0.386	3.92073e-26	F24_PBS_BC	Actg1	Astrocyte1
B2m.1	6.52414e-30	0.413495	0.433	0.262	1.12907e-25	F24_PBS_BC	B2m	Astrocyte1
Igfbp7.1	4.28042e-29	0.441518	0.223	0.093	7.40769e-25	F24_PBS_BC	Igfbp7	Astrocyte1
PISD.1	6.70438e-28	0.428559	0.345	0.193	1.16026e-23	F24_PBS_BC	PISD	Astrocyte1
Sncg.1	9.78137e-28	0.375249	0.11	0.025	1.69276e-23	F24_PBS_BC	Sncg	Astrocyte1
Tsc22d3.1	1.87214e-27	-0.37346	0.644	0.762	3.23993e-23	F24_PBS_BC	Tsc22d3	Astrocyte1
Hspa5.1	7.58199e-26	-0.380118	0.441	0.588	1.31214e-21	F24_PBS_BC	Hspa5	Astrocyte1
Gstm1.1	9.04687e-26	0.246785	0.87	0.798	1.56565e-21	F24_PBS_BC	Gstm1	Astrocyte1
Ntm.1	1.56295e-25	-0.297925	0.66	0.768	2.70484e-21	F24_PBS_BC	Ntm	Astrocyte1
Fos.1	2.19209e-25	0.45725	0.329	0.188	3.79364e-21	F24_PBS_BC	Fos	Astrocyte1
Cd27.1	6.20411e-25	-0.522435	0.133	0.268	1.07368e-20	F24_PBS_BC	Cd27	Astrocyte1
Fth1.1	1.32418e-24	0.188913	0.968	0.931	2.29162e-20	F24_PBS_BC	Fth1	Astrocyte1
Mt3.1	1.63214e-24	0.169119	0.994	0.991	2.82459e-20	F24_PBS_BC	Mt3	Astrocyte1
Sepw1.1	3.2097e-24	0.319888	0.691	0.573	5.55471e-20	F24_PBS_BC	Sepw1	Astrocyte1
Tmem100.1	1.16935e-23	-0.412975	0.298	0.446	2.02368e-19	F24_PBS_BC	Tmem100	Astrocyte1
Ftl1.1	4.05725e-23	0.238247	0.887	0.819	7.02148e-19	F24_PBS_BC	Ftl1	Astrocyte1
Mif.1	4.48351e-23	0.344726	0.561	0.419	7.75917e-19	F24_PBS_BC	Mif	Astrocyte1
Gm10076.1	4.92754e-23	-0.396623	0.24	0.386	8.5276e-19	F24_PBS_BC	Gm10076	Astrocyte1
C4b.1	6.8827e-23	0.410082	0.107	0.029	1.19112e-18	F24_PBS_BC	C4b	Astrocyte1
H2-D1.1	2.15002e-22	0.44094	0.236	0.12	3.72083e-18	F24_PBS_BC	H2-D1	Astrocyte1
Junb.1	2.63807e-22	0.431651	0.322	0.194	4.56544e-18	F24_PBS_BC	Junb	Astrocyte1
Tagln.1	4.48272e-22	0.373869	0.144	0.053	7.7578e-18	F24_PBS_BC	Tagln	Astrocyte1
Lgals1.1	1.08217e-21	0.397715	0.262	0.143	1.8728e-17	F24_PBS_BC	Lgals1	Astrocyte1
Cxcl14.1	1.15972e-21	0.256755	0.808	0.709	2.00701e-17	F24_PBS_BC	Cxcl14	Astrocyte1
Nupr1.1	3.70015e-21	0.414329	0.281	0.16	6.40348e-17	F24_PBS_BC	Nupr1	Astrocyte1
S100a8.1	9.90791e-21	-0.402124	0.048	0.14	1.71466e-16	F24_PBS_BC	S100a8	Astrocyte1
Rbm3.1	1.00444e-20	0.378988	0.19	0.088	1.73828e-16	F24_PBS_BC	Rbm3	Astrocyte1
Cd74.1	2.2414e-20	0.368738	0.218	0.11	3.87896e-16	F24_PBS_BC	Cd74	Astrocyte1
Gm8797.1	3.68723e-19	0.313502	0.551	0.419	6.38112e-15	F24_PBS_BC	Gm8797	Astrocyte1
Gapdh.1	5.06027e-19	0.241408	0.826	0.742	8.7573e-15	F24_PBS_BC	Gapdh	Astrocyte1
Gm13889.1	6.1602e-18	0.340085	0.14	0.058	1.06608e-13	F24_PBS_BC	Gm13889	Astrocyte1
Vegfa.1	1.23687e-17	0.374155	0.379	0.258	2.14053e-13	F24_PBS_BC	Vegfa	Astrocyte1
Ddx3x.1	1.81392e-17	0.343759	0.242	0.136	3.13917e-13	F24_PBS_BC	Ddx3x	Astrocyte1
Pdia6.1	2.27858e-17	-0.344106	0.231	0.354	3.9433e-13	F24_PBS_BC	Pdia6	Astrocyte1
Rcan2.1	5.04972e-17	0.317104	0.363	0.244	8.73905e-13	F24_PBS_BC	Rcan2	Astrocyte1
Aldoa.1	1.10942e-16	0.203277	0.817	0.746	1.91997e-12	F24_PBS_BC	Aldoa	Astrocyte1
Fabp7.1	1.47219e-16	-0.316138	0.308	0.429	2.54777e-12	F24_PBS_BC	Fabp7	Astrocyte1
Gm10116.1	1.98519e-16	0.333481	0.14	0.062	3.43558e-12	F24_PBS_BC	Gm10116	Astrocyte1
Manf.1	2.54728e-16	-0.348952	0.286	0.403	4.40832e-12	F24_PBS_BC	Manf	Astrocyte1
Erdr1.1	6.11733e-16	0.354239	0.221	0.125	1.05866e-11	F24_PBS_BC	Erdr1	Astrocyte1
Dnaja1.1	6.86014e-16	-0.331548	0.267	0.384	1.18722e-11	F24_PBS_BC	Dnaja1	Astrocyte1
Cebpb.1	1.08264e-15	0.339998	0.213	0.119	1.87362e-11	F24_PBS_BC	Cebpb	Astrocyte1
Mfge8.1	1.70877e-15	0.211	0.847	0.773	2.9572e-11	F24_PBS_BC	Mfge8	Astrocyte1
Flna.1	3.86029e-15	0.289733	0.114	0.047	6.68062e-11	F24_PBS_BC	Flna	Astrocyte1
Tpi1.1	6.01455e-15	0.261443	0.485	0.373	1.04088e-10	F24_PBS_BC	Tpi1	Astrocyte1
Rps5.1	6.29111e-15	0.25452	0.541	0.426	1.08874e-10	F24_PBS_BC	Rps5	Astrocyte1
H2-Ab1.1	8.63585e-15	0.284884	0.112	0.046	1.49452e-10	F24_PBS_BC	H2-Ab1	Astrocyte1
Sox2.1	9.77168e-15	0.246544	0.63	0.527	1.69109e-10	F24_PBS_BC	Sox2	Astrocyte1
Egfl7.1	1.20054e-14	0.273894	0.107	0.043	2.07766e-10	F24_PBS_BC	Egfl7	Astrocyte1
Pdia3.1	1.93518e-14	-0.272675	0.35	0.471	3.34903e-10	F24_PBS_BC	Pdia3	Astrocyte1
Pglyrp1.1	2.58979e-14	0.301248	0.123	0.055	4.4819e-10	F24_PBS_BC	Pglyrp1	Astrocyte1
Apoe.1	3.40665e-14	0.109978	1	1	5.89554e-10	F24_PBS_BC	Apoe	Astrocyte1
Ifi27.1	3.7663e-14	0.354803	0.351	0.25	6.51796e-10	F24_PBS_BC	Ifi27	Astrocyte1
Pdia4.1	4.38033e-14	-0.321008	0.149	0.249	7.5806e-10	F24_PBS_BC	Pdia4	Astrocyte1
Rpl17.1	5.31559e-14	0.268475	0.485	0.378	9.19917e-10	F24_PBS_BC	Rpl17	Astrocyte1
Klf2.1	6.06595e-14	0.311425	0.18	0.098	1.04977e-09	F24_PBS_BC	Klf2	Astrocyte1
Rpl19.1	7.15078e-14	0.271391	0.518	0.414	1.23751e-09	F24_PBS_BC	Rpl19	Astrocyte1
Calr.1	8.8998e-14	-0.293134	0.28	0.39	1.5402e-09	F24_PBS_BC	Calr	Astrocyte1
Ppia.1	1.21402e-13	0.179631	0.86	0.808	2.10099e-09	F24_PBS_BC	Ppia	Astrocyte1
Appl2.1	1.26974e-13	0.306925	0.461	0.358	2.19742e-09	F24_PBS_BC	Appl2	Astrocyte1
Gpx4.1	1.46192e-13	0.248192	0.615	0.518	2.52999e-09	F24_PBS_BC	Gpx4	Astrocyte1
Snhg20.1	1.95164e-13	0.290193	0.366	0.259	3.37751e-09	F24_PBS_BC	Snhg20	Astrocyte1
Pfn1.1	2.34453e-13	0.22375	0.611	0.517	4.05744e-09	F24_PBS_BC	Pfn1	Astrocyte1
Neat1.1	3.0775e-13	0.321815	0.344	0.245	5.32591e-09	F24_PBS_BC	Neat1	Astrocyte1
Vtn.1	4.46786e-13	0.242615	0.169	0.09	7.73207e-09	F24_PBS_BC	Vtn	Astrocyte1
Ifitm2.1	4.66813e-13	0.296637	0.173	0.095	8.07866e-09	F24_PBS_BC	Ifitm2	Astrocyte1
Dbp.1	6.41586e-13	0.271054	0.29	0.193	1.11033e-08	F24_PBS_BC	Dbp	Astrocyte1
Grina.1	7.93743e-13	0.249222	0.536	0.441	1.37365e-08	F24_PBS_BC	Grina	Astrocyte1
Rgs5.1	1.10622e-12	0.243585	0.107	0.047	1.91443e-08	F24_PBS_BC	Rgs5	Astrocyte1
Fxyd1.1	1.31451e-12	0.236942	0.657	0.579	2.2749e-08	F24_PBS_BC	Fxyd1	Astrocyte1
Acp1.1	1.6072e-12	-0.319917	0.305	0.407	2.78143e-08	F24_PBS_BC	Acp1	Astrocyte1
Tspo.1	1.83341e-12	0.271705	0.145	0.075	3.17291e-08	F24_PBS_BC	Tspo	Astrocyte1
Ddx5.1	1.8635e-12	0.215101	0.655	0.571	3.22497e-08	F24_PBS_BC	Ddx5	Astrocyte1
Jund.1	1.98703e-12	0.287125	0.427	0.33	3.43875e-08	F24_PBS_BC	Jund	Astrocyte1
Serpinh1.1	2.37695e-12	-0.297101	0.171	0.266	4.11355e-08	F24_PBS_BC	Serpinh1	Astrocyte1
Hba-a1.1	2.38498e-12	-0.0230903	0.222	0.326	4.12744e-08	F24_PBS_BC	Hba-a1	Astrocyte1
S100a1.1	2.96955e-12	0.211858	0.703	0.614	5.1391e-08	F24_PBS_BC	S100a1	Astrocyte1
Rps19.1	7.04364e-12	0.193894	0.69	0.614	1.21897e-07	F24_PBS_BC	Rps19	Astrocyte1
Taf10.1	1.07783e-11	0.250201	0.109	0.05	1.8653e-07	F24_PBS_BC	Taf10	Astrocyte1
Cpe.1	1.17937e-11	-0.16086	0.856	0.885	2.04101e-07	F24_PBS_BC	Cpe	Astrocyte1
Rps14.1	1.42202e-11	0.176852	0.802	0.728	2.46095e-07	F24_PBS_BC	Rps14	Astrocyte1
Cx3cr1.1	1.5502e-11	-0.270595	0.07	0.141	2.68278e-07	F24_PBS_BC	Cx3cr1	Astrocyte1
Lyz2.1	1.91769e-11	0.28384	0.185	0.11	3.31875e-07	F24_PBS_BC	Lyz2	Astrocyte1
Ide.1	2.13185e-11	0.270487	0.121	0.06	3.68938e-07	F24_PBS_BC	Ide	Astrocyte1
Cnp.1	2.7793e-11	-0.306479	0.269	0.363	4.80985e-07	F24_PBS_BC	Cnp	Astrocyte1
Gstm5.1	3.21508e-11	0.171323	0.887	0.846	5.56401e-07	F24_PBS_BC	Gstm5	Astrocyte1
Rpl36.1	3.70981e-11	0.200175	0.65	0.555	6.4202e-07	F24_PBS_BC	Rpl36	Astrocyte1
Rps23.1	4.63503e-11	0.206856	0.618	0.527	8.02139e-07	F24_PBS_BC	Rps23	Astrocyte1
Ldha.1	6.91093e-11	0.253685	0.349	0.251	1.19601e-06	F24_PBS_BC	Ldha	Astrocyte1
Rpl13a.1	8.56056e-11	0.206287	0.599	0.499	1.48149e-06	F24_PBS_BC	Rpl13a	Astrocyte1
Serpine2.1	8.58226e-11	-0.189065	0.71	0.781	1.48525e-06	F24_PBS_BC	Serpine2	Astrocyte1
Gm11713.1	9.51319e-11	-0.287396	0.134	0.215	1.64635e-06	F24_PBS_BC	Gm11713	Astrocyte1
Rpl11.1	9.71761e-11	0.217059	0.528	0.441	1.68173e-06	F24_PBS_BC	Rpl11	Astrocyte1
Rpl21.1	1.82005e-10	0.182703	0.658	0.575	3.14978e-06	F24_PBS_BC	Rpl21	Astrocyte1
Tubb2b.1	1.86666e-10	0.20788	0.592	0.496	3.23044e-06	F24_PBS_BC	Tubb2b	Astrocyte1
Fau.1	3.00495e-10	0.179819	0.617	0.52	5.20037e-06	F24_PBS_BC	Fau	Astrocyte1
Pfdn5.1	3.12051e-10	0.224175	0.468	0.365	5.40035e-06	F24_PBS_BC	Pfdn5	Astrocyte1
Sparc.1	3.1447e-10	-0.281656	0.399	0.485	5.44222e-06	F24_PBS_BC	Sparc	Astrocyte1
Mt1.1	4.73549e-10	0.0997274	0.998	0.998	8.19524e-06	F24_PBS_BC	Mt1	Astrocyte1
Atox1.1	5.35214e-10	0.248452	0.418	0.33	9.26241e-06	F24_PBS_BC	Atox1	Astrocyte1
Gm3764.1	5.84771e-10	0.17354	0.848	0.794	1.012e-05	F24_PBS_BC	Gm3764	Astrocyte1
Cspg5.1	6.67954e-10	0.151304	0.747	0.644	1.15596e-05	F24_PBS_BC	Cspg5	Astrocyte1
Cox4i1.1	7.75583e-10	0.146436	0.809	0.749	1.34222e-05	F24_PBS_BC	Cox4i1	Astrocyte1
Atp5g3.1	9.00227e-10	0.220109	0.394	0.302	1.55793e-05	F24_PBS_BC	Atp5g3	Astrocyte1
Aqp4.1	9.49079e-10	-0.228996	0.446	0.535	1.64248e-05	F24_PBS_BC	Aqp4	Astrocyte1
Hint1.1	1.04611e-09	0.234959	0.558	0.479	1.81039e-05	F24_PBS_BC	Hint1	Astrocyte1
Cldn5.1	1.26441e-09	0.283736	0.197	0.126	2.18819e-05	F24_PBS_BC	Cldn5	Astrocyte1
Pltp.1	1.26935e-09	0.217427	0.133	0.073	2.19674e-05	F24_PBS_BC	Pltp	Astrocyte1
Ier2.1	1.35215e-09	0.230223	0.142	0.08	2.34004e-05	F24_PBS_BC	Ier2	Astrocyte1
Gm14964.1	1.61981e-09	0.287138	0.288	0.206	2.80325e-05	F24_PBS_BC	Gm14964	Astrocyte1
Atf4.1	1.76271e-09	0.250495	0.128	0.071	3.05055e-05	F24_PBS_BC	Atf4	Astrocyte1
Dbndd2.1	1.87958e-09	0.232023	0.14	0.08	3.25281e-05	F24_PBS_BC	Dbndd2	Astrocyte1
Rps15.1	1.96898e-09	0.213577	0.495	0.407	3.40751e-05	F24_PBS_BC	Rps15	Astrocyte1
Cox6b1.1	2.12477e-09	0.146706	0.757	0.665	3.67713e-05	F24_PBS_BC	Cox6b1	Astrocyte1
Tsc22d4.1	2.60135e-09	0.160267	0.708	0.638	4.50189e-05	F24_PBS_BC	Tsc22d4	Astrocyte1
Map1lc3a.1	3.11354e-09	0.212284	0.323	0.239	5.3883e-05	F24_PBS_BC	Map1lc3a	Astrocyte1
Sdf2l1.1	3.16423e-09	-0.258715	0.062	0.118	5.47602e-05	F24_PBS_BC	Sdf2l1	Astrocyte1
Plp1.1	3.21068e-09	-0.258216	0.106	0.175	5.5564e-05	F24_PBS_BC	Plp1	Astrocyte1
Rps3.1	3.36053e-09	0.213297	0.451	0.366	5.81574e-05	F24_PBS_BC	Rps3	Astrocyte1
Slc1a4.1	3.45872e-09	0.245383	0.208	0.137	5.98566e-05	F24_PBS_BC	Slc1a4	Astrocyte1
Hsp90ab1.1	3.97986e-09	-0.234084	0.391	0.476	6.88755e-05	F24_PBS_BC	Hsp90ab1	Astrocyte1
Izumo4.1	4.08697e-09	0.242867	0.128	0.072	7.07292e-05	F24_PBS_BC	Izumo4	Astrocyte1
Atp5d.1	4.12467e-09	0.20398	0.549	0.466	7.13815e-05	F24_PBS_BC	Atp5d	Astrocyte1
1190005I06Rik.1	5.12688e-09	0.238663	0.209	0.14	8.87258e-05	F24_PBS_BC	1190005I06Rik	Astrocyte1
Gpr37l1.1	5.26798e-09	0.107749	0.905	0.885	9.11677e-05	F24_PBS_BC	Gpr37l1	Astrocyte1
Cyp4f15.1	5.31507e-09	0.25405	0.236	0.163	9.19826e-05	F24_PBS_BC	Cyp4f15	Astrocyte1
Cd9.1	5.59959e-09	-0.228151	0.251	0.339	9.69066e-05	F24_PBS_BC	Cd9	Astrocyte1
Srebf1.1	5.6909e-09	0.257369	0.229	0.155	9.84867e-05	F24_PBS_BC	Srebf1	Astrocyte1
Hes5.1	9.21314e-09	0.30511	0.406	0.331	0.000159443	F24_PBS_BC	Hes5	Astrocyte1
Fzd2.1	9.2575e-09	0.219885	0.264	0.189	0.00016021	F24_PBS_BC	Fzd2	Astrocyte1
Slc27a1.1	9.34187e-09	0.208841	0.509	0.429	0.00016167	F24_PBS_BC	Slc27a1	Astrocyte1
Rpl13.1	1.2056e-08	0.174779	0.719	0.657	0.000208641	F24_PBS_BC	Rpl13	Astrocyte1
Fjx1.1	1.45003e-08	0.22795	0.478	0.398	0.000250942	F24_PBS_BC	Fjx1	Astrocyte1
Igfbp2.1	1.61562e-08	0.213114	0.377	0.291	0.000279599	F24_PBS_BC	Igfbp2	Astrocyte1
Vim.1	1.74072e-08	0.202907	0.117	0.064	0.000301249	F24_PBS_BC	Vim	Astrocyte1
Cit.1	1.75632e-08	-0.28438	0.071	0.127	0.000303949	F24_PBS_BC	Cit	Astrocyte1
AI854517.1	1.79383e-08	0.221149	0.118	0.066	0.00031044	F24_PBS_BC	AI854517	Astrocyte1
Rps20.1	1.80229e-08	0.25188	0.284	0.209	0.000311905	F24_PBS_BC	Rps20	Astrocyte1
Cd38.1	2.56104e-08	-0.285062	0.056	0.107	0.000443214	F24_PBS_BC	Cd38	Astrocyte1
Hbb-bt.1	2.69848e-08	-0.235802	0.088	0.148	0.000466999	F24_PBS_BC	Hbb-bt	Astrocyte1
Ly6e.1	2.73257e-08	0.215354	0.139	0.083	0.000472899	F24_PBS_BC	Ly6e	Astrocyte1
Rab34.1	2.9862e-08	0.207468	0.257	0.181	0.000516792	F24_PBS_BC	Rab34	Astrocyte1
Rpl23.1	3.17552e-08	0.200765	0.458	0.381	0.000549556	F24_PBS_BC	Rpl23	Astrocyte1
Rpl18a.1	3.68465e-08	0.171904	0.669	0.605	0.000637666	F24_PBS_BC	Rpl18a	Astrocyte1
Rps18.1	4.27637e-08	0.191009	0.59	0.514	0.000740069	F24_PBS_BC	Rps18	Astrocyte1
Cd81.1	4.40944e-08	-0.135118	0.985	0.981	0.000763098	F24_PBS_BC	Cd81	Astrocyte1
Itm2a.1	4.44157e-08	0.207842	0.152	0.094	0.000768658	F24_PBS_BC	Itm2a	Astrocyte1
Arxes2.1	4.48765e-08	-0.23825	0.255	0.334	0.000776632	F24_PBS_BC	Arxes2	Astrocyte1
Slc6a1.1	4.75334e-08	0.166439	0.613	0.549	0.000822613	F24_PBS_BC	Slc6a1	Astrocyte1
Enpp2.1	5.26202e-08	0.214002	0.125	0.073	0.000910646	F24_PBS_BC	Enpp2	Astrocyte1
Nr1d2.1	5.46403e-08	0.206035	0.112	0.063	0.000945606	F24_PBS_BC	Nr1d2	Astrocyte1
S100a13.1	6.65066e-08	0.172549	0.494	0.415	0.00115096	F24_PBS_BC	S100a13	Astrocyte1
Rtn1.1	6.86118e-08	-0.216185	0.116	0.18	0.0011874	F24_PBS_BC	Rtn1	Astrocyte1
Hist3h2a.1	6.97788e-08	-0.241645	0.084	0.14	0.00120759	F24_PBS_BC	Hist3h2a	Astrocyte1
Gnas.1	7.08183e-08	0.209747	0.389	0.309	0.00122558	F24_PBS_BC	Gnas	Astrocyte1
Arglu1.1	7.33315e-08	0.186527	0.489	0.403	0.00126907	F24_PBS_BC	Arglu1	Astrocyte1
Gria2.1	7.79204e-08	0.172242	0.63	0.558	0.00134849	F24_PBS_BC	Gria2	Astrocyte1
Dazap2.1	8.66227e-08	0.228025	0.254	0.184	0.00149909	F24_PBS_BC	Dazap2	Astrocyte1
Id1.1	9.25029e-08	0.226412	0.151	0.095	0.00160086	F24_PBS_BC	Id1	Astrocyte1
Rps6.1	1.15104e-07	0.187894	0.463	0.381	0.00199199	F24_PBS_BC	Rps6	Astrocyte1
Cox7c.1	1.31035e-07	0.136836	0.821	0.77	0.00226769	F24_PBS_BC	Cox7c	Astrocyte1
Tuba1a.1	1.34077e-07	-0.211028	0.374	0.451	0.00232033	F24_PBS_BC	Tuba1a	Astrocyte1
Vamp8.1	1.34112e-07	0.198296	0.228	0.16	0.00232095	F24_PBS_BC	Vamp8	Astrocyte1
Rpl27.1	1.39125e-07	0.189851	0.479	0.398	0.00240769	F24_PBS_BC	Rpl27	Astrocyte1
Cyp2d22.1	1.39136e-07	0.201231	0.202	0.138	0.00240789	F24_PBS_BC	Cyp2d22	Astrocyte1
Mrps26.1	1.41771e-07	0.205972	0.207	0.143	0.0024535	F24_PBS_BC	Mrps26	Astrocyte1
Crip2.1	1.6665e-07	0.177291	0.494	0.412	0.00288404	F24_PBS_BC	Crip2	Astrocyte1
Sod1.1	1.72039e-07	0.259303	0.179	0.121	0.00297731	F24_PBS_BC	Sod1	Astrocyte1
Rbbp6.1	1.84104e-07	0.196742	0.221	0.155	0.0031861	F24_PBS_BC	Rbbp6	Astrocyte1
Eef1a1.1	1.84354e-07	0.184154	0.489	0.419	0.00319044	F24_PBS_BC	Eef1a1	Astrocyte1
Gja1.1	2.18487e-07	-0.112785	0.877	0.906	0.00378113	F24_PBS_BC	Gja1	Astrocyte1
Prnp.1	2.23153e-07	0.123805	0.849	0.803	0.00386189	F24_PBS_BC	Prnp	Astrocyte1
Rpl32.1	2.28456e-07	0.173923	0.543	0.472	0.00395366	F24_PBS_BC	Rpl32	Astrocyte1
Lamb2.1	2.52387e-07	0.195398	0.103	0.058	0.00436782	F24_PBS_BC	Lamb2	Astrocyte1
Srsf5.1	2.58206e-07	0.202716	0.401	0.33	0.00446851	F24_PBS_BC	Srsf5	Astrocyte1
Wscd1.1	2.59009e-07	0.21904	0.131	0.082	0.0044824	F24_PBS_BC	Wscd1	Astrocyte1
Ezr.1	3.04104e-07	0.232746	0.283	0.214	0.00526283	F24_PBS_BC	Ezr	Astrocyte1
Reep5.1	3.27796e-07	0.195583	0.416	0.346	0.00567284	F24_PBS_BC	Reep5	Astrocyte1
Metrn.1	3.39824e-07	0.203439	0.343	0.273	0.005881	F24_PBS_BC	Metrn	Astrocyte1
Prdx5.1	3.97539e-07	0.183973	0.391	0.316	0.00687981	F24_PBS_BC	Prdx5	Astrocyte1
Lhx2.1	4.14274e-07	0.225374	0.24	0.177	0.00716943	F24_PBS_BC	Lhx2	Astrocyte1
Ankrd12.1	4.40329e-07	0.180235	0.149	0.095	0.00762034	F24_PBS_BC	Ankrd12	Astrocyte1
Caskin1.1	4.63826e-07	0.236931	0.135	0.085	0.00802697	F24_PBS_BC	Caskin1	Astrocyte1
Arxes1.1	4.67158e-07	-0.223401	0.076	0.127	0.00808464	F24_PBS_BC	Arxes1	Astrocyte1
Prpf19.1	5.51419e-07	0.200296	0.193	0.133	0.00954286	F24_PBS_BC	Prpf19	Astrocyte1
Rabac1.1	5.91301e-07	0.191056	0.465	0.397	0.0102331	F24_PBS_BC	Rabac1	Astrocyte1
Chchd10.1	6.14949e-07	0.148976	0.801	0.759	0.0106423	F24_PBS_BC	Chchd10	Astrocyte1
Rpl10a.1	6.41876e-07	0.204552	0.341	0.271	0.0111083	F24_PBS_BC	Rpl10a	Astrocyte1
Sh3bgrl3.1	6.78915e-07	0.226609	0.188	0.131	0.0117493	F24_PBS_BC	Sh3bgrl3	Astrocyte1
Dynll1.1	6.79623e-07	-0.156977	0.699	0.745	0.0117616	F24_PBS_BC	Dynll1	Astrocyte1
Ndufa6.1	7.09505e-07	0.19734	0.558	0.506	0.0122787	F24_PBS_BC	Ndufa6	Astrocyte1
2810428I15Rik.1	7.2392e-07	0.179431	0.258	0.191	0.0125282	F24_PBS_BC	2810428I15Rik	Astrocyte1
Calm3.1	7.56258e-07	0.183316	0.381	0.308	0.0130878	F24_PBS_BC	Calm3	Astrocyte1
Tmed2.1	9.05001e-07	-0.195245	0.298	0.371	0.015662	F24_PBS_BC	Tmed2	Astrocyte1
Rpl10-ps3.1	9.25991e-07	0.194238	0.121	0.074	0.0160252	F24_PBS_BC	Rpl10-ps3	Astrocyte1
Lrrc8a.1	9.36634e-07	-0.251239	0.363	0.432	0.0162094	F24_PBS_BC	Lrrc8a	Astrocyte1
Msmo1.1	1.00205e-06	-0.153669	0.663	0.711	0.0173415	F24_PBS_BC	Msmo1	Astrocyte1
Aldh2.1	1.03089e-06	0.215923	0.299	0.232	0.0178406	F24_PBS_BC	Aldh2	Astrocyte1
Fis1.1	1.08787e-06	0.194444	0.27	0.205	0.0188266	F24_PBS_BC	Fis1	Astrocyte1
Xbp1.1	1.09196e-06	-0.233599	0.147	0.206	0.0188975	F24_PBS_BC	Xbp1	Astrocyte1
Sh3glb2.1	1.10328e-06	0.186409	0.103	0.06	0.0190933	F24_PBS_BC	Sh3glb2	Astrocyte1
RP23-4H17.3.1	1.15484e-06	-0.282747	0.161	0.221	0.0199857	F24_PBS_BC	RP23-4H17.3	Astrocyte1
Fgfr3.1	1.2234e-06	0.186244	0.516	0.451	0.0211721	F24_PBS_BC	Fgfr3	Astrocyte1
Lgals3bp.1	1.35085e-06	0.233276	0.102	0.061	0.0233779	F24_PBS_BC	Lgals3bp	Astrocyte1
Them4.1	1.38066e-06	-0.204753	0.081	0.131	0.0238937	F24_PBS_BC	Them4	Astrocyte1
Cnbp.1	1.38859e-06	0.16465	0.487	0.419	0.024031	F24_PBS_BC	Cnbp	Astrocyte1
Hint2.1	1.39659e-06	0.193187	0.263	0.2	0.0241694	F24_PBS_BC	Hint2	Astrocyte1
Atp5j.1	1.80483e-06	0.114635	0.786	0.747	0.0312345	F24_PBS_BC	Atp5j	Astrocyte1
Ndp.1	1.87212e-06	0.204115	0.14	0.092	0.0323989	F24_PBS_BC	Ndp	Astrocyte1
Atp5h.1	2.07267e-06	0.146286	0.62	0.557	0.0358696	F24_PBS_BC	Atp5h	Astrocyte1
Churc1.1	2.13945e-06	0.169797	0.167	0.112	0.0370253	F24_PBS_BC	Churc1	Astrocyte1
Rps24.1	2.15012e-06	0.188713	0.378	0.312	0.03721	F24_PBS_BC	Rps24	Astrocyte1
Fam181a.1	2.43909e-06	0.202319	0.118	0.074	0.0422109	F24_PBS_BC	Fam181a	Astrocyte1
Rpl23a.1	2.63531e-06	0.154745	0.587	0.514	0.0456066	F24_PBS_BC	Rpl23a	Astrocyte1
Bmyc.1	2.8662e-06	0.177604	0.463	0.395	0.0496025	F24_PBS_BC	Bmyc	Astrocyte1
H2-K1.1	3.04507e-06	0.195788	0.197	0.14	0.0526979	F24_PBS_BC	H2-K1	Astrocyte1
Fez1.1	3.21545e-06	-0.152415	0.425	0.498	0.0556465	F24_PBS_BC	Fez1	Astrocyte1
Rps16.1	3.228e-06	0.154829	0.54	0.471	0.0558638	F24_PBS_BC	Rps16	Astrocyte1
Csrp1.1	3.36135e-06	0.181617	0.535	0.485	0.0581716	F24_PBS_BC	Csrp1	Astrocyte1
Atp5j2.1	3.48753e-06	0.119701	0.675	0.612	0.0603552	F24_PBS_BC	Atp5j2	Astrocyte1
Eno1.1	3.49947e-06	0.125175	0.844	0.807	0.0605618	F24_PBS_BC	Eno1	Astrocyte1
Gnao1.1	3.70382e-06	0.191622	0.401	0.34	0.0640983	F24_PBS_BC	Gnao1	Astrocyte1
Tmem47.1	3.74918e-06	-0.176762	0.377	0.442	0.0648833	F24_PBS_BC	Tmem47	Astrocyte1
mt-Nd2.1	3.88481e-06	-0.133515	0.675	0.725	0.0672305	F24_PBS_BC	mt-Nd2	Astrocyte1
Arl8a.1	3.95633e-06	0.197395	0.217	0.16	0.0684683	F24_PBS_BC	Arl8a	Astrocyte1
Ptms.1	3.97566e-06	0.182288	0.253	0.192	0.0688027	F24_PBS_BC	Ptms	Astrocyte1
Enho.1	4.1537e-06	0.153857	0.614	0.544	0.0718839	F24_PBS_BC	Enho	Astrocyte1
Gpi1.1	4.27707e-06	0.203962	0.35	0.285	0.074019	F24_PBS_BC	Gpi1	Astrocyte1
Slc38a3.1	4.38398e-06	0.194985	0.284	0.223	0.0758692	F24_PBS_BC	Slc38a3	Astrocyte1
Spcs2.1	4.60025e-06	-0.173503	0.399	0.471	0.0796119	F24_PBS_BC	Spcs2	Astrocyte1
Pfkp.1	4.7639e-06	0.178162	0.231	0.172	0.0824441	F24_PBS_BC	Pfkp	Astrocyte1
Scd2.1	4.92187e-06	0.152296	0.607	0.544	0.0851779	F24_PBS_BC	Scd2	Astrocyte1
P2ry12.1	4.97318e-06	-0.177972	0.061	0.103	0.0860658	F24_PBS_BC	P2ry12	Astrocyte1
Auts2.1	5.12445e-06	0.177368	0.195	0.141	0.0886838	F24_PBS_BC	Auts2	Astrocyte1
Selk.1	5.18054e-06	-0.118008	0.732	0.763	0.0896543	F24_PBS_BC	Selk	Astrocyte1
Rpl7a.1	5.36876e-06	0.193194	0.326	0.262	0.0929117	F24_PBS_BC	Rpl7a	Astrocyte1
3222401L13Rik.1	5.47516e-06	0.187618	0.102	0.063	0.0947531	F24_PBS_BC	3222401L13Rik	Astrocyte1
Slc25a5.1	5.58726e-06	-0.137955	0.725	0.771	0.0966931	F24_PBS_BC	Slc25a5	Astrocyte1
Rpl8.1	5.6718e-06	0.170858	0.453	0.397	0.0981561	F24_PBS_BC	Rpl8	Astrocyte1
Cyba.1	5.76695e-06	0.193231	0.159	0.109	0.0998029	F24_PBS_BC	Cyba	Astrocyte1
Mfsd2a.1	5.87284e-06	-0.19806	0.181	0.241	0.101635	F24_PBS_BC	Mfsd2a	Astrocyte1
Rsrp1.1	6.20291e-06	0.137749	0.765	0.715	0.107348	F24_PBS_BC	Rsrp1	Astrocyte1
Rbp1.1	6.25746e-06	0.191796	0.198	0.145	0.108292	F24_PBS_BC	Rbp1	Astrocyte1
Haghl.1	6.54775e-06	0.191725	0.243	0.186	0.113315	F24_PBS_BC	Haghl	Astrocyte1
D8Ertd738e.1	7.35875e-06	0.14682	0.451	0.384	0.127351	F24_PBS_BC	D8Ertd738e	Astrocyte1
Capns1.1	8.0563e-06	0.203	0.219	0.166	0.139422	F24_PBS_BC	Capns1	Astrocyte1
Dusp1.1	9.66809e-06	0.203692	0.274	0.217	0.167316	F24_PBS_BC	Dusp1	Astrocyte1
Ip6k1.1	1.03937e-05	0.192578	0.142	0.097	0.179873	F24_PBS_BC	Ip6k1	Astrocyte1
Lhfp.1	1.05248e-05	-0.219253	0.082	0.126	0.182141	F24_PBS_BC	Lhfp	Astrocyte1
Tspan7.1	1.21576e-05	0.109047	0.76	0.711	0.2104	F24_PBS_BC	Tspan7	Astrocyte1
Ndufs7.1	1.21634e-05	0.14775	0.516	0.455	0.2105	F24_PBS_BC	Ndufs7	Astrocyte1
Pcbp1.1	1.33706e-05	0.201545	0.302	0.246	0.231392	F24_PBS_BC	Pcbp1	Astrocyte1
H3f3a.1	1.45532e-05	0.169147	0.429	0.368	0.251857	F24_PBS_BC	H3f3a	Astrocyte1
Gm8186.1	1.46747e-05	-0.14326	0.068	0.11	0.25396	F24_PBS_BC	Gm8186	Astrocyte1
Cdk2ap1.1	1.50616e-05	0.192614	0.174	0.125	0.260657	F24_PBS_BC	Cdk2ap1	Astrocyte1
Mir124-2hg.1	1.63454e-05	0.197217	0.259	0.206	0.282874	F24_PBS_BC	Mir124-2hg	Astrocyte1
Gabarap.1	1.78804e-05	0.159695	0.447	0.381	0.309438	F24_PBS_BC	Gabarap	Astrocyte1
Npm1.1	1.78817e-05	0.172604	0.235	0.18	0.309461	F24_PBS_BC	Npm1	Astrocyte1
Eef2.1	1.81601e-05	0.159917	0.27	0.211	0.314279	F24_PBS_BC	Eef2	Astrocyte1
1810058I24Rik.1	1.85329e-05	0.189526	0.217	0.165	0.320731	F24_PBS_BC	1810058I24Rik	Astrocyte1
Rps13.1	1.86463e-05	0.171567	0.413	0.355	0.322693	F24_PBS_BC	Rps13	Astrocyte1
Ubc.1	1.86673e-05	-0.105176	0.814	0.841	0.323057	F24_PBS_BC	Ubc	Astrocyte1
Rpl3.1	1.9524e-05	0.143448	0.521	0.456	0.337882	F24_PBS_BC	Rpl3	Astrocyte1
Zfp414.1	2.02034e-05	0.137391	0.123	0.081	0.349641	F24_PBS_BC	Zfp414	Astrocyte1
Tpm1.1	2.26406e-05	0.169789	0.154	0.107	0.391818	F24_PBS_BC	Tpm1	Astrocyte1
Fgfbp3.1	2.33456e-05	0.175104	0.104	0.066	0.404018	F24_PBS_BC	Fgfbp3	Astrocyte1
Selplg.1	2.34742e-05	-0.148561	0.068	0.109	0.406245	F24_PBS_BC	Selplg	Astrocyte1
Smim12.1	2.40196e-05	0.158613	0.122	0.081	0.415684	F24_PBS_BC	Smim12	Astrocyte1
Copz2.1	2.4027e-05	0.154121	0.129	0.086	0.415811	F24_PBS_BC	Copz2	Astrocyte1
2410015M20Rik.1	2.46524e-05	0.151971	0.458	0.402	0.426634	F24_PBS_BC	2410015M20Rik	Astrocyte1
Por.1	2.53839e-05	0.183311	0.208	0.156	0.439294	F24_PBS_BC	Por	Astrocyte1
Dtymk.1	2.62678e-05	0.15845	0.115	0.075	0.45459	F24_PBS_BC	Dtymk	Astrocyte1
Agt.1	2.65422e-05	-0.194471	0.303	0.359	0.459338	F24_PBS_BC	Agt	Astrocyte1
Gm26699.1	2.70791e-05	-0.178618	0.147	0.198	0.468632	F24_PBS_BC	Gm26699	Astrocyte1
Rps11.1	2.74627e-05	0.15083	0.532	0.473	0.47527	F24_PBS_BC	Rps11	Astrocyte1
Ogt.1	2.82828e-05	0.138543	0.57	0.532	0.489462	F24_PBS_BC	Ogt	Astrocyte1
Prdx6.1	2.8938e-05	0.10228	0.875	0.862	0.5008	F24_PBS_BC	Prdx6	Astrocyte1
Uqcc2.1	2.90522e-05	0.166048	0.345	0.29	0.502778	F24_PBS_BC	Uqcc2	Astrocyte1
Dnlz.1	2.913e-05	0.157986	0.138	0.095	0.504124	F24_PBS_BC	Dnlz	Astrocyte1
2310061I04Rik.1	3.04167e-05	0.151257	0.104	0.067	0.526391	F24_PBS_BC	2310061I04Rik	Astrocyte1
Son.1	3.27452e-05	0.100622	0.865	0.838	0.566688	F24_PBS_BC	Son	Astrocyte1
Lmcd1.1	3.35968e-05	0.181083	0.131	0.09	0.581426	F24_PBS_BC	Lmcd1	Astrocyte1
Pgrmc1.1	3.40125e-05	0.182815	0.119	0.08	0.588621	F24_PBS_BC	Pgrmc1	Astrocyte1
Epdr1.1	3.44955e-05	-0.1864	0.147	0.197	0.59698	F24_PBS_BC	Epdr1	Astrocyte1
mt-Co1.1	3.55493e-05	0.0604975	0.982	0.984	0.615217	F24_PBS_BC	mt-Co1	Astrocyte1
Plxnb1.1	3.73444e-05	0.164072	0.161	0.115	0.646282	F24_PBS_BC	Plxnb1	Astrocyte1
Hsp90b1.1	3.78989e-05	-0.168963	0.313	0.376	0.655878	F24_PBS_BC	Hsp90b1	Astrocyte1
Hspa2.1	3.83888e-05	-0.162526	0.208	0.264	0.664357	F24_PBS_BC	Hspa2	Astrocyte1
Gpm6b.1	3.99819e-05	0.10917	0.719	0.675	0.691927	F24_PBS_BC	Gpm6b	Astrocyte1
Sox21.1	4.16102e-05	0.160102	0.131	0.09	0.720106	F24_PBS_BC	Sox21	Astrocyte1
Timm17b.1	4.1923e-05	0.159234	0.104	0.068	0.725519	F24_PBS_BC	Timm17b	Astrocyte1
Cdh19.1	4.23763e-05	0.152345	0.113	0.074	0.733364	F24_PBS_BC	Cdh19	Astrocyte1
Abhd14b.1	4.45354e-05	0.157101	0.175	0.128	0.770729	F24_PBS_BC	Abhd14b	Astrocyte1
BC029214.1	4.64077e-05	0.181526	0.188	0.142	0.803131	F24_PBS_BC	BC029214	Astrocyte1
Msi2.1	4.68685e-05	0.144553	0.448	0.388	0.811106	F24_PBS_BC	Msi2	Astrocyte1
Rpl28.1	4.80053e-05	0.141356	0.511	0.452	0.830779	F24_PBS_BC	Rpl28	Astrocyte1
Per3.1	4.85563e-05	0.153602	0.388	0.326	0.840316	F24_PBS_BC	Per3	Astrocyte1
Ramp1.1	4.8861e-05	0.102401	0.614	0.557	0.845588	F24_PBS_BC	Ramp1	Astrocyte1
March7.1	5.06903e-05	0.200531	0.131	0.091	0.877247	F24_PBS_BC	2022-03-07	Astrocyte1
Hmgn2.1	5.30018e-05	-0.203867	0.189	0.238	0.917249	F24_PBS_BC	Hmgn2	Astrocyte1
Prex1.1	5.34785e-05	0.169401	0.176	0.13	0.925499	F24_PBS_BC	Prex1	Astrocyte1
Hcfc1r1.1	5.39166e-05	0.175411	0.213	0.163	0.93308	F24_PBS_BC	Hcfc1r1	Astrocyte1
F3.1	5.45972e-05	-0.0732997	0.855	0.903	0.944859	F24_PBS_BC	F3	Astrocyte1
Arhgdia.1	5.89133e-05	0.169221	0.181	0.135	1	F24_PBS_BC	Arhgdia	Astrocyte1
Hexb.1	6.19519e-05	-0.155376	0.251	0.311	1	F24_PBS_BC	Hexb	Astrocyte1
Foxg1.1	6.21533e-05	0.193856	0.185	0.14	1	F24_PBS_BC	Foxg1	Astrocyte1
Ntsr2.1	6.51043e-05	0.106174	0.912	0.918	1	F24_PBS_BC	Ntsr2	Astrocyte1
Btg2.1	6.5935e-05	0.183981	0.135	0.095	1	F24_PBS_BC	Btg2	Astrocyte1
Enah.1	6.7508e-05	0.140341	0.274	0.219	1	F24_PBS_BC	Enah	Astrocyte1
St6galnac5.1	6.78334e-05	0.151474	0.162	0.118	1	F24_PBS_BC	St6galnac5	Astrocyte1
Pxmp2.1	6.95548e-05	0.163757	0.199	0.152	1	F24_PBS_BC	Pxmp2	Astrocyte1
Arpc3.1	7.08948e-05	0.177761	0.186	0.141	1	F24_PBS_BC	Arpc3	Astrocyte1
Sirpa.1	7.17606e-05	0.149003	0.247	0.193	1	F24_PBS_BC	Sirpa	Astrocyte1
Rpl12.1	7.23185e-05	0.17295	0.185	0.14	1	F24_PBS_BC	Rpl12	Astrocyte1
Selm.1	7.51998e-05	0.180295	0.285	0.235	1	F24_PBS_BC	Selm	Astrocyte1
Tef.1	7.57249e-05	0.184877	0.181	0.137	1	F24_PBS_BC	Tef	Astrocyte1
Adgrb1.1	7.62567e-05	0.188379	0.133	0.092	1	F24_PBS_BC	Adgrb1	Astrocyte1
Slco1c1.1	7.91025e-05	-0.152578	0.381	0.437	1	F24_PBS_BC	Slco1c1	Astrocyte1
Txn1.1	8.19741e-05	0.162145	0.237	0.188	1	F24_PBS_BC	Txn1	Astrocyte1
Rpl31.1	8.27506e-05	0.138066	0.475	0.419	1	F24_PBS_BC	Rpl31	Astrocyte1
Gltscr2.1	8.37104e-05	0.146206	0.132	0.091	1	F24_PBS_BC	Gltscr2	Astrocyte1
1810022K09Rik.1	8.38807e-05	0.154413	0.188	0.141	1	F24_PBS_BC	1810022K09Rik	Astrocyte1
Idh2.1	8.39097e-05	0.168067	0.262	0.21	1	F24_PBS_BC	Idh2	Astrocyte1
Ppp2ca.1	8.57648e-05	0.156207	0.274	0.219	1	F24_PBS_BC	Ppp2ca	Astrocyte1
Raly.1	8.78534e-05	0.140045	0.146	0.103	1	F24_PBS_BC	Raly	Astrocyte1
Cyp7b1.1	8.90273e-05	-0.178032	0.099	0.141	1	F24_PBS_BC	Cyp7b1	Astrocyte1
Pkm.1	9.02136e-05	0.13234	0.464	0.412	1	F24_PBS_BC	Pkm	Astrocyte1
Zfyve21.1	9.2691e-05	0.140937	0.346	0.29	1	F24_PBS_BC	Zfyve21	Astrocyte1
Mertk.1	9.31171e-05	0.194731	0.277	0.229	1	F24_PBS_BC	Mertk	Astrocyte1
Arl2.1	9.48522e-05	0.15722	0.182	0.136	1	F24_PBS_BC	Arl2	Astrocyte1
Mgll.1	0.000105628	0.162659	0.336	0.283	1	F24_PBS_BC	Mgll	Astrocyte1
Fcgrt.1	0.000109686	0.13789	0.155	0.112	1	F24_PBS_BC	Fcgrt	Astrocyte1
Hnrnpu.1	0.000115218	0.160652	0.19	0.144	1	F24_PBS_BC	Hnrnpu	Astrocyte1
Psmb6.1	0.000117545	0.140597	0.477	0.423	1	F24_PBS_BC	Psmb6	Astrocyte1
Paqr7.1	0.000118765	0.148285	0.329	0.272	1	F24_PBS_BC	Paqr7	Astrocyte1
Tagln3.1	0.000124419	0.136284	0.433	0.378	1	F24_PBS_BC	Tagln3	Astrocyte1
Hmgn3.1	0.000125604	0.110561	0.568	0.499	1	F24_PBS_BC	Hmgn3	Astrocyte1
Anapc11.1	0.000130345	0.159899	0.283	0.233	1	F24_PBS_BC	Anapc11	Astrocyte1
Nedd4.1	0.000139666	0.163259	0.172	0.13	1	F24_PBS_BC	Nedd4	Astrocyte1
Hepacam.1	0.000141941	0.145648	0.446	0.39	1	F24_PBS_BC	Hepacam	Astrocyte1
Bhlhe40.1	0.000146809	0.164553	0.206	0.16	1	F24_PBS_BC	Bhlhe40	Astrocyte1
G0s2.1	0.000147679	0.166263	0.176	0.133	1	F24_PBS_BC	G0s2	Astrocyte1
Btbd17.1	0.000147877	-0.107858	0.669	0.707	1	F24_PBS_BC	Btbd17	Astrocyte1
Npepl1.1	0.000150064	0.138549	0.107	0.072	1	F24_PBS_BC	Npepl1	Astrocyte1
H2-Ke6.1	0.000152543	0.154705	0.168	0.125	1	F24_PBS_BC	H2-Ke6	Astrocyte1
Hist1h4h.1	0.000152822	-0.148435	0.075	0.112	1	F24_PBS_BC	Hist1h4h	Astrocyte1
Rpl14.1	0.00015808	0.110676	0.575	0.529	1	F24_PBS_BC	Rpl14	Astrocyte1
Crlf3.1	0.000159374	0.172321	0.15	0.111	1	F24_PBS_BC	Crlf3	Astrocyte1
Rbm39.1	0.000165304	0.113238	0.657	0.62	1	F24_PBS_BC	Rbm39	Astrocyte1
Tmem63b.1	0.000168279	0.14127	0.102	0.069	1	F24_PBS_BC	Tmem63b	Astrocyte1
Rpl5.1	0.000170193	0.167366	0.221	0.176	1	F24_PBS_BC	Rpl5	Astrocyte1
Rps4x.1	0.000170482	0.158037	0.375	0.323	1	F24_PBS_BC	Rps4x	Astrocyte1
Zcchc18.1	0.000172718	-0.166303	0.101	0.14	1	F24_PBS_BC	Zcchc18	Astrocyte1
Uvssa.1	0.000180213	0.153737	0.14	0.101	1	F24_PBS_BC	Uvssa	Astrocyte1
Rpl36a.1	0.000181327	0.136501	0.326	0.27	1	F24_PBS_BC	Rpl36a	Astrocyte1
Myl12a.1	0.000181805	0.13998	0.188	0.142	1	F24_PBS_BC	Myl12a	Astrocyte1
C1galt1c1.1	0.000184976	-0.137487	0.083	0.12	1	F24_PBS_BC	C1galt1c1	Astrocyte1
Gm42418.1	0.000190195	0.166488	0.366	0.316	1	F24_PBS_BC	Gm42418	Astrocyte1
Rhoc.1	0.000194874	0.146895	0.126	0.09	1	F24_PBS_BC	Rhoc	Astrocyte1
Scara3.1	0.000197804	0.163986	0.14	0.101	1	F24_PBS_BC	Scara3	Astrocyte1
Farp1.1	0.000201996	0.13386	0.132	0.093	1	F24_PBS_BC	Farp1	Astrocyte1
Laptm4b.1	0.000212066	0.159265	0.143	0.105	1	F24_PBS_BC	Laptm4b	Astrocyte1
Lgi4.1	0.000217021	0.156319	0.181	0.138	1	F24_PBS_BC	Lgi4	Astrocyte1
Scand1.1	0.000221765	0.145085	0.231	0.183	1	F24_PBS_BC	Scand1	Astrocyte1
Rab5a.1	0.000221853	-0.129279	0.186	0.236	1	F24_PBS_BC	Rab5a	Astrocyte1
Phlpp1.1	0.000224814	0.145047	0.114	0.079	1	F24_PBS_BC	Phlpp1	Astrocyte1
Brk1.1	0.000226204	0.144879	0.258	0.21	1	F24_PBS_BC	Brk1	Astrocyte1
Eif1b.1	0.000232073	0.141904	0.365	0.315	1	F24_PBS_BC	Eif1b	Astrocyte1
Tpt1.1	0.00023261	0.117354	0.405	0.348	1	F24_PBS_BC	Tpt1	Astrocyte1
Dkk3.1	0.000235814	0.166239	0.15	0.112	1	F24_PBS_BC	Dkk3	Astrocyte1
Pnrc1.1	0.000240162	0.163956	0.166	0.125	1	F24_PBS_BC	Pnrc1	Astrocyte1
Fam13c.1	0.000244706	0.169375	0.145	0.107	1	F24_PBS_BC	Fam13c	Astrocyte1
Rpl24.1	0.000246161	0.142056	0.573	0.539	1	F24_PBS_BC	Rpl24	Astrocyte1
Ramp2.1	0.000248316	0.167139	0.166	0.126	1	F24_PBS_BC	Ramp2	Astrocyte1
Luc7l2.1	0.000256224	0.123605	0.45	0.393	1	F24_PBS_BC	Luc7l2	Astrocyte1
Dnajb11.1	0.00025953	-0.160128	0.101	0.141	1	F24_PBS_BC	Dnajb11	Astrocyte1
Fnbp1.1	0.00026356	0.164361	0.205	0.162	1	F24_PBS_BC	Fnbp1	Astrocyte1
Cstb.1	0.000264485	0.130749	0.248	0.199	1	F24_PBS_BC	Cstb	Astrocyte1
Ngef.1	0.000267269	0.153585	0.188	0.146	1	F24_PBS_BC	Ngef	Astrocyte1
Tsix.1	0.000271857	-0.163729	0.117	0.159	1	F24_PBS_BC	Tsix	Astrocyte1
Rmst.1	0.000277738	-0.160884	0.319	0.376	1	F24_PBS_BC	Rmst	Astrocyte1
Cltb.1	0.000281207	0.144939	0.152	0.113	1	F24_PBS_BC	Cltb	Astrocyte1
Rgma.1	0.00028222	0.133688	0.231	0.183	1	F24_PBS_BC	Rgma	Astrocyte1
Eif1.1	0.000287396	0.0662618	0.941	0.907	1	F24_PBS_BC	Eif1	Astrocyte1
S100b.1	0.000289199	0.125402	0.451	0.399	1	F24_PBS_BC	S100b	Astrocyte1
Cfl1.1	0.000300112	0.130166	0.586	0.537	1	F24_PBS_BC	Cfl1	Astrocyte1
Tmem160.1	0.000302803	0.157612	0.201	0.159	1	F24_PBS_BC	Tmem160	Astrocyte1
Zfp219.1	0.000302909	0.159294	0.117	0.083	1	F24_PBS_BC	Zfp219	Astrocyte1
Derl2.1	0.000306363	-0.164018	0.162	0.207	1	F24_PBS_BC	Derl2	Astrocyte1
Psmb10.1	0.000311496	0.125746	0.119	0.084	1	F24_PBS_BC	Psmb10	Astrocyte1
Tyrobp.1	0.00031453	0.157806	0.19	0.147	1	F24_PBS_BC	Tyrobp	Astrocyte1
1110065P20Rik.1	0.000319249	0.14261	0.157	0.117	1	F24_PBS_BC	1110065P20Rik	Astrocyte1
Naca.1	0.000326164	0.163936	0.418	0.372	1	F24_PBS_BC	Naca	Astrocyte1
Atp5a1.1	0.000337759	0.12087	0.437	0.382	1	F24_PBS_BC	Atp5a1	Astrocyte1
Ccdc190.1	0.000339189	-0.146087	0.121	0.163	1	F24_PBS_BC	Ccdc190	Astrocyte1
Ggh.1	0.000341496	-0.152568	0.176	0.222	1	F24_PBS_BC	Ggh	Astrocyte1
Kcnn2.1	0.000346139	-0.165137	0.18	0.225	1	F24_PBS_BC	Kcnn2	Astrocyte1
Thap3.1	0.000348612	0.119728	0.181	0.138	1	F24_PBS_BC	Thap3	Astrocyte1
Dtna.1	0.000353249	0.1257	0.334	0.28	1	F24_PBS_BC	Dtna	Astrocyte1
Brd9.1	0.000361109	-0.155872	0.076	0.111	1	F24_PBS_BC	Brd9	Astrocyte1
Nisch.1	0.000373871	0.140092	0.224	0.179	1	F24_PBS_BC	Nisch	Astrocyte1
Trf.1	0.000377784	0.14982	0.101	0.069	1	F24_PBS_BC	Trf	Astrocyte1
Mrpl17.1	0.000380719	0.148284	0.252	0.206	1	F24_PBS_BC	Mrpl17	Astrocyte1
Myl12b.1	0.000380819	0.149237	0.145	0.108	1	F24_PBS_BC	Myl12b	Astrocyte1
Pygb.1	0.000390385	0.142827	0.275	0.225	1	F24_PBS_BC	Pygb	Astrocyte1
S100a6.1	0.000390435	0.138793	0.209	0.167	1	F24_PBS_BC	S100a6	Astrocyte1
Ttyh3.1	0.000399875	0.181249	0.29	0.243	1	F24_PBS_BC	Ttyh3	Astrocyte1
Prmt1.1	0.000402354	0.15409	0.161	0.122	1	F24_PBS_BC	Prmt1	Astrocyte1
Vimp.1	0.000413948	-0.119656	0.556	0.598	1	F24_PBS_BC	Vimp	Astrocyte1
Prelp.1	0.000424831	0.165711	0.164	0.126	1	F24_PBS_BC	Prelp	Astrocyte1
Lrp4.1	0.000425123	-0.148395	0.122	0.163	1	F24_PBS_BC	Lrp4	Astrocyte1
Macf1.1	0.000430502	0.0971826	0.523	0.466	1	F24_PBS_BC	Macf1	Astrocyte1
Scarb2.1	0.000433546	0.128086	0.121	0.087	1	F24_PBS_BC	Scarb2	Astrocyte1
Map7d1.1	0.000444856	0.138028	0.125	0.09	1	F24_PBS_BC	Map7d1	Astrocyte1
Rpl4.1	0.000458539	0.147456	0.32	0.273	1	F24_PBS_BC	Rpl4	Astrocyte1
Eif4a3.1	0.000468724	0.131859	0.124	0.089	1	F24_PBS_BC	Eif4a3	Astrocyte1
B3galt2.1	0.000482932	-0.155383	0.116	0.155	1	F24_PBS_BC	B3galt2	Astrocyte1
Ctsz.1	0.000486081	0.151207	0.307	0.259	1	F24_PBS_BC	Ctsz	Astrocyte1
Ahcyl2.1	0.00048787	-0.178325	0.101	0.137	1	F24_PBS_BC	Ahcyl2	Astrocyte1
Npc1.1	0.000500424	0.149538	0.143	0.106	1	F24_PBS_BC	Npc1	Astrocyte1
Tcf25.1	0.00050753	0.14611	0.201	0.159	1	F24_PBS_BC	Tcf25	Astrocyte1
Timm13.1	0.000513621	0.159801	0.43	0.383	1	F24_PBS_BC	Timm13	Astrocyte1
Fibp.1	0.000514541	0.156164	0.21	0.167	1	F24_PBS_BC	Fibp	Astrocyte1
Cd47.1	0.000515117	0.138964	0.374	0.326	1	F24_PBS_BC	Cd47	Astrocyte1
Chrac1.1	0.000517436	0.153661	0.121	0.087	1	F24_PBS_BC	Chrac1	Astrocyte1
Use1.1	0.000518491	0.153402	0.161	0.123	1	F24_PBS_BC	Use1	Astrocyte1
Sar1b.1	0.000518967	-0.12476	0.262	0.313	1	F24_PBS_BC	Sar1b	Astrocyte1
Tmco1.1	0.000520362	-0.130749	0.346	0.403	1	F24_PBS_BC	Tmco1	Astrocyte1
Ank2.1	0.000524025	0.115319	0.521	0.476	1	F24_PBS_BC	Ank2	Astrocyte1
Cxx1a.1	0.000540838	0.149465	0.18	0.14	1	F24_PBS_BC	Cxx1a	Astrocyte1
Ahsa1.1	0.00054267	-0.147821	0.104	0.142	1	F24_PBS_BC	Ahsa1	Astrocyte1
Snrpd2.1	0.000546573	0.13188	0.27	0.224	1	F24_PBS_BC	Snrpd2	Astrocyte1
Fabp5.1	0.000547857	0.108003	0.476	0.422	1	F24_PBS_BC	Fabp5	Astrocyte1
Hsbp1.1	0.000557136	0.125474	0.38	0.331	1	F24_PBS_BC	Hsbp1	Astrocyte1
Pmm1.1	0.000570685	0.0974079	0.611	0.578	1	F24_PBS_BC	Pmm1	Astrocyte1
Agpat3.1	0.000573265	0.13206	0.168	0.128	1	F24_PBS_BC	Agpat3	Astrocyte1
Prpsap1.1	0.000576547	0.137263	0.114	0.081	1	F24_PBS_BC	Prpsap1	Astrocyte1
Gpx1.1	0.000577989	0.146357	0.133	0.098	1	F24_PBS_BC	Gpx1	Astrocyte1
Nptn.1	0.000578594	0.147638	0.267	0.221	1	F24_PBS_BC	Nptn	Astrocyte1
Fgfr1.1	0.000583778	0.141586	0.195	0.154	1	F24_PBS_BC	Fgfr1	Astrocyte1
Adk.1	0.000586746	-0.131967	0.393	0.438	1	F24_PBS_BC	Adk	Astrocyte1
Ddx17.1	0.000607573	0.146472	0.252	0.207	1	F24_PBS_BC	Ddx17	Astrocyte1
Plekhb1.1	0.000609228	0.168745	0.111	0.078	1	F24_PBS_BC	Plekhb1	Astrocyte1
Rpl35a.1	0.000609441	0.0969692	0.492	0.438	1	F24_PBS_BC	Rpl35a	Astrocyte1
Snrpd1.1	0.000615917	0.144025	0.231	0.186	1	F24_PBS_BC	Snrpd1	Astrocyte1
Abhd3.1	0.000621472	-0.117778	0.402	0.449	1	F24_PBS_BC	Abhd3	Astrocyte1
Rpl30.1	0.000621779	0.149598	0.269	0.226	1	F24_PBS_BC	Rpl30	Astrocyte1
Sqstm1.1	0.000639152	0.126607	0.246	0.2	1	F24_PBS_BC	Sqstm1	Astrocyte1
Sars.1	0.000646286	0.165421	0.137	0.103	1	F24_PBS_BC	Sars	Astrocyte1
Cadm1.1	0.000660886	0.0947414	0.618	0.555	1	F24_PBS_BC	Cadm1	Astrocyte1
Slc1a2.1	0.00068874	0.0686877	0.949	0.938	1	F24_PBS_BC	Slc1a2	Astrocyte1
Wbp2.1	0.000700837	0.1606	0.221	0.179	1	F24_PBS_BC	Wbp2	Astrocyte1
Slc7a10.1	0.000722258	-0.0779154	0.633	0.703	1	F24_PBS_BC	Slc7a10	Astrocyte1
Cox5b.1	0.000748516	0.1087	0.67	0.637	1	F24_PBS_BC	Cox5b	Astrocyte1
Txndc15.1	0.000756945	-0.133122	0.205	0.252	1	F24_PBS_BC	Txndc15	Astrocyte1
Ndufb7.1	0.00076536	0.0848775	0.53	0.476	1	F24_PBS_BC	Ndufb7	Astrocyte1
Ndufs5.1	0.000779417	0.103703	0.627	0.579	1	F24_PBS_BC	Ndufs5	Astrocyte1
Daam2.1	0.000831645	0.150818	0.193	0.154	1	F24_PBS_BC	Daam2	Astrocyte1
Alyref.1	0.00083812	0.13976	0.104	0.074	1	F24_PBS_BC	Alyref	Astrocyte1
Sarnp.1	0.000841702	-0.143164	0.185	0.227	1	F24_PBS_BC	Sarnp	Astrocyte1
Uba52.1	0.000854609	0.139595	0.404	0.361	1	F24_PBS_BC	Uba52	Astrocyte1
Gas6.1	0.000868987	0.137829	0.111	0.08	1	F24_PBS_BC	Gas6	Astrocyte1
Ormdl2.1	0.000887169	-0.126722	0.094	0.129	1	F24_PBS_BC	Ormdl2	Astrocyte1
Hacd2.1	0.000888478	-0.120925	0.439	0.489	1	F24_PBS_BC	Hacd2	Astrocyte1
Abhd11.1	0.000909326	0.13623	0.128	0.094	1	F24_PBS_BC	Abhd11	Astrocyte1
Elovl5.1	0.000909619	0.147554	0.279	0.235	1	F24_PBS_BC	Elovl5	Astrocyte1
Rps17.1	0.000911852	0.125153	0.412	0.367	1	F24_PBS_BC	Rps17	Astrocyte1
Bcan.1	0.000912709	0.10036	0.726	0.694	1	F24_PBS_BC	Bcan	Astrocyte1
Cry2.1	0.000932667	0.111861	0.118	0.084	1	F24_PBS_BC	Cry2	Astrocyte1
Cpeb4.1	0.000940661	0.15229	0.199	0.161	1	F24_PBS_BC	Cpeb4	Astrocyte1
Arf6.1	0.000950159	0.145404	0.116	0.085	1	F24_PBS_BC	Arf6	Astrocyte1
2300009A05Rik.1	0.000952786	0.123376	0.134	0.1	1	F24_PBS_BC	2300009A05Rik	Astrocyte1
Ndufa2.1	0.000990522	0.128395	0.568	0.529	1	F24_PBS_BC	Ndufa2	Astrocyte1
Park7.1	0.00100036	0.105375	0.418	0.373	1	F24_PBS_BC	Park7	Astrocyte1
Mrpl54.1	0.00100099	0.140477	0.126	0.094	1	F24_PBS_BC	Mrpl54	Astrocyte1
Nhp2.1	0.00101054	0.103875	0.102	0.072	1	F24_PBS_BC	Nhp2	Astrocyte1
Pcdh17.1	0.00103564	-0.120517	0.151	0.193	1	F24_PBS_BC	Pcdh17	Astrocyte1
Pde10a.1	0.00103709	-0.091953	0.096	0.131	1	F24_PBS_BC	Pde10a	Astrocyte1
Nrarp.1	0.00104995	0.137121	0.291	0.245	1	F24_PBS_BC	Nrarp	Astrocyte1
Cyp2j6.1	0.00105147	0.154523	0.158	0.122	1	F24_PBS_BC	Cyp2j6	Astrocyte1
Hspe1.1	0.00106416	-0.13003	0.377	0.422	1	F24_PBS_BC	Hspe1	Astrocyte1
Gng12.1	0.00107655	0.162746	0.193	0.155	1	F24_PBS_BC	Gng12	Astrocyte1
Gpr162.1	0.00108698	0.167301	0.156	0.122	1	F24_PBS_BC	Gpr162	Astrocyte1
Atp6v0e.1	0.00108788	-0.0949962	0.564	0.618	1	F24_PBS_BC	Atp6v0e	Astrocyte1
Dhx36.1	0.00114605	0.0964686	0.106	0.075	1	F24_PBS_BC	Dhx36	Astrocyte1
Rps25.1	0.00115418	0.123307	0.411	0.365	1	F24_PBS_BC	Rps25	Astrocyte1
Dctn6.1	0.0011607	0.13202	0.12	0.089	1	F24_PBS_BC	Dctn6	Astrocyte1
Rab10.1	0.0011699	-0.140036	0.18	0.22	1	F24_PBS_BC	Rab10	Astrocyte1
Mfn1.1	0.00119035	0.154987	0.21	0.172	1	F24_PBS_BC	Mfn1	Astrocyte1
Rpl26.1	0.00120606	0.117375	0.521	0.485	1	F24_PBS_BC	Rpl26	Astrocyte1
Rpn1.1	0.00120629	-0.135522	0.191	0.235	1	F24_PBS_BC	Rpn1	Astrocyte1
Zfp467.1	0.00120658	0.1232	0.123	0.091	1	F24_PBS_BC	Zfp467	Astrocyte1
Napa.1	0.00125205	0.14386	0.178	0.142	1	F24_PBS_BC	Napa	Astrocyte1
Acot11.1	0.00125326	0.135925	0.109	0.08	1	F24_PBS_BC	Acot11	Astrocyte1
Rps15a.1	0.00125778	0.119488	0.428	0.382	1	F24_PBS_BC	Rps15a	Astrocyte1
Ywhaz.1	0.00127229	0.125501	0.131	0.099	1	F24_PBS_BC	Ywhaz	Astrocyte1
Gna13.1	0.00128594	0.122178	0.207	0.167	1	F24_PBS_BC	Gna13	Astrocyte1
H2afj.1	0.00130391	0.152761	0.339	0.298	1	F24_PBS_BC	H2afj	Astrocyte1
2310039H08Rik.1	0.00130626	0.119243	0.11	0.079	1	F24_PBS_BC	2310039H08Rik	Astrocyte1
Rps10.1	0.00131752	0.112446	0.298	0.252	1	F24_PBS_BC	Rps10	Astrocyte1
1810037I17Rik.1	0.00131891	0.127826	0.475	0.43	1	F24_PBS_BC	1810037I17Rik	Astrocyte1
Omg.1	0.00132858	0.136573	0.298	0.255	1	F24_PBS_BC	Omg	Astrocyte1
Snx21.1	0.00133794	0.128477	0.106	0.076	1	F24_PBS_BC	Snx21	Astrocyte1
Rpl10.1	0.00134686	0.11665	0.413	0.363	1	F24_PBS_BC	Rpl10	Astrocyte1
Vamp2.1	0.00135346	0.118581	0.226	0.185	1	F24_PBS_BC	Vamp2	Astrocyte1
Ino80b.1	0.00136826	-0.130963	0.085	0.117	1	F24_PBS_BC	Ino80b	Astrocyte1
Dnajb9.1	0.00137994	-0.13052	0.246	0.295	1	F24_PBS_BC	Dnajb9	Astrocyte1
Id3.1	0.00140752	0.188024	0.367	0.321	1	F24_PBS_BC	Id3	Astrocyte1
Rps27a.1	0.00141594	0.120279	0.489	0.443	1	F24_PBS_BC	Rps27a	Astrocyte1
Fasn.1	0.00141656	0.125848	0.135	0.102	1	F24_PBS_BC	Fasn	Astrocyte1
Rps9.1	0.0014343	0.0886448	0.516	0.462	1	F24_PBS_BC	Rps9	Astrocyte1
Hes1.1	0.00145009	0.103398	0.503	0.454	1	F24_PBS_BC	Hes1	Astrocyte1
Usp2.1	0.00145044	0.127483	0.181	0.143	1	F24_PBS_BC	Usp2	Astrocyte1
Luc7l3.1	0.00148884	0.13637	0.339	0.295	1	F24_PBS_BC	Luc7l3	Astrocyte1
Smpdl3a.1	0.00149266	0.125182	0.443	0.396	1	F24_PBS_BC	Smpdl3a	Astrocyte1
Impact.1	0.00149977	0.124911	0.189	0.15	1	F24_PBS_BC	Impact	Astrocyte1
Ryk.1	0.00150377	0.12844	0.104	0.074	1	F24_PBS_BC	Ryk	Astrocyte1
Mtfr1l.1	0.00153161	0.129922	0.114	0.084	1	F24_PBS_BC	Mtfr1l	Astrocyte1
Slc2a1.1	0.00153675	0.135929	0.218	0.178	1	F24_PBS_BC	Slc2a1	Astrocyte1
Phf5a.1	0.00157446	0.126927	0.12	0.089	1	F24_PBS_BC	Phf5a	Astrocyte1
mt-Nd5.1	0.00158337	0.101869	0.386	0.335	1	F24_PBS_BC	mt-Nd5	Astrocyte1
Tmem33.1	0.00169964	-0.140512	0.202	0.242	1	F24_PBS_BC	Tmem33	Astrocyte1
Itgav.1	0.00174612	0.121532	0.164	0.129	1	F24_PBS_BC	Itgav	Astrocyte1
Akap8l.1	0.00174856	0.123923	0.128	0.096	1	F24_PBS_BC	Akap8l	Astrocyte1
Rpl37a.1	0.00178316	0.0881916	0.698	0.658	1	F24_PBS_BC	Rpl37a	Astrocyte1
Ttc19.1	0.00178407	0.140934	0.152	0.118	1	F24_PBS_BC	Ttc19	Astrocyte1
Ndufa7.1	0.001828	0.0869531	0.533	0.487	1	F24_PBS_BC	Ndufa7	Astrocyte1
Pgls.1	0.00187467	0.156847	0.153	0.12	1	F24_PBS_BC	Pgls	Astrocyte1
Pole4.1	0.0019057	0.116555	0.149	0.115	1	F24_PBS_BC	Pole4	Astrocyte1
Trmt112.1	0.00190864	0.110214	0.183	0.144	1	F24_PBS_BC	Trmt112	Astrocyte1
Fkbp2.1	0.00191576	-0.135982	0.277	0.321	1	F24_PBS_BC	Fkbp2	Astrocyte1
Cdip1.1	0.00195012	0.123231	0.121	0.09	1	F24_PBS_BC	Cdip1	Astrocyte1
Pmp22.1	0.00195217	0.114674	0.279	0.237	1	F24_PBS_BC	Pmp22	Astrocyte1
Slc6a9.1	0.00197266	-0.168339	0.09	0.121	1	F24_PBS_BC	Slc6a9	Astrocyte1
Uqcr10.1	0.00199859	0.103196	0.743	0.723	1	F24_PBS_BC	Uqcr10	Astrocyte1
Psat1.1	0.00201536	0.14187	0.205	0.168	1	F24_PBS_BC	Psat1	Astrocyte1
Spr.1	0.00203433	0.131086	0.145	0.112	1	F24_PBS_BC	Spr	Astrocyte1
Hba-a2.1	0.00204725	-0.0195382	0.207	0.252	1	F24_PBS_BC	Hba-a2	Astrocyte1
Rps26.1	0.00205423	0.106338	0.358	0.311	1	F24_PBS_BC	Rps26	Astrocyte1
Ctsb.1	0.00206699	0.0995708	0.503	0.45	1	F24_PBS_BC	Ctsb	Astrocyte1
1700123O20Rik.1	0.00207752	-0.120227	0.108	0.142	1	F24_PBS_BC	1700123O20Rik	Astrocyte1
Nr1d1.1	0.00209222	0.133765	0.155	0.121	1	F24_PBS_BC	Nr1d1	Astrocyte1
Atp5g2.1	0.00211516	0.135539	0.363	0.324	1	F24_PBS_BC	Atp5g2	Astrocyte1
Cadm2.1	0.00215384	0.139824	0.308	0.267	1	F24_PBS_BC	Cadm2	Astrocyte1
Bckdha.1	0.00219272	0.14826	0.116	0.087	1	F24_PBS_BC	Bckdha	Astrocyte1
Pcbd2.1	0.00220798	0.129655	0.118	0.088	1	F24_PBS_BC	Pcbd2	Astrocyte1
Hist1h2bc.1	0.00221426	0.0992867	0.622	0.579	1	F24_PBS_BC	Hist1h2bc	Astrocyte1
Rpp25l.1	0.00222082	0.129892	0.178	0.142	1	F24_PBS_BC	Rpp25l	Astrocyte1
Cflar.1	0.0022304	0.121911	0.132	0.1	1	F24_PBS_BC	Cflar	Astrocyte1
Slc25a18.1	0.00226074	0.103674	0.441	0.391	1	F24_PBS_BC	Slc25a18	Astrocyte1
Elmo2.1	0.00226767	0.146465	0.139	0.107	1	F24_PBS_BC	Elmo2	Astrocyte1
Bpgm.1	0.00227291	-0.114206	0.088	0.119	1	F24_PBS_BC	Bpgm	Astrocyte1
Tmem106b.1	0.0022871	0.0960965	0.137	0.104	1	F24_PBS_BC	Tmem106b	Astrocyte1
Atp6v1g1.1	0.00231756	0.103636	0.497	0.458	1	F24_PBS_BC	Atp6v1g1	Astrocyte1
Stx16.1	0.0023443	-0.106415	0.164	0.205	1	F24_PBS_BC	Stx16	Astrocyte1
Cspp1.1	0.00236247	-0.122004	0.116	0.15	1	F24_PBS_BC	Cspp1	Astrocyte1
Limch1.1	0.00241034	0.154281	0.166	0.133	1	F24_PBS_BC	Limch1	Astrocyte1
mt-Nd3.1	0.00243527	-0.118094	0.255	0.297	1	F24_PBS_BC	mt-Nd3	Astrocyte1
Rplp1.1	0.00246764	0.106736	0.453	0.405	1	F24_PBS_BC	Rplp1	Astrocyte1
Maf1.1	0.00252002	0.104413	0.131	0.099	1	F24_PBS_BC	Maf1	Astrocyte1
Ppp1r1b.1	0.00256111	0.105946	0.146	0.113	1	F24_PBS_BC	Ppp1r1b	Astrocyte1
Rpl29.1	0.00258582	0.111027	0.324	0.282	1	F24_PBS_BC	Rpl29	Astrocyte1
Ddt.1	0.00260959	0.098961	0.408	0.359	1	F24_PBS_BC	Ddt	Astrocyte1
Mpv17l2.1	0.00261299	0.132609	0.231	0.193	1	F24_PBS_BC	Mpv17l2	Astrocyte1
Hmgn1.1	0.00275192	-0.123252	0.205	0.246	1	F24_PBS_BC	Hmgn1	Astrocyte1
Pcif1.1	0.00275242	0.120745	0.107	0.08	1	F24_PBS_BC	Pcif1	Astrocyte1
Fbxo44.1	0.00276351	0.157282	0.181	0.148	1	F24_PBS_BC	Fbxo44	Astrocyte1
Marc2.1	0.00281132	0.115957	0.322	0.282	1	F24_PBS_BC	2022-03-02	Astrocyte1
Utp14b.1	0.00284387	-0.117888	0.126	0.162	1	F24_PBS_BC	Utp14b	Astrocyte1
Gpr146.1	0.00303533	0.104327	0.13	0.099	1	F24_PBS_BC	Gpr146	Astrocyte1
Gtf2b.1	0.00303553	0.103916	0.101	0.073	1	F24_PBS_BC	Gtf2b	Astrocyte1
BC005537.1	0.0030949	0.101778	0.114	0.085	1	F24_PBS_BC	BC005537	Astrocyte1
Strbp.1	0.00311014	-0.101801	0.1	0.132	1	F24_PBS_BC	Strbp	Astrocyte1
Dlgap1.1	0.00313061	-0.122907	0.174	0.213	1	F24_PBS_BC	Dlgap1	Astrocyte1
Amer2.1	0.00313764	-0.127485	0.118	0.15	1	F24_PBS_BC	Amer2	Astrocyte1
St13.1	0.00317715	-0.126576	0.286	0.332	1	F24_PBS_BC	St13	Astrocyte1
Cltc.1	0.00318662	0.114156	0.185	0.15	1	F24_PBS_BC	Cltc	Astrocyte1
Gstt1.1	0.00319391	0.112384	0.154	0.12	1	F24_PBS_BC	Gstt1	Astrocyte1
Cs.1	0.00320392	0.122466	0.181	0.147	1	F24_PBS_BC	Cs	Astrocyte1
R3hdm1.1	0.00321009	-0.0977076	0.178	0.219	1	F24_PBS_BC	R3hdm1	Astrocyte1
Sin3b.1	0.0032258	0.130827	0.16	0.127	1	F24_PBS_BC	Sin3b	Astrocyte1
Txndc17.1	0.0032268	0.116082	0.149	0.117	1	F24_PBS_BC	Txndc17	Astrocyte1
3110082J24Rik.1	0.00324903	-0.138309	0.1	0.131	1	F24_PBS_BC	3110082J24Rik	Astrocyte1
Fam96b.1	0.00330346	0.10524	0.125	0.094	1	F24_PBS_BC	Fam96b	Astrocyte1
Ndufv3.1	0.00332576	0.130863	0.413	0.377	1	F24_PBS_BC	Ndufv3	Astrocyte1
Atp5e.1	0.00335087	0.0879459	0.553	0.516	1	F24_PBS_BC	Atp5e	Astrocyte1
Fbrsl1.1	0.00335261	0.140666	0.159	0.128	1	F24_PBS_BC	Fbrsl1	Astrocyte1
Gm15417.1	0.0033587	0.120514	0.128	0.098	1	F24_PBS_BC	Gm15417	Astrocyte1
Sgta.1	0.00347866	0.105944	0.124	0.094	1	F24_PBS_BC	Sgta	Astrocyte1
Tmem189.1	0.0034979	0.118695	0.115	0.087	1	F24_PBS_BC	Tmem189	Astrocyte1
Sepp1.1	0.00351161	-0.0912735	0.695	0.731	1	F24_PBS_BC	Sepp1	Astrocyte1
Manbal.1	0.00354467	0.120065	0.181	0.146	1	F24_PBS_BC	Manbal	Astrocyte1
Gm2000.1	0.00354707	-0.0893496	0.099	0.131	1	F24_PBS_BC	Gm2000	Astrocyte1
Ndufb3.1	0.00355297	0.117916	0.36	0.319	1	F24_PBS_BC	Ndufb3	Astrocyte1
Lsamp.1	0.00358208	-0.0788902	0.625	0.664	1	F24_PBS_BC	Lsamp	Astrocyte1
Uqcr11.1	0.00365832	0.0671257	0.783	0.746	1	F24_PBS_BC	Uqcr11	Astrocyte1
Ppil2.1	0.0036808	0.117069	0.126	0.097	1	F24_PBS_BC	Ppil2	Astrocyte1
Spcs1.1	0.00374215	-0.0992209	0.363	0.412	1	F24_PBS_BC	Spcs1	Astrocyte1
Smarcc2.1	0.00379631	0.100574	0.106	0.079	1	F24_PBS_BC	Smarcc2	Astrocyte1
Pdlim4.1	0.00379919	0.120104	0.287	0.249	1	F24_PBS_BC	Pdlim4	Astrocyte1
Sdf4.1	0.00381669	0.106377	0.119	0.091	1	F24_PBS_BC	Sdf4	Astrocyte1
Pigp.1	0.00382255	0.103776	0.233	0.195	1	F24_PBS_BC	Pigp	Astrocyte1
Trappc1.1	0.00388591	0.0973849	0.145	0.113	1	F24_PBS_BC	Trappc1	Astrocyte1
Tulp4.1	0.00392309	-0.117604	0.083	0.112	1	F24_PBS_BC	Tulp4	Astrocyte1
Tmem256.1	0.00395152	0.0866065	0.544	0.502	1	F24_PBS_BC	Tmem256	Astrocyte1
Hopx.1	0.00399083	0.133811	0.113	0.086	1	F24_PBS_BC	Hopx	Astrocyte1
Kidins220.1	0.00405582	0.185742	0.15	0.12	1	F24_PBS_BC	Kidins220	Astrocyte1
Cox6a1.1	0.0040576	0.0881838	0.666	0.631	1	F24_PBS_BC	Cox6a1	Astrocyte1
Eif4h.1	0.00430087	0.1385	0.115	0.088	1	F24_PBS_BC	Eif4h	Astrocyte1
Abhd4.1	0.00430481	0.114982	0.101	0.075	1	F24_PBS_BC	Abhd4	Astrocyte1
Tmem59.1	0.00431106	-0.0943724	0.626	0.663	1	F24_PBS_BC	Tmem59	Astrocyte1
Arhgap31.1	0.00433795	0.139827	0.114	0.087	1	F24_PBS_BC	Arhgap31	Astrocyte1
Vcp.1	0.00434858	0.118358	0.212	0.177	1	F24_PBS_BC	Vcp	Astrocyte1
Snrnp27.1	0.00437672	-0.141301	0.252	0.289	1	F24_PBS_BC	Snrnp27	Astrocyte1
Ubb.1	0.0043935	-0.0511234	0.962	0.967	1	F24_PBS_BC	Ubb	Astrocyte1
Aldh1l1.1	0.0043936	0.11087	0.232	0.197	1	F24_PBS_BC	Aldh1l1	Astrocyte1
Slc20a1.1	0.00439666	0.120518	0.172	0.139	1	F24_PBS_BC	Slc20a1	Astrocyte1
Pax6.1	0.00440664	0.122514	0.253	0.215	1	F24_PBS_BC	Pax6	Astrocyte1
Atp1a2.1	0.00443775	0.0336932	0.983	0.971	1	F24_PBS_BC	Atp1a2	Astrocyte1
Ctsd.1	0.00445173	0.104448	0.567	0.532	1	F24_PBS_BC	Ctsd	Astrocyte1
Vdac1.1	0.00446722	0.118993	0.276	0.237	1	F24_PBS_BC	Vdac1	Astrocyte1
Gdi2.1	0.00447475	0.130043	0.201	0.167	1	F24_PBS_BC	Gdi2	Astrocyte1
Tardbp.1	0.00451738	0.132691	0.128	0.099	1	F24_PBS_BC	Tardbp	Astrocyte1
Btf3.1	0.00453211	0.0910986	0.365	0.32	1	F24_PBS_BC	Btf3	Astrocyte1
Rac1.1	0.00454411	0.113555	0.235	0.2	1	F24_PBS_BC	Rac1	Astrocyte1
Lamp2.1	0.00454537	0.123885	0.305	0.267	1	F24_PBS_BC	Lamp2	Astrocyte1
Gsta4.1	0.00456261	0.143425	0.165	0.135	1	F24_PBS_BC	Gsta4	Astrocyte1
Tmem176a.1	0.00458735	0.132707	0.321	0.282	1	F24_PBS_BC	Tmem176a	Astrocyte1
Pgm2.1	0.00459056	0.134169	0.241	0.207	1	F24_PBS_BC	Pgm2	Astrocyte1
Prkar1a.1	0.00462832	-0.0957596	0.223	0.264	1	F24_PBS_BC	Prkar1a	Astrocyte1
Tmem176b.1	0.0046372	0.123605	0.319	0.284	1	F24_PBS_BC	Tmem176b	Astrocyte1
Eif3f.1	0.0047346	0.107756	0.232	0.194	1	F24_PBS_BC	Eif3f	Astrocyte1
Rpl9.1	0.00478289	0.0974185	0.496	0.456	1	F24_PBS_BC	Rpl9	Astrocyte1
Syne1.1	0.00479292	0.104311	0.267	0.228	1	F24_PBS_BC	Syne1	Astrocyte1
Pfdn6.1	0.00480311	0.101912	0.202	0.167	1	F24_PBS_BC	Pfdn6	Astrocyte1
Pdzph1.1	0.00480592	0.117225	0.111	0.085	1	F24_PBS_BC	Pdzph1	Astrocyte1
Smap1.1	0.00482296	0.092084	0.116	0.088	1	F24_PBS_BC	Smap1	Astrocyte1
Rpl18.1	0.00488049	0.10694	0.472	0.43	1	F24_PBS_BC	Rpl18	Astrocyte1
Slc48a1.1	0.00491613	0.093923	0.261	0.224	1	F24_PBS_BC	Slc48a1	Astrocyte1
Rpl27-ps3.1	0.00502729	-0.093798	0.08	0.108	1	F24_PBS_BC	Rpl27-ps3	Astrocyte1
Atp1b2.1	0.0050392	-0.0799906	0.875	0.888	1	F24_PBS_BC	Atp1b2	Astrocyte1
Dynlt1c.1	0.00504354	0.0943418	0.106	0.079	1	F24_PBS_BC	Dynlt1c	Astrocyte1
Trappc2l.1	0.00506638	0.112349	0.139	0.11	1	F24_PBS_BC	Trappc2l	Astrocyte1
Sgip1.1	0.00510471	0.0986417	0.183	0.149	1	F24_PBS_BC	Sgip1	Astrocyte1
Polr2e.1	0.00526731	0.105415	0.137	0.107	1	F24_PBS_BC	Polr2e	Astrocyte1
Anapc13.1	0.00535929	0.117397	0.321	0.286	1	F24_PBS_BC	Anapc13	Astrocyte1
Ctss.1	0.00541029	0.121357	0.277	0.24	1	F24_PBS_BC	Ctss	Astrocyte1
Fkbp4.1	0.00543434	-0.112947	0.131	0.164	1	F24_PBS_BC	Fkbp4	Astrocyte1
Trappc5.1	0.00547197	0.0979317	0.126	0.097	1	F24_PBS_BC	Trappc5	Astrocyte1
Sbds.1	0.00549461	0.10026	0.127	0.099	1	F24_PBS_BC	Sbds	Astrocyte1
Slc3a2.1	0.00560383	-0.0865897	0.457	0.498	1	F24_PBS_BC	Slc3a2	Astrocyte1
Eif3k.1	0.00562879	0.121567	0.245	0.209	1	F24_PBS_BC	Eif3k	Astrocyte1
Rab7.1	0.0056355	0.126063	0.249	0.215	1	F24_PBS_BC	Rab7	Astrocyte1
Gm6483.1	0.00569593	0.105827	0.109	0.083	1	F24_PBS_BC	Gm6483	Astrocyte1
Ssr2.1	0.00575294	-0.120573	0.192	0.229	1	F24_PBS_BC	Ssr2	Astrocyte1
Apoa1bp.1	0.00580319	0.122365	0.233	0.198	1	F24_PBS_BC	Apoa1bp	Astrocyte1
Gnb2.1	0.0059397	0.123687	0.372	0.33	1	F24_PBS_BC	Gnb2	Astrocyte1
mt-Nd4.1	0.00597171	-0.0505529	0.914	0.927	1	F24_PBS_BC	mt-Nd4	Astrocyte1
Dctn2.1	0.0059764	0.117115	0.148	0.118	1	F24_PBS_BC	Dctn2	Astrocyte1
Guk1.1	0.00600279	0.12599	0.147	0.118	1	F24_PBS_BC	Guk1	Astrocyte1
Serinc3.1	0.00601496	0.110705	0.248	0.21	1	F24_PBS_BC	Serinc3	Astrocyte1
Timm8b.1	0.00609877	0.105748	0.291	0.253	1	F24_PBS_BC	Timm8b	Astrocyte1
Eif3i.1	0.0061342	0.1281	0.149	0.12	1	F24_PBS_BC	Eif3i	Astrocyte1
Thrsp.1	0.00617455	0.0867855	0.503	0.456	1	F24_PBS_BC	Thrsp	Astrocyte1
Hp1bp3.1	0.00620625	0.108189	0.147	0.117	1	F24_PBS_BC	Hp1bp3	Astrocyte1
Cdh2.1	0.00624165	0.103056	0.241	0.205	1	F24_PBS_BC	Cdh2	Astrocyte1
Gstk1.1	0.00633446	0.133842	0.119	0.093	1	F24_PBS_BC	Gstk1	Astrocyte1
Phb2.1	0.00635471	0.0883894	0.147	0.116	1	F24_PBS_BC	Phb2	Astrocyte1
Pdrg1.1	0.00645352	0.111734	0.109	0.083	1	F24_PBS_BC	Pdrg1	Astrocyte1
Ndufb10.1	0.00654393	0.0889286	0.598	0.558	1	F24_PBS_BC	Ndufb10	Astrocyte1
Slc25a23.1	0.00655034	0.1181	0.103	0.078	1	F24_PBS_BC	Slc25a23	Astrocyte1
Ppig.1	0.00661641	0.0844047	0.125	0.097	1	F24_PBS_BC	Ppig	Astrocyte1
Hnrnpl.1	0.00670833	0.0839613	0.201	0.165	1	F24_PBS_BC	Hnrnpl	Astrocyte1
Anxa5.1	0.00683507	0.136927	0.271	0.237	1	F24_PBS_BC	Anxa5	Astrocyte1
Shisa5.1	0.00685561	0.103656	0.128	0.1	1	F24_PBS_BC	Shisa5	Astrocyte1
Rps27rt.1	0.0068891	-0.107562	0.283	0.326	1	F24_PBS_BC	Rps27rt	Astrocyte1
Timm44.1	0.00689387	0.0903157	0.105	0.079	1	F24_PBS_BC	Timm44	Astrocyte1
Gng11.1	0.00690714	0.0877999	0.174	0.14	1	F24_PBS_BC	Gng11	Astrocyte1
Sec61a2.1	0.00704012	0.0914975	0.126	0.099	1	F24_PBS_BC	Sec61a2	Astrocyte1
Gm16499.1	0.007063	-0.0957494	0.143	0.179	1	F24_PBS_BC	Gm16499	Astrocyte1
Arrb1.1	0.00713648	0.125183	0.129	0.102	1	F24_PBS_BC	Arrb1	Astrocyte1
Ntrk2.1	0.00722302	-0.0783964	0.594	0.628	1	F24_PBS_BC	Ntrk2	Astrocyte1
Atp5b.1	0.00726309	0.0830484	0.635	0.593	1	F24_PBS_BC	Atp5b	Astrocyte1
Pnkd.1	0.00730552	0.10544	0.422	0.381	1	F24_PBS_BC	Pnkd	Astrocyte1
Oaf.1	0.00734072	0.120462	0.278	0.243	1	F24_PBS_BC	Oaf	Astrocyte1
Tomm6.1	0.00735435	0.090475	0.121	0.094	1	F24_PBS_BC	Tomm6	Astrocyte1
Aes.1	0.00737927	0.131209	0.174	0.145	1	F24_PBS_BC	Aes	Astrocyte1
S1pr1.1	0.00740978	0.0864056	0.707	0.682	1	F24_PBS_BC	S1pr1	Astrocyte1
Gadd45gip1.1	0.00744055	0.125922	0.278	0.243	1	F24_PBS_BC	Gadd45gip1	Astrocyte1
Vdac3.1	0.00744172	-0.117303	0.312	0.344	1	F24_PBS_BC	Vdac3	Astrocyte1
Uqcrq.1	0.0074503	0.0841961	0.63	0.6	1	F24_PBS_BC	Uqcrq	Astrocyte1
Rplp0.1	0.00747068	0.103382	0.372	0.333	1	F24_PBS_BC	Rplp0	Astrocyte1
Mrpl36.1	0.00752063	-0.117037	0.147	0.178	1	F24_PBS_BC	Mrpl36	Astrocyte1
Mrps18a.1	0.00760008	0.110809	0.25	0.215	1	F24_PBS_BC	Mrps18a	Astrocyte1
Nt5c.1	0.00762572	0.0970053	0.127	0.099	1	F24_PBS_BC	Nt5c	Astrocyte1
S100a16.1	0.00768593	0.0948824	0.591	0.555	1	F24_PBS_BC	S100a16	Astrocyte1
Polr2f.1	0.00770299	0.0953041	0.224	0.189	1	F24_PBS_BC	Polr2f	Astrocyte1
Ctso.1	0.00773965	0.097051	0.2	0.166	1	F24_PBS_BC	Ctso	Astrocyte1
Arpp19.1	0.00782054	0.0958795	0.335	0.296	1	F24_PBS_BC	Arpp19	Astrocyte1
Cxx1b.1	0.00783099	0.0946446	0.116	0.09	1	F24_PBS_BC	Cxx1b	Astrocyte1
H3f3b.1	0.00787868	0.0817469	0.714	0.678	1	F24_PBS_BC	H3f3b	Astrocyte1
Stmn1.1	0.0079385	-0.104237	0.149	0.183	1	F24_PBS_BC	Stmn1	Astrocyte1
Eps15.1	0.00802873	0.096851	0.202	0.167	1	F24_PBS_BC	Eps15	Astrocyte1
Otub1.1	0.00806963	0.127349	0.173	0.143	1	F24_PBS_BC	Otub1	Astrocyte1
Sf1.1	0.00810141	0.117673	0.102	0.078	1	F24_PBS_BC	Sf1	Astrocyte1
Smarcd3.1	0.00820477	0.117968	0.113	0.088	1	F24_PBS_BC	Smarcd3	Astrocyte1
Gabbr1.1	0.00821281	0.137722	0.266	0.233	1	F24_PBS_BC	Gabbr1	Astrocyte1
Rexo2.1	0.00833052	-0.126796	0.135	0.163	1	F24_PBS_BC	Rexo2	Astrocyte1
Commd3.1	0.00838105	0.117887	0.225	0.192	1	F24_PBS_BC	Commd3	Astrocyte1
Dph3.1	0.00842152	0.14087	0.125	0.099	1	F24_PBS_BC	Dph3	Astrocyte1
Cst3.1	0.00849132	0.0208706	0.999	1	1	F24_PBS_BC	Cst3	Astrocyte1
Phgdh.1	0.00851427	0.096106	0.478	0.439	1	F24_PBS_BC	Phgdh	Astrocyte1
Ubxn1.1	0.00855586	0.0920264	0.158	0.128	1	F24_PBS_BC	Ubxn1	Astrocyte1
Gps1.1	0.008572	0.118632	0.109	0.085	1	F24_PBS_BC	Gps1	Astrocyte1
Ube2i.1	0.00864208	0.0979431	0.11	0.085	1	F24_PBS_BC	Ube2i	Astrocyte1
Ssna1.1	0.0087207	0.11124	0.152	0.124	1	F24_PBS_BC	Ssna1	Astrocyte1
Mapre1.1	0.00880178	-0.101512	0.107	0.136	1	F24_PBS_BC	Mapre1	Astrocyte1
Dhcr7.1	0.00894803	0.139605	0.135	0.109	1	F24_PBS_BC	Dhcr7	Astrocyte1
Mrpl12.1	0.00895001	0.0805099	0.235	0.2	1	F24_PBS_BC	Mrpl12	Astrocyte1
Sdc2.1	0.00895545	-0.0751628	0.191	0.228	1	F24_PBS_BC	Sdc2	Astrocyte1
Rrbp1.1	0.00901423	-0.114069	0.242	0.279	1	F24_PBS_BC	Rrbp1	Astrocyte1
Fcer1g.1	0.00905191	0.121305	0.183	0.151	1	F24_PBS_BC	Fcer1g	Astrocyte1
Rps27.1	0.00909418	0.0661117	0.795	0.769	1	F24_PBS_BC	Rps27	Astrocyte1
Hexa.1	0.00920809	-0.134857	0.143	0.172	1	F24_PBS_BC	Hexa	Astrocyte1
Klf9.1	0.00936083	-0.110243	0.267	0.303	1	F24_PBS_BC	Klf9	Astrocyte1
Dalrd3.1	0.00942322	-0.10215	0.106	0.133	1	F24_PBS_BC	Dalrd3	Astrocyte1
Tst.1	0.00969258	0.0812078	0.567	0.525	1	F24_PBS_BC	Tst	Astrocyte1
Rpl36al.1	0.00970009	0.104057	0.286	0.251	1	F24_PBS_BC	Rpl36al	Astrocyte1
Mcee.1	0.00972784	0.123771	0.217	0.185	1	F24_PBS_BC	Mcee	Astrocyte1
Erp44.1	0.00980689	-0.0950065	0.111	0.14	1	F24_PBS_BC	Erp44	Astrocyte1
Dclk1.1	0.0098804	-0.127574	0.738	0.724	1	F24_PBS_BC	Dclk1	Astrocyte1
Ndufa11.1	0.00991849	0.0961459	0.527	0.498	1	F24_PBS_BC	Ndufa11	Astrocyte1
Swi5.1	0.00996189	0.11401	0.329	0.293	1	F24_PBS_BC	Swi5	Astrocyte1
Slc25a3.1	0.00998548	0.10386	0.535	0.497	1	F24_PBS_BC	Slc25a3	Astrocyte1
Ndufb2.1	0.0099917	0.0770878	0.528	0.493	1	F24_PBS_BC	Ndufb2	Astrocyte1
Ttr	1.75827e-99	-1.24701	0.977	1	3.04285e-95	F03_PBS_BC	Ttr	Astrocyte2
Crip1	1.35176e-33	-0.72678	0.605	0.875	2.33936e-29	F03_PBS_BC	Crip1	Astrocyte2
Ckb	9.44448e-31	-0.371461	0.982	1	1.63446e-26	F03_PBS_BC	Ckb	Astrocyte2
Hspa8	5.18946e-24	0.400355	0.977	0.967	8.98088e-20	F03_PBS_BC	Hspa8	Astrocyte2
Fabp7	1.77791e-23	0.800438	0.837	0.583	3.07684e-19	F03_PBS_BC	Fabp7	Astrocyte2
Ifi27	6.83941e-23	-0.924012	0.431	0.712	1.18363e-18	F03_PBS_BC	Ifi27	Astrocyte2
Acta2	8.72083e-22	-0.749504	0.383	0.694	1.50923e-17	F03_PBS_BC	Acta2	Astrocyte2
Them4	2.39162e-18	0.607392	0.745	0.472	4.13894e-14	F03_PBS_BC	Them4	Astrocyte2
2022-09-07	2.45927e-16	0.478017	0.867	0.731	4.25602e-12	F03_PBS_BC	2022-09-07	Astrocyte2
Mt3	8.71365e-16	-0.259951	1	1	1.50798e-11	F03_PBS_BC	Mt3	Astrocyte2
Ifitm3	2.02572e-15	-0.900955	0.158	0.41	3.50572e-11	F03_PBS_BC	Ifitm3	Astrocyte2
Malat1	4.93968e-15	0.416048	1	1	8.54862e-11	F03_PBS_BC	Malat1	Astrocyte2
Bsg	6.53286e-15	-0.275973	0.903	0.963	1.13058e-10	F03_PBS_BC	Bsg	Astrocyte2
Tpm2	7.69575e-15	-0.634106	0.151	0.399	1.33183e-10	F03_PBS_BC	Tpm2	Astrocyte2
Xist	1.58776e-13	-0.365436	0.926	0.952	2.74777e-09	F03_PBS_BC	Xist	Astrocyte2
Dnaja1	2.2321e-13	0.476441	0.796	0.594	3.86288e-09	F03_PBS_BC	Dnaja1	Astrocyte2
Actg1	3.71136e-13	-0.451292	0.64	0.808	6.42288e-09	F03_PBS_BC	Actg1	Astrocyte2
B2m	3.91973e-13	-0.564353	0.462	0.664	6.78348e-09	F03_PBS_BC	B2m	Astrocyte2
Ubb	5.05133e-12	0.255246	0.992	0.985	8.74184e-08	F03_PBS_BC	Ubb	Astrocyte2
2022-09-04	5.11547e-12	0.249541	0.977	0.967	8.85283e-08	F03_PBS_BC	2022-09-04	Astrocyte2
Hsp90aa1	9.10527e-11	0.360891	0.857	0.672	1.57576e-06	F03_PBS_BC	Hsp90aa1	Astrocyte2
Timp4	1.0433e-10	0.239586	0.992	0.97	1.80554e-06	F03_PBS_BC	Timp4	Astrocyte2
Hspa5	1.72361e-10	0.434683	0.89	0.72	2.98288e-06	F03_PBS_BC	Hspa5	Astrocyte2
Selplg	3.2266e-10	0.500812	0.245	0.059	5.58395e-06	F03_PBS_BC	Selplg	Astrocyte2
Myl9	3.31581e-10	-0.526651	0.36	0.539	5.73835e-06	F03_PBS_BC	Myl9	Astrocyte2
Cnp	4.99212e-10	0.30245	0.921	0.827	8.63936e-06	F03_PBS_BC	Cnp	Astrocyte2
Hist3h2a	7.20417e-10	0.466728	0.413	0.177	1.24675e-05	F03_PBS_BC	Hist3h2a	Astrocyte2
Fth1	9.77661e-10	-0.249143	0.908	0.926	1.69194e-05	F03_PBS_BC	Fth1	Astrocyte2
Sncg	1.10191e-09	-0.442854	0.051	0.199	1.90697e-05	F03_PBS_BC	Sncg	Astrocyte2
St13	1.42211e-09	0.402889	0.76	0.561	2.46111e-05	F03_PBS_BC	St13	Astrocyte2
Manf	1.66908e-09	0.504157	0.571	0.369	2.88851e-05	F03_PBS_BC	Manf	Astrocyte2
S100a10	2.50689e-09	0.450907	0.676	0.483	4.33843e-05	F03_PBS_BC	S100a10	Astrocyte2
Etnppl	2.66593e-09	-0.520118	0.403	0.59	4.61367e-05	F03_PBS_BC	Etnppl	Astrocyte2
Spcs2	3.15365e-09	0.377591	0.814	0.638	5.4577e-05	F03_PBS_BC	Spcs2	Astrocyte2
Lgals3bp	3.29129e-09	-0.4747	0.033	0.162	5.69591e-05	F03_PBS_BC	Lgals3bp	Astrocyte2
Ly6c1	3.3479e-09	-0.442202	0.245	0.443	5.79388e-05	F03_PBS_BC	Ly6c1	Astrocyte2
Ly6a	4.32558e-09	-0.412518	0.145	0.339	7.48586e-05	F03_PBS_BC	Ly6a	Astrocyte2
Pdia3	5.71178e-09	0.430169	0.776	0.579	9.88481e-05	F03_PBS_BC	Pdia3	Astrocyte2
Myh11	8.63237e-09	-0.298656	0.026	0.144	0.000149392	F03_PBS_BC	Myh11	Astrocyte2
Ifit1	1.09506e-08	-0.497258	0.013	0.114	0.000189511	F03_PBS_BC	Ifit1	Astrocyte2
Tspan15	1.23144e-08	0.375634	0.745	0.546	0.000213113	F03_PBS_BC	Tspan15	Astrocyte2
Spp1	1.23427e-08	-0.171497	0.015	0.122	0.000213603	F03_PBS_BC	Spp1	Astrocyte2
Chchd10	1.28407e-08	-0.331362	0.719	0.819	0.000222222	F03_PBS_BC	Chchd10	Astrocyte2
Ccl5	1.56089e-08	-0.352098	0.01	0.107	0.000270128	F03_PBS_BC	Ccl5	Astrocyte2
Cebpb	1.59274e-08	-0.508405	0.135	0.299	0.00027564	F03_PBS_BC	Cebpb	Astrocyte2
Lgals1	2.24165e-08	-0.506562	0.283	0.458	0.00038794	F03_PBS_BC	Lgals1	Astrocyte2
Itih3	2.82348e-08	-0.50706	0.607	0.731	0.000488632	F03_PBS_BC	Itih3	Astrocyte2
Tagln	3.04213e-08	-0.371119	0.087	0.244	0.00052647	F03_PBS_BC	Tagln	Astrocyte2
Dynll1	3.0476e-08	0.243592	0.931	0.886	0.000527417	F03_PBS_BC	Dynll1	Astrocyte2
Hba-a1	3.27867e-08	0.409513	0.543	0.328	0.000567407	F03_PBS_BC	Hba-a1	Astrocyte2
Scn1b	4.49129e-08	-0.449918	0.089	0.236	0.000777263	F03_PBS_BC	Scn1b	Astrocyte2
S100a8	6.68731e-08	0.339324	0.258	0.085	0.00115731	F03_PBS_BC	S100a8	Astrocyte2
Mt2	8.57838e-08	0.218731	0.992	1	0.00148457	F03_PBS_BC	Mt2	Astrocyte2
Dbi	1.07186e-07	0.139149	1	1	0.00185497	F03_PBS_BC	Dbi	Astrocyte2
PISD	1.11606e-07	-0.461478	0.296	0.483	0.00193145	F03_PBS_BC	PISD	Astrocyte2
Ifit3	1.20113e-07	-0.780764	0.158	0.314	0.00207868	F03_PBS_BC	Ifit3	Astrocyte2
Myl6	1.35715e-07	-0.281866	0.798	0.845	0.00234869	F03_PBS_BC	Myl6	Astrocyte2
Ndufa4l2	1.3842e-07	-0.311742	0.018	0.114	0.0023955	F03_PBS_BC	Ndufa4l2	Astrocyte2
Cd81	1.45789e-07	0.171068	0.992	0.993	0.00252303	F03_PBS_BC	Cd81	Astrocyte2
Cirbp	1.5571e-07	-0.457139	0.232	0.391	0.00269471	F03_PBS_BC	Cirbp	Astrocyte2
Tspo	1.9908e-07	-0.436465	0.156	0.314	0.00344528	F03_PBS_BC	Tspo	Astrocyte2
Hsp90ab1	2.00974e-07	0.254099	0.929	0.838	0.00347805	F03_PBS_BC	Hsp90ab1	Astrocyte2
Atp6v0e	2.52856e-07	0.349817	0.76	0.613	0.00437593	F03_PBS_BC	Atp6v0e	Astrocyte2
Sparc	2.82768e-07	0.248377	0.967	0.904	0.00489359	F03_PBS_BC	Sparc	Astrocyte2
Sirpa	3.14158e-07	-0.420369	0.564	0.694	0.00543681	F03_PBS_BC	Sirpa	Astrocyte2
Cd27	4.02943e-07	0.374531	0.268	0.103	0.00697334	F03_PBS_BC	Cd27	Astrocyte2
Dnajb11	5.81942e-07	0.365663	0.355	0.173	0.0100711	F03_PBS_BC	Dnajb11	Astrocyte2
Pdia6	5.87107e-07	0.306141	0.645	0.443	0.0101605	F03_PBS_BC	Pdia6	Astrocyte2
Sepw1	7.3321e-07	-0.255228	0.86	0.904	0.0126889	F03_PBS_BC	Sepw1	Astrocyte2
Mgp	9.98808e-07	-0.466703	0.128	0.262	0.0172854	F03_PBS_BC	Mgp	Astrocyte2
Dfna5	1.00137e-06	0.282568	0.773	0.572	0.0173296	F03_PBS_BC	Dfna5	Astrocyte2
Ttll3	1.78938e-06	0.321024	0.717	0.517	0.030967	F03_PBS_BC	Ttll3	Astrocyte2
Rps23	1.88893e-06	-0.324395	0.691	0.775	0.0326899	F03_PBS_BC	Rps23	Astrocyte2
Sdf2l1	1.92021e-06	0.384424	0.298	0.14	0.0332312	F03_PBS_BC	Sdf2l1	Astrocyte2
Rps19	1.95904e-06	-0.241654	0.809	0.893	0.0339031	F03_PBS_BC	Rps19	Astrocyte2
Srebf1	1.98532e-06	-0.383191	0.151	0.295	0.034358	F03_PBS_BC	Srebf1	Astrocyte2
Ramp1	2.00574e-06	-0.216194	0.811	0.878	0.0347113	F03_PBS_BC	Ramp1	Astrocyte2
Pla2g7	2.14415e-06	0.170402	1	0.989	0.0371066	F03_PBS_BC	Pla2g7	Astrocyte2
H2-D1	2.48859e-06	-0.396891	0.298	0.458	0.0430676	F03_PBS_BC	H2-D1	Astrocyte2
Camk2n1	2.54449e-06	0.322252	0.663	0.498	0.0440349	F03_PBS_BC	Camk2n1	Astrocyte2
Gm10076	2.98397e-06	0.274407	0.712	0.557	0.0516406	F03_PBS_BC	Gm10076	Astrocyte2
Flna	3.03808e-06	-0.395881	0.094	0.221	0.052577	F03_PBS_BC	Flna	Astrocyte2
Hbb-bt	4.28627e-06	0.266399	0.27	0.114	0.0741782	F03_PBS_BC	Hbb-bt	Astrocyte2
Tmed2	4.38998e-06	0.2967	0.569	0.384	0.075973	F03_PBS_BC	Tmed2	Astrocyte2
Gapdh	4.52036e-06	-0.216073	0.878	0.934	0.0782293	F03_PBS_BC	Gapdh	Astrocyte2
Rexo2	4.61959e-06	0.319005	0.671	0.498	0.0799467	F03_PBS_BC	Rexo2	Astrocyte2
Apod	4.71745e-06	-0.431328	0.158	0.295	0.0816401	F03_PBS_BC	Apod	Astrocyte2
Metrn	5.392e-06	-0.253085	0.857	0.878	0.0933139	F03_PBS_BC	Metrn	Astrocyte2
Ahsa2	5.51236e-06	0.294334	0.232	0.092	0.0953968	F03_PBS_BC	Ahsa2	Astrocyte2
Rhoq	5.69977e-06	-0.259511	0.048	0.151	0.0986403	F03_PBS_BC	Rhoq	Astrocyte2
Ywhae	5.725e-06	0.21741	0.913	0.79	0.0990769	F03_PBS_BC	Ywhae	Astrocyte2
Vtn	5.88225e-06	-0.538429	0.128	0.262	0.101798	F03_PBS_BC	Vtn	Astrocyte2
Pygm	7.57383e-06	-0.419945	0.23	0.365	0.131073	F03_PBS_BC	Pygm	Astrocyte2
Gstm1	8.10985e-06	-0.193162	0.934	0.97	0.140349	F03_PBS_BC	Gstm1	Astrocyte2
Sumo1	8.72908e-06	0.30102	0.63	0.439	0.151066	F03_PBS_BC	Sumo1	Astrocyte2
Cit	1.04499e-05	0.325378	0.454	0.273	0.180846	F03_PBS_BC	Cit	Astrocyte2
Hspe1	1.07423e-05	0.263707	0.809	0.745	0.185906	F03_PBS_BC	Hspe1	Astrocyte2
Cd74	1.08374e-05	-0.369792	0.186	0.328	0.187552	F03_PBS_BC	Cd74	Astrocyte2
Sorbs2	1.08806e-05	-0.33864	0.133	0.262	0.188299	F03_PBS_BC	Sorbs2	Astrocyte2
Enpp2	1.12019e-05	-0.381106	0.089	0.203	0.19386	F03_PBS_BC	Enpp2	Astrocyte2
Cox4i1	1.1534e-05	-0.198888	0.936	0.937	0.199607	F03_PBS_BC	Cox4i1	Astrocyte2
Slc6a1	1.1858e-05	-0.25939	0.679	0.768	0.205215	F03_PBS_BC	Slc6a1	Astrocyte2
Itm2b	1.3664e-05	0.183448	0.987	0.956	0.236469	F03_PBS_BC	Itm2b	Astrocyte2
Tinagl1	1.4679e-05	-0.271168	0.033	0.118	0.254035	F03_PBS_BC	Tinagl1	Astrocyte2
Fxyd5	1.53734e-05	-0.324136	0.071	0.177	0.266052	F03_PBS_BC	Fxyd5	Astrocyte2
Ppp1r14a	1.54779e-05	-0.334088	0.054	0.151	0.267861	F03_PBS_BC	Ppp1r14a	Astrocyte2
Aldoc	1.59213e-05	0.128971	1	0.993	0.275534	F03_PBS_BC	Aldoc	Astrocyte2
Fos	1.76183e-05	-0.309761	0.276	0.417	0.304902	F03_PBS_BC	Fos	Astrocyte2
Atp1b2	1.86822e-05	0.180602	0.987	0.97	0.323314	F03_PBS_BC	Atp1b2	Astrocyte2
Gpi1	2.12118e-05	-0.39052	0.459	0.568	0.367092	F03_PBS_BC	Gpi1	Astrocyte2
Dbndd2	2.14171e-05	-0.355675	0.375	0.494	0.370644	F03_PBS_BC	Dbndd2	Astrocyte2
Immp1l	2.28745e-05	0.335329	0.444	0.284	0.395866	F03_PBS_BC	Immp1l	Astrocyte2
Stip1	2.31383e-05	0.260935	0.288	0.14	0.400431	F03_PBS_BC	Stip1	Astrocyte2
Arxes1	2.77378e-05	0.27514	0.219	0.092	0.480031	F03_PBS_BC	Arxes1	Astrocyte2
Id1	2.90752e-05	-0.266904	0.084	0.196	0.503175	F03_PBS_BC	Id1	Astrocyte2
Arxes2	3.99078e-05	0.221447	0.633	0.461	0.690645	F03_PBS_BC	Arxes2	Astrocyte2
Eif4a2	3.9992e-05	0.266426	0.607	0.446	0.692102	F03_PBS_BC	Eif4a2	Astrocyte2
Mtss1l	4.40626e-05	-0.380844	0.337	0.461	0.762548	F03_PBS_BC	Mtss1l	Astrocyte2
Capza2	4.59043e-05	0.267695	0.615	0.446	0.79442	F03_PBS_BC	Capza2	Astrocyte2
Vdac3	4.80108e-05	0.266042	0.732	0.587	0.830874	F03_PBS_BC	Vdac3	Astrocyte2
Ifitm2	4.99081e-05	-0.358024	0.196	0.317	0.863709	F03_PBS_BC	Ifitm2	Astrocyte2
Cystm1	5.20378e-05	0.225196	0.763	0.653	0.900566	F03_PBS_BC	Cystm1	Astrocyte2
Aldh1l1	5.22439e-05	-0.370287	0.444	0.542	0.904134	F03_PBS_BC	Aldh1l1	Astrocyte2
Epdr1	5.62655e-05	0.295668	0.398	0.251	0.973731	F03_PBS_BC	Epdr1	Astrocyte2
AW112010	5.82947e-05	-0.235143	0.031	0.107	1	F03_PBS_BC	AW112010	Astrocyte2
Cacybp	6.05406e-05	0.284303	0.492	0.321	1	F03_PBS_BC	Cacybp	Astrocyte2
Rpl14	6.30989e-05	-0.26308	0.719	0.801	1	F03_PBS_BC	Rpl14	Astrocyte2
Atp6v1d	6.56027e-05	0.269313	0.423	0.262	1	F03_PBS_BC	Atp6v1d	Astrocyte2
Htra1	7.02264e-05	0.243127	0.878	0.734	1	F03_PBS_BC	Htra1	Astrocyte2
Nck1	7.26302e-05	0.2601	0.204	0.089	1	F03_PBS_BC	Nck1	Astrocyte2
Nfia	7.33884e-05	0.236413	0.686	0.517	1	F03_PBS_BC	Nfia	Astrocyte2
Atp5h	7.6684e-05	-0.235757	0.821	0.86	1	F03_PBS_BC	Atp5h	Astrocyte2
Dpysl2	7.69956e-05	0.250175	0.786	0.646	1	F03_PBS_BC	Dpysl2	Astrocyte2
Pcp4l1	8.03733e-05	-0.298411	0.094	0.199	1	F03_PBS_BC	Pcp4l1	Astrocyte2
Dgkz	9.74746e-05	-0.264331	0.069	0.162	1	F03_PBS_BC	Dgkz	Astrocyte2
Pex6	0.000106331	-0.266708	0.051	0.137	1	F03_PBS_BC	Pex6	Astrocyte2
Bst2	0.000109434	-0.49182	0.054	0.137	1	F03_PBS_BC	Bst2	Astrocyte2
Atp5d	0.000110625	-0.211904	0.77	0.834	1	F03_PBS_BC	Atp5d	Astrocyte2
Cd70	0.000111615	0.340971	0.413	0.258	1	F03_PBS_BC	Cd70	Astrocyte2
Actb	0.000112345	-0.209685	0.977	0.996	1	F03_PBS_BC	Actb	Astrocyte2
Rplp1	0.00011858	-0.287802	0.594	0.653	1	F03_PBS_BC	Rplp1	Astrocyte2
Tmco1	0.000121683	0.231488	0.625	0.461	1	F03_PBS_BC	Tmco1	Astrocyte2
Cyp2j9	0.000125344	0.240821	0.554	0.373	1	F03_PBS_BC	Cyp2j9	Astrocyte2
Pglyrp1	0.000125714	-0.190225	0.11	0.221	1	F03_PBS_BC	Pglyrp1	Astrocyte2
Cmpk1	0.000129236	0.223335	0.184	0.077	1	F03_PBS_BC	Cmpk1	Astrocyte2
Pdia4	0.000130361	0.222866	0.39	0.236	1	F03_PBS_BC	Pdia4	Astrocyte2
Ier3	0.000133373	-0.346454	0.089	0.185	1	F03_PBS_BC	Ier3	Astrocyte2
Pde8b	0.000134688	0.258898	0.24	0.122	1	F03_PBS_BC	Pde8b	Astrocyte2
Rbp1	0.00013722	-0.310799	0.115	0.221	1	F03_PBS_BC	Rbp1	Astrocyte2
Sec62	0.00015215	0.2235	0.816	0.683	1	F03_PBS_BC	Sec62	Astrocyte2
Sod1	0.000157461	-0.400653	0.263	0.376	1	F03_PBS_BC	Sod1	Astrocyte2
Ube2n	0.000161787	0.25747	0.536	0.399	1	F03_PBS_BC	Ube2n	Astrocyte2
Haghl	0.000162396	-0.284315	0.702	0.745	1	F03_PBS_BC	Haghl	Astrocyte2
Banf1	0.000175996	-0.325711	0.128	0.229	1	F03_PBS_BC	Banf1	Astrocyte2
Anxa5	0.000182639	-0.283537	0.436	0.528	1	F03_PBS_BC	Anxa5	Astrocyte2
Sat1	0.000184282	0.207809	0.855	0.731	1	F03_PBS_BC	Sat1	Astrocyte2
Gnas	0.000191341	-0.284895	0.663	0.742	1	F03_PBS_BC	Gnas	Astrocyte2
Dnajc7	0.000191741	0.223448	0.408	0.258	1	F03_PBS_BC	Dnajc7	Astrocyte2
Ntm	0.000195116	0.274919	0.653	0.513	1	F03_PBS_BC	Ntm	Astrocyte2
Sparcl1	0.00020073	-0.0604878	1	0.996	1	F03_PBS_BC	Sparcl1	Astrocyte2
Paqr8	0.000201182	0.313459	0.533	0.391	1	F03_PBS_BC	Paqr8	Astrocyte2
Errfi1	0.000212468	-0.294193	0.043	0.118	1	F03_PBS_BC	Errfi1	Astrocyte2
Rps21	0.000213435	-0.285685	0.564	0.653	1	F03_PBS_BC	Rps21	Astrocyte2
Scd2	0.000220067	-0.146526	0.908	0.919	1	F03_PBS_BC	Scd2	Astrocyte2
Ier2	0.000238822	-0.326376	0.135	0.24	1	F03_PBS_BC	Ier2	Astrocyte2
Adgrg1	0.000250595	-0.339245	0.084	0.173	1	F03_PBS_BC	Adgrg1	Astrocyte2
mt-Atp6	0.000251667	-0.149498	0.995	1	1	F03_PBS_BC	mt-Atp6	Astrocyte2
Lekr1	0.000264655	0.235886	0.163	0.066	1	F03_PBS_BC	Lekr1	Astrocyte2
Rbm7	0.000267976	0.193007	0.327	0.188	1	F03_PBS_BC	Rbm7	Astrocyte2
Fcrls	0.000268085	0.221707	0.14	0.052	1	F03_PBS_BC	Fcrls	Astrocyte2
Thyn1	0.000268175	0.258304	0.719	0.613	1	F03_PBS_BC	Thyn1	Astrocyte2
Med28	0.000282816	0.260312	0.52	0.376	1	F03_PBS_BC	Med28	Astrocyte2
Magi2	0.000283163	-0.281485	0.181	0.295	1	F03_PBS_BC	Magi2	Astrocyte2
Eef1a1	0.000296804	-0.28791	0.702	0.727	1	F03_PBS_BC	Eef1a1	Astrocyte2
Adgrb1	0.000305784	-0.339504	0.163	0.273	1	F03_PBS_BC	Adgrb1	Astrocyte2
Vimp	0.000306366	0.272737	0.709	0.587	1	F03_PBS_BC	Vimp	Astrocyte2
Chp1	0.000309444	0.212268	0.128	0.044	1	F03_PBS_BC	Chp1	Astrocyte2
Wipi1	0.000314554	0.274861	0.337	0.207	1	F03_PBS_BC	Wipi1	Astrocyte2
Rpsa	0.000316263	-0.352373	0.365	0.461	1	F03_PBS_BC	Rpsa	Astrocyte2
Bbip1	0.000321739	0.221628	0.52	0.351	1	F03_PBS_BC	Bbip1	Astrocyte2
Serpinh1	0.000328564	0.232274	0.457	0.306	1	F03_PBS_BC	Serpinh1	Astrocyte2
Hmgn1	0.000341409	0.245954	0.62	0.476	1	F03_PBS_BC	Hmgn1	Astrocyte2
Snhg20	0.000343032	-0.324742	0.232	0.336	1	F03_PBS_BC	Snhg20	Astrocyte2
Mat2b	0.000354717	0.225641	0.296	0.173	1	F03_PBS_BC	Mat2b	Astrocyte2
Gabarap	0.000355384	0.174352	0.809	0.694	1	F03_PBS_BC	Gabarap	Astrocyte2
Psmc3	0.000360643	0.211399	0.503	0.347	1	F03_PBS_BC	Psmc3	Astrocyte2
Paqr4	0.000378389	-0.301967	0.12	0.221	1	F03_PBS_BC	Paqr4	Astrocyte2
Gabra2	0.00038736	0.291416	0.281	0.162	1	F03_PBS_BC	Gabra2	Astrocyte2
Ramp2	0.000394228	0.277766	0.602	0.483	1	F03_PBS_BC	Ramp2	Astrocyte2
Id3	0.000398626	-0.300444	0.337	0.454	1	F03_PBS_BC	Id3	Astrocyte2
Ppm1h	0.00039968	0.297952	0.418	0.277	1	F03_PBS_BC	Ppm1h	Astrocyte2
Ryk	0.00042693	-0.319172	0.105	0.196	1	F03_PBS_BC	Ryk	Astrocyte2
Slc1a2	0.000429733	-0.132558	0.931	0.93	1	F03_PBS_BC	Slc1a2	Astrocyte2
Igfbp7	0.000436514	-0.328286	0.191	0.303	1	F03_PBS_BC	Igfbp7	Astrocyte2
Sfxn1	0.000439561	-0.352983	0.293	0.41	1	F03_PBS_BC	Sfxn1	Astrocyte2
Caml	0.000446087	0.21701	0.309	0.181	1	F03_PBS_BC	Caml	Astrocyte2
Rpl8	0.000453504	-0.234939	0.722	0.771	1	F03_PBS_BC	Rpl8	Astrocyte2
Casp12	0.000466118	-0.312505	0.138	0.236	1	F03_PBS_BC	Casp12	Astrocyte2
Ndufaf1	0.000480609	0.220759	0.148	0.059	1	F03_PBS_BC	Ndufaf1	Astrocyte2
Mt1	0.000491274	0.0662717	1	1	1	F03_PBS_BC	Mt1	Astrocyte2
Fez1	0.000500443	0.227553	0.684	0.557	1	F03_PBS_BC	Fez1	Astrocyte2
Cxcl14	0.000503715	-0.246413	0.694	0.745	1	F03_PBS_BC	Cxcl14	Astrocyte2
Ccdc137	0.000503846	0.194431	0.13	0.048	1	F03_PBS_BC	Ccdc137	Astrocyte2
Nupr1	0.000515577	-0.27571	0.105	0.196	1	F03_PBS_BC	Nupr1	Astrocyte2
Adora1	0.000533384	-0.281865	0.117	0.21	1	F03_PBS_BC	Adora1	Astrocyte2
Hnrnpk	0.000538897	0.210055	0.824	0.708	1	F03_PBS_BC	Hnrnpk	Astrocyte2
2410004B18Rik	0.000559188	0.2281	0.247	0.137	1	F03_PBS_BC	2410004B18Rik	Astrocyte2
Hbs1l	0.000560522	0.214512	0.125	0.044	1	F03_PBS_BC	Hbs1l	Astrocyte2
Fam213b	0.00056684	-0.286577	0.082	0.166	1	F03_PBS_BC	Fam213b	Astrocyte2
Pex14	0.000603439	0.252318	0.125	0.048	1	F03_PBS_BC	Pex14	Astrocyte2
Commd3	0.000622296	0.197371	0.459	0.336	1	F03_PBS_BC	Commd3	Astrocyte2
Id2	0.000627192	-0.229968	0.464	0.568	1	F03_PBS_BC	Id2	Astrocyte2
Mrpl36	0.000657931	0.219705	0.423	0.277	1	F03_PBS_BC	Mrpl36	Astrocyte2
Ptp4a3	0.000668702	-0.283807	0.107	0.196	1	F03_PBS_BC	Ptp4a3	Astrocyte2
4930481A15Rik	0.000686619	0.218957	0.156	0.066	1	F03_PBS_BC	4930481A15Rik	Astrocyte2
Hspd1	0.000698083	0.232887	0.385	0.255	1	F03_PBS_BC	Hspd1	Astrocyte2
Pfdn5	0.000708981	-0.196848	0.712	0.775	1	F03_PBS_BC	Pfdn5	Astrocyte2
Diaph3	0.00075388	0.197554	0.158	0.07	1	F03_PBS_BC	Diaph3	Astrocyte2
0610009B22Rik	0.000766375	0.240468	0.487	0.347	1	F03_PBS_BC	0610009B22Rik	Astrocyte2
Pdcd10	0.00076656	0.217623	0.495	0.358	1	F03_PBS_BC	Pdcd10	Astrocyte2
1110008F13Rik	0.0007687	0.197985	0.401	0.262	1	F03_PBS_BC	1110008F13Rik	Astrocyte2
Hsdl2	0.000770607	0.218765	0.291	0.173	1	F03_PBS_BC	Hsdl2	Astrocyte2
Calr	0.00077171	0.244143	0.702	0.524	1	F03_PBS_BC	Calr	Astrocyte2
Ptms	0.000793092	-0.28197	0.342	0.446	1	F03_PBS_BC	Ptms	Astrocyte2
Supt6	0.000811918	-0.281088	0.066	0.14	1	F03_PBS_BC	Supt6	Astrocyte2
Acp1	0.000822595	0.22515	0.541	0.402	1	F03_PBS_BC	Acp1	Astrocyte2
B9d1	0.000830695	0.197511	0.39	0.255	1	F03_PBS_BC	B9d1	Astrocyte2
Asah1	0.000851153	0.193619	0.531	0.38	1	F03_PBS_BC	Asah1	Astrocyte2
Rpl19	0.00086572	-0.185389	0.717	0.756	1	F03_PBS_BC	Rpl19	Astrocyte2
Vamp7	0.000874086	0.180509	0.179	0.085	1	F03_PBS_BC	Vamp7	Astrocyte2
Lamb2	0.000886096	-0.226303	0.097	0.185	1	F03_PBS_BC	Lamb2	Astrocyte2
Fmnl2	0.000888008	-0.161987	0.038	0.103	1	F03_PBS_BC	Fmnl2	Astrocyte2
Txndc15	0.000920687	0.249068	0.49	0.351	1	F03_PBS_BC	Txndc15	Astrocyte2
Med25	0.000921684	0.178602	0.306	0.185	1	F03_PBS_BC	Med25	Astrocyte2
Atf4	0.000926203	-0.359851	0.268	0.358	1	F03_PBS_BC	Atf4	Astrocyte2
Rpl32	0.00094674	-0.266752	0.722	0.749	1	F03_PBS_BC	Rpl32	Astrocyte2
Rpl11	0.000949853	-0.238571	0.74	0.812	1	F03_PBS_BC	Rpl11	Astrocyte2
mt-Co1	0.000957421	-0.139921	0.941	0.963	1	F03_PBS_BC	mt-Co1	Astrocyte2
Vegfb	0.000977176	-0.296349	0.094	0.173	1	F03_PBS_BC	Vegfb	Astrocyte2
Parp3	0.000990102	-0.293679	0.071	0.148	1	F03_PBS_BC	Parp3	Astrocyte2
S100a9	0.00100629	0.224962	0.117	0.044	1	F03_PBS_BC	S100a9	Astrocyte2
Rpl36	0.0010105	-0.218334	0.811	0.86	1	F03_PBS_BC	Rpl36	Astrocyte2
Hba-a2	0.00101543	0.250183	0.454	0.325	1	F03_PBS_BC	Hba-a2	Astrocyte2
Yif1a	0.00103279	0.207963	0.367	0.244	1	F03_PBS_BC	Yif1a	Astrocyte2
Tmem263	0.00104744	0.175665	0.13	0.052	1	F03_PBS_BC	Tmem263	Astrocyte2
Paip2	0.00107232	0.230514	0.597	0.483	1	F03_PBS_BC	Paip2	Astrocyte2
Gria2	0.0011005	-0.261883	0.143	0.236	1	F03_PBS_BC	Gria2	Astrocyte2
Gm5914	0.00111561	-0.251693	0.089	0.173	1	F03_PBS_BC	Gm5914	Astrocyte2
Tax1bp1	0.00113015	0.198873	0.388	0.258	1	F03_PBS_BC	Tax1bp1	Astrocyte2
Slc25a5	0.00115913	0.159422	0.855	0.786	1	F03_PBS_BC	Slc25a5	Astrocyte2
Yae1d1	0.0011965	0.189573	0.224	0.122	1	F03_PBS_BC	Yae1d1	Astrocyte2
Lrrc8a	0.00120018	0.189594	0.821	0.72	1	F03_PBS_BC	Lrrc8a	Astrocyte2
Fgfr3	0.0012052	-0.313528	0.408	0.506	1	F03_PBS_BC	Fgfr3	Astrocyte2
Kif1b	0.00127131	-0.309408	0.429	0.517	1	F03_PBS_BC	Kif1b	Astrocyte2
Pcm1	0.00128035	-0.24627	0.151	0.247	1	F03_PBS_BC	Pcm1	Astrocyte2
Tmem59	0.00129538	0.199651	0.827	0.731	1	F03_PBS_BC	Tmem59	Astrocyte2
Cdk2ap2	0.00130975	0.189539	0.418	0.292	1	F03_PBS_BC	Cdk2ap2	Astrocyte2
Nadk2	0.00134514	0.224638	0.304	0.188	1	F03_PBS_BC	Nadk2	Astrocyte2
Atp5f1	0.00136835	0.175703	0.765	0.661	1	F03_PBS_BC	Atp5f1	Astrocyte2
Prnp	0.00138134	-0.164103	0.806	0.827	1	F03_PBS_BC	Prnp	Astrocyte2
Apoe	0.00141288	-0.052584	0.997	1	1	F03_PBS_BC	Apoe	Astrocyte2
Cyp2d22	0.00141565	-0.345788	0.278	0.369	1	F03_PBS_BC	Cyp2d22	Astrocyte2
Rab10os	0.00143105	0.182975	0.143	0.063	1	F03_PBS_BC	Rab10os	Astrocyte2
Mustn1	0.00143336	-0.233807	0.056	0.125	1	F03_PBS_BC	Mustn1	Astrocyte2
Bmyc	0.00144207	-0.236228	0.423	0.509	1	F03_PBS_BC	Bmyc	Astrocyte2
Nenf	0.00144357	-0.285034	0.253	0.354	1	F03_PBS_BC	Nenf	Astrocyte2
Serf1	0.00144361	0.174322	0.309	0.192	1	F03_PBS_BC	Serf1	Astrocyte2
Ifit3b	0.00144812	-0.435061	0.122	0.207	1	F03_PBS_BC	Ifit3b	Astrocyte2
1110004F10Rik	0.00145514	0.206206	0.577	0.458	1	F03_PBS_BC	1110004F10Rik	Astrocyte2
Rdh14	0.00146095	0.216153	0.337	0.218	1	F03_PBS_BC	Rdh14	Astrocyte2
Vat1	0.00147655	-0.284596	0.094	0.173	1	F03_PBS_BC	Vat1	Astrocyte2
Coa6	0.00151911	0.209996	0.224	0.125	1	F03_PBS_BC	Coa6	Astrocyte2
Ddx5	0.00152563	-0.208335	0.722	0.764	1	F03_PBS_BC	Ddx5	Astrocyte2
H2-Ab1	0.00155084	-0.252241	0.071	0.144	1	F03_PBS_BC	H2-Ab1	Astrocyte2
Dnajc8	0.00155825	0.194922	0.523	0.365	1	F03_PBS_BC	Dnajc8	Astrocyte2
Laptm5	0.00155927	0.151529	0.133	0.055	1	F03_PBS_BC	Laptm5	Astrocyte2
Gigyf2	0.0015787	0.158056	0.186	0.092	1	F03_PBS_BC	Gigyf2	Astrocyte2
Glipr2	0.00158636	0.225649	0.253	0.144	1	F03_PBS_BC	Glipr2	Astrocyte2
Brd9	0.00158877	0.277569	0.173	0.089	1	F03_PBS_BC	Brd9	Astrocyte2
Ap3m2	0.00159164	0.159127	0.138	0.059	1	F03_PBS_BC	Ap3m2	Astrocyte2
Xbp1	0.00160844	0.265097	0.286	0.177	1	F03_PBS_BC	Xbp1	Astrocyte2
Mettl5	0.00161215	0.169838	0.196	0.103	1	F03_PBS_BC	Mettl5	Astrocyte2
Taldo1	0.00163825	0.200023	0.423	0.299	1	F03_PBS_BC	Taldo1	Astrocyte2
Ccdc190	0.00166198	0.200289	0.413	0.277	1	F03_PBS_BC	Ccdc190	Astrocyte2
Ormdl2	0.0016727	0.178665	0.314	0.196	1	F03_PBS_BC	Ormdl2	Astrocyte2
Plp1	0.00167307	0.176207	0.242	0.137	1	F03_PBS_BC	Plp1	Astrocyte2
Rpusd3	0.00167307	-0.298203	0.163	0.251	1	F03_PBS_BC	Rpusd3	Astrocyte2
Zfp428	0.00168699	0.189131	0.439	0.306	1	F03_PBS_BC	Zfp428	Astrocyte2
Cstf2t	0.00171178	0.170356	0.263	0.148	1	F03_PBS_BC	Cstf2t	Astrocyte2
Uck1	0.00172256	0.18787	0.145	0.066	1	F03_PBS_BC	Uck1	Astrocyte2
Rps18	0.001732	-0.187872	0.809	0.808	1	F03_PBS_BC	Rps18	Astrocyte2
Kctd5	0.00173304	0.236434	0.25	0.148	1	F03_PBS_BC	Kctd5	Astrocyte2
Ptn	0.00173892	0.139918	0.957	0.911	1	F03_PBS_BC	Ptn	Astrocyte2
Txlna	0.00174617	0.173486	0.163	0.077	1	F03_PBS_BC	Txlna	Astrocyte2
Glmp	0.00178167	0.18626	0.49	0.351	1	F03_PBS_BC	Glmp	Astrocyte2
Vamp4	0.00182576	0.148804	0.324	0.203	1	F03_PBS_BC	Vamp4	Astrocyte2
Slc25a1	0.00183256	-0.219223	0.071	0.144	1	F03_PBS_BC	Slc25a1	Astrocyte2
Hagh	0.00185292	0.222155	0.342	0.221	1	F03_PBS_BC	Hagh	Astrocyte2
Thrsp	0.00192149	0.235744	0.707	0.635	1	F03_PBS_BC	Thrsp	Astrocyte2
Lrrfip1	0.00194431	0.206711	0.102	0.037	1	F03_PBS_BC	Lrrfip1	Astrocyte2
Usp50	0.00195563	0.232476	0.477	0.351	1	F03_PBS_BC	Usp50	Astrocyte2
1810026J23Rik	0.00196491	-0.202453	0.064	0.133	1	F03_PBS_BC	1810026J23Rik	Astrocyte2
Aard	0.00198641	0.265331	0.24	0.144	1	F03_PBS_BC	Aard	Astrocyte2
Apip	0.00198755	0.156358	0.186	0.096	1	F03_PBS_BC	Apip	Astrocyte2
Ucp2	0.00202233	-0.243619	0.237	0.339	1	F03_PBS_BC	Ucp2	Astrocyte2
Gm42418	0.00203244	-0.321397	0.406	0.483	1	F03_PBS_BC	Gm42418	Astrocyte2
Ppp1r1b	0.00204533	0.187561	0.378	0.251	1	F03_PBS_BC	Ppp1r1b	Astrocyte2
Junb	0.00205482	-0.269748	0.321	0.413	1	F03_PBS_BC	Junb	Astrocyte2
Arl6ip5	0.00207893	0.176813	0.452	0.31	1	F03_PBS_BC	Arl6ip5	Astrocyte2
Hdhd2	0.00208738	0.200445	0.367	0.247	1	F03_PBS_BC	Hdhd2	Astrocyte2
H1fx	0.00209735	-0.287574	0.153	0.236	1	F03_PBS_BC	H1fx	Astrocyte2
Cggbp1	0.00210376	0.219849	0.227	0.129	1	F03_PBS_BC	Cggbp1	Astrocyte2
Ddah1	0.00210483	0.167518	0.696	0.572	1	F03_PBS_BC	Ddah1	Astrocyte2
Ctnnbip1	0.00210846	0.117561	0.107	0.041	1	F03_PBS_BC	Ctnnbip1	Astrocyte2
Gas2l3	0.00215512	0.152928	0.102	0.037	1	F03_PBS_BC	Gas2l3	Astrocyte2
Gpx4	0.00220694	-0.191802	0.75	0.79	1	F03_PBS_BC	Gpx4	Astrocyte2
Cyp2j6	0.00221989	-0.292761	0.089	0.162	1	F03_PBS_BC	Cyp2j6	Astrocyte2
Rasgrf1	0.0022961	-0.247008	0.048	0.111	1	F03_PBS_BC	Rasgrf1	Astrocyte2
Ube2d2a	0.00230127	0.180575	0.469	0.362	1	F03_PBS_BC	Ube2d2a	Astrocyte2
Prdx1	0.00230322	0.146374	0.939	0.93	1	F03_PBS_BC	Prdx1	Astrocyte2
Fn3krp	0.00232274	0.243737	0.115	0.048	1	F03_PBS_BC	Fn3krp	Astrocyte2
Fundc1	0.00233709	0.191895	0.316	0.203	1	F03_PBS_BC	Fundc1	Astrocyte2
Ube2d3	0.0023577	0.187359	0.548	0.432	1	F03_PBS_BC	Ube2d3	Astrocyte2
Gm8186	0.00236528	0.237215	0.291	0.181	1	F03_PBS_BC	Gm8186	Astrocyte2
Csrp1	0.00239251	-0.193806	0.77	0.808	1	F03_PBS_BC	Csrp1	Astrocyte2
Anp32a	0.00242832	0.170758	0.579	0.439	1	F03_PBS_BC	Anp32a	Astrocyte2
Derl2	0.00243505	0.254322	0.372	0.266	1	F03_PBS_BC	Derl2	Astrocyte2
Calm1	0.00249829	0.160742	0.885	0.841	1	F03_PBS_BC	Calm1	Astrocyte2
Mxd4	0.00252394	0.209493	0.487	0.358	1	F03_PBS_BC	Mxd4	Astrocyte2
Tmem198b	0.00252781	-0.290803	0.12	0.199	1	F03_PBS_BC	Tmem198b	Astrocyte2
Dbp	0.00254092	-0.298103	0.255	0.347	1	F03_PBS_BC	Dbp	Astrocyte2
Polr2l	0.00254757	0.173922	0.648	0.509	1	F03_PBS_BC	Polr2l	Astrocyte2
Ythdf1	0.00255065	0.156854	0.128	0.055	1	F03_PBS_BC	Ythdf1	Astrocyte2
Pcbp4	0.00264698	-0.219919	0.156	0.244	1	F03_PBS_BC	Pcbp4	Astrocyte2
Chst2	0.00265439	0.189007	0.36	0.244	1	F03_PBS_BC	Chst2	Astrocyte2
Ldb1	0.00271007	-0.265595	0.059	0.122	1	F03_PBS_BC	Ldb1	Astrocyte2
Lyz2	0.00276903	-0.20082	0.217	0.295	1	F03_PBS_BC	Lyz2	Astrocyte2
H2-Aa	0.00277251	-0.164107	0.051	0.114	1	F03_PBS_BC	H2-Aa	Astrocyte2
Nap1l1	0.00280611	0.239765	0.298	0.196	1	F03_PBS_BC	Nap1l1	Astrocyte2
Vps72	0.00280708	0.151971	0.184	0.096	1	F03_PBS_BC	Vps72	Astrocyte2
Ppp1r14b	0.00282344	-0.198965	0.071	0.14	1	F03_PBS_BC	Ppp1r14b	Astrocyte2
Gdi1	0.00288704	0.216862	0.393	0.277	1	F03_PBS_BC	Gdi1	Astrocyte2
2410015M20Rik	0.00296006	-0.171622	0.712	0.808	1	F03_PBS_BC	2410015M20Rik	Astrocyte2
Pou2f1	0.00299764	-0.228866	0.051	0.111	1	F03_PBS_BC	Pou2f1	Astrocyte2
Srpr	0.00300917	0.174679	0.156	0.077	1	F03_PBS_BC	Srpr	Astrocyte2
Wwc1	0.00303753	-0.29068	0.094	0.166	1	F03_PBS_BC	Wwc1	Astrocyte2
Ahsa1	0.00310134	0.186087	0.429	0.303	1	F03_PBS_BC	Ahsa1	Astrocyte2
Rwdd4a	0.0031476	0.150776	0.115	0.048	1	F03_PBS_BC	Rwdd4a	Astrocyte2
Rbm3	0.00316485	-0.333424	0.247	0.328	1	F03_PBS_BC	Rbm3	Astrocyte2
Rpl28	0.00320155	-0.18084	0.724	0.764	1	F03_PBS_BC	Rpl28	Astrocyte2
Ppid	0.00321043	0.142658	0.342	0.229	1	F03_PBS_BC	Ppid	Astrocyte2
Eno1	0.00323584	0.137681	0.952	0.93	1	F03_PBS_BC	Eno1	Astrocyte2
Tlcd1	0.00326037	0.163046	0.832	0.749	1	F03_PBS_BC	Tlcd1	Astrocyte2
Fcgr3	0.00326791	0.228908	0.138	0.066	1	F03_PBS_BC	Fcgr3	Astrocyte2
Rheb	0.00328924	0.193271	0.602	0.524	1	F03_PBS_BC	Rheb	Astrocyte2
Top2b	0.00328944	0.195427	0.344	0.232	1	F03_PBS_BC	Top2b	Astrocyte2
Gabarapl1	0.00330848	0.191758	0.283	0.177	1	F03_PBS_BC	Gabarapl1	Astrocyte2
Rad1	0.0033174	0.174666	0.143	0.07	1	F03_PBS_BC	Rad1	Astrocyte2
Psmd12	0.00333005	0.178374	0.304	0.192	1	F03_PBS_BC	Psmd12	Astrocyte2
Vamp3	0.00333259	0.162349	0.189	0.103	1	F03_PBS_BC	Vamp3	Astrocyte2
Gm10116	0.00335079	-0.30165	0.258	0.336	1	F03_PBS_BC	Gm10116	Astrocyte2
Extl2	0.00338037	0.226875	0.194	0.111	1	F03_PBS_BC	Extl2	Astrocyte2
Derl1	0.00339184	0.227729	0.334	0.221	1	F03_PBS_BC	Derl1	Astrocyte2
Mif	0.00343829	-0.172436	0.809	0.849	1	F03_PBS_BC	Mif	Astrocyte2
Ywhaq	0.00345428	0.158294	0.684	0.531	1	F03_PBS_BC	Ywhaq	Astrocyte2
Hopx	0.00357093	-0.248383	0.579	0.627	1	F03_PBS_BC	Hopx	Astrocyte2
Mybpc1	0.00361721	-0.319319	0.194	0.277	1	F03_PBS_BC	Mybpc1	Astrocyte2
Gin1	0.00364601	0.135393	0.135	0.063	1	F03_PBS_BC	Gin1	Astrocyte2
Cisd1	0.00365806	0.150035	0.727	0.546	1	F03_PBS_BC	Cisd1	Astrocyte2
Fnta	0.00366224	0.150242	0.51	0.391	1	F03_PBS_BC	Fnta	Astrocyte2
Naa10	0.00368655	-0.264949	0.12	0.196	1	F03_PBS_BC	Naa10	Astrocyte2
Cpsf4l	0.003703	0.293993	0.232	0.144	1	F03_PBS_BC	Cpsf4l	Astrocyte2
Atg3	0.00370528	0.194756	0.298	0.192	1	F03_PBS_BC	Atg3	Astrocyte2
Gm2115	0.00372209	-0.228237	0.179	0.269	1	F03_PBS_BC	Gm2115	Astrocyte2
Farp1	0.00374859	-0.269637	0.082	0.148	1	F03_PBS_BC	Farp1	Astrocyte2
Twf2	0.00376253	0.208568	0.128	0.059	1	F03_PBS_BC	Twf2	Astrocyte2
Cdc42bpa	0.00379688	-0.172391	0.064	0.129	1	F03_PBS_BC	Cdc42bpa	Astrocyte2
Gprasp2	0.00382228	0.166318	0.138	0.066	1	F03_PBS_BC	Gprasp2	Astrocyte2
Fam173b	0.00390568	0.161363	0.191	0.103	1	F03_PBS_BC	Fam173b	Astrocyte2
Lgi4	0.00400405	-0.275017	0.548	0.605	1	F03_PBS_BC	Lgi4	Astrocyte2
Klhdc2	0.0040609	0.160602	0.265	0.166	1	F03_PBS_BC	Klhdc2	Astrocyte2
Ptprz1	0.00406138	-0.100725	0.949	0.952	1	F03_PBS_BC	Ptprz1	Astrocyte2
Slc27a1	0.00406278	-0.223588	0.474	0.557	1	F03_PBS_BC	Slc27a1	Astrocyte2
Mrfap1	0.00408658	0.175787	0.607	0.48	1	F03_PBS_BC	Mrfap1	Astrocyte2
Sfr1	0.00413265	0.143641	0.408	0.288	1	F03_PBS_BC	Sfr1	Astrocyte2
Zscan26	0.00413349	0.228587	0.413	0.306	1	F03_PBS_BC	Zscan26	Astrocyte2
Ostc	0.00414469	0.186822	0.459	0.336	1	F03_PBS_BC	Ostc	Astrocyte2
Atp5k	0.00417058	0.117703	0.913	0.878	1	F03_PBS_BC	Atp5k	Astrocyte2
Dnajb6	0.00417877	0.196684	0.472	0.358	1	F03_PBS_BC	Dnajb6	Astrocyte2
Rpl21	0.00418259	-0.157742	0.88	0.882	1	F03_PBS_BC	Rpl21	Astrocyte2
Psmc4	0.00419508	0.231039	0.426	0.317	1	F03_PBS_BC	Psmc4	Astrocyte2
Sdhaf4	0.00428218	0.161019	0.37	0.255	1	F03_PBS_BC	Sdhaf4	Astrocyte2
Ccpg1os	0.00428932	0.173896	0.245	0.148	1	F03_PBS_BC	Ccpg1os	Astrocyte2
Atxn7l3b	0.00430347	0.215212	0.554	0.424	1	F03_PBS_BC	Atxn7l3b	Astrocyte2
Tmed4	0.00432048	0.152574	0.36	0.244	1	F03_PBS_BC	Tmed4	Astrocyte2
Tmem160	0.00435057	-0.29766	0.367	0.435	1	F03_PBS_BC	Tmem160	Astrocyte2
Abhd14b	0.00439365	-0.173785	0.097	0.173	1	F03_PBS_BC	Abhd14b	Astrocyte2
Stmn3	0.00444772	0.145829	0.163	0.085	1	F03_PBS_BC	Stmn3	Astrocyte2
Ktn1	0.00448679	0.148107	0.411	0.292	1	F03_PBS_BC	Ktn1	Astrocyte2
Abcf1	0.00449979	0.173542	0.191	0.107	1	F03_PBS_BC	Abcf1	Astrocyte2
Prpf4b	0.00451915	0.228485	0.352	0.251	1	F03_PBS_BC	Prpf4b	Astrocyte2
Brd7	0.00452574	0.156879	0.222	0.129	1	F03_PBS_BC	Brd7	Astrocyte2
Arpc1b	0.00452984	-0.235785	0.069	0.133	1	F03_PBS_BC	Arpc1b	Astrocyte2
Ldah	0.00461277	0.165949	0.138	0.066	1	F03_PBS_BC	Ldah	Astrocyte2
Celsr2	0.00461409	-0.193785	0.084	0.155	1	F03_PBS_BC	Celsr2	Astrocyte2
Cct8	0.00463637	0.15453	0.418	0.292	1	F03_PBS_BC	Cct8	Astrocyte2
C330018D20Rik	0.00466986	0.151818	0.122	0.055	1	F03_PBS_BC	C330018D20Rik	Astrocyte2
Bre	0.00469422	0.193883	0.237	0.144	1	F03_PBS_BC	Bre	Astrocyte2
Gaa	0.00469686	-0.197633	0.224	0.314	1	F03_PBS_BC	Gaa	Astrocyte2
Gnptg	0.00471584	0.232395	0.173	0.096	1	F03_PBS_BC	Gnptg	Astrocyte2
Mob3b	0.00471785	-0.231337	0.135	0.214	1	F03_PBS_BC	Mob3b	Astrocyte2
Rcan2	0.00471944	-0.287993	0.319	0.391	1	F03_PBS_BC	Rcan2	Astrocyte2
Nhp2	0.00471984	-0.212199	0.133	0.21	1	F03_PBS_BC	Nhp2	Astrocyte2
Fam173a	0.0047213	-0.20345	0.679	0.686	1	F03_PBS_BC	Fam173a	Astrocyte2
Klf9	0.00472339	0.20066	0.378	0.266	1	F03_PBS_BC	Klf9	Astrocyte2
Rab28	0.0047408	0.119964	0.214	0.122	1	F03_PBS_BC	Rab28	Astrocyte2
Pgrmc2	0.00474992	0.197509	0.11	0.048	1	F03_PBS_BC	Pgrmc2	Astrocyte2
Insig1	0.00477291	-0.2909	0.253	0.339	1	F03_PBS_BC	Insig1	Astrocyte2
Eif1	0.00480879	0.0947658	0.977	0.982	1	F03_PBS_BC	Eif1	Astrocyte2
Mpv17	0.00481992	0.208868	0.367	0.262	1	F03_PBS_BC	Mpv17	Astrocyte2
Mrpl41	0.00486456	0.190531	0.661	0.576	1	F03_PBS_BC	Mrpl41	Astrocyte2
1110065P20Rik	0.00508066	-0.233382	0.128	0.207	1	F03_PBS_BC	1110065P20Rik	Astrocyte2
Med10	0.00515652	0.156911	0.319	0.207	1	F03_PBS_BC	Med10	Astrocyte2
Abhd14a	0.00516639	0.193899	0.337	0.232	1	F03_PBS_BC	Abhd14a	Astrocyte2
Psmd4	0.00517262	0.144337	0.462	0.336	1	F03_PBS_BC	Psmd4	Astrocyte2
Hexb	0.00519258	0.225213	0.515	0.402	1	F03_PBS_BC	Hexb	Astrocyte2
Rps4x	0.00521469	-0.206973	0.564	0.601	1	F03_PBS_BC	Rps4x	Astrocyte2
Zic1	0.00522982	-0.324175	0.446	0.506	1	F03_PBS_BC	Zic1	Astrocyte2
Erp44	0.00524126	0.195895	0.268	0.17	1	F03_PBS_BC	Erp44	Astrocyte2
Rere	0.0052464	-0.274022	0.145	0.225	1	F03_PBS_BC	Rere	Astrocyte2
Slc25a17	0.00531727	0.16806	0.378	0.266	1	F03_PBS_BC	Slc25a17	Astrocyte2
Nxt2	0.00536306	0.126055	0.122	0.055	1	F03_PBS_BC	Nxt2	Astrocyte2
Mrps22	0.00536916	0.164922	0.122	0.059	1	F03_PBS_BC	Mrps22	Astrocyte2
Uqcrb	0.00537531	0.16165	0.801	0.738	1	F03_PBS_BC	Uqcrb	Astrocyte2
Srsf6	0.00538691	0.183191	0.337	0.236	1	F03_PBS_BC	Srsf6	Astrocyte2
Clybl	0.00541029	0.108205	0.227	0.133	1	F03_PBS_BC	Clybl	Astrocyte2
Cfap20	0.00543788	0.163527	0.319	0.21	1	F03_PBS_BC	Cfap20	Astrocyte2
Cldn5	0.00548355	-0.203729	0.232	0.314	1	F03_PBS_BC	Cldn5	Astrocyte2
Chmp5	0.00551858	0.1799	0.347	0.232	1	F03_PBS_BC	Chmp5	Astrocyte2
Gm3764	0.00552193	-0.223491	0.847	0.867	1	F03_PBS_BC	Gm3764	Astrocyte2
Nr1d1	0.00556534	-0.189898	0.138	0.221	1	F03_PBS_BC	Nr1d1	Astrocyte2
Smdt1	0.00558969	-0.148447	0.804	0.819	1	F03_PBS_BC	Smdt1	Astrocyte2
Mrps12	0.00560417	0.18324	0.526	0.402	1	F03_PBS_BC	Mrps12	Astrocyte2
Gstm5	0.00561467	-0.181381	0.737	0.779	1	F03_PBS_BC	Gstm5	Astrocyte2
Actr10	0.00563611	0.15123	0.27	0.166	1	F03_PBS_BC	Actr10	Astrocyte2
Car10	0.00567869	0.139555	0.342	0.236	1	F03_PBS_BC	Car10	Astrocyte2
Emsy	0.00572878	0.164444	0.12	0.055	1	F03_PBS_BC	Emsy	Astrocyte2
3110002H16Rik	0.00576132	0.140309	0.125	0.059	1	F03_PBS_BC	3110002H16Rik	Astrocyte2
mt-Nd2	0.00582578	0.155505	0.811	0.838	1	F03_PBS_BC	mt-Nd2	Astrocyte2
Gm26699	0.00589205	0.160323	0.135	0.066	1	F03_PBS_BC	Gm26699	Astrocyte2
Selk	0.005909	0.126549	0.872	0.819	1	F03_PBS_BC	Selk	Astrocyte2
Casp1	0.00592096	-0.289519	0.074	0.137	1	F03_PBS_BC	Casp1	Astrocyte2
Cox7c	0.00595386	-0.139089	0.931	0.93	1	F03_PBS_BC	Cox7c	Astrocyte2
Creld2	0.00597629	0.156456	0.242	0.151	1	F03_PBS_BC	Creld2	Astrocyte2
Rab2a	0.00599716	0.181474	0.546	0.446	1	F03_PBS_BC	Rab2a	Astrocyte2
Cers2	0.00609931	0.158023	0.189	0.107	1	F03_PBS_BC	Cers2	Astrocyte2
Krt10	0.00610185	0.175707	0.401	0.284	1	F03_PBS_BC	Krt10	Astrocyte2
Elavl1	0.00621055	0.164849	0.372	0.269	1	F03_PBS_BC	Elavl1	Astrocyte2
1190005I06Rik	0.00625957	-0.210628	0.171	0.251	1	F03_PBS_BC	1190005I06Rik	Astrocyte2
Ube2v2	0.00626528	0.190335	0.474	0.376	1	F03_PBS_BC	Ube2v2	Astrocyte2
Enho	0.00629499	-0.196734	0.635	0.697	1	F03_PBS_BC	Enho	Astrocyte2
Slc4a4	0.00630333	-0.102192	0.939	0.945	1	F03_PBS_BC	Slc4a4	Astrocyte2
Aasdhppt	0.00633502	0.159585	0.202	0.118	1	F03_PBS_BC	Aasdhppt	Astrocyte2
Fkbp3	0.00635017	0.148558	0.541	0.421	1	F03_PBS_BC	Fkbp3	Astrocyte2
Cd2bp2	0.00637915	0.123273	0.122	0.055	1	F03_PBS_BC	Cd2bp2	Astrocyte2
Stoml2	0.00638759	0.204627	0.36	0.258	1	F03_PBS_BC	Stoml2	Astrocyte2
Gpaa1	0.00638884	0.225134	0.166	0.092	1	F03_PBS_BC	Gpaa1	Astrocyte2
Grin2b	0.00641941	0.108095	0.151	0.077	1	F03_PBS_BC	Grin2b	Astrocyte2
Sec23a	0.00644529	0.109672	0.115	0.052	1	F03_PBS_BC	Sec23a	Astrocyte2
Bcan	0.00650964	-0.332737	0.337	0.41	1	F03_PBS_BC	Bcan	Astrocyte2
Csf1r	0.00668434	0.13836	0.161	0.085	1	F03_PBS_BC	Csf1r	Astrocyte2
Arpc4	0.00671751	-0.214055	0.574	0.605	1	F03_PBS_BC	Arpc4	Astrocyte2
Acadm	0.00671783	0.17762	0.342	0.232	1	F03_PBS_BC	Acadm	Astrocyte2
Tmem165	0.00672234	0.157827	0.276	0.173	1	F03_PBS_BC	Tmem165	Astrocyte2
Ppp2r3c	0.0068118	0.116524	0.125	0.059	1	F03_PBS_BC	Ppp2r3c	Astrocyte2
Rps27a	0.00685578	-0.206926	0.709	0.734	1	F03_PBS_BC	Rps27a	Astrocyte2
Fam98b	0.00687225	0.163539	0.112	0.052	1	F03_PBS_BC	Fam98b	Astrocyte2
Slc39a10	0.00687403	0.152906	0.128	0.063	1	F03_PBS_BC	Slc39a10	Astrocyte2
Amer2	0.00692335	0.1501	0.293	0.188	1	F03_PBS_BC	Amer2	Astrocyte2
Hspa4l	0.00693973	0.180165	0.265	0.173	1	F03_PBS_BC	Hspa4l	Astrocyte2
Cby1	0.00696262	0.132951	0.224	0.133	1	F03_PBS_BC	Cby1	Astrocyte2
Rpl17	0.00698027	-0.200015	0.666	0.708	1	F03_PBS_BC	Rpl17	Astrocyte2
Gtf2h5	0.00699019	0.178388	0.533	0.41	1	F03_PBS_BC	Gtf2h5	Astrocyte2
Nedd4	0.00699225	-0.231462	0.304	0.387	1	F03_PBS_BC	Nedd4	Astrocyte2
Tmem259	0.00700298	-0.220829	0.158	0.24	1	F03_PBS_BC	Tmem259	Astrocyte2
Rnf7	0.00702364	0.1664	0.482	0.376	1	F03_PBS_BC	Rnf7	Astrocyte2
Plekho2	0.00704112	-0.287681	0.168	0.24	1	F03_PBS_BC	Plekho2	Astrocyte2
Wdr45	0.00706123	0.148226	0.196	0.114	1	F03_PBS_BC	Wdr45	Astrocyte2
Tm2d2	0.00708415	0.226536	0.385	0.284	1	F03_PBS_BC	Tm2d2	Astrocyte2
Cox6a1	0.00710112	-0.134138	0.829	0.871	1	F03_PBS_BC	Cox6a1	Astrocyte2
Atp5g1	0.00718186	-0.188832	0.696	0.716	1	F03_PBS_BC	Atp5g1	Astrocyte2
Psma4	0.0072512	0.163221	0.457	0.336	1	F03_PBS_BC	Psma4	Astrocyte2
[truncated: 3,684 more rows]

## Sheet: GO for As, EC, MG (ED.Fig4h)
GO BP items by accumulative hypergeometric test for statistical analysis with false discovery rate (FDR) correction.
	Cluster	ID	Description	GeneRatio	BgRatio	pvalue	p.adjust	qvalue	geneID	Count
1	Astrocyte1	GO:0034976	response to endoplasmic reticulum stress	10/85	237/23210	1.63231e-08	2.00592e-05	1.34868e-05	Hspa5/Nupr1/Pdia6/Manf/Cebpb/Pdia3/Pdia4/Calr/Atf4/Sdf2l1	10
2	Astrocyte1	GO:0010721	negative regulation of cell development	12/85	387/23210	1.71519e-08	2.00592e-05	1.34868e-05	B2m/Ntm/H2-D1/Lgals1/Vegfa/Flna/Calr/Appl2/Tspo/Hes5/Cit/Cd38	12
3	Astrocyte1	GO:0006457	protein folding	8/85	153/23210	9.29311e-08	4.34732e-05	2.92293e-05	Hspa8/B2m/Hspa5/Cd74/Dnaja1/Pdia3/Pdia4/Calr	8
4	Astrocyte1	GO:0097193	intrinsic apoptotic signaling pathway	10/85	292/23210	1.16019e-07	4.52279e-05	3.04091e-05	Crip1/Mif/Nupr1/S100a8/Cd74/Ddx3x/Dnaja1/Cebpb/Atf4/Sod1	10
5	Astrocyte1	GO:0048002	antigen processing and presentation of peptide antigen	6/85	68/23210	1.84073e-07	6.15067e-05	4.13542e-05	B2m/H2-D1/Cd74/H2-Ab1/Calr/Ide	6
6	Astrocyte1	GO:0035966	response to topologically incorrect protein	7/85	133/23210	5.89082e-07	0.000153096	0.000102934	Hspa8/Hspa5/Pdia6/Manf/Calr/Atf4/Sdf2l1	7
7	Astrocyte1	GO:0035967	cellular response to topologically incorrect protein	6/85	103/23210	2.17127e-06	0.00046587	0.000313228	Hspa8/Hspa5/Pdia6/Calr/Atf4/Sdf2l1	6
8	Astrocyte1	GO:0009266	response to temperature stimulus	7/85	163/23210	2.30788e-06	0.00046587	0.000313228	Hspa8/Cirbp/Hspa5/Rbm3/Dnaja1/Appl2/Sod1	7
9	Astrocyte1	GO:0036003	positive regulation of transcription from RNA polymerase II promoter in response to stress	4/85	27/23210	2.75659e-06	0.00046587	0.000313228	Vegfa/Cebpb/Klf2/Atf4	4
10	Astrocyte1	GO:0046596	regulation of viral entry into host cell	4/85	33/23210	6.32062e-06	0.00082133	0.000552223	Ifitm3/Lgals1/Cd74/Ifitm2	4
11	Astrocyte1	GO:1903332	regulation of protein folding	3/85	11/23210	7.65731e-06	0.000942655	0.000633796	Hspa8/Pdia3/Pdia4	3
12	Astrocyte1	GO:0031345	negative regulation of cell projection organization	7/85	205/23210	1.04303e-05	0.00121982	0.000820151	B2m/Ntm/H2-D1/Lgals1/Flna/Cit/Cd38	7
13	Astrocyte1	GO:0030595	leukocyte chemotaxis	7/85	211/23210	1.25786e-05	0.00135003	0.000907698	Mif/Cxcl14/S100a8/Cd74/Vegfa/Calr/Cx3cr1	7
14	Astrocyte1	GO:0043900	regulation of multi-organism process	9/85	391/23210	1.32752e-05	0.00135003	0.000907698	Hspa8/Ifitm3/Mif/Lgals1/Cd74/Ddx3x/Pglyrp1/Calr/Ifitm2	9
15	Astrocyte1	GO:0002821	positive regulation of adaptive immune response	6/85	147/23210	1.68828e-05	0.00157956	0.00106202	Hspa8/B2m/Mif/H2-D1/Cd74/H2-Ab1	6
16	Astrocyte1	GO:0032103	positive regulation of response to external stimulus	8/85	312/23210	1.91173e-05	0.00171982	0.00115632	Mif/Cxcl14/Nupr1/S100a8/Cd74/Vegfa/Cebpb/Calr	8
17	Astrocyte1	GO:0070229	negative regulation of lymphocyte apoptotic process	4/85	49/23210	3.12992e-05	0.00261461	0.00175794	Tsc22d3/Cd27/Mif/Cd74	4
18	Astrocyte1	GO:0042789	mRNA transcription by RNA polymerase II	3/85	19/23210	4.40262e-05	0.00313345	0.00210678	Flna/Atf4/Srebf1	3
19	Astrocyte1	GO:0045807	positive regulation of endocytosis	6/85	175/23210	4.50439e-05	0.00313345	0.00210678	Hspa8/B2m/Vegfa/Calr/Appl2/Sod1	6
20	Astrocyte1	GO:0050727	regulation of inflammatory response	8/85	354/23210	4.68879e-05	0.00313345	0.00210678	Mif/Nupr1/S100a8/Cebpb/Pglyrp1/Appl2/Cx3cr1/Sod1	8
21	Astrocyte1	GO:0072330	monocarboxylic acid biosynthetic process	7/85	264/23210	5.27363e-05	0.00324928	0.00218466	Mif/Nupr1/Cd74/Tpi1/Ldha/Plp1/Srebf1	7
22	Astrocyte1	GO:0002688	regulation of leukocyte chemotaxis	5/85	111/23210	5.52763e-05	0.00324928	0.00218466	Mif/Cxcl14/Cd74/Vegfa/Calr	5
23	Astrocyte1	GO:0019058	viral life cycle	6/85	199/23210	9.17898e-05	0.00466731	0.00313808	Hspa8/Ifitm3/Lgals1/Cd74/Ddx3x/Ifitm2	6
24	Astrocyte1	GO:0030968	endoplasmic reticulum unfolded protein response	4/85	65/23210	9.56579e-05	0.00476051	0.00320074	Hspa5/Pdia6/Calr/Atf4	4
25	Astrocyte1	GO:0009991	response to extracellular stimulus	8/85	401/23210	0.000111693	0.00521607	0.00350703	Hspa5/Fos/Pdia3/Appl2/Ldha/Atf4/Srebf1/Sod1	8
26	Astrocyte1	GO:0070997	neuron death	8/85	405/23210	0.000119589	0.0052321	0.00351781	Sncg/Fos/Vegfa/Cebpb/Cx3cr1/Atf4/Cit/Sod1	8
27	Astrocyte1	GO:1903706	regulation of hemopoiesis	8/85	407/23210	0.000123706	0.00526089	0.00353717	B2m/Fos/Cd27/Cd74/Vegfa/Cebpb/Pglyrp1/Hes5	8
28	Astrocyte1	GO:0009166	nucleotide catabolic process	5/85	136/23210	0.000144523	0.0060364	0.00405859	Mif/Nupr1/Tpi1/Cnp/Ldha	5
29	Astrocyte1	GO:0050810	regulation of steroid biosynthetic process	4/85	73/23210	0.000150399	0.00617162	0.0041495	Igfbp7/Tspo/Srebf1/Sod1	4
30	Astrocyte1	GO:0048872	homeostasis of number of cells	7/85	315/23210	0.000158391	0.00638753	0.00429467	B2m/Tsc22d3/Mif/Cd74/Vegfa/Klf2/Sod1	7
31	Astrocyte1	GO:0050673	epithelial cell proliferation	8/85	425/23210	0.000166328	0.00644752	0.004335	B2m/Nupr1/Vegfa/Fabp7/Cebpb/Egfl7/Sparc/Hes5	8
32	Astrocyte1	GO:0031668	cellular response to extracellular stimulus	6/85	223/23210	0.000170924	0.00644752	0.004335	Hspa5/Fos/Pdia3/Ldha/Atf4/Srebf1	6
33	Astrocyte1	GO:0007159	leukocyte cell-cell adhesion	7/85	319/23210	0.000171145	0.00644752	0.004335	Cd27/Lgals1/S100a8/Cd74/Cebpb/H2-Ab1/Cx3cr1	7
34	Astrocyte1	GO:0048026	positive regulation of mRNA splicing, via spliceosome	3/85	30/23210	0.000179174	0.00644752	0.004335	Hspa8/Cirbp/Rbm3	3
35	Astrocyte1	GO:0051085	chaperone cofactor-dependent protein refolding	3/85	30/23210	0.000179174	0.00644752	0.004335	Hspa8/Hspa5/Cd74	3
36	Astrocyte1	GO:0044403	symbiont process	7/85	343/23210	0.000266287	0.00853212	0.00573659	Hspa8/Ifitm3/Lgals1/Cd74/Ddx3x/Pglyrp1/Ifitm2	7
37	Astrocyte1	GO:0046034	ATP metabolic process	6/85	247/23210	0.00029633	0.00900152	0.00605219	Hspa8/Mif/Nupr1/Tpi1/Tspo/Ldha	6
38	Astrocyte1	GO:0062012	regulation of small molecule metabolic process	7/85	359/23210	0.000350576	0.01025	0.00689159	Mif/Nupr1/Cd74/Appl2/Tspo/Srebf1/Sod1	7
39	Astrocyte1	GO:0002699	positive regulation of immune effector process	6/85	259/23210	0.000381514	0.0106874	0.00718567	Hspa8/B2m/Mif/H2-D1/Cd74/Appl2	6
40	Astrocyte1	GO:0008015	blood circulation	8/85	484/23210	0.000398631	0.0106874	0.00718567	Acta2/Mif/Vegfa/Manf/Flna/Srebf1/Cd38/Sod1	8
41	Astrocyte1	GO:0034404	nucleobase-containing small molecule biosynthetic process	5/85	172/23210	0.000428603	0.0110147	0.00740575	Mif/Nupr1/Tpi1/Cnp/Ldha	5
42	Astrocyte1	GO:0072594	establishment of protein localization to organelle	7/85	374/23210	0.000447882	0.0110147	0.00740575	Hspa8/Hspa5/Dnaja1/Flna/Appl2/Tspo/Srebf1	7
43	Astrocyte1	GO:0030336	negative regulation of cell migration	6/85	268/23210	0.00045713	0.0110147	0.00740575	Mif/Cd74/Erdr1/Egfl7/Calr/Cx3cr1	6
44	Astrocyte1	GO:0070227	lymphocyte apoptotic process	4/85	98/23210	0.000465664	0.0110147	0.00740575	Tsc22d3/Cd27/Mif/Cd74	4
45	Astrocyte1	GO:0010038	response to metal ion	6/85	269/23210	0.000466205	0.0110147	0.00740575	Crip1/B2m/Fos/Junb/Jund/Sod1	6
46	Astrocyte1	GO:0062014	negative regulation of small molecule metabolic process	4/85	99/23210	0.000483927	0.0112244	0.00754674	Nupr1/Appl2/Tspo/Sod1	4
47	Astrocyte1	GO:0031343	positive regulation of cell killing	4/85	100/23210	0.000502694	0.0112254	0.00754743	Hspa8/B2m/H2-D1/Pglyrp1	4
48	Astrocyte1	GO:0061351	neural precursor cell proliferation	5/85	183/23210	0.000568314	0.0117636	0.00790928	Vegfa/Fabp7/Flna/Appl2/Cx3cr1	5
49	Astrocyte1	GO:0030890	positive regulation of B cell proliferation	3/85	45/23210	0.000601909	0.0119633	0.00804356	Mif/Cd74/Cd38	3
50	Astrocyte1	GO:0045185	maintenance of protein location	4/85	106/23210	0.000626342	0.012107	0.00814014	Tmsb4x/Hspa5/Flna/Tspo	4
51	Astrocyte1	GO:0071496	cellular response to external stimulus	6/85	285/23210	0.000631487	0.012107	0.00814014	Hspa5/Fos/Pdia3/Ldha/Atf4/Srebf1	6
52	Astrocyte1	GO:0030099	myeloid cell differentiation	7/85	401/23210	0.000676686	0.0125082	0.00840992	B2m/Fos/Junb/Cd74/Vegfa/Cebpb/Klf2	7
53	Astrocyte1	GO:0006936	muscle contraction	6/85	289/23210	0.000679154	0.0125082	0.00840992	Acta2/Tpm2/Myl6/Flna/Cd38/Sod1	6
54	Astrocyte1	GO:0042035	regulation of cytokine biosynthetic process	4/85	109/23210	0.000695623	0.0126434	0.00850084	Cd27/Cd74/Cebpb/Cx3cr1	4
55	Astrocyte1	GO:0002579	positive regulation of antigen processing and presentation	2/85	11/23210	0.000713525	0.0126434	0.00850084	Cd74/H2-Ab1	2
56	Astrocyte1	GO:2000343	positive regulation of chemokine (C-X-C motif) ligand 2 production	2/85	11/23210	0.000713525	0.0126434	0.00850084	Mif/Cd74	2
57	Astrocyte1	GO:0021782	glial cell development	4/85	111/23210	0.000744721	0.0127879	0.008598	S100a8/Plp1/Hes5/Sod1	4
58	Astrocyte1	GO:0042100	B cell proliferation	4/85	112/23210	0.000770166	0.0129197	0.00868662	Cd27/Mif/Cd74/Cd38	4
59	Astrocyte1	GO:0001916	positive regulation of T cell mediated cytotoxicity	3/85	49/23210	0.000773307	0.0129197	0.00868662	Hspa8/B2m/H2-D1	3
60	Astrocyte1	GO:0045785	positive regulation of cell adhesion	7/85	411/23210	0.000781832	0.0129393	0.00869977	Cd27/Lgals1/Cd74/Vegfa/Flna/H2-Ab1/Calr	7
61	Astrocyte1	GO:0008585	female gonad development	4/85	113/23210	0.00079622	0.0129393	0.00869977	Nupr1/Vegfa/Cebpb/Sod1	4
62	Astrocyte1	GO:2000177	regulation of neural precursor cell proliferation	4/85	113/23210	0.00079622	0.0129393	0.00869977	Vegfa/Flna/Appl2/Cx3cr1	4
63	Astrocyte1	GO:0006090	pyruvate metabolic process	4/85	118/23210	0.000935902	0.0144972	0.00974722	Mif/Nupr1/Tpi1/Ldha	4
64	Astrocyte1	GO:0002720	positive regulation of cytokine production involved in immune response	3/85	53/23210	0.000972945	0.0146482	0.00984873	B2m/Mif/Cd74	3
65	Astrocyte1	GO:0071900	regulation of protein serine/threonine kinase activity	7/85	427/23210	0.000976601	0.0146482	0.00984873	Actb/Mif/Cd74/Vegfa/Ddx3x/Dnaja1/Sod1	7
66	Astrocyte1	GO:0032943	mononuclear cell proliferation	6/85	310/23210	0.000976963	0.0146482	0.00984873	Cd27/Mif/Cd74/Cebpb/H2-Ab1/Cd38	6
67	Astrocyte1	GO:0042089	cytokine biosynthetic process	4/85	121/23210	0.00102753	0.0149279	0.0100368	Cd27/Cd74/Cebpb/Cx3cr1	4
68	Astrocyte1	GO:1903409	reactive oxygen species biosynthetic process	4/85	121/23210	0.00102753	0.0149279	0.0100368	Klf2/Tspo/Cx3cr1/Sod1	4
69	Astrocyte1	GO:0046434	organophosphate catabolic process	5/85	210/23210	0.00105469	0.0152279	0.0102385	Mif/Nupr1/Tpi1/Cnp/Ldha	5
70	Astrocyte1	GO:0050920	regulation of chemotaxis	5/85	213/23210	0.00112334	0.0160213	0.010772	Mif/Cxcl14/Cd74/Vegfa/Calr	5
71	Astrocyte1	GO:0002460	adaptive immune response based on somatic recombination of immune receptors built from immunoglobulin superfamily domains	7/85	441/23210	0.00117676	0.0160961	0.0108223	Hspa8/B2m/C4b/H2-D1/Cd74/Vegfa/H2-Ab1	7
72	Astrocyte1	GO:0050808	synapse organization	7/85	451/23210	0.00133848	0.017631	0.0118543	Malat1/Hspa8/Actb/Sncg/Flna/Cx3cr1/Sparc	7
73	Astrocyte1	GO:0072567	chemokine (C-X-C motif) ligand 2 production	2/85	15/23210	0.00134928	0.017631	0.0118543	Mif/Cd74	2
74	Astrocyte1	GO:0040013	negative regulation of locomotion	6/85	332/23210	0.00138768	0.0177366	0.0119252	Mif/Cd74/Erdr1/Egfl7/Calr/Cx3cr1	6
75	Astrocyte1	GO:0032102	negative regulation of response to external stimulus	6/85	336/23210	0.00147471	0.0185449	0.0124687	Mif/Fabp7/Pglyrp1/Appl2/Cx3cr1/Sod1	6
76	Astrocyte1	GO:0050867	positive regulation of cell activation	7/85	461/23210	0.00151714	0.0186437	0.0125351	Acta2/Cd27/Mif/Lgals1/Cd74/H2-Ab1/Cd38	7
77	Astrocyte1	GO:0002544	chronic inflammatory response	2/85	16/23210	0.00153836	0.0186437	0.0125351	Cebpb/Cx3cr1	2
78	Astrocyte1	GO:0043518	negative regulation of DNA damage response, signal transduction by p53 class mediator	2/85	16/23210	0.00153836	0.0186437	0.0125351	Mif/Cd74	2
79	Astrocyte1	GO:0045779	negative regulation of bone resorption	2/85	16/23210	0.00153836	0.0186437	0.0125351	Vegfa/Cd38	2
80	Astrocyte1	GO:0044270	cellular nitrogen compound catabolic process	7/85	463/23210	0.00155501	0.0186521	0.0125408	Cirbp/Mif/Nupr1/Vegfa/Tpi1/Cnp/Ldha	7
81	Astrocyte1	GO:0045454	cell redox homeostasis	3/85	63/23210	0.00160645	0.0191709	0.0128896	Pdia6/Pdia3/Pdia4	3
82	Astrocyte1	GO:0034341	response to interferon-gamma	4/85	137/23210	0.00162509	0.0192948	0.0129729	Ifitm3/Actg1/H2-Ab1/Ifitm2	4
83	Astrocyte1	GO:0046700	heterocycle catabolic process	7/85	469/23210	0.00167306	0.0197641	0.0132884	Cirbp/Mif/Nupr1/Vegfa/Tpi1/Cnp/Ldha	7
84	Astrocyte1	GO:0106118	regulation of sterol biosynthetic process	2/85	17/23210	0.00173934	0.0199748	0.0134301	Srebf1/Sod1	2
85	Astrocyte1	GO:0002683	negative regulation of immune system process	7/85	473/23210	0.00175556	0.0199748	0.0134301	Tsc22d3/Mif/Cd74/Cebpb/H2-Ab1/Pglyrp1/Hes5	7
86	Astrocyte1	GO:1903793	positive regulation of anion transport	3/85	65/23210	0.00175774	0.0199748	0.0134301	Mif/Cebpb/Atf4	3
87	Astrocyte1	GO:0016052	carbohydrate catabolic process	4/85	142/23210	0.0018528	0.0205388	0.0138093	Mif/Nupr1/Tpi1/Ldha	4
88	Astrocyte1	GO:0106106	cold-induced thermogenesis	4/85	142/23210	0.0018528	0.0205388	0.0138093	Vegfa/Cebpb/Appl2/Atf4	4
89	Astrocyte1	GO:0120161	regulation of cold-induced thermogenesis	4/85	142/23210	0.0018528	0.0205388	0.0138093	Vegfa/Cebpb/Appl2/Atf4	4
90	Astrocyte1	GO:0019439	aromatic compound catabolic process	7/85	483/23210	0.00197573	0.0211885	0.0142462	Cirbp/Mif/Nupr1/Vegfa/Tpi1/Cnp/Ldha	7
91	Astrocyte1	GO:0045428	regulation of nitric oxide biosynthetic process	3/85	68/23210	0.0020009	0.0211885	0.0142462	Klf2/Tspo/Cx3cr1	3
92	Astrocyte1	GO:0045669	positive regulation of osteoblast differentiation	3/85	68/23210	0.0020009	0.0211885	0.0142462	Vegfa/Cebpb/Jund	3
93	Astrocyte1	GO:0072521	purine-containing compound metabolic process	7/85	490/23210	0.0021422	0.022135	0.0148825	Ttr/Hspa8/Mif/Nupr1/Tpi1/Tspo/Ldha	7
94	Astrocyte1	GO:0007568	aging	5/85	247/23210	0.00215259	0.022135	0.0148825	B2m/Mif/Calr/Ide/Sod1	5
95	Astrocyte1	GO:0034063	stress granule assembly	2/85	19/23210	0.00217659	0.022135	0.0148825	Cirbp/Ddx3x	2
96	Astrocyte1	GO:0051250	negative regulation of lymphocyte activation	4/85	152/23210	0.00237292	0.0236121	0.0158756	Cd74/Cebpb/H2-Ab1/Pglyrp1	4
97	Astrocyte1	GO:0031349	positive regulation of defense response	6/85	370/23210	0.0023933	0.0236121	0.0158756	Mif/Nupr1/S100a8/Cd74/Cebpb/Appl2	6
98	Astrocyte1	GO:0071157	negative regulation of cell cycle arrest	2/85	20/23210	0.00241269	0.0236121	0.0158756	Mif/Calr	2
99	Astrocyte1	GO:0071248	cellular response to metal ion	4/85	154/23210	0.00248783	0.0241453	0.0162342	B2m/Fos/Junb/Jund	4
100	Astrocyte1	GO:0062013	positive regulation of small molecule metabolic process	4/85	155/23210	0.00254669	0.0244981	0.0164714	Mif/Nupr1/Cd74/Srebf1	4
101	Astrocyte1	GO:1990845	adaptive thermogenesis	4/85	156/23210	0.00260651	0.0244981	0.0164714	Vegfa/Cebpb/Appl2/Atf4	4
102	Astrocyte1	GO:0002237	response to molecule of bacterial origin	6/85	377/23210	0.00262655	0.0244981	0.0164714	B2m/Mif/Junb/Cebpb/Jund/Cx3cr1	6
103	Astrocyte1	GO:0001818	negative regulation of cytokine production	5/85	259/23210	0.00264243	0.0244981	0.0164714	Pglyrp1/Klf2/Appl2/Tspo/Cx3cr1	5
104	Astrocyte1	GO:0032507	maintenance of protein location in cell	3/85	75/23210	0.00264683	0.0244981	0.0164714	Tmsb4x/Hspa5/Tspo	3
105	Astrocyte1	GO:0060563	neuroepithelial cell differentiation	3/85	75/23210	0.00264683	0.0244981	0.0164714	Cebpb/Hes5/Sod1	3
106	Astrocyte1	GO:0001976	neurological system process involved in regulation of systemic arterial blood pressure	2/85	21/23210	0.00266033	0.0244981	0.0164714	Mif/Manf	2
107	Astrocyte1	GO:0031065	positive regulation of histone deacetylation	2/85	21/23210	0.00266033	0.0244981	0.0164714	Vegfa/Srebf1	2
108	Astrocyte1	GO:0032291	axon ensheathment in central nervous system	2/85	21/23210	0.00266033	0.0244981	0.0164714	Plp1/Hes5	2
109	Astrocyte1	GO:0001913	T cell mediated cytotoxicity	3/85	76/23210	0.00274838	0.0250135	0.0168179	Hspa8/B2m/H2-D1	3
110	Astrocyte1	GO:0006809	nitric oxide biosynthetic process	3/85	76/23210	0.00274838	0.0250135	0.0168179	Klf2/Tspo/Cx3cr1	3
111	Astrocyte1	GO:1905897	regulation of response to endoplasmic reticulum stress	3/85	77/23210	0.0028523	0.0254919	0.0171395	Nupr1/Pdia6/Manf	3
112	Astrocyte1	GO:0046209	nitric oxide metabolic process	3/85	80/23210	0.00317851	0.0274307	0.0184431	Klf2/Tspo/Cx3cr1	3
113	Astrocyte1	GO:0007179	transforming growth factor beta receptor signaling pathway	4/85	165/23210	0.0031889	0.0274307	0.0184431	Hspa5/Fos/Appl2/Cldn5	4
114	Astrocyte1	GO:0022407	regulation of cell-cell adhesion	6/85	395/23210	0.00330481	0.0281089	0.0188991	Cd27/Lgals1/Cd74/Vegfa/Cebpb/H2-Ab1	6
115	Astrocyte1	GO:0035455	response to interferon-alpha	2/85	24/23210	0.00347162	0.0291044	0.0195684	Ifitm3/Ifitm2	2
116	Astrocyte1	GO:0045723	positive regulation of fatty acid biosynthetic process	2/85	24/23210	0.00347162	0.0291044	0.0195684	Cd74/Srebf1	2
117	Astrocyte1	GO:0006970	response to osmotic stress	3/85	84/23210	0.00364776	0.0302485	0.0203377	Tsc22d3/Ddx3x/Lrrc8a	3
118	Astrocyte1	GO:2001057	reactive nitrogen species metabolic process	3/85	84/23210	0.00364776	0.0302485	0.0203377	Klf2/Tspo/Cx3cr1	3
119	Astrocyte1	GO:0006817	phosphate ion transport	2/85	25/23210	0.00376456	0.0302485	0.0203377	Cebpb/Atf4	2
120	Astrocyte1	GO:1903747	regulation of establishment of protein localization to mitochondrion	2/85	25/23210	0.00376456	0.0302485	0.0203377	Dnaja1/Srebf1	2
121	Astrocyte1	GO:0035296	regulation of tube diameter	4/85	173/23210	0.00377621	0.0302485	0.0203377	Acta2/Manf/Cd38/Sod1	4
122	Astrocyte1	GO:0050880	regulation of blood vessel size	4/85	173/23210	0.00377621	0.0302485	0.0203377	Acta2/Manf/Cd38/Sod1	4
123	Astrocyte1	GO:0097746	regulation of blood vessel diameter	4/85	173/23210	0.00377621	0.0302485	0.0203377	Acta2/Manf/Cd38/Sod1	4
124	Astrocyte1	GO:0001912	positive regulation of leukocyte mediated cytotoxicity	3/85	86/23210	0.0038974	0.0310069	0.0208475	Hspa8/B2m/H2-D1	3
125	Astrocyte1	GO:0070252	actin-mediated cell contraction	3/85	87/23210	0.00402603	0.0317066	0.021318	Acta2/Myl6/Flna	3
126	Astrocyte1	GO:0006733	oxidoreduction coenzyme metabolic process	4/85	177/23210	0.00409568	0.0317212	0.0213278	Mif/Nupr1/Tpi1/Ldha	4
127	Astrocyte1	GO:0007548	sex differentiation	5/85	288/23210	0.00415398	0.0319859	0.0215058	Nupr1/Vegfa/Cebpb/Flna/Sod1	5
128	Astrocyte1	GO:0019217	regulation of fatty acid metabolic process	3/85	88/23210	0.00415721	0.0319859	0.0215058	Cd74/Appl2/Srebf1	3
129	Astrocyte1	GO:0006913	nucleocytoplasmic transport	5/85	289/23210	0.00421516	0.0321149	0.0215925	Hspa8/Flna/Ifi27/Calr/Appl2	5
130	Astrocyte1	GO:0051169	nuclear transport	5/85	289/23210	0.00421516	0.0321149	0.0215925	Hspa8/Flna/Ifi27/Calr/Appl2	5
131	Astrocyte1	GO:0001659	temperature homeostasis	4/85	179/23210	0.00426207	0.0322621	0.0216915	Vegfa/Cebpb/Appl2/Atf4	4
132	Astrocyte1	GO:0001906	cell killing	4/85	179/23210	0.00426207	0.0322621	0.0216915	Hspa8/B2m/H2-D1/Pglyrp1	4
133	Astrocyte1	GO:0002052	positive regulation of neuroblast proliferation	2/85	27/23210	0.00438369	0.0326543	0.0219552	Vegfa/Cx3cr1	2
134	Astrocyte1	GO:0009895	negative regulation of catabolic process	5/85	294/23210	0.00453075	0.0330713	0.0222355	Cirbp/Nupr1/Vegfa/Flna/Tspo	5
135	Astrocyte1	GO:0051262	protein tetramerization	4/85	183/23210	0.00460844	0.0330713	0.0222355	B2m/Cd74/Appl2/Ide	4
136	Astrocyte1	GO:0090312	positive regulation of protein deacetylation	2/85	28/23210	0.00470972	0.0333197	0.0224026	Vegfa/Srebf1	2
137	Astrocyte1	GO:0002449	lymphocyte mediated immunity	6/85	425/23210	0.00471519	0.0333197	0.0224026	Hspa8/B2m/C4b/H2-D1/Cd74/H2-Ab1	6
138	Astrocyte1	GO:0044843	cell cycle G1/S phase transition	4/85	185/23210	0.00478853	0.0337361	0.0226825	Cirbp/Ddx3x/Rpl17/Taf10	4
139	Astrocyte1	GO:0050870	positive regulation of T cell activation	4/85	187/23210	0.0049733	0.0346957	0.0233278	Cd27/Lgals1/Cd74/H2-Ab1	4
140	Astrocyte1	GO:0001570	vasculogenesis	3/85	94/23210	0.00499892	0.0346957	0.0233278	Tmem100/Junb/Egfl7	3
141	Astrocyte1	GO:0120162	positive regulation of cold-induced thermogenesis	3/85	96/23210	0.00530062	0.0359366	0.0241621	Vegfa/Cebpb/Appl2	3
142	Astrocyte1	GO:0061082	myeloid leukocyte cytokine production	2/85	30/23210	0.00539428	0.0362564	0.0243771	Mif/Cd74	2
143	Astrocyte1	GO:0010595	positive regulation of endothelial cell migration	3/85	97/23210	0.00545549	0.0364583	0.0245128	Vegfa/Calr/Sparc	3
144	Astrocyte1	GO:0045778	positive regulation of ossification	3/85	100/23210	0.00593636	0.0389039	0.0261571	Vegfa/Cebpb/Jund	3
145	Astrocyte1	GO:0007519	skeletal muscle tissue development	4/85	197/23210	0.00596924	0.0390001	0.0262218	Myl6/Tsc22d3/Fos/Nupr1	4
146	Astrocyte1	GO:0001649	osteoblast differentiation	4/85	199/23210	0.00618321	0.0397454	0.0267229	Junb/Vegfa/Cebpb/Jund	4
147	Astrocyte1	GO:0019693	ribose phosphate metabolic process	6/85	450/23210	0.0061948	0.0397454	0.0267229	Hspa8/Mif/Nupr1/Tpi1/Tspo/Ldha	6
148	Astrocyte1	GO:1903146	regulation of autophagy of mitochondrion	2/85	33/23210	0.00650118	0.0403349	0.0271193	Tspo/Srebf1	2
149	Astrocyte1	GO:0042136	neurotransmitter biosynthetic process	3/85	104/23210	0.00661588	0.04068	0.0273513	Klf2/Tspo/Cx3cr1	3
150	Astrocyte1	GO:0043266	regulation of potassium ion transport	3/85	105/23210	0.00679269	0.0413753	0.0278188	Mif/Flna/Atf4	3
151	Astrocyte1	GO:0097756	negative regulation of blood vessel diameter	3/85	107/23210	0.0071547	0.0425823	0.0286303	Acta2/Manf/Cd38	3
152	Astrocyte1	GO:0071559	response to transforming growth factor beta	4/85	208/23210	0.00720932	0.0427985	0.0287757	Hspa5/Fos/Appl2/Cldn5	4
153	Astrocyte1	GO:0019835	cytolysis	2/85	35/23210	0.00729155	0.0429595	0.0288839	Pglyrp1/Lyz2	2
154	Astrocyte1	GO:0048144	fibroblast proliferation	3/85	109/23210	0.00752797	0.0436921	0.0293765	Mif/Nupr1/Cd74	3
155	Astrocyte1	GO:0010810	regulation of cell-substrate adhesion	4/85	211/23210	0.00757487	0.0437472	0.0294135	Lgals1/Vegfa/Flna/Calr	4
156	Astrocyte1	GO:0016525	negative regulation of angiogenesis	3/85	112/23210	0.00810915	0.045783	0.0307823	Klf2/Cx3cr1/Sparc	3
157	Astrocyte1	GO:0072525	pyridine-containing compound biosynthetic process	3/85	113/23210	0.0083086	0.0467159	0.0314095	Mif/Nupr1/Tpi1	3
158	Astrocyte1	GO:1900026	positive regulation of substrate adhesion-dependent cell spreading	2/85	38/23210	0.00855414	0.0469675	0.0315787	Flna/Calr	2
159	Astrocyte1	GO:0009636	response to toxic substance	5/85	344/23210	0.00866979	0.04738	0.031856	Actb/B2m/Nupr1/Cnp/Sod1	5
160	Astrocyte1	GO:0031348	negative regulation of defense response	4/85	220/23210	0.00874433	0.0475651	0.0319805	Pglyrp1/Appl2/Cx3cr1/Sod1	4
161	Astrocyte1	GO:0002440	production of molecular mediator of immune response	5/85	345/23210	0.00877249	0.0476076	0.0320091	B2m/Cd27/Mif/Cd74/H2-Ab1	5
162	Astrocyte1	GO:1900087	positive regulation of G1/S transition of mitotic cell cycle	2/85	39/23210	0.00899524	0.0480362	0.0322973	Ddx3x/Rpl17	2
163	Astrocyte1	GO:1901998	toxin transport	2/85	39/23210	0.00899524	0.0480362	0.0322973	Hspa5/Dnaja1	2
164	Astrocyte1	GO:0045787	positive regulation of cell cycle	5/85	349/23210	0.00919176	0.0488626	0.0328529	Mif/Ddx3x/Rpl17/Calr/Cit	5
165	Astrocyte1	GO:0042110	T cell activation	6/85	491/23210	0.00931645	0.0494131	0.033223	B2m/Cd27/Lgals1/Cd74/Cebpb/H2-Ab1	6
166	Astrocyte1	GO:0003158	endothelium development	3/85	119/23210	0.00956589	0.0498321	0.0335047	Tmem100/Vegfa/Cldn5	3
167	Astrocyte2	GO:0006457	protein folding	9/62	153/23210	2.79269e-10	4.20579e-07	3.01904e-07	Hspa8/Dnaja1/B2m/Hsp90aa1/Hspa5/St13/Pdia3/Hsp90ab1/Dnajb11	9
168	Astrocyte2	GO:0090559	regulation of membrane permeability	5/62	65/23210	8.42519e-07	0.000422944	0.000303602	Hspa8/Them4/Mt3/Cnp/Chchd10	5
169	Astrocyte2	GO:0035966	response to topologically incorrect protein	6/62	133/23210	1.49348e-06	0.000562294	0.000403631	Hspa8/Hsp90aa1/Hspa5/Manf/Pdia6/Sdf2l1	6
170	Astrocyte2	GO:0007159	leukocyte cell-cell adhesion	8/62	319/23210	2.0695e-06	0.000623334	0.000447448	Hsp90aa1/Selplg/Ccl5/Cebpb/Lgals1/S100a8/Sirpa/Cd27	8
171	Astrocyte2	GO:1903332	regulation of protein folding	3/62	11/23210	2.94957e-06	0.000740342	0.00053144	Hspa8/St13/Pdia3	3
172	Astrocyte2	GO:0035455	response to interferon-alpha	3/62	24/23210	3.52959e-05	0.00664445	0.00476958	Ifitm3/Ifit1/Ifit3	3
173	Astrocyte2	GO:0034976	response to endoplasmic reticulum stress	6/62	237/23210	4.05644e-05	0.00678777	0.00487247	Hspa5/Manf/Pdia3/Cebpb/Pdia6/Sdf2l1	6
174	Astrocyte2	GO:0072594	establishment of protein localization to organelle	7/62	374/23210	6.12212e-05	0.00921991	0.00661834	Hspa8/Dnaja1/Hsp90aa1/Hspa5/Spcs2/Tspo/Srebf1	7
175	Astrocyte2	GO:0051085	chaperone cofactor-dependent protein refolding	3/62	30/23210	6.99966e-05	0.00922395	0.00662123	Hspa8/Hspa5/St13	3
176	Astrocyte2	GO:0009266	response to temperature stimulus	5/62	163/23210	7.52459e-05	0.00922395	0.00662123	Hspa8/Dnaja1/Hsp90aa1/Hspa5/Cirbp	5
177	Astrocyte2	GO:0021954	central nervous system neuron development	4/62	91/23210	0.000103662	0.00922395	0.00662123	Ubb/Hsp90aa1/Scn1b/Hsp90ab1	4
178	Astrocyte2	GO:0016032	viral process	6/62	283/23210	0.00010805	0.00922395	0.00662123	Hspa8/Them4/Ifitm3/Ccl5/Lgals1/Hsp90ab1	6
179	Astrocyte2	GO:1903037	regulation of leukocyte cell-cell adhesion	6/62	287/23210	0.000116664	0.00922395	0.00662123	Hsp90aa1/Ccl5/Cebpb/Lgals1/Sirpa/Cd27	6
180	Astrocyte2	GO:0006839	mitochondrial transport	5/62	179/23210	0.000116964	0.00922395	0.00662123	Them4/Hsp90aa1/Cnp/Chchd10/Srebf1	5
181	Astrocyte2	GO:0007006	mitochondrial membrane organization	4/62	98/23210	0.000138165	0.00969815	0.00696163	Them4/Hsp90aa1/Cnp/Chchd10	4
182	Astrocyte2	GO:0050870	positive regulation of T cell activation	5/62	187/23210	0.000143537	0.00969815	0.00696163	Hsp90aa1/Ccl5/Lgals1/Sirpa/Cd27	5
183	Astrocyte2	GO:1905710	positive regulation of membrane permeability	3/62	39/23210	0.000154886	0.00969815	0.00696163	Hspa8/Mt3/Chchd10	3
184	Astrocyte2	GO:0050863	regulation of T cell activation	6/62	304/23210	0.000159559	0.00969815	0.00696163	Hsp90aa1/Ccl5/Cebpb/Lgals1/Sirpa/Cd27	6
185	Astrocyte2	GO:0035967	cellular response to topologically incorrect protein	4/62	103/23210	0.000167432	0.00969815	0.00696163	Hspa8/Hspa5/Pdia6/Sdf2l1	4
186	Astrocyte2	GO:0021955	central nervous system neuron axonogenesis	3/62	41/23210	0.000179977	0.0099596	0.0071493	Hsp90aa1/Scn1b/Hsp90ab1	3
187	Astrocyte2	GO:0050768	negative regulation of neurogenesis	6/62	337/23210	0.000277965	0.0135037	0.0096934	Mt3/B2m/Lgals1/Tspo/Dnajb11/H2-D1	6
188	Astrocyte2	GO:0044403	symbiont process	6/62	343/23210	0.000305449	0.0137414	0.00986398	Hspa8/Them4/Ifitm3/Ccl5/Lgals1/Hsp90ab1	6
189	Astrocyte2	GO:0001916	positive regulation of T cell mediated cytotoxicity	3/62	49/23210	0.000306365	0.0137414	0.00986398	Hspa8/B2m/H2-D1	3
190	Astrocyte2	GO:0009636	response to toxic substance	6/62	344/23210	0.00031023	0.0137414	0.00986398	Mt3/B2m/Cnp/Ccl5/Scn1b/Sirpa	6
191	Astrocyte2	GO:0042110	T cell activation	7/62	491/23210	0.000327091	0.0140743	0.0101029	B2m/Hsp90aa1/Ccl5/Cebpb/Lgals1/Sirpa/Cd27	7
192	Astrocyte2	GO:0099558	maintenance of synapse structure	2/62	11/23210	0.000380203	0.0145552	0.0104482	Hspa8/Chchd10	2
193	Astrocyte2	GO:0046902	regulation of mitochondrial membrane permeability	3/62	53/23210	0.000386592	0.0145552	0.0104482	Them4/Cnp/Chchd10	3
194	Astrocyte2	GO:0031341	regulation of cell killing	4/62	131/23210	0.000419655	0.014594	0.010476	Hspa8/B2m/Hsp90ab1/H2-D1	4
195	Astrocyte2	GO:1901214	regulation of neuron death	6/62	368/23210	0.00044377	0.014594	0.010476	Mt3/Ubb/Sncg/Ccl5/Cebpb/Hsp90ab1	6
196	Astrocyte2	GO:0035457	cellular response to interferon-alpha	2/62	12/23210	0.000455458	0.014594	0.010476	Ifit1/Ifit3	2
197	Astrocyte2	GO:0036498	IRE1-mediated unfolded protein response	2/62	12/23210	0.000455458	0.014594	0.010476	Hspa5/Pdia6	2
198	Astrocyte2	GO:0034341	response to interferon-gamma	4/62	137/23210	0.000497044	0.014971	0.0107466	Ifitm3/Actg1/Ccl5/Sirpa	4
199	Astrocyte2	GO:0006605	protein targeting	5/62	256/23210	0.000608467	0.0174862	0.0125521	Hspa8/Hsp90aa1/Hspa5/Spcs2/Srebf1	5
200	Astrocyte2	GO:1903900	regulation of viral life cycle	4/62	145/23210	0.000615384	0.0174862	0.0125521	Hspa8/Ifitm3/Ccl5/Lgals1	4
201	Astrocyte2	GO:0045123	cellular extravasation	3/62	65/23210	0.000704601	0.0187175	0.013436	Selplg/Ccl5/Sirpa	3
202	Astrocyte2	GO:0031268	pseudopodium organization	2/62	15/23210	0.00072086	0.0187175	0.013436	Sept7/Ccl5	2
203	Astrocyte2	GO:0051131	chaperone-mediated protein complex assembly	2/62	15/23210	0.00072086	0.0187175	0.013436	Hsp90aa1/Hsp90ab1	2
204	Astrocyte2	GO:0070997	neuron death	6/62	405/23210	0.000733309	0.018718	0.0134364	Mt3/Ubb/Sncg/Ccl5/Cebpb/Hsp90ab1	6
205	Astrocyte2	GO:0045428	regulation of nitric oxide biosynthetic process	3/62	68/23210	0.000803832	0.0195253	0.0140159	Hsp90aa1/Tspo/Sirpa	3
206	Astrocyte2	GO:0045793	positive regulation of cell size	2/62	17/23210	0.000930477	0.0218953	0.0157171	Hsp90aa1/Hsp90ab1	2
207	Astrocyte2	GO:0006936	muscle contraction	5/62	289/23210	0.00104791	0.0235546	0.0169082	Acta2/Tpm2/Myh11/Scn1b/Myl6	5
208	Astrocyte2	GO:0097193	intrinsic apoptotic signaling pathway	5/62	292/23210	0.00109713	0.0238937	0.0171516	Crip1/Dnaja1/Ubb/Cebpb/S100a8	5
209	Astrocyte2	GO:0001913	T cell mediated cytotoxicity	3/62	76/23210	0.0011106	0.0238937	0.0171516	Hspa8/B2m/H2-D1	3
210	Astrocyte2	GO:0006809	nitric oxide biosynthetic process	3/62	76/23210	0.0011106	0.0238937	0.0171516	Hsp90aa1/Tspo/Sirpa	3
211	Astrocyte2	GO:0034063	stress granule assembly	2/62	19/23210	0.00116592	0.0243872	0.0175059	Cirbp/Rps23	2
212	Astrocyte2	GO:0046209	nitric oxide metabolic process	3/62	80/23210	0.00128816	0.0265749	0.0190763	Hsp90aa1/Tspo/Sirpa	3
213	Astrocyte2	GO:0001906	cell killing	4/62	179/23210	0.00134659	0.0271044	0.0194564	Hspa8/B2m/Hsp90ab1/H2-D1	4
214	Astrocyte2	GO:0070372	regulation of ERK1 and ERK2 cascade	5/62	306/23210	0.00134982	0.0271044	0.0194564	Acta2/Mt3/Ccl5/Sirpa/Camk2n1	5
215	Astrocyte2	GO:0007005	mitochondrion organization	6/62	459/23210	0.00139637	0.0271548	0.0194925	Them4/Hsp90aa1/Cnp/Chchd10/Tspo/Srebf1	6
216	Astrocyte2	GO:0050867	positive regulation of cell activation	6/62	461/23210	0.00142758	0.0271548	0.0194925	Acta2/Hsp90aa1/Ccl5/Lgals1/Sirpa/Cd27	6
217	Astrocyte2	GO:0051262	protein tetramerization	4/62	183/23210	0.00146052	0.0271548	0.0194925	B2m/St13/S100a10/Ccl5	4
218	Astrocyte2	GO:2001235	positive regulation of apoptotic signaling pathway	4/62	183/23210	0.00146052	0.0271548	0.0194925	Ubb/Pdia3/Chchd10/S100a8	4
219	Astrocyte2	GO:2001057	reactive nitrogen species metabolic process	3/62	84/23210	0.00148265	0.0272302	0.0195466	Hsp90aa1/Tspo/Sirpa	3
220	Astrocyte2	GO:0032897	negative regulation of viral transcription	2/62	22/23210	0.00156691	0.0274616	0.0197127	Ifitm3/Ccl5	2
221	Astrocyte2	GO:0035634	response to stilbenoid	2/62	22/23210	0.00156691	0.0274616	0.0197127	Hba-a1/Ifit3	2
222	Astrocyte2	GO:0001912	positive regulation of leukocyte mediated cytotoxicity	3/62	86/23210	0.00158643	0.0274616	0.0197127	Hspa8/B2m/H2-D1	3
223	Astrocyte2	GO:0070252	actin-mediated cell contraction	3/62	87/23210	0.00163998	0.0280659	0.0201466	Acta2/Scn1b/Myl6	3
224	Astrocyte2	GO:0043270	positive regulation of ion transport	5/62	322/23210	0.00168865	0.0285743	0.0205115	Chchd10/Ccl5/Cebpb/Scn1b/Tspo	5
225	Astrocyte2	GO:1903747	regulation of establishment of protein localization to mitochondrion	2/62	25/23210	0.00202449	0.0324449	0.02329	Dnaja1/Srebf1	2
226	Astrocyte2	GO:0070233	negative regulation of T cell apoptotic process	2/62	26/23210	0.00218943	0.0343467	0.0246551	Ccl5/Cd27	2
227	Astrocyte2	GO:0042136	neurotransmitter biosynthetic process	3/62	104/23210	0.00272838	0.0406826	0.0292032	Hsp90aa1/Tspo/Sirpa	3
228	Astrocyte2	GO:0048024	regulation of mRNA splicing, via spliceosome	3/62	105/23210	0.00280333	0.0413903	0.0297112	Hspa8/Malat1/Cirbp	3
229	Astrocyte2	GO:0010043	response to zinc ion	2/62	30/23210	0.00291041	0.0417436	0.0299649	Crip1/Mt3	2
230	Astrocyte2	GO:0051607	defense response to virus	4/62	227/23210	0.00318974	0.0436704	0.0313479	Ifitm3/Ifit1/Ccl5/Ifit3	4
231	Astrocyte2	GO:1903146	regulation of autophagy of mitochondrion	2/62	33/23210	0.0035145	0.0464284	0.0333277	Tspo/Srebf1	2
232	Astrocyte2	GO:0071826	ribonucleoprotein complex subunit organization	4/62	236/23210	0.00366449	0.047097	0.0338077	Hsp90aa1/Cirbp/Hsp90ab1/Rps23	4
233	Astrocyte2	GO:0006914	autophagy	5/62	386/23210	0.00369021	0.047097	0.0338077	Hspa8/Mt3/S100a8/Tspo/Srebf1	5
234	Astrocyte2	GO:0061919	process utilizing autophagic mechanism	5/62	386/23210	0.00369021	0.047097	0.0338077	Hspa8/Mt3/S100a8/Tspo/Srebf1	5
235	Astrocyte2	GO:0002428	antigen processing and presentation of peptide antigen via MHC class Ib	2/62	34/23210	0.00372776	0.0471765	0.0338647	B2m/H2-D1	2
236	Astrocyte2	GO:0051973	positive regulation of telomerase activity	2/62	35/23210	0.00394691	0.0491244	0.035263	Hsp90aa1/Hsp90ab1	2
237	Astrocyte2	GO:0051251	positive regulation of lymphocyte activation	5/62	394/23210	0.00402517	0.0496877	0.0356674	Hsp90aa1/Ccl5/Lgals1/Sirpa/Cd27	5
238	EC	GO:0046031	ADP metabolic process	7/93	98/23210	1.35606e-07	0.000144851	0.000105112	Ier3/Ldha/Aldoa/Pkm/Tpi1/Gapdh/Mif	7
239	EC	GO:0009135	purine nucleoside diphosphate metabolic process	7/93	103/23210	1.91089e-07	0.000144851	0.000105112	Ier3/Ldha/Aldoa/Pkm/Tpi1/Gapdh/Mif	7
240	EC	GO:0009179	purine ribonucleoside diphosphate metabolic process	7/93	103/23210	1.91089e-07	0.000144851	0.000105112	Ier3/Ldha/Aldoa/Pkm/Tpi1/Gapdh/Mif	7
241	EC	GO:0009185	ribonucleoside diphosphate metabolic process	7/93	107/23210	2.48245e-07	0.000144851	0.000105112	Ier3/Ldha/Aldoa/Pkm/Tpi1/Gapdh/Mif	7
242	EC	GO:0006090	pyruvate metabolic process	7/93	118/23210	4.8433e-07	0.000195169	0.000141626	Ier3/Ldha/Aldoa/Pkm/Tpi1/Gapdh/Mif	7
243	EC	GO:0072521	purine-containing compound metabolic process	12/93	490/23210	6.06701e-07	0.000195169	0.000141626	Ttr/Ier3/Hspa8/Hmgcs2/Tspo/Ldha/Aldoa/Pkm/Tpi1/Gapdh/Mif/Abcg2	12
244	EC	GO:0010038	response to metal ion	9/93	269/23210	1.35826e-06	0.000231023	0.000167644	Crip1/Fos/Junb/B2m/Fosb/Jund/Jun/Bnip3/Cp	9
245	EC	GO:0016052	carbohydrate catabolic process	7/93	142/23210	1.68932e-06	0.000231023	0.000167644	Ier3/Ldha/Aldoa/Pkm/Tpi1/Gapdh/Mif	7
246	EC	GO:0042866	pyruvate biosynthetic process	6/93	94/23210	2.15548e-06	0.000236288	0.000171464	Ier3/Aldoa/Pkm/Tpi1/Gapdh/Mif	6
247	EC	GO:0097193	intrinsic apoptotic signaling pathway	9/93	292/23210	2.66501e-06	0.000270441	0.000196247	Crip1/Ier3/Hspb1/Ivns1abp/S100a8/Dnaja1/Bnip3/Plscr1/Mif	9
248	EC	GO:0071248	cellular response to metal ion	7/93	154/23210	2.90138e-06	0.000282159	0.000204751	Fos/Junb/B2m/Fosb/Jund/Jun/Bnip3	7
249	EC	GO:0072525	pyridine-containing compound biosynthetic process	6/93	113/23210	6.29295e-06	0.000431993	0.000313479	Ier3/Aldoa/Pkm/Tpi1/Gapdh/Mif	6
250	EC	GO:0006733	oxidoreduction coenzyme metabolic process	7/93	177/23210	7.26629e-06	0.000484557	0.000351623	Ier3/Ldha/Aldoa/Pkm/Tpi1/Gapdh/Mif	7
251	EC	GO:0019693	ribose phosphate metabolic process	10/93	450/23210	1.30617e-05	0.000762153	0.000553062	Ier3/Hspa8/Hmgcs2/Tspo/Ldha/Aldoa/Pkm/Tpi1/Gapdh/Mif	10
252	EC	GO:0031341	regulation of cell killing	6/93	131/23210	1.46931e-05	0.000816514	0.000592509	Hsp90ab1/B2m/Hspa8/H2-Q7/Gapdh/H2-K1	6
253	EC	GO:0046434	organophosphate catabolic process	7/93	210/23210	2.20247e-05	0.00116831	0.000847795	Ier3/Ldha/Aldoa/Pkm/Tpi1/Gapdh/Mif	7
254	EC	GO:0006457	protein folding	6/93	153/23210	3.53474e-05	0.00168369	0.00122178	Hsp90ab1/Hspb1/B2m/Hspa8/Hspa1a/Dnaja1	6
255	EC	GO:0070997	neuron death	9/93	405/23210	3.62444e-05	0.00169189	0.00122773	Hsp90ab1/Apoe/Fos/Sncg/Jun/Cd200/Bnip3/Gapdh/Cx3cr1	9
256	EC	GO:0002709	regulation of T cell mediated immunity	5/93	94/23210	3.83897e-05	0.00175689	0.0012749	B2m/Hspa8/H2-Q7/Smad7/H2-K1	5
257	EC	GO:0032102	negative regulation of response to external stimulus	8/93	336/23210	6.20958e-05	0.00233761	0.0016963	Apoe/Ier3/Cd9/Cd200/Mif/Gstp1/Nenf/Cx3cr1	8
258	EC	GO:0043902	positive regulation of multi-organism process	6/93	175/23210	7.47001e-05	0.00271603	0.0019709	Apoe/Hspa8/Jun/Gapdh/Mif/Lgals1	6
259	EC	GO:1905517	macrophage migration	4/93	56/23210	7.56391e-05	0.00271603	0.0019709	Cd9/Cd200/Mif/Cx3cr1	4
260	EC	GO:0001906	cell killing	6/93	179/23210	8.46255e-05	0.00299267	0.00217165	Hsp90ab1/B2m/Hspa8/H2-Q7/Gapdh/H2-K1	6
261	EC	GO:0050727	regulation of inflammatory response	8/93	354/23210	8.92902e-05	0.0031105	0.00225716	Apoe/Ier3/Cd200/S100a8/Mif/Gstp1/Cx3cr1/Cdk19	8
262	EC	GO:1903793	positive regulation of anion transport	4/93	65/23210	0.000135645	0.0044591	0.00323578	Apoe/Mif/Edn1/Fxyd1	4
263	EC	GO:0002237	response to molecule of bacterial origin	8/93	377/23210	0.000137765	0.00446587	0.00324069	Junb/B2m/Jund/Jun/Plscr1/Mif/Gstp1/Cx3cr1	8
264	EC	GO:0006091	generation of precursor metabolites and energy	8/93	379/23210	0.000142846	0.00451919	0.00327938	Ier3/Ldha/Aldoa/Pkm/Bnip3/Tpi1/Gapdh/Mif	8
265	EC	GO:0061008	hepaticobiliary system development	5/93	124/23210	0.000143282	0.00451919	0.00327938	Vwf/Jun/Vtn/Pkm/Sox17	5
266	EC	GO:0015893	drug transport	6/93	207/23210	0.000187212	0.0054619	0.00396347	Sncg/Car4/Stra6/Slc7a5/Abcg2/Edn1	6
267	EC	GO:0097529	myeloid leukocyte migration	6/93	207/23210	0.000187212	0.0054619	0.00396347	Cd9/Cd200/S100a8/Mif/Edn1/Cx3cr1	6
268	EC	GO:0031397	negative regulation of protein ubiquitination	4/93	73/23210	0.000212804	0.00596365	0.00432757	Tspo/Smad7/Ivns1abp/Dnaja1	4
269	EC	GO:0051851	modification by host of symbiont morphology or physiology	4/93	73/23210	0.000212804	0.00596365	0.00432757	Apoe/Hspa8/Jun/Gapdh	4
270	EC	GO:0015849	organic acid transport	7/93	302/23210	0.00021463	0.00596365	0.00432757	Apoe/Slc6a6/Stra6/Slc7a5/Mif/Edn1/Fxyd1	7
271	EC	GO:0002456	T cell mediated immunity	5/93	137/23210	0.000228217	0.00626657	0.00454738	B2m/Hspa8/H2-Q7/Smad7/H2-K1	5
272	EC	GO:0048026	positive regulation of mRNA splicing, via spliceosome	3/93	30/23210	0.000233768	0.00627143	0.00455091	Rbm3/Cirbp/Hspa8	3
273	EC	GO:0051702	interaction with symbiont	4/93	79/23210	0.000288432	0.0073978	0.00536827	Apoe/Hspa8/Jun/Gapdh	4
274	EC	GO:0031099	regeneration	5/93	145/23210	0.000296799	0.00752967	0.00546396	Cd9/Jun/Vtn/Pkm/Mif	5
275	EC	GO:1902904	negative regulation of supramolecular fiber organization	5/93	147/23210	0.000316154	0.00776741	0.00563648	Apoe/Stmn2/Hspa8/Capg/Kank3	5
276	EC	GO:0051899	membrane depolarization	4/93	82/23210	0.000332704	0.00802933	0.00582654	Tspo/Smad7/Jun/Edn1	4
277	EC	GO:0002428	antigen processing and presentation of peptide antigen via MHC class Ib	3/93	34/23210	0.000340576	0.00802933	0.00582654	B2m/H2-Q7/H2-K1	3
278	EC	GO:0051341	regulation of oxidoreductase activity	4/93	85/23210	0.000381645	0.00864815	0.0062756	Apoe/Gstp1/Edn1/S100a1	4
279	EC	GO:0001912	positive regulation of leukocyte mediated cytotoxicity	4/93	86/23210	0.000399044	0.00895546	0.00649859	B2m/Hspa8/H2-Q7/H2-K1	4
280	EC	GO:1901215	negative regulation of neuron death	6/93	244/23210	0.00045121	0.00984228	0.00714212	Hsp90ab1/Apoe/Sncg/Jun/Cd200/Cx3cr1	6
281	EC	GO:0042326	negative regulation of phosphorylation	8/93	452/23210	0.000466707	0.00989027	0.00717695	Apoe/Ier3/Hspb1/Smad7/Jun/Dnaja1/Gadd45g/Gstp1	8
282	EC	GO:0051348	negative regulation of transferase activity	6/93	246/23210	0.000471084	0.00989027	0.00717695	Apoe/Hspb1/Smad7/Dnaja1/Gadd45g/Gstp1	6
283	EC	GO:0009266	response to temperature stimulus	5/93	163/23210	0.000507468	0.0102269	0.00742123	Rbm3/Cirbp/Hspa8/Hspa1a/Dnaja1	5
284	EC	GO:0006826	iron ion transport	3/93	39/23210	0.00051266	0.0102269	0.00742123	B2m/Fth1/Cp	3
285	EC	GO:0019885	antigen processing and presentation of endogenous peptide antigen via MHC class I	3/93	39/23210	0.00051266	0.0102269	0.00742123	B2m/H2-Q7/H2-K1	3
286	EC	GO:1905710	positive regulation of membrane permeability	3/93	39/23210	0.00051266	0.0102269	0.00742123	Ier3/Hspa8/Bnip3	3
287	EC	GO:0032680	regulation of tumor necrosis factor production	5/93	164/23210	0.000521787	0.0102728	0.00745457	Hspb1/Tspo/Mif/Gstp1/Cx3cr1	5
288	EC	GO:0044270	cellular nitrogen compound catabolic process	8/93	463/23210	0.000546652	0.0105445	0.0076517	Cirbp/Ier3/Ldha/Aldoa/Pkm/Tpi1/Gapdh/Mif	8
289	EC	GO:0032640	tumor necrosis factor production	5/93	167/23210	0.000566574	0.0107511	0.00780161	Hspb1/Tspo/Mif/Gstp1/Cx3cr1	5
290	EC	GO:1905521	regulation of macrophage migration	3/93	41/23210	0.000594529	0.0110167	0.00799435	Cd9/Cd200/Mif	3
291	EC	GO:0046700	heterocycle catabolic process	8/93	469/23210	0.000594732	0.0110167	0.00799435	Cirbp/Ier3/Ldha/Aldoa/Pkm/Tpi1/Gapdh/Mif	8
292	EC	GO:0001818	negative regulation of cytokine production	6/93	259/23210	0.000617481	0.0111721	0.00810712	Hsp90ab1/Tspo/Smad7/Cd200/Gstp1/Cx3cr1	6
293	EC	GO:0010660	regulation of muscle cell apoptotic process	4/93	98/23210	0.000654425	0.0115714	0.00839689	Hspa8/Bnip3/Gapdh/Edn1	4
294	EC	GO:1905522	negative regulation of macrophage migration	2/93	10/23210	0.00069995	0.0121152	0.00879146	Cd200/Mif	2
295	EC	GO:0010977	negative regulation of neuron projection development	5/93	175/23210	0.000700143	0.0121152	0.00879146	Apoe/Stmn2/B2m/H2-K1/Lgals1	5
296	EC	GO:0009612	response to mechanical stimulus	5/93	176/23210	0.000718361	0.0122718	0.00890513	Fos/Junb/Jund/Jun/Stra6	5
297	EC	GO:0019439	aromatic compound catabolic process	8/93	483/23210	0.000720325	0.0122718	0.00890513	Cirbp/Ier3/Ldha/Aldoa/Pkm/Tpi1/Gapdh/Mif	8
298	EC	GO:0008015	blood circulation	8/93	484/23210	0.000730057	0.0123475	0.00896004	Apoe/Ier3/Acta2/Smad7/Mif/Edn1/S100a1/Fxyd1	8
299	EC	GO:0048145	regulation of fibroblast proliferation	4/93	107/23210	0.00090967	0.0147442	0.0106993	Fth1/Jun/Mif/Gstp1	4
300	EC	GO:0032092	positive regulation of protein binding	4/93	109/23210	0.000974696	0.0151821	0.011017	Hsp90ab1/Apoe/B2m/Vtn	4
301	EC	GO:0048144	fibroblast proliferation	4/93	109/23210	0.000974696	0.0151821	0.011017	Fth1/Jun/Mif/Gstp1	4
302	EC	GO:0016032	viral process	6/93	283/23210	0.00097832	0.0151821	0.011017	Hsp90ab1/Apoe/Hspa8/Jun/Plscr1/Lgals1	6
303	EC	GO:0032308	positive regulation of prostaglandin secretion	2/93	12/23210	0.00102125	0.0151821	0.011017	Mif/Edn1	2
304	EC	GO:1900272	negative regulation of long-term synaptic potentiation	2/93	12/23210	0.00102125	0.0151821	0.011017	Apoe/Cx3cr1	2
305	EC	GO:0006936	muscle contraction	6/93	289/23210	0.00108977	0.0158969	0.0115357	Acta2/Smad7/Tpm2/Aldoa/Edn1/Fxyd1	6
306	EC	GO:0006979	response to oxidative stress	7/93	400/23210	0.00113832	0.0161021	0.0116846	Apoe/Fos/Hspb1/Jun/Rcan2/Bnip3/Gstp1	7
307	EC	GO:0007611	learning or memory	6/93	292/23210	0.00114902	0.0161555	0.0117234	Apoe/B2m/Jun/Rcan2/Stra6/Cx3cr1	6
308	EC	GO:2000377	regulation of reactive oxygen species metabolic process	5/93	200/23210	0.00127149	0.0170134	0.0123459	Ier3/Tspo/Bnip3/Gstp1/Cx3cr1	5
309	EC	GO:0018119	peptidyl-cysteine S-nitrosylation	2/93	14/23210	0.00140075	0.0181191	0.0131483	S100a8/Gapdh	2
310	EC	GO:0070486	leukocyte aggregation	2/93	14/23210	0.00140075	0.0181191	0.0131483	S100a8/Gstp1	2
311	EC	GO:0010823	negative regulation of mitochondrion organization	3/93	55/23210	0.00140513	0.0181191	0.0131483	Ier3/Tspo/Bnip3	3
312	EC	GO:0031345	negative regulation of cell projection organization	5/93	205/23210	0.00141801	0.0181848	0.0131959	Apoe/Stmn2/B2m/H2-K1/Lgals1	5
313	EC	GO:0009896	positive regulation of catabolic process	7/93	422/23210	0.00154692	0.0195163	0.0141621	Apoe/Ier3/Hspa1a/Smad7/Bnip3/Mif/Sox17	7
314	EC	GO:0045732	positive regulation of protein catabolic process	5/93	210/23210	0.00157663	0.0197841	0.0143565	Apoe/Ier3/Hspa1a/Smad7/Sox17	5
315	EC	GO:0061029	eyelid development in camera-type eye	2/93	15/23210	0.00161204	0.0200134	0.0145228	Jun/Stra6	2
316	EC	GO:0002274	myeloid leukocyte activation	5/93	215/23210	0.00174794	0.0212484	0.0154191	Jun/Cd200/Plscr1/Vamp2/Cx3cr1	5
317	EC	GO:1990000	amyloid fibril formation	2/93	16/23210	0.00183754	0.0222218	0.0161254	Apoe/B2m	2
318	EC	GO:0051591	response to cAMP	3/93	61/23210	0.0018945	0.0226757	0.0164548	Junb/Jund/Jun	3
319	EC	GO:0031348	negative regulation of defense response	5/93	220/23210	0.00193255	0.0230131	0.0166996	Apoe/Ier3/Cd200/Gstp1/Cx3cr1	5
320	EC	GO:0050890	cognition	6/93	326/23210	0.00200773	0.023787	0.0172612	Apoe/B2m/Jun/Rcan2/Stra6/Cx3cr1	6
321	EC	GO:0019318	hexose metabolic process	5/93	223/23210	0.00204995	0.0238818	0.01733	Ldha/Aldoa/Pkm/Tpi1/Gapdh	5
322	EC	GO:0045862	positive regulation of proteolysis	6/93	328/23210	0.00207016	0.0238818	0.01733	Apoe/Hspa8/Hspa1a/Smad7/S100a8/Acer2	6
323	EC	GO:0045793	positive regulation of cell size	2/93	17/23210	0.00207712	0.0238818	0.01733	Hsp90ab1/Edn1	2
324	EC	GO:0050808	synapse organization	7/93	451/23210	0.00225111	0.0257524	0.0186874	Malat1/Apoe/Sparc/Sncg/Hspa8/Tuba1a/Cx3cr1	7
325	EC	GO:0090559	regulation of membrane permeability	3/93	65/23210	0.00227292	0.0257524	0.0186874	Ier3/Hspa8/Bnip3	3
326	EC	GO:0150076	neuroinflammatory response	3/93	65/23210	0.00227292	0.0257524	0.0186874	Jun/Cd200/Cx3cr1	3
327	EC	GO:0052548	regulation of endopeptidase activity	6/93	337/23210	0.00236948	0.0264611	0.0192017	Vtn/Serpinh1/S100a8/Gapdh/Psmb9/Acer2	6
328	EC	GO:0001909	leukocyte mediated cytotoxicity	4/93	141/23210	0.00250827	0.027485	0.0199447	B2m/Hspa8/H2-Q7/H2-K1	4
329	EC	GO:0010544	negative regulation of platelet activation	2/93	19/23210	0.0025981	0.0278164	0.0201852	Apoe/Cd9	2
330	EC	GO:0071157	negative regulation of cell cycle arrest	2/93	20/23210	0.00287927	0.0298677	0.0216737	Hsp90ab1/Mif	2
331	EC	GO:0032272	negative regulation of protein polymerization	3/93	75/23210	0.00341394	0.0343454	0.024923	Stmn2/Capg/Kank3	3
332	EC	GO:0030168	platelet activation	3/93	76/23210	0.00354402	0.0349019	0.0253268	Apoe/Vwf/Cd9	3
333	EC	GO:0048844	artery morphogenesis	3/93	76/23210	0.00354402	0.0349019	0.0253268	Apoe/Smad7/Stra6	3
334	EC	GO:0009611	response to wounding	7/93	495/23210	0.00376534	0.0369256	0.0267954	Apoe/Acta2/Vwf/Cd9/Jun/Pkm/Mif	7
335	EC	GO:0050807	regulation of synapse organization	5/93	266/23210	0.00436106	0.0412352	0.0299226	Malat1/Apoe/Sparc/Hspa8/Tuba1a	5
336	EC	GO:0007179	transforming growth factor beta receptor signaling pathway	4/93	165/23210	0.00440163	0.0412352	0.0299226	Hsp90ab1/Fos/Smad7/Jun	4
337	EC	GO:0051260	protein homooligomerization	6/93	383/23210	0.00443609	0.0412352	0.0299226	Apoe/Vwf/B2m/Pkm/Gapdh/Mif	6
338	EC	GO:0001516	prostaglandin biosynthetic process	2/93	25/23210	0.00448746	0.0412352	0.0299226	Mif/Edn1	2
339	EC	GO:0046457	prostanoid biosynthetic process	2/93	25/23210	0.00448746	0.0412352	0.0299226	Mif/Edn1	2
340	EC	GO:0055094	response to lipoprotein particle	2/93	25/23210	0.00448746	0.0412352	0.0299226	Apoe/Cd9	2
341	EC	GO:0002366	leukocyte activation involved in immune response	5/93	269/23210	0.00457167	0.0418442	0.0303646	Smad7/Gadd45g/Lgals1/Vamp2/Cx3cr1	5
342	EC	GO:0051767	nitric-oxide synthase biosynthetic process	2/93	26/23210	0.0048488	0.0436604	0.0316825	Gstp1/Edn1	2
343	EC	GO:0051769	regulation of nitric-oxide synthase biosynthetic process	2/93	26/23210	0.0048488	0.0436604	0.0316825	Gstp1/Edn1	2
344	EC	GO:0032611	interleukin-1 beta production	3/93	86/23210	0.00501301	0.0443196	0.0321608	Hspb1/Gstp1/Cx3cr1	3
345	EC	GO:0055072	iron ion homeostasis	3/93	86/23210	0.00501301	0.0443196	0.0321608	B2m/Fth1/Cp	3
346	EC	GO:0050803	regulation of synapse structure or activity	5/93	276/23210	0.00509114	0.0448404	0.0325388	Malat1/Apoe/Sparc/Hspa8/Tuba1a	5
347	EC	GO:0009314	response to radiation	6/93	395/23210	0.00514511	0.0451455	0.0327601	Crip1/Cirbp/Junb/Jund/Jun/Bhlhe40	6
348	EC	GO:0014829	vascular smooth muscle contraction	2/93	27/23210	0.00522311	0.0451509	0.0327641	Acta2/Edn1	2
349	EC	GO:0035987	endodermal cell differentiation	2/93	27/23210	0.00522311	0.0451509	0.0327641	Vtn/Sox17	2
350	EC	GO:0071402	cellular response to lipoprotein particle stimulus	2/93	27/23210	0.00522311	0.0451509	0.0327641	Apoe/Cd9	2
351	EC	GO:0045807	positive regulation of endocytosis	4/93	175/23210	0.00541531	0.0466396	0.0338444	Apoe/B2m/Hspa8/Vtn	4
352	EC	GO:1905954	positive regulation of lipid localization	3/93	89/23210	0.00551509	0.0470594	0.034149	Apoe/Mif/Edn1	3
353	EC	GO:0008016	regulation of heart contraction	4/93	177/23210	0.00563524	0.0471966	0.0342485	Smad7/Edn1/S100a1/Fxyd1	4
354	EC	GO:0007162	negative regulation of cell adhesion	5/93	284/23210	0.00573464	0.047234	0.0342757	Smad7/Cd9/Gstp1/Lgals1/Acer2	5
355	EC	GO:0061136	regulation of proteasomal protein catabolic process	4/93	178/23210	0.00574741	0.047234	0.0342757	Hsp90ab1/Apoe/Hspa1a/Smad7	4
356	EC	GO:1903034	regulation of response to wounding	4/93	179/23210	0.00586106	0.0473744	0.0343776	Apoe/Acta2/Cd9/Mif	4
357	EC	GO:0046683	response to organophosphorus	3/93	91/23210	0.00586598	0.0473744	0.0343776	Junb/Jund/Jun	3
358	EC	GO:0097345	mitochondrial outer membrane permeabilization	2/93	29/23210	0.00601024	0.0480407	0.0348611	Ier3/Bnip3	2
359	EC	GO:0034110	regulation of homotypic cell-cell adhesion	2/93	30/23210	0.00642284	0.0498037	0.0361404	Cd9/Lgals1	2
360	EC	GO:0042533	tumor necrosis factor biosynthetic process	2/93	30/23210	0.00642284	0.0498037	0.0361404	Hspb1/Cx3cr1	2
361	EC	GO:0042534	regulation of tumor necrosis factor biosynthetic process	2/93	30/23210	0.00642284	0.0498037	0.0361404	Hspb1/Cx3cr1	2
362	EC	GO:0051085	chaperone cofactor-dependent protein refolding	2/93	30/23210	0.00642284	0.0498037	0.0361404	Hspa8/Hspa1a	2
363	MG	GO:0002181	cytoplasmic translation	26/328	94/23210	1.35686e-26	5.06245e-23	3.5007e-23	Rps23/Rpl36/Rpl17/Rpl10a/Rplp0/Rpl26/Rpl19/Rpl13a/Rpl9/Rplp1/Rpl39/Rpl18a/Rpl24/Rpl35a/Rps2/Rpl6/Rpl38/Rpl11/Rpl30/Rpl18/Rpl15/Rpsa/Rps26/Rpl8/Rpl29/Rps21	26
364	MG	GO:0042254	ribosome biogenesis	34/328	294/23210	3.41595e-21	6.37245e-18	4.40658e-18	Rps19/Rpl10a/Rps5/Rplp0/Rpl26/Rps14/Rps24/Rps7/Rps6/Rpl24/Rps16/Rpl23a/Rps15/Rpl27/Rpl35a/Rps8/Glul/Rps2/Rpl12/Rpl10/Rpl6/Rpl35/Rpl14/Rpl38/Rpl7a/Rpl11/Rps17/Rps25/Rpl3/Rps10/Rpsa/Rpl7/Rps21/Rpl5	34
365	MG	GO:0042255	ribosome assembly	18/328	71/23210	5.00244e-18	4.66603e-15	3.22658e-15	Rps19/Rps5/Rplp0/Rps14/Rpl24/Rpl23a/Rps15/Rps2/Rpl12/Rpl10/Rpl6/Rpl38/Rpl11/Rps25/Rpl3/Rps10/Rpsa/Rpl5	18
366	MG	GO:0050900	leukocyte migration	29/328	340/23210	1.09769e-14	5.8507e-12	4.04578e-12	P2ry12/Spp1/Lgals3/Selplg/Ccl5/Lgmn/Rps19/Cd74/Cx3cr1/Rpl13a/Tnf/Fcgr3/Vcam1/Cxcl16/Cxcl14/Mif/Ccl12/Serpine1/Dusp1/Lyn/Tlr2/Ccl3/Calr/Il1b/Cd9/Ccl4/Ccl6/Cd300a/C5ar2	29
367	MG	GO:0071826	ribonucleoprotein complex subunit organization	22/328	236/23210	3.37349e-12	1.04887e-09	7.253e-10	Rps23/Rps19/Rps5/Rplp0/Rps14/Rpl13a/Rpl24/Rpl23a/Rps15/Rps2/Rpl12/Rpl10/Rpl6/Rpl38/Rpl11/Cirbp/Rps25/Rpl3/Rps10/Rpsa/Hsp90ab1/Rpl5	22
368	MG	GO:0006364	rRNA processing	20/328	198/23210	7.61938e-12	2.03057e-09	1.40414e-09	Rps19/Rpl10a/Rpl26/Rps14/Rps24/Rps7/Rps6/Rps16/Rps15/Rpl27/Rpl35a/Rps8/Rpl35/Rpl14/Rpl7a/Rpl11/Rps17/Rpl7/Rps21/Rpl5	20
369	MG	GO:0002478	antigen processing and presentation of exogenous peptide antigen	9/328	25/23210	3.37424e-11	8.39287e-09	5.8037e-09	B2m/Cd74/H2-Ab1/Fcgr3/H2-Aa/H2-Eb1/Unc93b1/H2-K1/H2-DMa	9
370	MG	GO:0045807	positive regulation of endocytosis	18/328	175/23210	6.4024e-11	1.49296e-08	1.03239e-08	Apoe/B2m/Axl/Cd63/Hspa8/Tnf/Fcgr3/Bin1/Serpine1/Picalm/Calr/Mfge8/Il1b/Ppp3ca/Pros1/Cbl/Mertk/Arf1	18
371	MG	GO:0034341	response to interferon-gamma	16/328	137/23210	1.11167e-10	2.29527e-08	1.58719e-08	Ccl5/Capg/Rpl13a/Ifitm3/H2-Ab1/H2-Aa/Vim/H2-Eb1/Cxcl16/Gapdh/Ifitm2/Ccl12/Tlr2/Ccl3/Ccl4/Ccl6	16
372	MG	GO:0002685	regulation of leukocyte migration	18/328	201/23210	6.27584e-10	1.06433e-07	7.35985e-08	P2ry12/Lgals3/Ccl5/Lgmn/Cd74/Cxcl14/Mif/Ccl12/Serpine1/Dusp1/Lyn/Tlr2/Calr/Il1b/Cd9/Ccl4/Cd300a/C5ar2	18
373	MG	GO:0034248	regulation of cellular amide metabolic process	24/328	382/23210	1.30607e-09	2.11868e-07	1.46507e-07	Apoe/Rbm3/Ifngr1/Rpl26/Rpl13a/Rplp1/Tnf/Rpl10/Rps3/Rpl38/Rps3a1/Cirbp/Rps9/Vim/Bin1/Ppp1r15a/Gapdh/Picalm/Rpl22/Rpl5/Calr/Zfp706/Sox4/Tmed10	24
374	MG	GO:1902107	positive regulation of leukocyte differentiation	16/328	168/23210	2.33056e-09	3.47813e-07	2.40514e-07	Ccl5/Csf1r/Cd74/Axl/Tnf/Vsir/H2-Aa/Nfkbiz/Cd27/Id2/Cd83/Gnas/Ccl3/Fos/H2-DMa/Il1b	16
375	MG	GO:0032680	regulation of tumor necrosis factor production	15/328	164/23210	1.28922e-08	1.71789e-06	1.18793e-06	Lpl/Ifngr1/Axl/Cx3cr1/Fcgr3/Vsir/Cybb/Tspo/Mif/Tlr2/Ccl3/Ccl4/Ccr5/C5ar2/Ly96	15
376	MG	GO:0034101	erythrocyte homeostasis	14/328	142/23210	1.51523e-08	1.89027e-06	1.30713e-06	B2m/Rps19/Axl/Rps14/Rps24/Rps6/Rps17/Klf2/Id2/Lyn/Prdx1/Hba-a2/Hba-a1/Gpi1	14
377	MG	GO:0032640	tumor necrosis factor production	15/328	167/23210	1.64883e-08	1.98445e-06	1.37226e-06	Lpl/Ifngr1/Axl/Cx3cr1/Fcgr3/Vsir/Cybb/Tspo/Mif/Tlr2/Ccl3/Ccl4/Ccr5/C5ar2/Ly96	15
378	MG	GO:0051271	negative regulation of cellular component movement	20/328	316/23210	2.84019e-08	2.86398e-06	1.98045e-06	Apoe/Cd74/Cx3cr1/Cd63/Mef2c/Bin1/Mif/Ccl12/Serpine1/Dusp1/Rhob/Erdr1/Calr/Srgap2/Cd9/Klf4/Adgrg1/Ccr5/Cd300a/C5ar2	20
379	MG	GO:0050727	regulation of inflammatory response	21/328	354/23210	3.88542e-08	3.53573e-06	2.44497e-06	Cst7/Apoe/Lpl/Ccl5/Rps19/Cx3cr1/Tnf/Fcgr3/Nfkbiz/Pglyrp1/Adrb2/Mif/Serpine1/Ier3/Lyn/Tlr2/Ccl3/Tmem173/Il1b/Cfh/Ccr5	21
380	MG	GO:0008630	intrinsic apoptotic signaling pathway in response to DNA damage	12/328	112/23210	6.48438e-08	5.49846e-06	3.80221e-06	Crip1/Cd74/Rpl26/Tnf/Rps3/Bcl2a1d/Tpt1/Bcl2a1a/Cdkn1a/Mif/Bcl2a1b/Ier3	12
381	MG	GO:1905517	macrophage migration	9/328	56/23210	8.51516e-08	7.06001e-06	4.88203e-06	P2ry12/Lgals3/Ccl5/Cx3cr1/Rpl13a/Mif/Ccl12/Ccl3/Cd9	9
382	MG	GO:0045785	positive regulation of cell adhesion	22/328	411/23210	1.12113e-07	8.71448e-06	6.02609e-06	P2ry12/Spp1/Ccl5/Cd74/Cd63/H2-Ab1/Lgals1/Tnf/Rps3/Vsir/H2-Aa/Vcam1/Nfkbiz/Cd27/Flna/Cd83/Calr/H2-DMa/Il1b/Ppp3ca/Adgrg1/Ccr5	22
383	MG	GO:0032103	positive regulation of response to external stimulus	19/328	312/23210	1.1617e-07	8.83254e-06	6.10773e-06	P2ry12/Lpl/Ccl5/Lgmn/Rps19/Cd74/Tnf/Fcgr3/Nfkbiz/Cxcl14/Mif/Serpine1/Tlr2/Ccl3/Calr/Il1b/Ccl4/Ccr5/Ly96	19
384	MG	GO:0071156	regulation of cell cycle arrest	9/328	60/23210	1.58121e-07	1.13452e-05	7.84524e-06	Rpl26/Rpl23/Hsp90ab1/Cdkn1a/Bin1/Mif/Id2/Calr/Sox4	9
385	MG	GO:0007159	leukocyte cell-cell adhesion	19/328	319/23210	1.64009e-07	1.15456e-05	7.98382e-06	Lgals3/Selplg/Ccl5/Cd74/Cx3cr1/H2-Ab1/Lgals1/Tnf/Rps3/Vsir/H2-Aa/Vcam1/Nfkbiz/Cd27/Cd83/H2-DMa/Il1b/Klf4/Cd300a	19
386	MG	GO:0050866	negative regulation of cell activation	15/328	203/23210	2.19548e-07	1.46274e-05	1.01149e-05	Cst7/Apoe/Lgals3/Cd74/Axl/H2-Ab1/Vsir/H2-Aa/Pglyrp1/Adrb2/Id2/Lyn/Cd9/Cd300a/Mertk	15
387	MG	GO:0051961	negative regulation of nervous system development	20/328	361/23210	2.47971e-07	1.52661e-05	1.05566e-05	Apoe/B2m/H2-D1/Lgals1/Tnf/Vim/Ywhah/Id3/Tspo/Hes5/Flna/H2-K1/Id2/Tlr2/Calr/Srgap2/Il1b/Ppp3ca/Adgrg1/Ccr5	20
388	MG	GO:0070661	leukocyte proliferation	19/328	331/23210	2.89687e-07	1.74326e-05	1.20547e-05	Lgals3/Ccl5/Csf1r/Cd74/Rps6/H2-Ab1/Rps3/Vsir/H2-Aa/Vcam1/Mef2c/Cd27/Cdkn1a/Mif/Ccl12/Lyn/Cd209a/Il1b/Cd300a	19
389	MG	GO:0006417	regulation of translation	19/328	332/23210	3.03381e-07	1.79669e-05	1.24242e-05	Rbm3/Rpl26/Rpl13a/Rplp1/Tnf/Rpl10/Rps3/Rpl38/Rps3a1/Cirbp/Rps9/Vim/Ppp1r15a/Gapdh/Rpl22/Rpl5/Calr/Zfp706/Sox4	19
390	MG	GO:0070663	regulation of leukocyte proliferation	16/328	238/23210	3.14411e-07	1.83292e-05	1.26747e-05	Lgals3/Ccl5/Cd74/H2-Ab1/Rps3/Vsir/H2-Aa/Vcam1/Mef2c/Cdkn1a/Mif/Ccl12/Lyn/Cd209a/Il1b/Cd300a	16
391	MG	GO:2000106	regulation of leukocyte apoptotic process	11/328	108/23210	3.8708e-07	2.22184e-05	1.53641e-05	Lgals3/Ccl5/Cd74/Axl/Bcl2a1a/Mef2c/Cd27/Mif/Lyn/Ccr5/Mertk	11
392	MG	GO:0071887	leukocyte apoptotic process	12/328	132/23210	3.98269e-07	2.25143e-05	1.55687e-05	Lgals3/Ccl5/Cd74/Axl/Rps6/Bcl2a1a/Mef2c/Cd27/Mif/Lyn/Ccr5/Mertk	12
393	MG	GO:0070372	regulation of ERK1 and ERK2 cascade	18/328	306/23210	4.18163e-07	2.3286e-05	1.61024e-05	Apoe/Acta2/Ccl5/Csf1r/Cd74/Mif/Ccl12/Dusp1/Lyn/Tlr2/Ccl3/Ntsr2/Il1b/Ccl4/Atf3/Klf4/Ccl6/C5ar2	18
394	MG	GO:0050708	regulation of protein secretion	23/328	490/23210	5.87187e-07	3.17506e-05	2.19557e-05	Apoe/Lpl/Ccl5/Csf1r/Ifngr1/Tnf/Glul/Anxa5/Crlf2/Unc93b1/Gapdh/Mif/Lyn/Tlr2/Ccl3/Il1b/Ppp3ca/Sox4/Pde3b/Gpi1/Ccr5/C5ar2/Arf1	23
395	MG	GO:1902991	regulation of amyloid precursor protein catabolic process	7/328	36/23210	6.19893e-07	3.30403e-05	2.28475e-05	Apoe/Ifngr1/Tnf/Bin1/Picalm/Lyn/Tmed10	7
396	MG	GO:0045861	negative regulation of proteolysis	19/328	349/23210	6.47545e-07	3.40281e-05	2.35305e-05	Cst3/Cst7/Rps7/Rpl23/Tmem59/Bcl2a1d/Rpl11/Hsp90ab1/Bin1/Gapdh/Serpine1/Plaur/Picalm/Rpl5/Cstb/Nr4a1/Klf4/Derl2/Gpi1	19
397	MG	GO:0002697	regulation of immune effector process	21/328	420/23210	6.6833e-07	3.46325e-05	2.39485e-05	B2m/H2-D1/Lgals3/Ccl5/Rps19/Cd74/Hspa8/Tnf/Fcgr3/Vsir/Nfkbiz/Pglyrp1/H2-K1/Mif/Lyn/Tlr2/Tmem173/Il1b/Cfh/Gpi1/Cd300a	21
398	MG	GO:0031668	cellular response to extracellular stimulus	15/328	223/23210	7.32128e-07	3.69131e-05	2.55256e-05	P2ry12/Lpl/Axl/Glul/Hspa5/Rnase4/Vcam1/Cdkn1a/Hsp90b1/Pdia3/Fos/Pim1/Map1lc3a/Sipa1/Atf3	15
399	MG	GO:0050670	regulation of lymphocyte proliferation	15/328	225/23210	8.19666e-07	4.00405e-05	2.76881e-05	Lgals3/Ccl5/Cd74/H2-Ab1/Rps3/Vsir/H2-Aa/Vcam1/Mef2c/Cdkn1a/Mif/Lyn/Cd209a/Il1b/Cd300a	15
400	MG	GO:0043900	regulation of multi-organism process	20/328	391/23210	8.70648e-07	4.11989e-05	2.84892e-05	Apoe/Ccl5/Csf1r/Cd74/Ifitm3/Lgals1/Hspa8/Tnf/Gapdh/Ifitm2/Pglyrp1/Mif/Hpgds/Tlr2/Calr/Tmem173/Il1b/Ccl4/Ccr5/Ly96	20
401	MG	GO:0042063	gliogenesis	18/328	323/23210	9.15943e-07	4.11989e-05	2.84892e-05	P2ry12/Hexb/Csf1r/Ifngr1/Tnf/Vim/Bin1/Tspo/Hes5/Ccl12/Id2/Lyn/Tlr2/Ccl3/Srgap2/Il1b/Sox4/Adgrg1	18
402	MG	GO:0030098	lymphocyte differentiation	20/328	395/23210	1.01933e-06	4.41983e-05	3.05633e-05	B2m/Cd74/Axl/Rps6/H2-Ab1/Lgals1/Bcl2a1d/Vsir/H2-Aa/Nfkbiz/Cd27/Cmtm7/Pglyrp1/Id2/Cd83/Rpl22/H2-DMa/Il1b/Sox4/Mertk	20
403	MG	GO:0030168	platelet activation	9/328	76/23210	1.24997e-06	5.18008e-05	3.58204e-05	P2ry12/Apoe/Axl/Adrb2/Lyn/Gnas/Cd9/Mertk/Entpd1	9
404	MG	GO:0002821	positive regulation of adaptive immune response	12/328	147/23210	1.26648e-06	5.18008e-05	3.58204e-05	B2m/H2-D1/Cd74/H2-Ab1/Hspa8/Tnf/Fcgr3/Nfkbiz/H2-K1/Mif/H2-DMa/Il1b	12
405	MG	GO:0040013	negative regulation of locomotion	18/328	332/23210	1.35748e-06	5.38802e-05	3.72584e-05	Apoe/Cd74/Cx3cr1/Cd63/Mef2c/Mif/Ccl12/Serpine1/Dusp1/Rhob/Erdr1/Calr/Srgap2/Klf4/Adgrg1/Ccr5/Cd300a/C5ar2	18
406	MG	GO:0031349	positive regulation of defense response	19/328	370/23210	1.54784e-06	5.86928e-05	4.05863e-05	Lpl/Ccl5/Rps19/Cd74/Tnf/Fcgr3/Nfkbiz/Mef2c/Unc93b1/Mif/Serpine1/Lyn/Tlr2/Ccl3/Tmem173/Il1b/Ccr5/Cd300a/Ly96	19
407	MG	GO:0034976	response to endoplasmic reticulum stress	15/328	237/23210	1.57311e-06	5.86928e-05	4.05863e-05	Serinc3/Pdia6/Hspa5/Hsp90b1/Pdia3/Ppp1r15a/Calr/Tmco1/Pdia4/Atf3/Tmem33/Sdf2l1/Derl2/Manf/Tmx1	15
408	MG	GO:0001906	cell killing	13/328	179/23210	1.72191e-06	6.26939e-05	4.3353e-05	B2m/H2-D1/Rps19/Hspa8/Fcgr3/Rpl30/Hsp90ab1/Gapdh/Pglyrp1/H2-K1/Prdx1/Cfh/Ccr5	13
409	MG	GO:0046651	lymphocyte proliferation	17/328	308/23210	2.0998e-06	7.46128e-05	5.1595e-05	Lgals3/Ccl5/Cd74/Rps6/H2-Ab1/Rps3/Vsir/H2-Aa/Vcam1/Mef2c/Cd27/Cdkn1a/Mif/Lyn/Cd209a/Il1b/Cd300a	17
410	MG	GO:0050920	regulation of chemotaxis	14/328	213/23210	2.25575e-06	7.79278e-05	5.38874e-05	P2ry12/Ccl5/Lgmn/Cd74/Cxcl14/Mif/Ccl12/Serpine1/Dusp1/Lyn/Calr/Il1b/Ccl4/C5ar2	14
411	MG	GO:0010959	regulation of metal ion transport	20/328	421/23210	2.70022e-06	8.94673e-05	6.18669e-05	P2ry12/B2m/Lgals3/Ccl5/Cd63/Fxyd5/Ywhah/Bin1/Tspo/Flna/S100a1/Adrb2/Mif/Ccl12/Serpine1/Lyn/Gnas/Sgk1/Ccl4/Arf1	20
412	MG	GO:0007599	hemostasis	12/328	158/23210	2.70968e-06	8.94673e-05	6.18669e-05	P2ry12/Apoe/Axl/Anxa5/Adrb2/Serpine1/Lyn/Gnas/Cd9/Pros1/Mertk/Entpd1	12
413	MG	GO:0050870	positive regulation of T cell activation	13/328	187/23210	2.80237e-06	9.17161e-05	6.3422e-05	Ccl5/Cd74/H2-Ab1/Lgals1/Rps3/Vsir/H2-Aa/Vcam1/Nfkbiz/Cd27/Cd83/H2-DMa/Il1b	13
414	MG	GO:0050817	coagulation	12/328	159/23210	2.89427e-06	9.30907e-05	6.43726e-05	P2ry12/Apoe/Axl/Anxa5/Adrb2/Serpine1/Lyn/Gnas/Cd9/Pros1/Mertk/Entpd1	12
415	MG	GO:0042987	amyloid precursor protein catabolic process	7/328	45/23210	3.02181e-06	9.55454e-05	6.607e-05	Apoe/Ifngr1/Tnf/Bin1/Picalm/Lyn/Tmed10	7
416	MG	GO:1902003	regulation of amyloid-beta formation	6/328	30/23210	3.39403e-06	0.000105526	7.29716e-05	Apoe/Ifngr1/Tnf/Bin1/Picalm/Tmed10	6
417	MG	GO:0009991	response to extracellular stimulus	19/328	401/23210	4.9909e-06	0.000147786	0.000102195	P2ry12/Spp1/Apoe/Lpl/Axl/Glul/Hspa5/Rnase4/Vcam1/Cdkn1a/Hsp90b1/Pdia3/Adrb2/Fos/Pim1/Map1lc3a/Sipa1/Il1b/Atf3	19
418	MG	GO:0031663	lipopolysaccharide-mediated signaling pathway	7/328	50/23210	6.26085e-06	0.000176964	0.000122371	Ccl5/Tnf/Mif/Ccl12/Lyn/Il1b/Ly96	7
419	MG	GO:0044419	interspecies interaction between organisms	19/328	408/23210	6.39061e-06	0.000179273	0.000123968	Apoe/Ccl5/Rps19/Csf1r/Cd74/Axl/Ifitm3/Lgals1/Hspa8/Tnf/Rpl30/Vcam1/Hsp90ab1/Gapdh/Ifitm2/Pglyrp1/Tlr2/Ccl4/Ccr5	19
420	MG	GO:0031620	regulation of fever generation	4/328	10/23210	7.68983e-06	0.000204751	0.000141586	Ccl5/Tnf/Il1b/Ccr5	4
421	MG	GO:0045765	regulation of angiogenesis	16/328	307/23210	8.65358e-06	0.00022578	0.000156128	Lgals3/Ccl5/Sparc/Cx3cr1/Glul/Cybb/Klf2/Ecscr/S100a1/Adrb2/Serpine1/Hk2/Rhob/Il1b/Klf4/Pde3b	16
422	MG	GO:0034205	amyloid-beta formation	6/328	36/23210	1.03667e-05	0.000264918	0.000183192	Apoe/Ifngr1/Tnf/Bin1/Picalm/Tmed10	6
423	MG	GO:0050663	cytokine secretion	14/328	244/23210	1.08101e-05	0.000272516	0.000188446	Lpl/Csf1r/Ifngr1/Tnf/Crlf2/Unc93b1/Gapdh/Mif/Lyn/Tlr2/Ccl3/Il1b/Ccr5/C5ar2	14
424	MG	GO:0071216	cellular response to biotic stimulus	16/328	313/23210	1.10155e-05	0.000275832	0.000190739	Ccl5/Axl/Cx3cr1/Tnf/Hspa5/Vim/Cxcl16/Mef2c/Mif/Ccl12/Serpine1/Lyn/Tlr2/Tmco1/Il1b/Ly96	16
425	MG	GO:0031649	heat generation	5/328	22/23210	1.18159e-05	0.000288137	0.000199248	Ccl5/Tnf/Adrb2/Il1b/Ccr5	5
426	MG	GO:0006457	protein folding	11/328	153/23210	1.19138e-05	0.000288639	0.000199595	B2m/Cd74/Hspa8/Hspa5/Pfdn5/Hsp90ab1/Hsp90b1/Pdia3/Calr/H2-DMa/Pdia4	11
427	MG	GO:0071496	cellular response to external stimulus	15/328	285/23210	1.47171e-05	0.000347529	0.000240317	P2ry12/Lpl/Axl/Glul/Hspa5/Rnase4/Vcam1/Cdkn1a/Hsp90b1/Pdia3/Fos/Pim1/Map1lc3a/Sipa1/Atf3	15
428	MG	GO:0035967	cellular response to topologically incorrect protein	9/328	103/23210	1.57746e-05	0.000370157	0.000255965	Hspa8/Pdia6/Hspa5/Ppp1r15a/Calr/Atf3/Tmem33/Sdf2l1/Derl2	9
429	MG	GO:0072593	reactive oxygen species metabolic process	15/328	288/23210	1.66446e-05	0.000388131	0.000268394	Cx3cr1/Eef1a1/Tnf/Cybb/Klf2/Cdkn1a/Tspo/Hk2/Ier3/Tlr2/Prdx1/Il1b/Klf4/Hba-a1/Hbb-bt	15
430	MG	GO:0006898	receptor-mediated endocytosis	13/328	222/23210	1.7966e-05	0.000413773	0.000286126	Apoe/B2m/Cd63/Ifitm3/Siglech/Cxcl16/Adrb2/Serpine1/Picalm/Cd9/Cd300a/Cbl/Arf1	13
431	MG	GO:0035821	modification of morphology or physiology of other organism	11/328	160/23210	1.81528e-05	0.000415511	0.000287327	Apoe/Ccl5/Rps19/Csf1r/Hspa8/Rpl30/Gapdh/Pglyrp1/Tlr2/Ccl4/Ccr5	11
432	MG	GO:0006692	prostanoid metabolic process	6/328	40/23210	1.94807e-05	0.000435225	0.00030096	Cd74/Mif/Hpgds/Hpgd/Ptgs1/Il1b	6
433	MG	GO:0006693	prostaglandin metabolic process	6/328	40/23210	1.94807e-05	0.000435225	0.00030096	Cd74/Mif/Hpgds/Hpgd/Ptgs1/Il1b	6
434	MG	GO:0046456	icosanoid biosynthetic process	6/328	40/23210	1.94807e-05	0.000435225	0.00030096	Cd74/Ltc4s/Mif/Hpgds/Ptgs1/Il1b	6
435	MG	GO:0035966	response to topologically incorrect protein	10/328	133/23210	2.01415e-05	0.000447308	0.000309315	Hspa8/Pdia6/Hspa5/Ppp1r15a/Calr/Atf3/Tmem33/Sdf2l1/Derl2/Manf	10
436	MG	GO:0002793	positive regulation of peptide secretion	16/328	331/23210	2.19168e-05	0.000475417	0.000328752	Lpl/Csf1r/Ifngr1/Tnf/Glul/Crlf2/Unc93b1/Gapdh/Mif/Tlr2/Ccl3/Il1b/Sox4/Gpi1/Ccr5/Arf1	16
437	MG	GO:0001937	negative regulation of endothelial cell proliferation	6/328	41/23210	2.25509e-05	0.000486343	0.000336308	Apoe/Sparc/Tnf/Tgfbr1/Mef2c/Ccl12	6
438	MG	GO:0042035	regulation of cytokine biosynthetic process	9/328	109/23210	2.48865e-05	0.000519137	0.000358985	Cd74/Cx3cr1/Tnf/Fcgr3/Cybb/Cd27/Tlr2/Il1b/Klf4	9
439	MG	GO:0032102	negative regulation of response to external stimulus	16/328	336/23210	2.62937e-05	0.000539022	0.000372735	Cst7/Apoe/Rps19/Cx3cr1/Anxa5/Cdkn1a/Pglyrp1/Adrb2/Mif/Ccl12/Serpine1/Dusp1/Ier3/Cd9/Pros1/C5ar2	16
440	MG	GO:0019221	cytokine-mediated signaling pathway	16/328	341/23210	3.14283e-05	0.000617152	0.000426763	Ccl5/Csf1r/Cd74/Ifngr1/Axl/Cx3cr1/Ifitm3/Tnf/Crlf2/Ifitm2/Ccl12/Ccl3/Il1b/Ccl4/Klf6/Ccl6	16
441	MG	GO:0009615	response to virus	14/328	270/23210	3.335e-05	0.000648067	0.000448141	Ccl5/Rps15a/Ifngr1/Ifi27l2a/Ifitm3/Serinc3/Tnf/Unc93b1/Ifitm2/Tmem173/Il1b/Ivns1abp/Rtp4/Arf1	14
442	MG	GO:0050867	positive regulation of cell activation	19/328	461/23210	3.48229e-05	0.000673183	0.000465509	Acta2/Ccl5/Cd74/Axl/H2-Ab1/Lgals1/Rps3/Vsir/H2-Aa/Crlf2/Vcam1/Nfkbiz/Mef2c/Cd27/Cdkn1a/Mif/Cd83/H2-DMa/Il1b	19
443	MG	GO:0030968	endoplasmic reticulum unfolded protein response	7/328	65/23210	3.64077e-05	0.000700192	0.000484186	Pdia6/Hspa5/Ppp1r15a/Calr/Atf3/Tmem33/Derl2	7
444	MG	GO:0045428	regulation of nitric oxide biosynthetic process	7/328	68/23210	4.88968e-05	0.000912924	0.000631291	Cx3cr1/Tnf/Klf2/Tspo/Tlr2/Il1b/Klf4	7
445	MG	GO:0071353	cellular response to interleukin-4	5/328	29/23210	4.91304e-05	0.000912924	0.000631291	Rplp0/Rps2/Hspa5/Rpl3/Hsp90ab1	5
446	MG	GO:0002683	negative regulation of immune system process	19/328	473/23210	4.91819e-05	0.000912924	0.000631291	Cst7/Lgals3/Rps19/Cd74/Axl/H2-Ab1/Tnf/Vsir/H2-Aa/Hes5/Pglyrp1/Mif/Ccl12/Id2/Dusp1/Lyn/Cd300a/C5ar2/Mertk	19
447	MG	GO:1903034	regulation of response to wounding	11/328	179/23210	5.11188e-05	0.000940625	0.000650446	Apoe/Acta2/Anxa5/Cdkn1a/Adrb2/Mif/Serpine1/Lyn/Cd9/Klf4/Pros1	11
448	MG	GO:0016032	viral process	14/328	283/23210	5.556e-05	0.00100142	0.000692487	Apoe/Ccl5/Csf1r/Cd74/Axl/Ifitm3/Lgals1/Hspa8/Tnf/Vcam1/Hsp90ab1/Ifitm2/Ccl4/Ccr5	14
449	MG	GO:0010922	positive regulation of phosphatase activity	5/328	30/23210	5.82777e-05	0.00101605	0.0007026	Hsp90ab1/Mef2c/Ppp1r15a/Rpl5/Cd300a	5
450	MG	GO:0051235	maintenance of location	15/328	322/23210	6.00835e-05	0.00103305	0.000714357	Fth1/Apoe/Hexb/Lpl/Tnf/Hspa5/Anxa5/Tmsb10/Tspo/Flna/Hk2/Lyn/Gm2a/Il1b/Ccr5	15
451	MG	GO:0030195	negative regulation of blood coagulation	6/328	49/23210	6.37844e-05	0.00107683	0.000744632	Apoe/Anxa5/Adrb2/Serpine1/Cd9/Pros1	6
452	MG	GO:0051098	regulation of binding	17/328	403/23210	6.75608e-05	0.00113036	0.000781645	Apoe/B2m/Lgals3/Rpl11/Tgfbr1/Hsp90ab1/Mef2c/Id3/Adrb2/Plaur/Id2/Taf10/Cald1/Tmem173/Stmn1/Ppp3ca/Klf4	17
453	MG	GO:0070670	response to interleukin-4	5/328	31/23210	6.86852e-05	0.00113717	0.000786355	Rplp0/Rps2/Hspa5/Rpl3/Hsp90ab1	5
454	MG	GO:0044843	cell cycle G1/S phase transition	11/328	185/23210	6.88823e-05	0.00113717	0.000786355	Rpl17/Rpl26/Rps6/Cirbp/Cdkn1a/Ccl12/Id2/Taf10/Ppp3ca/Sox4/Klf4	11
455	MG	GO:1900047	negative regulation of hemostasis	6/328	50/23210	7.16285e-05	0.00116701	0.000806994	Apoe/Anxa5/Adrb2/Serpine1/Cd9/Pros1	6
456	MG	GO:0050819	negative regulation of coagulation	6/328	51/23210	8.0223e-05	0.00126827	0.000877014	Apoe/Anxa5/Adrb2/Serpine1/Cd9/Pros1	6
457	MG	GO:0009895	negative regulation of catabolic process	14/328	294/23210	8.3521e-05	0.00130931	0.000905396	Cst3/Rps7/Rpl23/Tnf/Rpl11/Cirbp/Hsp90ab1/Tspo/Flna/Rpl5/Ier3/Il1b/Derl2/Pde3b	14
458	MG	GO:0052547	regulation of peptidase activity	17/328	411/23210	8.58395e-05	0.00133445	0.000922775	Cst3/Cst7/Lgmn/Tnf/Rps3/Bcl2a1d/Vsir/Bin1/Gapdh/Serpine1/Plaur/Picalm/Lyn/Cstb/Nr4a1/Klf4/Gpi1	17
459	MG	GO:0001818	negative regulation of cytokine production	13/328	259/23210	8.81643e-05	0.00135926	0.000939933	Axl/Cx3cr1/Tnf/Vsir/Klf2/Hsp90ab1/Tspo/Pglyrp1/Cd83/Tlr2/Klf4/C5ar2/Mertk	13
460	MG	GO:1901570	fatty acid derivative biosynthetic process	6/328	52/23210	8.96192e-05	0.00137601	0.000951513	Cd74/Ltc4s/Mif/Hpgds/Ptgs1/Il1b	6
461	MG	GO:0061900	glial cell activation	6/328	53/23210	9.98705e-05	0.00150652	0.00104176	Cst7/Ifngr1/Cx3cr1/Tnf/Tlr2/Il1b	6
462	MG	GO:0006809	nitric oxide biosynthetic process	7/328	76/23210	0.000100139	0.00150652	0.00104176	Cx3cr1/Tnf/Klf2/Tspo/Tlr2/Il1b/Klf4	7
463	MG	GO:0002367	cytokine production involved in immune response	8/328	102/23210	0.000101207	0.00151648	0.00104865	B2m/Cd74/Tnf/Vsir/Crlf2/Mif/Tlr2/Il1b	8
464	MG	GO:0031341	regulation of cell killing	9/328	131/23210	0.000105259	0.00154725	0.00106993	B2m/H2-D1/Hspa8/Hsp90ab1/Gapdh/Pglyrp1/H2-K1/Cfh/Ccr5	9
465	MG	GO:0051953	negative regulation of amine transport	5/328	36/23210	0.000143833	0.00202507	0.00140034	P2ry12/Tnf/Ptgs1/Il1b/Entpd1	5
466	MG	GO:0002718	regulation of cytokine production involved in immune response	7/328	82/23210	0.000162016	0.00222234	0.00153675	B2m/Cd74/Tnf/Vsir/Mif/Tlr2/Il1b	7
467	MG	GO:0051222	positive regulation of protein transport	17/328	435/23210	0.000169319	0.00227241	0.00157138	Lpl/Csf1r/Ifngr1/Tnf/Glul/Crlf2/Unc93b1/Flna/Gapdh/Mif/Tlr2/Ccl3/Il1b/Sox4/Gpi1/Ccr5/Arf1	17
468	MG	GO:2001057	reactive nitrogen species metabolic process	7/328	84/23210	0.000188439	0.0024669	0.00170587	Cx3cr1/Tnf/Klf2/Tspo/Tlr2/Il1b/Klf4	7
469	MG	GO:0007015	actin filament organization	16/328	400/23210	0.000201853	0.00258802	0.00178963	Capg/Tpm2/Tgfbr1/Itgb5/Hsp90b1/Tmsb10/Bin1/Flna/Marcks/Rhob/Tlr2/Fscn1/Cald1/Stmn1/Arf1/Arpc5l	16
470	MG	GO:0042060	wound healing	15/328	360/23210	0.000205329	0.00259689	0.00179576	P2ry12/Apoe/Acta2/Axl/Anxa5/Cdkn1a/Flna/Adrb2/Serpine1/Lyn/Gnas/Cd9/Pros1/Mertk/Entpd1	15
471	MG	GO:0051348	negative regulation of transferase activity	12/328	246/23210	0.00021326	0.00266111	0.00184017	Apoe/Rps7/Rpl23/Gadd45b/Rpl11/Cdkn1a/Dusp1/Rpl5/Lyn/Il1b/Cd300a/Cbl	12
472	MG	GO:0034405	response to fluid shear stress	4/328	22/23210	0.000234246	0.00287491	0.00198801	Spp1/Klf2/Mef2c/Klf4	4
473	MG	GO:0050890	cognition	14/328	326/23210	0.000244683	0.00297366	0.0020563	Apoe/B2m/Lgmn/Cx3cr1/Mef2c/Adrb2/Rcan2/Picalm/Gnas/Tlr2/Ptgs1/Gm2a/Il1b/Sgk1	14
474	MG	GO:0043547	positive regulation of GTPase activity	11/328	217/23210	0.000279939	0.00331573	0.00229284	Ccl5/Bin1/F11r/Ccl12/Picalm/Gnas/Ccl3/Srgap2/Ccl4/Adap2/Ccl6	11
475	MG	GO:0007611	learning or memory	13/328	292/23210	0.000286938	0.00337717	0.00233533	Apoe/B2m/Lgmn/Cx3cr1/Mef2c/Adrb2/Rcan2/Picalm/Tlr2/Ptgs1/Gm2a/Il1b/Sgk1	13
476	MG	GO:1905245	regulation of aspartic-type peptidase activity	3/328	10/23210	0.000311758	0.00360168	0.00249058	Bin1/Picalm/Lyn	3
477	MG	GO:0150076	neuroinflammatory response	6/328	65/23210	0.000311805	0.00360168	0.00249058	Cst7/Ifngr1/Cx3cr1/Tnf/Tlr2/Il1b	6
478	MG	GO:0032770	positive regulation of monooxygenase activity	4/328	24/23210	0.000332777	0.00382028	0.00264174	Apoe/Tnf/S100a1/Il1b	4
479	MG	GO:0031589	cell-substrate adhesion	14/328	339/23210	0.000363195	0.00411879	0.00284816	Spp1/Axl/Cd63/Lgals1/Vcam1/Itgb5/Rpl29/Flna/Bcam/Serpine1/Ttyh1/Calr/Srgap2/Mertk	14
480	MG	GO:0010632	regulation of epithelial cell migration	11/328	225/23210	0.000380977	0.0042814	0.0029606	Apoe/Lgmn/Sparc/Cd63/Glul/Mef2c/Serpine1/Rhob/Calr/Klf4/Gpi1	11
481	MG	GO:0001774	microglial cell activation	5/328	45/23210	0.000420158	0.00459922	0.00318038	Cst7/Ifngr1/Cx3cr1/Tnf/Tlr2	5
482	MG	GO:0002269	leukocyte activation involved in inflammatory response	5/328	45/23210	0.000420158	0.00459922	0.00318038	Cst7/Ifngr1/Cx3cr1/Tnf/Tlr2	5
483	MG	GO:0032956	regulation of actin cytoskeleton organization	14/328	344/23210	0.000420352	0.00459922	0.00318038	Csf1r/Capg/Tgfbr1/Mef2c/Tmsb10/Bin1/Flna/F11r/Rhob/Tlr2/Fscn1/Stmn1/Arf1/Arpc5l	14
484	MG	GO:0006977	DNA damage response, signal transduction by p53 class mediator resulting in cell cycle arrest	3/328	11/23210	0.000424186	0.0046141	0.00319067	Rpl26/Cdkn1a/Sox4	3
485	MG	GO:0072511	divalent inorganic cation transport	17/328	475/23210	0.000467653	0.00495686	0.00342769	P2ry12/Lgals3/Ccl5/Bin1/Tspo/S100a1/Adrb2/Ccl12/Serpine1/Lyn/Tcn2/Tmco1/Marcksl1/Ppp3ca/Ccl4/Slc40a1/Ccr5	17
486	MG	GO:1902903	regulation of supramolecular fiber organization	14/328	348/23210	0.000471448	0.00498293	0.00344571	Apoe/Capg/Hspa8/Rps3/Tgfbr1/Mef2c/Tmsb10/Bin1/Flna/Tlr2/Stmn1/Sgk1/Arf1/Arpc5l	14
487	MG	GO:1902806	regulation of cell cycle G1/S phase transition	8/328	128/23210	0.000481027	0.00505553	0.00349591	Rpl17/Rpl26/Cirbp/Cdkn1a/Ccl12/Id2/Sox4/Klf4	8
488	MG	GO:0045787	positive regulation of cell cycle	14/328	349/23210	0.000485019	0.00508316	0.00351503	Rpl17/Lgmn/Rps15a/Rpl26/Rpl23/Tnf/Hsp90ab1/Cdkn1a/Mif/Id2/Pim1/Calr/Il1b/Sox4	14
489	MG	GO:0032970	regulation of actin filament-based process	15/328	393/23210	0.000517666	0.0053207	0.00367928	Acta2/Csf1r/Capg/Tgfbr1/Mef2c/Tmsb10/Bin1/Flna/F11r/Rhob/Tlr2/Fscn1/Stmn1/Arf1/Arpc5l	15
490	MG	GO:0071407	cellular response to organic cyclic compound	17/328	482/23210	0.000551212	0.00557337	0.003854	P2ry12/Spp1/Ccl5/Tnf/Mef2c/P2ry13/Ywhah/Hsp90b1/Id3/Pdia3/Ccl12/Gnas/Pim1/Calr/Tmem173/Il1b/Sgk1	17
491	MG	GO:0008217	regulation of blood pressure	10/328	200/23210	0.000584904	0.00575799	0.00398167	Acta2/F11r/Adrb2/Mif/Id2/Ier3/Gnas/Ptgs1/Slc2a5/Manf	10
492	MG	GO:0055074	calcium ion homeostasis	17/328	489/23210	0.000647311	0.00627303	0.00433783	Apoe/Hexb/Cd52/Ccl5/Cx3cr1/Anxa5/Lpar6/Adrb2/Lyn/Gnas/Ccl3/Tmco1/Marcksl1/Il1b/Gna15/Ccr5/C5ar2	17
493	MG	GO:0042136	neurotransmitter biosynthetic process	7/328	104/23210	0.000695341	0.00661816	0.00457648	Cx3cr1/Tnf/Klf2/Tspo/Tlr2/Il1b/Klf4	7
494	MG	GO:0050821	protein stabilization	9/328	169/23210	0.000697187	0.00661884	0.00457695	Rps7/Rpl23/Rpl11/Flna/Gapdh/Rpl5/Pim1/Calr/Sox4	9
495	MG	GO:0031345	negative regulation of cell projection organization	10/328	205/23210	0.000707978	0.0066746	0.00461551	Apoe/B2m/H2-D1/Lgals1/Vim/Ywhah/Flna/H2-K1/Ppp3ca/Ccr5	10
496	MG	GO:0010035	response to inorganic substance	17/328	493/23210	0.000708427	0.0066746	0.00461551	Crip1/B2m/Lgmn/Axl/Tnf/Rps3/Anxa5/Mef2c/Id2/Rhob/Fos/Prdx1/Nr4a1/Sipa1/Ppp3ca/Slc40a1/Fosb	17
497	MG	GO:0033280	response to vitamin D	3/328	13/23210	0.000719979	0.00674936	0.0046672	Spp1/Pdia3/Pim1	3
498	MG	GO:0006754	ATP biosynthetic process	8/328	137/23210	0.000753988	0.00703283	0.00486322	Atp5g2/Gapdh/Mif/Hk2/Ier3/Atp5d/Gpi1/Entpd1	8
499	MG	GO:1905897	regulation of response to endoplasmic reticulum stress	6/328	77/23210	0.000776985	0.00719256	0.00497368	Serinc3/Pdia6/Ppp1r15a/Tmem33/Derl2/Manf	6
500	MG	GO:0051085	chaperone cofactor-dependent protein refolding	4/328	30/23210	0.000802862	0.00730604	0.00505216	Cd74/Hspa8/Hspa5/H2-DMa	4
501	MG	GO:0046034	ATP metabolic process	11/328	247/23210	0.000827543	0.00747594	0.00516964	Hspa8/Cox6a2/Tspo/Atp5g2/Gapdh/Mif/Hk2/Ier3/Atp5d/Gpi1/Entpd1	11
502	MG	GO:1901653	cellular response to peptide	12/328	287/23210	0.000845911	0.00762342	0.00527162	Lpl/Lgmn/Rpl23/Anxa5/Vim/Vcam1/Adrb2/Nr4a1/Il1b/Sgk1/Pde3b/Snx6	12
503	MG	GO:1900221	regulation of amyloid-beta clearance	3/328	14/23210	0.000906779	0.00803608	0.00555698	Apoe/Ifngr1/Tnf	3
504	MG	GO:0015844	monoamine transport	7/328	109/23210	0.000918696	0.00804614	0.00556393	P2ry12/Lgals3/Sncg/Fcgr3/Ptgs1/Cd300a/Entpd1	7
505	MG	GO:0048144	fibroblast proliferation	7/328	109/23210	0.000918696	0.00804614	0.00556393	Fth1/Cd74/Rps3a1/Cdkn1a/Mif/Serpine1/Cd300a	7
506	MG	GO:0046718	viral entry into host cell	5/328	54/23210	0.000980609	0.00856827	0.00592499	Cd74/Axl/Ifitm3/Lgals1/Ifitm2	5
507	MG	GO:0035306	positive regulation of dephosphorylation	5/328	55/23210	0.00106635	0.00914613	0.00632458	Hsp90ab1/Mef2c/Ppp1r15a/Rpl5/Cd300a	5
508	MG	GO:1903317	regulation of protein maturation	6/328	82/23210	0.001082	0.00923788	0.00638803	Cst7/Tmem59/Serpine1/Il1b/Sox4/Cfh	6
509	MG	GO:0035690	cellular response to drug	14/328	380/23210	0.00110583	0.00929979	0.00643084	P2ry12/B2m/Axl/Tnf/Rps3/Vim/Mef2c/Hsp90b1/Serpine1/Rhob/Il1b/Ppp3ca/Ccl4/Gstm1	14
510	MG	GO:0051044	positive regulation of membrane protein ectodomain proteolysis	3/328	15/23210	0.00112166	0.00929979	0.00643084	Apoe/Tnf/Il1b	3
511	MG	GO:0009206	purine ribonucleoside triphosphate biosynthetic process	8/328	147/23210	0.00119081	0.00974324	0.00673748	Atp5g2/Gapdh/Mif/Hk2/Ier3/Atp5d/Gpi1/Entpd1	8
512	MG	GO:0006874	cellular calcium ion homeostasis	16/328	473/23210	0.00123084	0.0099832	0.00690342	Apoe/Hexb/Cd52/Ccl5/Cx3cr1/Anxa5/Lpar6/Adrb2/Lyn/Ccl3/Tmco1/Marcksl1/Il1b/Gna15/Ccr5/C5ar2	16
513	MG	GO:0070262	peptidyl-serine dephosphorylation	3/328	16/23210	0.00136612	0.0106855	0.00738908	Ppp1r15a/Dusp1/Ppp3ca	3
514	MG	GO:0008015	blood circulation	16/328	484/23210	0.00155711	0.0119785	0.00828317	Apoe/Acta2/Tnf/Bin1/Flna/S100a1/F11r/Adrb2/Mif/Id2/Ier3/Gnas/Ptgs1/Slc2a5/Ccl4/Manf	16
515	MG	GO:0071248	cellular response to metal ion	8/328	154/23210	0.00160186	0.012222	0.00845155	B2m/Lgmn/Anxa5/Mef2c/Id2/Fos/Slc40a1/Fosb	8
516	MG	GO:0040015	negative regulation of multicellular organism growth	3/328	17/23210	0.00164159	0.0122496	0.00847061	Lgmn/Adrb2/Gnas	3
517	MG	GO:0140131	positive regulation of lymphocyte chemotaxis	3/328	17/23210	0.00164159	0.0122496	0.00847061	Ccl5/Cxcl14/Ccl4	3
518	MG	GO:0002526	acute inflammatory response	7/328	122/23210	0.00176837	0.013143	0.00908841	Ccl5/Tnf/Fcgr3/Mif/Il1b/Cfh/Ccr5	7
519	MG	GO:0022411	cellular component disassembly	13/328	357/23210	0.00182463	0.0133746	0.00924861	Capg/Rpl23/Hspa8/Tnf/Tgfbr1/Tspo/Adrb2/Hk2/Fscn1/Tmem173/Map1lc3a/Stmn1/Sgk1	13
520	MG	GO:0033002	muscle cell proliferation	10/328	234/23210	0.00191379	0.0138648	0.00958753	Ccl5/Tnf/Tgfbr1/Mef2c/Cdkn1a/Hes5/Id2/Hpgd/Pim1/Klf4	10
521	MG	GO:0045454	cell redox homeostasis	5/328	63/23210	0.00196574	0.0141042	0.00975308	Pdia6/Pdia3/Prdx1/Pdia4/Tmx1	5
522	MG	GO:1904645	response to amyloid-beta	4/328	38/23210	0.00197904	0.0141724	0.00980023	Lgmn/Vcam1/Adrb2/Snx6	4
523	MG	GO:0061844	antimicrobial humoral immune response mediated by antimicrobial peptide	6/328	94/23210	0.00218556	0.0153855	0.0106391	Fau/Rps19/Rpl39/Rpl30/Gapdh/Pglyrp1	6
524	MG	GO:0033627	cell adhesion mediated by integrin	5/328	65/23210	0.00225774	0.0157451	0.0108878	P2ry12/Ccl5/Itgb5/Serpine1/Lyn	5
525	MG	GO:0048660	regulation of smooth muscle cell proliferation	8/328	163/23210	0.00228718	0.015799	0.010925	Ccl5/Tnf/Mef2c/Cdkn1a/Hes5/Id2/Hpgd/Klf4	8
526	MG	GO:0071560	cellular response to transforming growth factor beta stimulus	9/328	204/23210	0.00257028	0.0174921	0.0120958	Hspa5/Tgfbr1/Hsp90ab1/Mef2c/Itgb5/Serpine1/Hpgd/Fos/Snx6	9
527	MG	GO:0033628	regulation of cell adhesion mediated by integrin	4/328	41/23210	0.00262658	0.0177211	0.0122542	P2ry12/Ccl5/Serpine1/Lyn	4
528	MG	GO:1905521	regulation of macrophage migration	4/328	41/23210	0.00262658	0.0177211	0.0122542	P2ry12/Ccl5/Mif/Cd9	4
529	MG	GO:0001573	ganglioside metabolic process	3/328	20/23210	0.00266714	0.0178098	0.0123156	Hexb/St8sia6/Gm2a	3
530	MG	GO:0044783	G1 DNA damage checkpoint	3/328	20/23210	0.00266714	0.0178098	0.0123156	Rpl26/Cdkn1a/Sox4	3
531	MG	GO:0009914	hormone transport	13/328	373/23210	0.00266837	0.0178098	0.0123156	Ttr/Spp1/Ccl5/Tnf/Glul/Anxa5/Lyn/Gnas/Ptgs1/Il1b/Ppp3ca/Sox4/Pde3b	13
532	MG	GO:0031330	negative regulation of cellular catabolic process	10/328	247/23210	0.00283113	0.0187286	0.0129509	Cst3/Rps7/Rpl23/Rpl11/Cirbp/Hsp90ab1/Tspo/Rpl5/Ier3/Derl2	10
533	MG	GO:0032768	regulation of monooxygenase activity	4/328	42/23210	0.00287119	0.0189265	0.0130877	Apoe/Tnf/S100a1/Il1b	4
534	MG	GO:0071559	response to transforming growth factor beta	9/328	208/23210	0.00292593	0.0192425	0.0133063	Hspa5/Tgfbr1/Hsp90ab1/Mef2c/Itgb5/Serpine1/Hpgd/Fos/Snx6	9
535	MG	GO:0051651	maintenance of location in cell	6/328	101/23210	0.00313433	0.0202672	0.0140149	Fth1/Apoe/Hspa5/Tmsb10/Tspo/Hk2	6
536	MG	GO:0006909	phagocytosis	12/328	336/23210	0.0031577	0.020383	0.0140949	Axl/Hspa8/Tnf/Fcgr3/Tlr2/Calr/Mfge8/Il1b/Bin2/Pros1/Cd300a/Mertk	12
537	MG	GO:0043087	regulation of GTPase activity	11/328	295/23210	0.00334724	0.0213479	0.0147622	Ccl5/Bin1/F11r/Ccl12/Picalm/Gnas/Ccl3/Srgap2/Ccl4/Adap2/Ccl6	11
538	MG	GO:0002221	pattern recognition receptor signaling pathway	7/328	137/23210	0.00339656	0.0215887	0.0149287	Tnf/Unc93b1/Lyn/Tlr2/Tmem173/Cd300a/Ly96	7
539	MG	GO:0032897	negative regulation of viral transcription	3/328	22/23210	0.0035286	0.0221264	0.0153005	Ccl5/Ifitm3/Ccl4	3
540	MG	GO:0071800	podosome assembly	3/328	22/23210	0.0035286	0.0221264	0.0153005	Tnf/Fscn1/Bin2	3
541	MG	GO:0098581	detection of external biotic stimulus	3/328	22/23210	0.0035286	0.0221264	0.0153005	Pglyrp1/Tlr2/Ly96	3
542	MG	GO:0032271	regulation of protein polymerization	9/328	215/23210	0.0036409	0.0227161	0.0157082	Capg/Rps3/Tmsb10/Bin1/Tlr2/Stmn1/Sgk1/Arf1/Arpc5l	9
543	MG	GO:0050810	regulation of steroid biosynthetic process	5/328	73/23210	0.00374704	0.0232229	0.0160587	Apoe/Tnf/Igfbp7/Tspo/Il1b	5
544	MG	GO:0046883	regulation of hormone secretion	11/328	302/23210	0.00399196	0.0246182	0.0170235	Spp1/Ccl5/Tnf/Glul/Anxa5/Gnas/Ptgs1/Il1b/Ppp3ca/Sox4/Pde3b	11
545	MG	GO:0016052	carbohydrate catabolic process	7/328	142/23210	0.00413665	0.02526	0.0174674	Hexb/Gapdh/Mif/Hk2/Ier3/Gm2a/Gpi1	7
546	MG	GO:0001935	endothelial cell proliferation	7/328	143/23210	0.00429826	0.0259916	0.0179733	Apoe/Sparc/Tnf/Tgfbr1/Mef2c/Ccl12/Nr4a1	7
547	MG	GO:0051090	regulation of DNA-binding transcription factor activity	13/328	396/23210	0.00441723	0.026539	0.0183518	Cx3cr1/Tnf/Rps3/Rpl11/Id3/Flna/Id2/Tlr2/Pim1/Tmem173/Il1b/Ppp3ca/Klf4	13
548	MG	GO:0006706	steroid catabolic process	3/328	24/23210	0.00454197	0.0269842	0.0186597	Spp1/Apoe/Ywhah	3
549	MG	GO:0050995	negative regulation of lipid catabolic process	3/328	24/23210	0.00454197	0.0269842	0.0186597	Tnf/Il1b/Pde3b	3
550	MG	GO:0006959	humoral immune response	12/328	355/23210	0.00488126	0.0287709	0.0198952	Fau/Rps19/Rpl39/H2-Ab1/Tnf/Rpl30/Mef2c/Gapdh/Pglyrp1/H2-DMa/Il1b/Cfh	12
551	MG	GO:0055094	response to lipoprotein particle	3/328	25/23210	0.00510791	0.0295467	0.0204316	Apoe/Lpl/Cd9	3
552	MG	GO:0051607	defense response to virus	9/328	227/23210	0.00517847	0.0298622	0.0206498	Ccl5/Ifngr1/Ifitm3/Serinc3/Unc93b1/Ifitm2/Tmem173/Il1b/Rtp4	9
553	MG	GO:0030500	regulation of bone mineralization	5/328	80/23210	0.00553743	0.0315422	0.0218116	Tmem119/Mef2c/Mgp/Adrb2/Bmp2k	5
554	MG	GO:0070542	response to fatty acid	4/328	51/23210	0.00580539	0.0327684	0.0226595	Lpl/Id3/Gnas/Tlr2	4
555	MG	GO:0019730	antimicrobial humoral response	6/328	115/23210	0.00591028	0.0333101	0.023034	Fau/Rps19/Rpl39/Rpl30/Gapdh/Pglyrp1	6
556	MG	GO:0030278	regulation of ossification	9/328	233/23210	0.00611529	0.0342071	0.0236543	Tmem119/Tnf/Mef2c/Mgp/Id3/Adrb2/Id2/Gnas/Bmp2k	9
557	MG	GO:0071402	cellular response to lipoprotein particle stimulus	3/328	27/23210	0.00636229	0.0354294	0.0244996	Apoe/Lpl/Cd9	3
558	MG	GO:0034103	regulation of tissue remodeling	5/328	84/23210	0.00679498	0.0371731	0.0257054	Spp1/Tmem119/Csf1r/Ppp3ca/Klf6	5
559	MG	GO:0003158	endothelium development	6/328	119/23210	0.00695757	0.0379513	0.0262435	Tnf/Tgfbr1/F11r/Rhob/Il1b/Slc40a1	6
560	MG	GO:0033198	response to ATP	3/328	28/23210	0.00705217	0.0381328	0.026369	P2ry12/Hsp90b1/Il1b	3
561	MG	GO:0010508	positive regulation of autophagy	6/328	120/23210	0.00723911	0.0388621	0.0268733	Scoc/Tmem59/Adrb2/Hk2/Tlr2/Tmem173	6
562	MG	GO:0009896	positive regulation of catabolic process	13/328	422/23210	0.0074019	0.0396789	0.0274381	Apoe/Scoc/Tnf/Tmem59/Vsir/Ecscr/Adrb2/Mif/Hk2/Ier3/Tlr2/Tmem173/Il1b	13
563	MG	GO:0002449	lymphocyte mediated immunity	13/328	425/23210	0.00782996	0.0412621	0.0285329	B2m/H2-D1/Cd74/H2-Ab1/Hspa8/Tnf/Fcgr3/Vsir/Crlf2/H2-K1/Prdx1/H2-DMa/Il1b	13
564	MG	GO:0003211	cardiac ventricle formation	2/328	10/23210	0.00831277	0.0428976	0.0296638	Mef2c/Sox4	2
565	MG	GO:0034370	triglyceride-rich lipoprotein particle remodeling	2/328	10/23210	0.00831277	0.0428976	0.0296638	Apoe/Lpl	2
566	MG	GO:0071305	cellular response to vitamin D	2/328	10/23210	0.00831277	0.0428976	0.0296638	Pdia3/Pim1	2
567	MG	GO:0042744	hydrogen peroxide catabolic process	3/328	30/23210	0.00856046	0.0436728	0.0301999	Prdx1/Hba-a1/Hbb-bt	3
568	MG	GO:0048026	positive regulation of mRNA splicing, via spliceosome	3/328	30/23210	0.00856046	0.0436728	0.0301999	Rbm3/Hspa8/Cirbp	3
569	MG	GO:0050854	regulation of antigen receptor-mediated signaling pathway	4/328	57/23210	0.00859176	0.0436728	0.0301999	Lgals3/Rps3/Lyn/Cd300a	4
570	MG	GO:1905954	positive regulation of lipid localization	5/328	89/23210	0.00863189	0.0437576	0.0302585	Spp1/Apoe/Lpl/Mif/Il1b	5
571	MG	GO:0007568	aging	9/328	247/23210	0.00880715	0.044525	0.0307892	Apoe/B2m/Ifi27l2a/Cdkn1a/Mif/Serpine1/Id2/Picalm/Calr	9
572	MG	GO:0019216	regulation of lipid metabolic process	11/328	338/23210	0.0090297	0.0453777	0.0313789	Apoe/Cd74/Tnf/Igfbp7/Tspo/Id2/Lyn/Golm1/Il1b/Pde3b/Arf1	11
573	MG	GO:0001958	endochondral ossification	3/328	31/23210	0.00937997	0.0464147	0.0320959	Tmem119/Mef2c/Gnas	3
574	MG	GO:0036075	replacement ossification	3/328	31/23210	0.00937997	0.0464147	0.0320959	Tmem119/Mef2c/Gnas	3
575	MG	GO:0045662	negative regulation of myoblast differentiation	3/328	31/23210	0.00937997	0.0464147	0.0320959	Tnf/Id3/Cxcl14	3
576	MG	GO:0070972	protein localization to endoplasmic reticulum	4/328	59/23210	0.00968489	0.0474827	0.0328345	Hspa5/Spcs2/Ppp1r15a/Sec62	4
577	MG	GO:0002579	positive regulation of antigen processing and presentation	2/328	11/23210	0.0100658	0.0479024	0.0331247	Cd74/H2-Ab1	2
578	MG	GO:0042368	vitamin D biosynthetic process	2/328	11/23210	0.0100658	0.0479024	0.0331247	Tnf/Il1b	2
579	MG	GO:0070142	synaptic vesicle budding	2/328	11/23210	0.0100658	0.0479024	0.0331247	Picalm/Arf1	2
580	MG	GO:0097278	complement-dependent cytotoxicity	2/328	11/23210	0.0100658	0.0479024	0.0331247	Hsp90ab1/Cfh	2
581	MG	GO:0097709	connective tissue replacement	2/328	11/23210	0.0100658	0.0479024	0.0331247	Ppp3ca/Klf6	2
582	MG	GO:1903365	regulation of fear response	2/328	11/23210	0.0100658	0.0479024	0.0331247	Apoe/Mef2c	2
583	MG	GO:2000822	regulation of behavioral fear response	2/328	11/23210	0.0100658	0.0479024	0.0331247	Apoe/Mef2c	2
584	MG	GO:0050830	defense response to Gram-positive bacterium	6/328	129/23210	0.0101547	0.0482639	0.0333747	Lyz2/Fau/Rpl39/Tnf/Pglyrp1/Tlr2	6
585	MG	GO:0046847	filopodium assembly	4/328	60/23210	0.0102638	0.0485965	0.0336047	Tgfbr1/Ttyh1/Fscn1/Srgap2	4
586	MG	GO:0045445	myoblast differentiation	5/328	93/23210	0.010329	0.0487818	0.0337328	Lgals1/Tnf/Mef2c/Id3/Cxcl14	5
587	MG	GO:0002440	production of molecular mediator of immune response	11/328	345/23210	0.0104185	0.0491422	0.033982	B2m/Cd74/H2-Ab1/Tnf/Vsir/Crlf2/Cd27/Mif/Tlr2/Il1b/Gpi1	11
