# Supplementary material for: Transcriptional and epigenetic decoding of the microglial aging process
Source: Nat Aging. 2023 Sep 11;3(10):1288–311. doi: 10.1038/s43587-023-00479-x (PMC10570141; doi:10.1038/s43587-023-00479-x)
Supplement: Supplementary file 8 — Information on DEGs and ingenuity pathways of ECs and astrocytes. [file 43587_2023_479_MOESM8_ESM.xlsx]

## Sheet: EC DEGs (Fig.S9a)
DEGs of EC. Non-parametric Wilcoxon rank sum test with FDR correction.
	p_val	avg_logFC	pct.1	pct.2	p_val_adj	cluster	gene
Ttr	7.28835e-221	-1.10941	0.857	0.996	1.26132e-216	F03_PBS_BC	Ttr
Malat1	1.10843e-82	0.408047	1	1	1.91824e-78	F03_PBS_BC	Malat1
Crip1	4.80976e-63	-0.686274	0.67	0.926	8.32376e-59	F03_PBS_BC	Crip1
Rbm3	1.66184e-38	-0.737782	0.125	0.406	2.87597e-34	F03_PBS_BC	Rbm3
Hsp90ab1	6.62481e-36	0.526187	0.821	0.715	1.14649e-31	F03_PBS_BC	Hsp90ab1
Apoe	2.40018e-34	-0.314486	0.944	0.996	4.15375e-30	F03_PBS_BC	Apoe
Fos	2.12298e-33	-0.612794	0.298	0.597	3.67403e-29	F03_PBS_BC	Fos
Cirbp	1.21181e-31	-0.695455	0.112	0.353	2.09715e-27	F03_PBS_BC	Cirbp
Stmn2	2.30146e-30	-0.770719	0.107	0.341	3.98291e-26	F03_PBS_BC	Stmn2
Myl9	8.7721e-26	-0.578728	0.138	0.366	1.5181e-21	F03_PBS_BC	Myl9
Ier3	1.90353e-24	-0.648492	0.134	0.348	3.29425e-20	F03_PBS_BC	Ier3
Acta2	4.12088e-24	-0.590012	0.208	0.441	7.13159e-20	F03_PBS_BC	Acta2
Sparc	2.21844e-23	0.506281	0.717	0.608	3.83923e-19	F03_PBS_BC	Sparc
Sncg	9.84101e-23	-0.630425	0.047	0.203	1.70308e-18	F03_PBS_BC	Sncg
Ly6a	4.49639e-22	-0.33754	0.932	0.975	7.78145e-18	F03_PBS_BC	Ly6a
Ankrd37	2.45963e-21	-0.653578	0.077	0.246	4.25663e-17	F03_PBS_BC	Ankrd37
Hspb1	4.42753e-21	0.407089	0.807	0.704	7.66229e-17	F03_PBS_BC	Hspb1
Junb	1.1232e-20	-0.42346	0.459	0.679	1.94381e-16	F03_PBS_BC	Junb
Vwf	1.52799e-20	-0.505506	0.091	0.268	2.64435e-16	F03_PBS_BC	Vwf
Cystm1	4.02659e-20	-0.506809	0.227	0.445	6.96842e-16	F03_PBS_BC	Cystm1
B2m	4.03945e-20	-0.285959	0.904	0.974	6.99066e-16	F03_PBS_BC	B2m
Mgp	4.18197e-19	-0.608765	0.148	0.333	7.23731e-15	F03_PBS_BC	Mgp
Gm10076	9.68126e-19	0.369127	0.818	0.745	1.67544e-14	F03_PBS_BC	Gm10076
Hspa8	1.56034e-18	0.310785	0.881	0.817	2.70032e-14	F03_PBS_BC	Hspa8
Fth1	2.51161e-18	-0.290201	0.884	0.958	4.34659e-14	F03_PBS_BC	Fth1
H2-Q7	1.43665e-17	-0.46011	0.03	0.147	2.48626e-13	F03_PBS_BC	H2-Q7
Hspa1a	6.23976e-17	-0.587484	0.149	0.324	1.07985e-12	F03_PBS_BC	Hspa1a
Tuba1a	6.74209e-17	0.403418	0.698	0.568	1.16679e-12	F03_PBS_BC	Tuba1a
Hmgcs2	1.90567e-16	0.640332	0.217	0.08	3.29795e-12	F03_PBS_BC	Hmgcs2
Tspo	1.64962e-15	-0.380034	0.435	0.641	2.85483e-11	F03_PBS_BC	Tspo
Car4	3.41762e-15	0.520026	0.607	0.47	5.91453e-11	F03_PBS_BC	Car4
Fosb	4.20168e-15	-0.499062	0.068	0.197	7.27143e-11	F03_PBS_BC	Fosb
Slc6a6	4.52374e-15	-0.337758	0.666	0.804	7.82879e-11	F03_PBS_BC	Slc6a6
S100a11	4.7088e-15	-0.39286	0.298	0.495	8.14905e-11	F03_PBS_BC	S100a11
Fxyd5	4.7196e-15	-0.34883	0.55	0.723	8.16773e-11	F03_PBS_BC	Fxyd5
Ckb	4.98829e-15	-0.347294	0.586	0.767	8.63273e-11	F03_PBS_BC	Ckb
Smad7	6.22741e-15	-0.438451	0.053	0.172	1.07771e-10	F03_PBS_BC	Smad7
Tsc22d3	1.10178e-14	0.337479	0.788	0.733	1.90674e-10	F03_PBS_BC	Tsc22d3
Tsc22d1	1.12501e-14	0.259497	0.962	0.942	1.94695e-10	F03_PBS_BC	Tsc22d1
Cd9	3.49958e-14	-0.393298	0.241	0.42	6.05638e-10	F03_PBS_BC	Cd9
Jund	6.02934e-14	-0.300282	0.698	0.837	1.04344e-09	F03_PBS_BC	Jund
Gm8797	1.22675e-13	-0.328913	0.539	0.733	2.12302e-09	F03_PBS_BC	Gm8797
Jun	1.44404e-13	-0.370271	0.592	0.754	2.49906e-09	F03_PBS_BC	Jun
S100a6	1.54605e-13	-0.560341	0.062	0.178	2.6756e-09	F03_PBS_BC	S100a6
Cd200	2.04416e-13	-0.359004	0.455	0.634	3.53763e-09	F03_PBS_BC	Cd200
Ldha	2.48008e-13	-0.380865	0.476	0.651	4.29202e-09	F03_PBS_BC	Ldha
Tpm2	9.61199e-13	-0.445723	0.072	0.189	1.66345e-08	F03_PBS_BC	Tpm2
Rcan2	1.92077e-12	-0.382562	0.2	0.36	3.32409e-08	F03_PBS_BC	Rcan2
Rpl10a	7.48479e-12	-0.324255	0.377	0.57	1.29532e-07	F03_PBS_BC	Rpl10a
8430408G22Rik	1.02206e-11	-0.351825	0.242	0.403	1.76877e-07	F03_PBS_BC	8430408G22Rik
Tmem252	1.37937e-11	-0.475539	0.183	0.328	2.38713e-07	F03_PBS_BC	Tmem252
Vtn	1.55335e-11	-0.372514	0.071	0.181	2.68823e-07	F03_PBS_BC	Vtn
Ivns1abp	1.84307e-11	0.601015	0.249	0.131	3.18961e-07	F03_PBS_BC	Ivns1abp
Aldoa	2.13222e-11	-0.323809	0.513	0.653	3.69003e-07	F03_PBS_BC	Aldoa
Stra6	3.64334e-11	-0.368467	0.07	0.177	6.30517e-07	F03_PBS_BC	Stra6
Serpinh1	4.73438e-11	0.490474	0.383	0.262	8.19332e-07	F03_PBS_BC	Serpinh1
Capg	5.09893e-11	-0.355007	0.116	0.242	8.82421e-07	F03_PBS_BC	Capg
Lypd1	8.78105e-11	-0.355351	0.037	0.122	1.51965e-06	F03_PBS_BC	Lypd1
Alpl	1.00178e-10	-0.417805	0.089	0.202	1.73368e-06	F03_PBS_BC	Alpl
S100a8	2.40625e-10	0.421776	0.134	0.048	4.16425e-06	F03_PBS_BC	S100a8
Pcp4l1	4.31481e-10	-0.263437	0.539	0.684	7.46721e-06	F03_PBS_BC	Pcp4l1
Dnaja1	4.83317e-10	0.352746	0.576	0.489	8.36428e-06	F03_PBS_BC	Dnaja1
Slc7a5	5.02266e-10	0.455217	0.492	0.382	8.69221e-06	F03_PBS_BC	Slc7a5
Pkm	5.57328e-10	-0.290493	0.432	0.593	9.64512e-06	F03_PBS_BC	Pkm
Mrpl23	6.49871e-10	-0.33241	0.122	0.24	1.12467e-05	F03_PBS_BC	Mrpl23
Bnip3	8.28659e-10	-0.37967	0.119	0.234	1.43408e-05	F03_PBS_BC	Bnip3
Rps27rt	1.46406e-09	0.269675	0.763	0.721	2.5337e-05	F03_PBS_BC	Rps27rt
Bhlhe40	2.97272e-09	-0.314005	0.126	0.241	5.14458e-05	F03_PBS_BC	Bhlhe40
Tpi1	3.70081e-09	-0.324703	0.177	0.304	6.40462e-05	F03_PBS_BC	Tpi1
Gapdh	5.25997e-09	-0.286497	0.321	0.466	9.1029e-05	F03_PBS_BC	Gapdh
H2-K1	5.70448e-09	-0.2809	0.398	0.543	9.87217e-05	F03_PBS_BC	H2-K1
Gm694	6.60096e-09	-0.32031	0.311	0.462	0.000114236	F03_PBS_BC	Gm694
Gadd45g	6.88448e-09	-0.41966	0.196	0.316	0.000119143	F03_PBS_BC	Gadd45g
Plscr1	9.96926e-09	-0.287266	0.099	0.201	0.000172528	F03_PBS_BC	Plscr1
Mif	1.04299e-08	-0.300102	0.235	0.374	0.0001805	F03_PBS_BC	Mif
Psmb9	1.11219e-08	-0.301916	0.097	0.198	0.000192476	F03_PBS_BC	Psmb9
1110034G24Rik	1.13211e-08	0.408265	0.211	0.114	0.000195924	F03_PBS_BC	1110034G24Rik
Tmem176b	1.22864e-08	-0.319806	0.103	0.205	0.000212629	F03_PBS_BC	Tmem176b
Sox17	1.7585e-08	-0.285463	0.391	0.539	0.000304325	F03_PBS_BC	Sox17
Cp	1.99951e-08	-0.370461	0.115	0.216	0.000346035	F03_PBS_BC	Cp
Gstp1	2.29694e-08	-0.33206	0.261	0.392	0.000397508	F03_PBS_BC	Gstp1
Abcg2	2.60548e-08	0.329245	0.679	0.629	0.000450905	F03_PBS_BC	Abcg2
Gm10116	3.34723e-08	-0.301263	0.126	0.234	0.000579272	F03_PBS_BC	Gm10116
Churc1	4.4441e-08	-0.265813	0.126	0.235	0.000769096	F03_PBS_BC	Churc1
Edn1	7.06173e-08	-0.353849	0.101	0.196	0.0012221	F03_PBS_BC	Edn1
S100a1	7.19305e-08	-0.287419	0.328	0.469	0.00124483	F03_PBS_BC	S100a1
Nenf	7.59421e-08	-0.261969	0.216	0.342	0.00131425	F03_PBS_BC	Nenf
Rpl22l1	8.57128e-08	-0.268244	0.443	0.572	0.00148335	F03_PBS_BC	Rpl22l1
Amd1	1.09829e-07	-0.349936	0.123	0.221	0.00190071	F03_PBS_BC	Amd1
Tagln	1.1995e-07	-0.317235	0.058	0.135	0.00207586	F03_PBS_BC	Tagln
Lgals1	1.44867e-07	-0.270034	0.057	0.133	0.00250706	F03_PBS_BC	Lgals1
Gm26532	1.6663e-07	-0.257029	0.103	0.198	0.0028837	F03_PBS_BC	Gm26532
Vamp2	2.24484e-07	-0.250894	0.076	0.159	0.00388492	F03_PBS_BC	Vamp2
Ssbp4	2.38064e-07	-0.25125	0.126	0.228	0.00411993	F03_PBS_BC	Ssbp4
Ccdc109b	2.43833e-07	-0.253471	0.04	0.106	0.00421977	F03_PBS_BC	Ccdc109b
Acer2	2.88261e-07	-0.267782	0.174	0.29	0.00498864	F03_PBS_BC	Acer2
Gimap6	4.16423e-07	0.360408	0.388	0.3	0.00720662	F03_PBS_BC	Gimap6
Apold1	4.17343e-07	-0.27976	0.244	0.372	0.00722254	F03_PBS_BC	Apold1
Fxyd1	6.86805e-07	-0.29103	0.15	0.249	0.0118859	F03_PBS_BC	Fxyd1
Cx3cr1	7.36505e-07	0.329763	0.15	0.076	0.012746	F03_PBS_BC	Cx3cr1
Kank3	7.48963e-07	0.272141	0.556	0.489	0.0129616	F03_PBS_BC	Kank3
Rpl13-ps3	1.1322e-06	-0.279263	0.087	0.167	0.0195938	F03_PBS_BC	Rpl13-ps3
Lmo7	1.49589e-06	-0.260568	0.054	0.12	0.0258878	F03_PBS_BC	Lmo7
Cdk19	1.85046e-06	-0.269984	0.103	0.186	0.0320241	F03_PBS_BC	Cdk19
PISD	2.48823e-06	-0.255299	0.104	0.188	0.0430613	F03_PBS_BC	PISD
Use1	2.79232e-06	-0.259632	0.171	0.268	0.0483238	F03_PBS_BC	Use1
Bok	3.35801e-06	0.356009	0.185	0.109	0.0581137	F03_PBS_BC	Bok
Hmcn1	3.78131e-06	0.376479	0.269	0.188	0.0654393	F03_PBS_BC	Hmcn1
Sertad1	5.0088e-06	-0.252506	0.068	0.137	0.0866823	F03_PBS_BC	Sertad1
Hrct1	9.69447e-06	-0.277684	0.108	0.184	0.167772	F03_PBS_BC	Hrct1
Gkn3	1.37396e-05	-0.282267	0.106	0.183	0.237778	F03_PBS_BC	Gkn3
Kbtbd11	2.10928e-05	-0.254993	0.053	0.109	0.365032	F03_PBS_BC	Kbtbd11
Car5a	3.38963e-05	0.285011	0.178	0.109	0.586609	F03_PBS_BC	Car5a
Nkd1	3.52899e-05	0.283704	0.26	0.186	0.610727	F03_PBS_BC	Nkd1
Ifi27l2a	0.000110327	-0.29319	0.063	0.116	1	F03_PBS_BC	Ifi27l2a
Brd7	0.000114574	0.309212	0.139	0.083	1	F03_PBS_BC	Brd7
St13	0.000142173	0.273106	0.364	0.299	1	F03_PBS_BC	St13
Rtn1	0.000337042	0.274498	0.123	0.074	1	F03_PBS_BC	Rtn1
Pmaip1	0.000390593	-0.255715	0.06	0.107	1	F03_PBS_BC	Pmaip1
Slc38a5	0.000399593	0.300589	0.169	0.112	1	F03_PBS_BC	Slc38a5
Fkbp4	0.000732786	0.252592	0.263	0.207	1	F03_PBS_BC	Fkbp4
Hba-a1	0.000999968	-0.737927	0.268	0.21	1	F03_PBS_BC	Hba-a1
Eif2s2	0.00101982	0.253082	0.36	0.319	1	F03_PBS_BC	Eif2s2
Slc7a1	0.00124004	0.286824	0.336	0.284	1	F03_PBS_BC	Slc7a1
Proser2	0.00152981	0.253573	0.144	0.097	1	F03_PBS_BC	Proser2
Prpf4b	0.00164901	0.33235	0.166	0.122	1	F03_PBS_BC	Prpf4b
Hnrnpc	0.00179619	0.25057	0.263	0.219	1	F03_PBS_BC	Hnrnpc
Slc1a1	0.00336086	0.274057	0.233	0.188	1	F03_PBS_BC	Slc1a1
Thbd	0.00339266	0.283629	0.232	0.185	1	F03_PBS_BC	Thbd
Vcam1	0.00345953	-0.255748	0.081	0.124	1	F03_PBS_BC	Vcam1
1700020I14Rik	0.00477616	0.255064	0.241	0.198	1	F03_PBS_BC	1700020I14Rik
Car2	0.00609294	0.262025	0.243	0.2	1	F03_PBS_BC	Car2
Ttr.1	7.28835e-221	1.10941	0.996	0.857	1.26132e-216	F24_PBS_BC	Ttr
Malat1.1	1.10843e-82	-0.408047	1	1	1.91824e-78	F24_PBS_BC	Malat1
Crip1.1	4.80976e-63	0.686274	0.926	0.67	8.32376e-59	F24_PBS_BC	Crip1
Rbm3.1	1.66184e-38	0.737782	0.406	0.125	2.87597e-34	F24_PBS_BC	Rbm3
Hsp90ab1.1	6.62481e-36	-0.526187	0.715	0.821	1.14649e-31	F24_PBS_BC	Hsp90ab1
Apoe.1	2.40018e-34	0.314486	0.996	0.944	4.15375e-30	F24_PBS_BC	Apoe
Fos.1	2.12298e-33	0.612794	0.597	0.298	3.67403e-29	F24_PBS_BC	Fos
Cirbp.1	1.21181e-31	0.695455	0.353	0.112	2.09715e-27	F24_PBS_BC	Cirbp
Stmn2.1	2.30146e-30	0.770719	0.341	0.107	3.98291e-26	F24_PBS_BC	Stmn2
Myl9.1	8.7721e-26	0.578728	0.366	0.138	1.5181e-21	F24_PBS_BC	Myl9
Ier3.1	1.90353e-24	0.648492	0.348	0.134	3.29425e-20	F24_PBS_BC	Ier3
Acta2.1	4.12088e-24	0.590012	0.441	0.208	7.13159e-20	F24_PBS_BC	Acta2
Sparc.1	2.21844e-23	-0.506281	0.608	0.717	3.83923e-19	F24_PBS_BC	Sparc
Sncg.1	9.84101e-23	0.630425	0.203	0.047	1.70308e-18	F24_PBS_BC	Sncg
Ly6a.1	4.49639e-22	0.33754	0.975	0.932	7.78145e-18	F24_PBS_BC	Ly6a
Ankrd37.1	2.45963e-21	0.653578	0.246	0.077	4.25663e-17	F24_PBS_BC	Ankrd37
Hspb1.1	4.42753e-21	-0.407089	0.704	0.807	7.66229e-17	F24_PBS_BC	Hspb1
Junb.1	1.1232e-20	0.42346	0.679	0.459	1.94381e-16	F24_PBS_BC	Junb
Vwf.1	1.52799e-20	0.505506	0.268	0.091	2.64435e-16	F24_PBS_BC	Vwf
Cystm1.1	4.02659e-20	0.506809	0.445	0.227	6.96842e-16	F24_PBS_BC	Cystm1
B2m.1	4.03945e-20	0.285959	0.974	0.904	6.99066e-16	F24_PBS_BC	B2m
Mgp.1	4.18197e-19	0.608765	0.333	0.148	7.23731e-15	F24_PBS_BC	Mgp
Gm10076.1	9.68126e-19	-0.369127	0.745	0.818	1.67544e-14	F24_PBS_BC	Gm10076
Hspa8.1	1.56034e-18	-0.310785	0.817	0.881	2.70032e-14	F24_PBS_BC	Hspa8
Fth1.1	2.51161e-18	0.290201	0.958	0.884	4.34659e-14	F24_PBS_BC	Fth1
H2-Q7.1	1.43665e-17	0.46011	0.147	0.03	2.48626e-13	F24_PBS_BC	H2-Q7
Hspa1a.1	6.23976e-17	0.587484	0.324	0.149	1.07985e-12	F24_PBS_BC	Hspa1a
Tuba1a.1	6.74209e-17	-0.403418	0.568	0.698	1.16679e-12	F24_PBS_BC	Tuba1a
Hmgcs2.1	1.90567e-16	-0.640332	0.08	0.217	3.29795e-12	F24_PBS_BC	Hmgcs2
Tspo.1	1.64962e-15	0.380034	0.641	0.435	2.85483e-11	F24_PBS_BC	Tspo
Car4.1	3.41762e-15	-0.520026	0.47	0.607	5.91453e-11	F24_PBS_BC	Car4
Fosb.1	4.20168e-15	0.499062	0.197	0.068	7.27143e-11	F24_PBS_BC	Fosb
Slc6a6.1	4.52374e-15	0.337758	0.804	0.666	7.82879e-11	F24_PBS_BC	Slc6a6
S100a11.1	4.7088e-15	0.39286	0.495	0.298	8.14905e-11	F24_PBS_BC	S100a11
Fxyd5.1	4.7196e-15	0.34883	0.723	0.55	8.16773e-11	F24_PBS_BC	Fxyd5
Ckb.1	4.98829e-15	0.347294	0.767	0.586	8.63273e-11	F24_PBS_BC	Ckb
Smad7.1	6.22741e-15	0.438451	0.172	0.053	1.07771e-10	F24_PBS_BC	Smad7
Tsc22d3.1	1.10178e-14	-0.337479	0.733	0.788	1.90674e-10	F24_PBS_BC	Tsc22d3
Tsc22d1.1	1.12501e-14	-0.259497	0.942	0.962	1.94695e-10	F24_PBS_BC	Tsc22d1
Cd9.1	3.49958e-14	0.393298	0.42	0.241	6.05638e-10	F24_PBS_BC	Cd9
Jund.1	6.02934e-14	0.300282	0.837	0.698	1.04344e-09	F24_PBS_BC	Jund
Gm8797.1	1.22675e-13	0.328913	0.733	0.539	2.12302e-09	F24_PBS_BC	Gm8797
Jun.1	1.44404e-13	0.370271	0.754	0.592	2.49906e-09	F24_PBS_BC	Jun
S100a6.1	1.54605e-13	0.560341	0.178	0.062	2.6756e-09	F24_PBS_BC	S100a6
Cd200.1	2.04416e-13	0.359004	0.634	0.455	3.53763e-09	F24_PBS_BC	Cd200
Ldha.1	2.48008e-13	0.380865	0.651	0.476	4.29202e-09	F24_PBS_BC	Ldha
Tpm2.1	9.61199e-13	0.445723	0.189	0.072	1.66345e-08	F24_PBS_BC	Tpm2
Rcan2.1	1.92077e-12	0.382562	0.36	0.2	3.32409e-08	F24_PBS_BC	Rcan2
Rpl10a.1	7.48479e-12	0.324255	0.57	0.377	1.29532e-07	F24_PBS_BC	Rpl10a
8430408G22Rik.1	1.02206e-11	0.351825	0.403	0.242	1.76877e-07	F24_PBS_BC	8430408G22Rik
Tmem252.1	1.37937e-11	0.475539	0.328	0.183	2.38713e-07	F24_PBS_BC	Tmem252
Vtn.1	1.55335e-11	0.372514	0.181	0.071	2.68823e-07	F24_PBS_BC	Vtn
Ivns1abp.1	1.84307e-11	-0.601015	0.131	0.249	3.18961e-07	F24_PBS_BC	Ivns1abp
Aldoa.1	2.13222e-11	0.323809	0.653	0.513	3.69003e-07	F24_PBS_BC	Aldoa
Stra6.1	3.64334e-11	0.368467	0.177	0.07	6.30517e-07	F24_PBS_BC	Stra6
Serpinh1.1	4.73438e-11	-0.490474	0.262	0.383	8.19332e-07	F24_PBS_BC	Serpinh1
Capg.1	5.09893e-11	0.355007	0.242	0.116	8.82421e-07	F24_PBS_BC	Capg
Lypd1.1	8.78105e-11	0.355351	0.122	0.037	1.51965e-06	F24_PBS_BC	Lypd1
Alpl.1	1.00178e-10	0.417805	0.202	0.089	1.73368e-06	F24_PBS_BC	Alpl
S100a8.1	2.40625e-10	-0.421776	0.048	0.134	4.16425e-06	F24_PBS_BC	S100a8
Pcp4l1.1	4.31481e-10	0.263437	0.684	0.539	7.46721e-06	F24_PBS_BC	Pcp4l1
Dnaja1.1	4.83317e-10	-0.352746	0.489	0.576	8.36428e-06	F24_PBS_BC	Dnaja1
Slc7a5.1	5.02266e-10	-0.455217	0.382	0.492	8.69221e-06	F24_PBS_BC	Slc7a5
Pkm.1	5.57328e-10	0.290493	0.593	0.432	9.64512e-06	F24_PBS_BC	Pkm
Mrpl23.1	6.49871e-10	0.33241	0.24	0.122	1.12467e-05	F24_PBS_BC	Mrpl23
Bnip3.1	8.28659e-10	0.37967	0.234	0.119	1.43408e-05	F24_PBS_BC	Bnip3
Rps27rt.1	1.46406e-09	-0.269675	0.721	0.763	2.5337e-05	F24_PBS_BC	Rps27rt
Bhlhe40.1	2.97272e-09	0.314005	0.241	0.126	5.14458e-05	F24_PBS_BC	Bhlhe40
Tpi1.1	3.70081e-09	0.324703	0.304	0.177	6.40462e-05	F24_PBS_BC	Tpi1
Gapdh.1	5.25997e-09	0.286497	0.466	0.321	9.1029e-05	F24_PBS_BC	Gapdh
H2-K1.1	5.70448e-09	0.2809	0.543	0.398	9.87217e-05	F24_PBS_BC	H2-K1
Gm694.1	6.60096e-09	0.32031	0.462	0.311	0.000114236	F24_PBS_BC	Gm694
Gadd45g.1	6.88448e-09	0.41966	0.316	0.196	0.000119143	F24_PBS_BC	Gadd45g
Plscr1.1	9.96926e-09	0.287266	0.201	0.099	0.000172528	F24_PBS_BC	Plscr1
Mif.1	1.04299e-08	0.300102	0.374	0.235	0.0001805	F24_PBS_BC	Mif
Psmb9.1	1.11219e-08	0.301916	0.198	0.097	0.000192476	F24_PBS_BC	Psmb9
1110034G24Rik.1	1.13211e-08	-0.408265	0.114	0.211	0.000195924	F24_PBS_BC	1110034G24Rik
Tmem176b.1	1.22864e-08	0.319806	0.205	0.103	0.000212629	F24_PBS_BC	Tmem176b
Sox17.1	1.7585e-08	0.285463	0.539	0.391	0.000304325	F24_PBS_BC	Sox17
Cp.1	1.99951e-08	0.370461	0.216	0.115	0.000346035	F24_PBS_BC	Cp
Gstp1.1	2.29694e-08	0.33206	0.392	0.261	0.000397508	F24_PBS_BC	Gstp1
Abcg2.1	2.60548e-08	-0.329245	0.629	0.679	0.000450905	F24_PBS_BC	Abcg2
Gm10116.1	3.34723e-08	0.301263	0.234	0.126	0.000579272	F24_PBS_BC	Gm10116
Churc1.1	4.4441e-08	0.265813	0.235	0.126	0.000769096	F24_PBS_BC	Churc1
Edn1.1	7.06173e-08	0.353849	0.196	0.101	0.0012221	F24_PBS_BC	Edn1
S100a1.1	7.19305e-08	0.287419	0.469	0.328	0.00124483	F24_PBS_BC	S100a1
Nenf.1	7.59421e-08	0.261969	0.342	0.216	0.00131425	F24_PBS_BC	Nenf
Rpl22l1.1	8.57128e-08	0.268244	0.572	0.443	0.00148335	F24_PBS_BC	Rpl22l1
Amd1.1	1.09829e-07	0.349936	0.221	0.123	0.00190071	F24_PBS_BC	Amd1
Tagln.1	1.1995e-07	0.317235	0.135	0.058	0.00207586	F24_PBS_BC	Tagln
Lgals1.1	1.44867e-07	0.270034	0.133	0.057	0.00250706	F24_PBS_BC	Lgals1
Gm26532.1	1.6663e-07	0.257029	0.198	0.103	0.0028837	F24_PBS_BC	Gm26532
Vamp2.1	2.24484e-07	0.250894	0.159	0.076	0.00388492	F24_PBS_BC	Vamp2
Ssbp4.1	2.38064e-07	0.25125	0.228	0.126	0.00411993	F24_PBS_BC	Ssbp4
Ccdc109b.1	2.43833e-07	0.253471	0.106	0.04	0.00421977	F24_PBS_BC	Ccdc109b
Acer2.1	2.88261e-07	0.267782	0.29	0.174	0.00498864	F24_PBS_BC	Acer2
Gimap6.1	4.16423e-07	-0.360408	0.3	0.388	0.00720662	F24_PBS_BC	Gimap6
Apold1.1	4.17343e-07	0.27976	0.372	0.244	0.00722254	F24_PBS_BC	Apold1
Fxyd1.1	6.86805e-07	0.29103	0.249	0.15	0.0118859	F24_PBS_BC	Fxyd1
Cx3cr1.1	7.36505e-07	-0.329763	0.076	0.15	0.012746	F24_PBS_BC	Cx3cr1
Kank3.1	7.48963e-07	-0.272141	0.489	0.556	0.0129616	F24_PBS_BC	Kank3
Rpl13-ps3.1	1.1322e-06	0.279263	0.167	0.087	0.0195938	F24_PBS_BC	Rpl13-ps3
Lmo7.1	1.49589e-06	0.260568	0.12	0.054	0.0258878	F24_PBS_BC	Lmo7
Cdk19.1	1.85046e-06	0.269984	0.186	0.103	0.0320241	F24_PBS_BC	Cdk19
PISD.1	2.48823e-06	0.255299	0.188	0.104	0.0430613	F24_PBS_BC	PISD
Use1.1	2.79232e-06	0.259632	0.268	0.171	0.0483238	F24_PBS_BC	Use1
Bok.1	3.35801e-06	-0.356009	0.109	0.185	0.0581137	F24_PBS_BC	Bok
Hmcn1.1	3.78131e-06	-0.376479	0.188	0.269	0.0654393	F24_PBS_BC	Hmcn1
Sertad1.1	5.0088e-06	0.252506	0.137	0.068	0.0866823	F24_PBS_BC	Sertad1
Hrct1.1	9.69447e-06	0.277684	0.184	0.108	0.167772	F24_PBS_BC	Hrct1
Gkn3.1	1.37396e-05	0.282267	0.183	0.106	0.237778	F24_PBS_BC	Gkn3
Kbtbd11.1	2.10928e-05	0.254993	0.109	0.053	0.365032	F24_PBS_BC	Kbtbd11
Car5a.1	3.38963e-05	-0.285011	0.109	0.178	0.586609	F24_PBS_BC	Car5a
Nkd1.1	3.52899e-05	-0.283704	0.186	0.26	0.610727	F24_PBS_BC	Nkd1
Ifi27l2a.1	0.000110327	0.29319	0.116	0.063	1	F24_PBS_BC	Ifi27l2a
Brd7.1	0.000114574	-0.309212	0.083	0.139	1	F24_PBS_BC	Brd7
St13.1	0.000142173	-0.273106	0.299	0.364	1	F24_PBS_BC	St13
Rtn1.1	0.000337042	-0.274498	0.074	0.123	1	F24_PBS_BC	Rtn1
Pmaip1.1	0.000390593	0.255715	0.107	0.06	1	F24_PBS_BC	Pmaip1
Slc38a5.1	0.000399593	-0.300589	0.112	0.169	1	F24_PBS_BC	Slc38a5
Fkbp4.1	0.000732786	-0.252592	0.207	0.263	1	F24_PBS_BC	Fkbp4
Hba-a1.1	0.000999968	0.737927	0.21	0.268	1	F24_PBS_BC	Hba-a1
Eif2s2.1	0.00101982	-0.253082	0.319	0.36	1	F24_PBS_BC	Eif2s2
Slc7a1.1	0.00124004	-0.286824	0.284	0.336	1	F24_PBS_BC	Slc7a1
Proser2.1	0.00152981	-0.253573	0.097	0.144	1	F24_PBS_BC	Proser2
Prpf4b.1	0.00164901	-0.33235	0.122	0.166	1	F24_PBS_BC	Prpf4b
Hnrnpc.1	0.00179619	-0.25057	0.219	0.263	1	F24_PBS_BC	Hnrnpc
Slc1a1.1	0.00336086	-0.274057	0.188	0.233	1	F24_PBS_BC	Slc1a1
Thbd.1	0.00339266	-0.283629	0.185	0.232	1	F24_PBS_BC	Thbd
Vcam1.1	0.00345953	0.255748	0.124	0.081	1	F24_PBS_BC	Vcam1
1700020I14Rik.1	0.00477616	-0.255064	0.198	0.241	1	F24_PBS_BC	1700020I14Rik
Car2.1	0.00609294	-0.262025	0.2	0.243	1	F24_PBS_BC	Car2

## Sheet: EC IPA (Fig.S9a)
IPA items of EC by accumulative hypergeometric test for statistical analysis.
Ingenuity Canonical Pathways	-log(p-value)	zScore	Ratio	Molecules
NRF2-mediated Oxidative Stress Response	5.13	1.34164	0.0409	ACTA2,DNAJA1,FOS,FTH1,GSTP1,HSP90AB1,JUN,JUNB,JUND
Glycolysis I	5	2	0.174	ALDOA,GAPDH,PKM,TPI1
Protein Ubiquitination Pathway	3.7		0.0303	B2M,DNAJA1,HLA-A,HSP90AB1,HSPA1A/HSPA1B,HSPA8,HSPB1,PSMB9
Glucocorticoid Receptor Signaling	3.52		0.0212	B2M,BRD7,FKBP4,FOS,HLA-A,HSP90AB1,HSPA1A/HSPA1B,HSPA8,JUN,TSC22D3,VCAM1
Antigen Presentation Pathway	3.2		0.107	B2M,HLA-A,PSMB9
Role of PKR in Interferon Induction and Antiviral Response	3.05	1.34164	0.0407	FOS,HSP90AB1,HSPA1A/HSPA1B,HSPA8,JUN
Sucrose Degradation V (Mammalian)	3.01		0.25	ALDOA,TPI1
Hypoxia Signaling in the Cardiovascular System	2.98		0.0541	EDN1,HSP90AB1,JUN,LDHA
HIF1α Signaling	2.86	1.63299	0.0299	EDN1,HSPA1A/HSPA1B,HSPA8,JUN,LDHA,PKM
Neuroinflammation Signaling Pathway	2.78	1.13389	0.0246	B2M,CD200,CX3CR1,FOS,HLA-A,JUN,VCAM1
MIF Regulation of Innate Immunity	2.69		0.0714	FOS,JUN,MIF
Aryl Hydrocarbon Receptor Signaling	2.69		0.0338	FOS,GSTP1,HSP90AB1,HSPB1,JUN
Aldosterone Signaling in Epithelial Cells	2.56		0.0314	DNAJA1,HSP90AB1,HSPA1A/HSPA1B,HSPA8,HSPB1
Hepatic Fibrosis Signaling Pathway	2.5	2.12132	0.0198	ACTA2,EDN1,FOS,FTH1,JUN,MYL9,SMAD7,VCAM1
Tight Junction Signaling	2.41		0.0291	ACTA2,FOS,JUN,MYL9,VAMP2
Acute Phase Response Signaling	2.4	1	0.0289	CP,FOS,JUN,TTR,VWF
LXR/RXR Activation	2.33	2	0.0357	APOE,S100A8,TTR,VTN
Hepatic Fibrosis / Hepatic Stellate Cell Activation	2.26		0.0267	ACTA2,EDN1,MYL9,SMAD7,VCAM1
PCP (Planar Cell Polarity) Pathway	2.25		0.05	JUN,JUNB,JUND
IL-12 Signaling and Production in Macrophages	2.25		0.0339	APOE,FOS,JUN,S100A8
Sirtuin Signaling Pathway	2.24	-1.34164	0.0223	GADD45G,HMGCS2,JUN,LDHA,TSPO,TUBA1A
IL-17A Signaling in Gastric Cells	2.08		0.087	FOS,JUN
Gluconeogenesis I	2.04		0.0833	ALDOA,GAPDH
Caveolar-mediated Endocytosis Signaling	2.01		0.0411	ACTA2,B2M,HLA-A
Xenobiotic Metabolism AHR Signaling Pathway	1.92		0.038	ABCG2,GSTP1,HSP90AB1
Spermidine Biosynthesis I	1.92		0.5	AMD1
Spermine Biosynthesis	1.92		0.5	AMD1
Phagosome Maturation	1.91		0.027	B2M,HLA-A,TUBA1A,VAMP2
BAG2 Signaling Pathway	1.89		0.037	HSPA1A/HSPA1B,HSPA8,PSMB9
eNOS Signaling	1.86		0.0261	HSP90AB1,HSPA1A/HSPA1B,HSPA8,SLC7A1
TNFR2 Signaling	1.8		0.0625	FOS,JUN
Unfolded protein response	1.78		0.0337	DNAJA1,HSPA1A/HSPA1B,HSPA8
NADH Repair	1.75		0.333	GAPDH
Coagulation System	1.73		0.0571	THBD,VWF
IL-17A Signaling in Fibroblasts	1.73		0.0571	FOS,JUN
TGF-β Signaling	1.72		0.0319	FOS,JUN,SMAD7
p53 Signaling	1.72		0.0319	GADD45G,JUN,ST13
Natural Killer Cell Signaling	1.71	-1	0.0235	B2M,HLA-A,HSPA1A/HSPA1B,HSPA8
Virus Entry via Endocytic Pathways	1.66		0.0303	ACTA2,B2M,HLA-A
Production of Nitric Oxide and Reactive Oxygen Species in Macrophages	1.64	1	0.0225	APOE,FOS,JUN,S100A8
Huntington's Disease Signaling	1.63		0.0186	HSPA1A/HSPA1B,HSPA8,JUN,PSMB9,VAMP2
Clathrin-mediated Endocytosis Signaling	1.62		0.0221	ACTA2,APOE,HSPA8,S100A8
Eumelanin Biosynthesis	1.62		0.25	MIF
Pyruvate Fermentation to Lactate	1.62		0.25	LDHA
PPAR Signaling	1.59		0.0286	FOS,HSP90AB1,JUN
April Mediated Signaling	1.58		0.0476	FOS,JUN
ILK Signaling	1.57	2	0.0213	ACTA2,FOS,JUN,MYL9
B Cell Activating Factor Signaling	1.56		0.0465	FOS,JUN
RAR Activation	1.55		0.0209	BRD7,FOS,JUN,SMAD7
Creatine-phosphate Biosynthesis	1.53		0.2	CKB
iNOS Signaling	1.5		0.0435	FOS,JUN
FXR/RXR Activation	1.49		0.0261	APOE,TTR,VTN
Atherosclerosis Signaling	1.48		0.0259	APOE,S100A8,VCAM1
IL-8 Signaling	1.47	2	0.0198	FOS,JUN,MYL9,VCAM1
Ceramide Degradation	1.45		0.167	ACER2
Calcium Signaling	1.45		0.0195	ACTA2,MYL9,RCAN2,Tpm2
TNFR1 Signaling	1.44		0.04	FOS,JUN
Autophagy	1.44	2	0.0194	BNIP3,FOS,JUN,SLC7A5
EIF2 Signaling	1.44		0.0194	ACTA2,EIF2S2,RPL10A,Rpl22l1
CSDE1 Signaling Pathway	1.42		0.0392	FOS,HNRNPC
UVB-Induced MAPK Signaling	1.42		0.0392	FOS,JUN
UVC-Induced MAPK Signaling	1.42		0.0392	FOS,JUN
14-3-3-mediated Signaling	1.4		0.024	FOS,JUN,TUBA1A
IL-6 Signaling	1.4		0.024	FOS,HSPB1,JUN
EGF Signaling	1.36		0.0364	FOS,JUN
CD27 Signaling in Lymphocytes	1.35		0.0357	FOS,JUN
Iron homeostasis signaling pathway	1.34		0.0227	CP,FTH1,HBA1/HBA2
MSP-RON Signaling In Cancer Cells Pathway	1.33		0.0224	ACTA2,FOS,JUN
Sphingosine and Sphingosine-1-phosphate Metabolism	1.33		0.125	ACER2
Apelin Endothelial Signaling Pathway	1.3		0.0219	FOS,JUN,VCAM1
LPS/IL-1 Mediated Inhibition of RXR Function	1.3		0.0175	APOE,GSTP1,HMGCS2,JUN
Role of IL-17A in Psoriasis	1.28		0.111	S100A8
IL-2 Signaling	1.28		0.0328	FOS,JUN
Thrombopoietin Signaling	1.26		0.0317	FOS,JUN
NAD Signaling Pathway	1.26		0.0211	HMGCS2,LDHA,SLC7A5
Corticotropin Releasing Hormone Signaling	1.24		0.0207	FOS,JUN,JUND
Remodeling of Epithelial Adherens Junctions	1.24		0.0312	ACTA2,TUBA1A
CD40 Signaling	1.22		0.0303	FOS,JUN
Agrin Interactions at Neuromuscular Junction	1.21		0.0299	ACTA2,JUN
IL-10 Signaling	1.19		0.029	FOS,JUN
CDC42 Signaling	1.19		0.014	B2M,FOS,HLA-A,JUN,MYL9
Ketogenesis	1.19		0.0909	HMGCS2
Crosstalk between Dendritic Cells and Natural Killer Cells	1.17		0.0282	ACTA2,HLA-A
HMGB1 Signaling	1.17		0.0194	FOS,JUN,VCAM1
Maturity Onset Diabetes of Young (MODY) Signaling	1.16		0.0278	APOE,GAPDH
IL-17 Signaling	1.16		0.0191	FOS,HSP90AB1,JUN
Signaling by Rho Family GTPases	1.14	2	0.0154	ACTA2,FOS,JUN,MYL9
CXCR4 Signaling	1.13		0.0185	FOS,JUN,MYL9
Toll-like Receptor Signaling	1.13		0.027	FOS,JUN
Mevalonate Pathway I	1.12		0.0769	HMGCS2
Chemokine Signaling	1.12		0.0267	FOS,JUN
GDNF Family Ligand-Receptor Interactions	1.12		0.0267	FOS,JUN
Neurotrophin/TRK Signaling	1.12		0.0267	FOS,JUN
BEX2 Signaling Pathway	1.11		0.0263	JUN,LGALS1
Renal Cell Carcinoma Signaling	1.11		0.0263	FOS,JUN
IL-3 Signaling	1.1		0.0256	FOS,JUN
Erythropoietin Signaling Pathway	1.1		0.0181	FOS,HBA1/HBA2,JUN
Estrogen-Dependent Breast Cancer Signaling	1.1		0.026	FOS,JUN
Thyroid Cancer Signaling	1.1		0.026	FOS,JUN
Systemic Lupus Erythematosus Signaling	1.09		0.0131	FOS,HLA-A,HNRNPC,JUN,PRPF4B
Tumor Microenvironment Pathway	1.06		0.0172	FOS,HLA-A,JUN
JAK/STAT Signaling	1.06		0.0244	FOS,JUN
BMP signaling pathway	1.05		0.0241	JUN,SMAD7
LPS-stimulated MAPK Signaling	1.05		0.0241	FOS,JUN
Extrinsic Prothrombin Activation Pathway	1.04		0.0625	THBD
Senescence Pathway	1.04		0.0141	BHLHE40,GADD45G,JUN,SMAD7
Prolactin Signaling	1.03		0.0235	FOS,JUN
PDGF Signaling	1.02		0.0233	FOS,JUN
Ceramide Signaling	1.01		0.0227	FOS,JUN
Superpathway of Geranylgeranyldiphosphate Biosynthesis I (via Mevalonate)	1.01		0.0588	HMGCS2
Endothelin-1 Signaling	1		0.0163	EDN1,FOS,JUN
RANK Signaling in Osteoclasts	0.998		0.0225	FOS,JUN
ERBB Signaling	0.982		0.022	FOS,JUN
Agranulocyte Adhesion and Diapedesis	0.98		0.016	ACTA2,MYL9,VCAM1
IL-1 Signaling	0.974		0.0217	FOS,JUN
Synaptogenesis Signaling Pathway	0.968	1	0.0133	APOE,HSPA8,SNCG,VAMP2
PD-1, PD-L1 cancer immunotherapy pathway	0.966		0.0215	B2M,HLA-A
Death Receptor Signaling	0.958		0.0213	ACTA2,HSPB1
ATM Signaling	0.951		0.0211	GADD45G,JUN
GADD45 Signaling	0.944		0.05	GADD45G
VEGF Signaling	0.943		0.0208	ACTA2,EIF2S2
Role of Macrophages, Fibroblasts and Endothelial Cells in Rheumatoid Arthritis	0.938		0.013	FOS,JUN,MIF,VCAM1
Sumoylation Pathway	0.936		0.0206	FOS,JUN
UVA-Induced MAPK Signaling	0.936		0.0206	FOS,JUN
Glutathione Redox Reactions I	0.924		0.0476	GSTP1
Sertoli Cell-Sertoli Cell Junction Signaling	0.921		0.015	ACTA2,JUN,TUBA1A
IGF-1 Signaling	0.9		0.0196	FOS,JUN
MSP-RON Signaling In Macrophages Pathway	0.887		0.0192	FOS,JUN
Regulation of Actin-based Motility by Rho	0.86		0.0185	ACTA2,MYL9
Role of Osteoblasts, Osteoclasts and Chondrocytes in Rheumatoid Arthritis	0.845		0.0138	ALPL,FOS,JUN
Prostate Cancer Signaling	0.841		0.018	GSTP1,HSP90AB1
Apelin Liver Signaling Pathway	0.838		0.0385	EDN1
Glutathione-mediated Detoxification	0.838		0.0385	GSTP1
Cholecystokinin/Gastrin-mediated Signaling	0.829		0.0177	FOS,JUN
Nitric Oxide Signaling in the Cardiovascular System	0.817		0.0174	HSP90AB1,SLC7A1
Osteoarthritis Pathway	0.812		0.0133	ALPL,S100A8,SMAD7
B Cell Development	0.808		0.0357	HLA-A
Superpathway of Cholesterol Biosynthesis	0.808		0.0357	HMGCS2
Renin-Angiotensin Signaling	0.799		0.0169	FOS,JUN
RHOA Signaling	0.793		0.0168	ACTA2,MYL9
Th2 Pathway	0.777		0.0164	HLA-A,JUN
Ferroptosis Signaling Pathway	0.771		0.0163	FTH1,HSPB1
Circadian Rhythm Signaling	0.755		0.0312	BHLHE40
P2Y Purigenic Receptor Signaling Pathway	0.75		0.0157	FOS,JUN
4-1BB Signaling in T Lymphocytes	0.743		0.0303	JUN
Inhibition of Angiogenesis by TSP1	0.743		0.0303	JUN
HGF Signaling	0.739		0.0155	FOS,JUN
Gα12/13 Signaling	0.734		0.0154	JUN,MYL9
MIF-mediated Glucocorticoid Regulation	0.731		0.0294	MIF
Cardiac Hypertrophy Signaling	0.722		0.012	HSPB1,JUN,MYL9
Role of NFAT in Regulation of the Immune Response	0.694	1	0.0104	FOS,HLA-A,JUN,RCAN2
Hereditary Breast Cancer Signaling	0.69		0.0144	BRD7,GADD45G
Coronavirus Replication Pathway	0.688		0.0263	TUBA1A
PI3K Signaling in B Lymphocytes	0.681		0.0142	FOS,JUN
Intrinsic Prothrombin Activation Pathway	0.678		0.0256	THBD
Mechanisms of Viral Exit from Host Cells	0.678		0.0256	ACTA2
Cellular Effects of Sildenafil (Viagra)	0.676		0.0141	ACTA2,MYL9
Dilated Cardiomyopathy Signaling Pathway	0.676		0.0141	ACTA2,MYL9
Estrogen Receptor Signaling	0.665		0.0101	FOS,HSP90AB1,JUN,MYL9
OX40 Signaling Pathway	0.659		0.0112	B2M,HLA-A,JUN
T Cell Receptor Signaling	0.653	2	0.00998	B2M,FOS,HLA-A,JUN
Relaxin Signaling	0.646		0.0134	FOS,JUN
Spliceosomal Cycle	0.632		0.0227	HSPA8
Th1 and Th2 Activation Pathway	0.621		0.0129	HLA-A,JUN
Systemic Lupus Erythematosus In T Cell Signaling Pathway	0.605	0	0.0095	B2M,FOS,HLA-A,JUN
Germ Cell-Sertoli Cell Junction Signaling	0.593		0.0123	ACTA2,TUBA1A
Molecular Mechanisms of Cancer	0.578		0.00924	CDK19,FOS,JUN,SMAD7
Xenobiotic Metabolism CAR Signaling Pathway	0.575		0.012	GSTP1,HSP90AB1
WNT/β-catenin Signaling	0.571		0.0119	JUN,SOX17
Xenobiotic Metabolism PXR Signaling Pathway	0.568		0.0118	GSTP1,HSP90AB1
Cell Cycle Control of Chromosomal Replication	0.562		0.0189	CDK19
Activation of IRF by Cytosolic Pattern Recognition Receptors	0.555		0.0185	JUN
FAT10 Signaling Pathway	0.555		0.0185	PSMB9
Lymphotoxin β Receptor Signaling	0.555		0.0185	VCAM1
MSP-RON Signaling Pathway	0.548		0.0182	ACTA2
Cancer Drug Resistance By Drug Efflux	0.529		0.0172	ABCG2
CD28 Signaling in T Helper Cells	0.528		0.00949	FOS,HLA-A,JUN
GNRH Signaling	0.523		0.011	FOS,JUN
PXR/RXR Activation	0.517		0.0167	HMGCS2
Polyamine Regulation in Colon Cancer	0.517		0.0167	PSMB9
PPARα/RXRα Activation	0.517		0.0109	HSP90AB1,JUN
Coronavirus Pathogenesis Pathway	0.511		0.0108	FOS,JUN
Leukocyte Extravasation Signaling	0.508		0.0107	ACTA2,VCAM1
Regulation Of The Epithelial Mesenchymal Transition By Growth Factors Pathway	0.505		0.0106	FOS,JUN
ERB2-ERBB3 Signaling	0.494		0.0156	JUN
Mitotic Roles of Polo-Like Kinase	0.494		0.0156	HSP90AB1
Gap Junction Signaling	0.489		0.0104	ACTA2,TUBA1A
Glutamate Receptor Signaling	0.488		0.0154	SLC1A1
Pyridoxal 5'-phosphate Salvage Pathway	0.488		0.0154	PRPF4B
Growth Hormone Signaling	0.472		0.0147	FOS
Glioma Invasiveness Signaling	0.462		0.0143	VTN
Integrin Signaling	0.458		0.0098	ACTA2,MYL9
T Cell Exhaustion Signaling Pathway	0.457		0.00862	FOS,HLA-A,JUN
ERK5 Signaling	0.457		0.0141	FOS
Role of MAPK Signaling in Inhibiting the Pathogenesis of Influenza	0.457		0.0141	JUN
ERK/MAPK Signaling	0.453		0.00971	FOS,HSPB1
RHOGDI Signaling	0.447		0.00962	ACTA2,MYL9
PKCθ Signaling in T Lymphocytes	0.437		0.00838	FOS,HLA-A,JUN
IL-7 Signaling Pathway	0.429		0.013	JUN
VDR/RXR Activation	0.425		0.0128	THBD
HER-2 Signaling in Breast Cancer	0.419		0.00913	FOS,JUN
IL-4 Signaling	0.416		0.0125	HLA-A
Role of BRCA1 in DNA Damage Response	0.416		0.0125	BRD7
TR/RXR Activation	0.416		0.0125	RCAN2
Apelin Adipocyte Signaling Pathway	0.412		0.0123	GSTP1
VEGF Family Ligand-Receptor Interactions	0.408		0.0122	FOS
Cytotoxic T Lymphocyte-mediated Apoptosis of Target Cells	0.385		0.00855	B2M,HLA-A
Actin Cytoskeleton Signaling	0.38		0.00847	ACTA2,MYL9
Fcγ Receptor-mediated Phagocytosis in Macrophages and Monocytes	0.37		0.0109	ACTA2
Salvage Pathways of Pyrimidine Ribonucleotides	0.37		0.0109	PRPF4B
Apelin Cardiomyocyte Signaling Pathway	0.353		0.0103	MYL9
Neuropathic Pain Signaling In Dorsal Horn Neurons	0.346		0.0101	FOS
Telomerase Signaling	0.334		0.00971	HSP90AB1
Insulin Secretion Signaling Pathway	0.334		0.00772	EIF2S2,VAMP2
Allograft Rejection Signaling	0.328		0.00763	B2M,HLA-A
Colorectal Cancer Metastasis Signaling	0.328		0.00763	FOS,JUN
Paxillin Signaling	0.327		0.00952	ACTA2
Xenobiotic Metabolism Signaling	0.323		0.00755	GSTP1,HSP90AB1
Neuroprotective Role of THOP1 in Alzheimer's Disease	0.322		0.00935	HLA-A
Role of MAPK Signaling in Promoting the Pathogenesis of Influenza	0.322		0.00935	JUN
Opioid Signaling Pathway	0.321		0.00752	FOS,FOSB
CDK5 Signaling	0.316		0.00917	FOSB
Th1 Pathway	0.316		0.00917	HLA-A
Sphingosine-1-phosphate Signaling	0.308		0.00893	ACER2
p38 MAPK Signaling	0.308		0.00893	HSPB1
PAK Signaling	0.302		0.00877	MYL9
FAK Signaling	0.297		0.00862	ACTA2
Neuregulin Signaling	0.297		0.00862	HSP90AB1
CTLA4 Signaling in Cytotoxic T Lymphocytes	0.291		0.00704	B2M,HLA-A
Endocannabinoid Developing Neuron Pathway	0.282		0.0082	STMN2
Reelin Signaling in Neurons	0.28		0.00813	APOE
Regulation of IL-2 Expression in Activated and Anergic T Lymphocytes	0.275		0.0068	FOS,JUN
NUR77 Signaling in T Lymphocytes	0.271		0.00673	B2M,HLA-A
Xenobiotic Metabolism General Signaling Pathway	0.259		0.00758	GSTP1
White Adipose Tissue Browning Pathway	0.255		0.00746	LDHA
CCR5 Signaling in Macrophages	0.254		0.00647	FOS,JUN
RAC Signaling	0.251		0.00735	JUN
Insulin Receptor Signaling	0.247		0.00725	VAMP2
Necroptosis Signaling Pathway	0.239		0.00704	TSPO
Semaphorin Neuronal Repulsive Signaling Pathway	0.235		0.00694	MYL9
Type II Diabetes Mellitus Signaling	0.224		0.00667	PKM
Inhibition of ARE-Mediated mRNA Degradation Pathway	0.219		0.00654	PSMB9
Ovarian Cancer Signaling	0.215		0.00645	EDN1
Androgen Signaling	0.202		0.00613	JUN
Human Embryonic Stem Cell Pluripotency	0.202		0.00613	SMAD7
Granulocyte Adhesion and Diapedesis	0.199		0.00606	VCAM1
3-phosphoinositide Biosynthesis	0		0.00518	ALPL
3-phosphoinositide Degradation	0		0.00559	ALPL
AMPK Signaling	0		0.0042	BRD7
Adrenomedullin signaling pathway	0		0.00513	FOS
Altered T Cell and B Cell Signaling in Rheumatoid Arthritis	0		0.00344	HLA-A
Autoimmune Thyroid Disease Signaling	0		0.00412	HLA-A
Axonal Guidance Signaling	0		0.0041	MYL9,TUBA1A
B Cell Receptor Signaling	0		0.00228	JUN
Breast Cancer Regulation by Stathmin1	0		0.0053	CX3CR1,JUN,TUBA1A
CREB Signaling in Neurons	0		0.00173	CX3CR1
Calcium-induced T Lymphocyte Apoptosis	0		0.00386	HLA-A
Cardiac Hypertrophy Signaling (Enhanced)	0		0.00577	EDN1,HSPB1,JUN
Communication between Innate and Adaptive Immune Cells	0		0.0037	B2M,HLA-A
D-myo-inositol (1,4,5,6)-Tetrakisphosphate Biosynthesis	0		0.00599	ALPL
D-myo-inositol (3,4,5,6)-tetrakisphosphate Biosynthesis	0		0.00599	ALPL
D-myo-inositol-5-phosphate Metabolism	0		0.00546	ALPL
Dendritic Cell Maturation	0		0.00543	B2M,HLA-A
Graft-versus-Host Disease Signaling	0		0.00412	HLA-A
Hepatic Cholestasis	0		0.00562	JUN
ICOS-ICOSL Signaling in T Helper Cells	0		0.00326	HLA-A
Lipid Antigen Presentation by CD1	0		0.00446	B2M
PI3K/AKT Signaling	0		0.00508	HSP90AB1
Phagosome Formation	0		0.00468	CX3CR1,MYL9,VTN
Phospholipase C Signaling	0		0.00216	MYL9
Protein Kinase A Signaling	0		0.00265	MYL9
Regulation of eIF4 and p70S6K Signaling	0		0.00585	EIF2S2
Role of NFAT in Cardiac Hypertrophy	0		0.00465	RCAN2
SAPK/JNK Signaling	0		0.00321	JUN
Superpathway of Inositol Phosphate Compounds	0		0.0045	ALPL
Systemic Lupus Erythematosus In B Cell Signaling Pathway	0		0.00392	FOS,JUN
T Helper Cell Differentiation	0		0.00368	HLA-A
TEC Kinase Signaling	0		0.00521	ACTA2,FOS
Th17 Activation Pathway	0		0.00364	HSP90AB1
Thrombin Signaling	0		0.0049	MYL9
Type I Diabetes Mellitus Signaling	0		0.00326	HLA-A

## Sheet: Astrocyte DEGs (Fig.S9b)
DEGs of Astrocyte. Non-parametric Wilcoxon rank sum test with FDR correction.
	p_val	avg_logFC	pct.1	pct.2	p_val_adj	cluster	gene
Ttr	0	-1.21102	0.915	0.999	0	F03_PBS_BC	Ttr
Crip1	1.52129e-143	-0.741584	0.414	0.725	2.63275e-139	F03_PBS_BC	Crip1
Hspa8	8.9569e-97	0.501389	0.896	0.746	1.55008e-92	F03_PBS_BC	Hspa8
Malat1	3.35174e-89	0.313785	1	0.999	5.80053e-85	F03_PBS_BC	Malat1
Bsg	9.25015e-89	-0.434277	0.791	0.914	1.60083e-84	F03_PBS_BC	Bsg
Ckb	4.9167e-87	-0.302027	0.982	0.996	8.50884e-83	F03_PBS_BC	Ckb
Acta2	5.44641e-67	-0.588798	0.268	0.503	9.42555e-63	F03_PBS_BC	Acta2
Myl9	1.36009e-65	-0.639917	0.187	0.407	2.35377e-61	F03_PBS_BC	Myl9
Xist	2.01783e-65	-0.302693	0.955	0.981	3.49206e-61	F03_PBS_BC	Xist
Tpm2	2.24437e-53	-0.572917	0.091	0.258	3.8841e-49	F03_PBS_BC	Tpm2
Ifitm3	3.80965e-50	-0.619475	0.084	0.241	6.59297e-46	F03_PBS_BC	Ifitm3
Ly6a	8.92502e-49	-0.518212	0.075	0.227	1.54456e-44	F03_PBS_BC	Ly6a
Ly6c1	1.11619e-46	-0.521945	0.139	0.311	1.93168e-42	F03_PBS_BC	Ly6c1
Myl6	8.23712e-42	-0.417605	0.47	0.623	1.42552e-37	F03_PBS_BC	Myl6
Actg1	4.43522e-39	-0.408724	0.424	0.589	7.67558e-35	F03_PBS_BC	Actg1
B2m	1.25348e-38	-0.438433	0.292	0.467	2.16928e-34	F03_PBS_BC	B2m
Mgp	3.71218e-38	-0.48861	0.074	0.201	6.4243e-34	F03_PBS_BC	Mgp
Cirbp	7.29827e-36	-0.500031	0.17	0.32	1.26304e-31	F03_PBS_BC	Cirbp
Sncg	2.19442e-35	-0.38537	0.029	0.123	3.79766e-31	F03_PBS_BC	Sncg
Actb	1.44191e-34	-0.339193	0.837	0.92	2.49537e-30	F03_PBS_BC	Actb
PISD	8.51658e-34	-0.433477	0.208	0.365	1.47388e-29	F03_PBS_BC	PISD
Hspa5	2.28403e-33	0.39231	0.633	0.482	3.95274e-29	F03_PBS_BC	Hspa5
Igfbp7	5.75376e-31	-0.42402	0.108	0.235	9.95745e-27	F03_PBS_BC	Igfbp7
Cd27	4.6191e-30	0.505466	0.268	0.129	7.99382e-26	F03_PBS_BC	Cd27
Fos	6.46689e-29	-0.437556	0.201	0.342	1.11916e-24	F03_PBS_BC	Fos
Fabp7	1.45905e-28	0.439268	0.49	0.348	2.52503e-24	F03_PBS_BC	Fabp7
Tagln	1.79841e-28	-0.373435	0.058	0.159	3.11232e-24	F03_PBS_BC	Tagln
Sepw1	2.28825e-28	-0.306263	0.616	0.722	3.96004e-24	F03_PBS_BC	Sepw1
C4b	1.62584e-27	-0.398049	0.026	0.104	2.81368e-23	F03_PBS_BC	C4b
S100a8	3.58847e-27	0.392635	0.158	0.053	6.2102e-23	F03_PBS_BC	S100a8
Gm10076	4.15069e-27	0.373398	0.435	0.286	7.18318e-23	F03_PBS_BC	Gm10076
Lgals1	4.427e-27	-0.415636	0.164	0.291	7.66137e-23	F03_PBS_BC	Lgals1
Tsc22d3	5.36723e-27	0.342641	0.769	0.665	9.28852e-23	F03_PBS_BC	Tsc22d3
Ntm	2.73888e-26	0.294422	0.751	0.638	4.7399e-22	F03_PBS_BC	Ntm
H2-D1	3.53824e-26	-0.432789	0.147	0.268	6.12329e-22	F03_PBS_BC	H2-D1
Ifi27	1.07074e-25	-0.467512	0.277	0.404	1.85303e-21	F03_PBS_BC	Ifi27
Cd74	2.22888e-24	-0.368818	0.121	0.234	3.8573e-20	F03_PBS_BC	Cd74
Cxcl14	9.83452e-24	-0.257303	0.707	0.799	1.70196e-19	F03_PBS_BC	Cxcl14
Junb	1.07456e-23	-0.40971	0.213	0.335	1.85963e-19	F03_PBS_BC	Junb
Nupr1	1.3074e-23	-0.40196	0.152	0.269	2.26259e-19	F03_PBS_BC	Nupr1
Dnaja1	2.21921e-23	0.366522	0.445	0.315	3.84056e-19	F03_PBS_BC	Dnaja1
Mif	5.81586e-23	-0.303678	0.477	0.603	1.00649e-18	F03_PBS_BC	Mif
Manf	1.7684e-22	0.370923	0.428	0.298	3.0604e-18	F03_PBS_BC	Manf
Pdia6	1.85158e-22	0.337966	0.397	0.262	3.20435e-18	F03_PBS_BC	Pdia6
Tmem100	2.08213e-22	0.394853	0.392	0.262	3.60333e-18	F03_PBS_BC	Tmem100
Cebpb	2.4789e-21	-0.362571	0.122	0.226	4.28999e-17	F03_PBS_BC	Cebpb
Rbm3	5.12646e-21	-0.370773	0.112	0.21	8.87186e-17	F03_PBS_BC	Rbm3
Pdia3	2.67296e-20	0.30312	0.517	0.384	4.62582e-16	F03_PBS_BC	Pdia3
Flna	1.25308e-19	-0.306252	0.054	0.13	2.16858e-15	F03_PBS_BC	Flna
Rcan2	1.55326e-18	-0.314052	0.255	0.368	2.68808e-14	F03_PBS_BC	Rcan2
Tspo	1.91404e-17	-0.298506	0.087	0.169	3.31244e-13	F03_PBS_BC	Tspo
Gm13889	2.04302e-17	-0.320804	0.077	0.155	3.53566e-13	F03_PBS_BC	Gm13889
Vegfa	2.31975e-17	-0.355791	0.247	0.356	4.01456e-13	F03_PBS_BC	Vegfa
Pdia4	2.40524e-17	0.306455	0.27	0.162	4.16251e-13	F03_PBS_BC	Pdia4
Pglyrp1	2.47185e-17	-0.283485	0.063	0.138	4.27778e-13	F03_PBS_BC	Pglyrp1
Vtn	2.85943e-17	-0.286377	0.095	0.182	4.94853e-13	F03_PBS_BC	Vtn
H2-Ab1	7.60664e-17	-0.280486	0.05	0.117	1.31641e-12	F03_PBS_BC	H2-Ab1
Calr	1.11786e-16	0.284802	0.436	0.316	1.93457e-12	F03_PBS_BC	Calr
Erdr1	1.5204e-16	-0.333784	0.136	0.228	2.63121e-12	F03_PBS_BC	Erdr1
Gm10116	4.5392e-16	-0.326571	0.091	0.168	7.85554e-12	F03_PBS_BC	Gm10116
Ifitm2	6.23072e-16	-0.306149	0.11	0.194	1.07829e-11	F03_PBS_BC	Ifitm2
Snhg20	7.26792e-16	-0.294889	0.255	0.362	1.25779e-11	F03_PBS_BC	Snhg20
Rpl19	1.48904e-15	-0.255718	0.459	0.553	2.57692e-11	F03_PBS_BC	Rpl19
Ddx3x	2.48044e-15	-0.309027	0.166	0.257	4.29265e-11	F03_PBS_BC	Ddx3x
Serpinh1	2.68824e-15	0.287143	0.295	0.191	4.65226e-11	F03_PBS_BC	Serpinh1
Egfl7	4.79062e-15	-0.259048	0.051	0.113	8.29066e-11	F03_PBS_BC	Egfl7
Rpl17	4.94249e-15	-0.255985	0.421	0.518	8.55346e-11	F03_PBS_BC	Rpl17
Dbp	8.71827e-15	-0.27501	0.202	0.298	1.50878e-10	F03_PBS_BC	Dbp
Hist3h2a	9.44034e-15	0.282325	0.181	0.098	1.63375e-10	F03_PBS_BC	Hist3h2a
Acp1	1.10649e-14	0.306584	0.427	0.319	1.9149e-10	F03_PBS_BC	Acp1
Klf2	1.29464e-14	-0.287584	0.111	0.191	2.2405e-10	F03_PBS_BC	Klf2
Them4	4.14606e-14	0.346464	0.222	0.138	7.17517e-10	F03_PBS_BC	Them4
Neat1	4.17347e-14	-0.313988	0.257	0.35	7.2226e-10	F03_PBS_BC	Neat1
Cnp	4.31458e-14	0.310141	0.446	0.35	7.46681e-10	F03_PBS_BC	Cnp
Appl2	7.60455e-14	-0.290222	0.383	0.475	1.31604e-09	F03_PBS_BC	Appl2
Sdf2l1	7.71613e-14	0.280113	0.145	0.073	1.33535e-09	F03_PBS_BC	Sdf2l1
Lyz2	1.00051e-12	-0.270616	0.126	0.201	1.73148e-08	F03_PBS_BC	Lyz2
Srebf1	1.05052e-12	-0.273648	0.155	0.239	1.81803e-08	F03_PBS_BC	Srebf1
Sparc	1.06892e-12	0.275547	0.557	0.473	1.84987e-08	F03_PBS_BC	Sparc
Cit	1.48625e-12	0.294044	0.176	0.101	2.57211e-08	F03_PBS_BC	Cit
Ide	3.00301e-12	-0.268492	0.072	0.133	5.19701e-08	F03_PBS_BC	Ide
Lgals3bp	1.74484e-11	-0.266815	0.057	0.111	3.01961e-07	F03_PBS_BC	Lgals3bp
Dbndd2	4.50598e-11	-0.258299	0.124	0.192	7.79805e-07	F03_PBS_BC	Dbndd2
Cldn5	5.99897e-11	-0.270964	0.142	0.214	1.03818e-06	F03_PBS_BC	Cldn5
Gm11713	1.09894e-10	0.265352	0.191	0.119	1.90182e-06	F03_PBS_BC	Gm11713
Atf4	1.28272e-10	-0.270903	0.101	0.162	2.21987e-06	F03_PBS_BC	Atf4
Gm14964	2.81348e-10	-0.280944	0.189	0.266	4.86901e-06	F03_PBS_BC	Gm14964
Sod1	7.67578e-10	-0.283725	0.142	0.208	1.32837e-05	F03_PBS_BC	Sod1
Rps20	1.23664e-09	-0.251058	0.237	0.311	2.14012e-05	F03_PBS_BC	Rps20
Hes5	1.26296e-08	-0.299236	0.295	0.363	0.000218569	F03_PBS_BC	Hes5
RP23-4H17.3	2.69511e-06	0.258089	0.196	0.145	0.0466416	F03_PBS_BC	RP23-4H17.3
Ttr.1	0	1.21102	0.999	0.915	0	F24_PBS_BC	Ttr
Crip1.1	1.52129e-143	0.741584	0.725	0.414	2.63275e-139	F24_PBS_BC	Crip1
Hspa8.1	8.9569e-97	-0.501389	0.746	0.896	1.55008e-92	F24_PBS_BC	Hspa8
Malat1.1	3.35174e-89	-0.313785	0.999	1	5.80053e-85	F24_PBS_BC	Malat1
Bsg.1	9.25015e-89	0.434277	0.914	0.791	1.60083e-84	F24_PBS_BC	Bsg
Ckb.1	4.9167e-87	0.302027	0.996	0.982	8.50884e-83	F24_PBS_BC	Ckb
Acta2.1	5.44641e-67	0.588798	0.503	0.268	9.42555e-63	F24_PBS_BC	Acta2
Myl9.1	1.36009e-65	0.639917	0.407	0.187	2.35377e-61	F24_PBS_BC	Myl9
Xist.1	2.01783e-65	0.302693	0.981	0.955	3.49206e-61	F24_PBS_BC	Xist
Tpm2.1	2.24437e-53	0.572917	0.258	0.091	3.8841e-49	F24_PBS_BC	Tpm2
Ifitm3.1	3.80965e-50	0.619475	0.241	0.084	6.59297e-46	F24_PBS_BC	Ifitm3
Ly6a.1	8.92502e-49	0.518212	0.227	0.075	1.54456e-44	F24_PBS_BC	Ly6a
Ly6c1.1	1.11619e-46	0.521945	0.311	0.139	1.93168e-42	F24_PBS_BC	Ly6c1
Myl6.1	8.23712e-42	0.417605	0.623	0.47	1.42552e-37	F24_PBS_BC	Myl6
Actg1.1	4.43522e-39	0.408724	0.589	0.424	7.67558e-35	F24_PBS_BC	Actg1
B2m.1	1.25348e-38	0.438433	0.467	0.292	2.16928e-34	F24_PBS_BC	B2m
Mgp.1	3.71218e-38	0.48861	0.201	0.074	6.4243e-34	F24_PBS_BC	Mgp
Cirbp.1	7.29827e-36	0.500031	0.32	0.17	1.26304e-31	F24_PBS_BC	Cirbp
Sncg.1	2.19442e-35	0.38537	0.123	0.029	3.79766e-31	F24_PBS_BC	Sncg
Actb.1	1.44191e-34	0.339193	0.92	0.837	2.49537e-30	F24_PBS_BC	Actb
PISD.1	8.51658e-34	0.433477	0.365	0.208	1.47388e-29	F24_PBS_BC	PISD
Hspa5.1	2.28403e-33	-0.39231	0.482	0.633	3.95274e-29	F24_PBS_BC	Hspa5
Igfbp7.1	5.75376e-31	0.42402	0.235	0.108	9.95745e-27	F24_PBS_BC	Igfbp7
Cd27.1	4.6191e-30	-0.505466	0.129	0.268	7.99382e-26	F24_PBS_BC	Cd27
Fos.1	6.46689e-29	0.437556	0.342	0.201	1.11916e-24	F24_PBS_BC	Fos
Fabp7.1	1.45905e-28	-0.439268	0.348	0.49	2.52503e-24	F24_PBS_BC	Fabp7
Tagln.1	1.79841e-28	0.373435	0.159	0.058	3.11232e-24	F24_PBS_BC	Tagln
Sepw1.1	2.28825e-28	0.306263	0.722	0.616	3.96004e-24	F24_PBS_BC	Sepw1
C4b.1	1.62584e-27	0.398049	0.104	0.026	2.81368e-23	F24_PBS_BC	C4b
S100a8.1	3.58847e-27	-0.392635	0.053	0.158	6.2102e-23	F24_PBS_BC	S100a8
Gm10076.1	4.15069e-27	-0.373398	0.286	0.435	7.18318e-23	F24_PBS_BC	Gm10076
Lgals1.1	4.427e-27	0.415636	0.291	0.164	7.66137e-23	F24_PBS_BC	Lgals1
Tsc22d3.1	5.36723e-27	-0.342641	0.665	0.769	9.28852e-23	F24_PBS_BC	Tsc22d3
Ntm.1	2.73888e-26	-0.294422	0.638	0.751	4.7399e-22	F24_PBS_BC	Ntm
H2-D1.1	3.53824e-26	0.432789	0.268	0.147	6.12329e-22	F24_PBS_BC	H2-D1
Ifi27.1	1.07074e-25	0.467512	0.404	0.277	1.85303e-21	F24_PBS_BC	Ifi27
Cd74.1	2.22888e-24	0.368818	0.234	0.121	3.8573e-20	F24_PBS_BC	Cd74
Cxcl14.1	9.83452e-24	0.257303	0.799	0.707	1.70196e-19	F24_PBS_BC	Cxcl14
Junb.1	1.07456e-23	0.40971	0.335	0.213	1.85963e-19	F24_PBS_BC	Junb
Nupr1.1	1.3074e-23	0.40196	0.269	0.152	2.26259e-19	F24_PBS_BC	Nupr1
Dnaja1.1	2.21921e-23	-0.366522	0.315	0.445	3.84056e-19	F24_PBS_BC	Dnaja1
Mif.1	5.81586e-23	0.303678	0.603	0.477	1.00649e-18	F24_PBS_BC	Mif
Manf.1	1.7684e-22	-0.370923	0.298	0.428	3.0604e-18	F24_PBS_BC	Manf
Pdia6.1	1.85158e-22	-0.337966	0.262	0.397	3.20435e-18	F24_PBS_BC	Pdia6
Tmem100.1	2.08213e-22	-0.394853	0.262	0.392	3.60333e-18	F24_PBS_BC	Tmem100
Cebpb.1	2.4789e-21	0.362571	0.226	0.122	4.28999e-17	F24_PBS_BC	Cebpb
Rbm3.1	5.12646e-21	0.370773	0.21	0.112	8.87186e-17	F24_PBS_BC	Rbm3
Pdia3.1	2.67296e-20	-0.30312	0.384	0.517	4.62582e-16	F24_PBS_BC	Pdia3
Flna.1	1.25308e-19	0.306252	0.13	0.054	2.16858e-15	F24_PBS_BC	Flna
Rcan2.1	1.55326e-18	0.314052	0.368	0.255	2.68808e-14	F24_PBS_BC	Rcan2
Tspo.1	1.91404e-17	0.298506	0.169	0.087	3.31244e-13	F24_PBS_BC	Tspo
Gm13889.1	2.04302e-17	0.320804	0.155	0.077	3.53566e-13	F24_PBS_BC	Gm13889
Vegfa.1	2.31975e-17	0.355791	0.356	0.247	4.01456e-13	F24_PBS_BC	Vegfa
Pdia4.1	2.40524e-17	-0.306455	0.162	0.27	4.16251e-13	F24_PBS_BC	Pdia4
Pglyrp1.1	2.47185e-17	0.283485	0.138	0.063	4.27778e-13	F24_PBS_BC	Pglyrp1
Vtn.1	2.85943e-17	0.286377	0.182	0.095	4.94853e-13	F24_PBS_BC	Vtn
H2-Ab1.1	7.60664e-17	0.280486	0.117	0.05	1.31641e-12	F24_PBS_BC	H2-Ab1
Calr.1	1.11786e-16	-0.284802	0.316	0.436	1.93457e-12	F24_PBS_BC	Calr
Erdr1.1	1.5204e-16	0.333784	0.228	0.136	2.63121e-12	F24_PBS_BC	Erdr1
Gm10116.1	4.5392e-16	0.326571	0.168	0.091	7.85554e-12	F24_PBS_BC	Gm10116
Ifitm2.1	6.23072e-16	0.306149	0.194	0.11	1.07829e-11	F24_PBS_BC	Ifitm2
Snhg20.1	7.26792e-16	0.294889	0.362	0.255	1.25779e-11	F24_PBS_BC	Snhg20
Rpl19.1	1.48904e-15	0.255718	0.553	0.459	2.57692e-11	F24_PBS_BC	Rpl19
Ddx3x.1	2.48044e-15	0.309027	0.257	0.166	4.29265e-11	F24_PBS_BC	Ddx3x
Serpinh1.1	2.68824e-15	-0.287143	0.191	0.295	4.65226e-11	F24_PBS_BC	Serpinh1
Egfl7.1	4.79062e-15	0.259048	0.113	0.051	8.29066e-11	F24_PBS_BC	Egfl7
Rpl17.1	4.94249e-15	0.255985	0.518	0.421	8.55346e-11	F24_PBS_BC	Rpl17
Dbp.1	8.71827e-15	0.27501	0.298	0.202	1.50878e-10	F24_PBS_BC	Dbp
Hist3h2a.1	9.44034e-15	-0.282325	0.098	0.181	1.63375e-10	F24_PBS_BC	Hist3h2a
Acp1.1	1.10649e-14	-0.306584	0.319	0.427	1.9149e-10	F24_PBS_BC	Acp1
Klf2.1	1.29464e-14	0.287584	0.191	0.111	2.2405e-10	F24_PBS_BC	Klf2
Them4.1	4.14606e-14	-0.346464	0.138	0.222	7.17517e-10	F24_PBS_BC	Them4
Neat1.1	4.17347e-14	0.313988	0.35	0.257	7.2226e-10	F24_PBS_BC	Neat1
Cnp.1	4.31458e-14	-0.310141	0.35	0.446	7.46681e-10	F24_PBS_BC	Cnp
Appl2.1	7.60455e-14	0.290222	0.475	0.383	1.31604e-09	F24_PBS_BC	Appl2
Sdf2l1.1	7.71613e-14	-0.280113	0.073	0.145	1.33535e-09	F24_PBS_BC	Sdf2l1
Lyz2.1	1.00051e-12	0.270616	0.201	0.126	1.73148e-08	F24_PBS_BC	Lyz2
Srebf1.1	1.05052e-12	0.273648	0.239	0.155	1.81803e-08	F24_PBS_BC	Srebf1
Sparc.1	1.06892e-12	-0.275547	0.473	0.557	1.84987e-08	F24_PBS_BC	Sparc
Cit.1	1.48625e-12	-0.294044	0.101	0.176	2.57211e-08	F24_PBS_BC	Cit
Ide.1	3.00301e-12	0.268492	0.133	0.072	5.19701e-08	F24_PBS_BC	Ide
Lgals3bp.1	1.74484e-11	0.266815	0.111	0.057	3.01961e-07	F24_PBS_BC	Lgals3bp
Dbndd2.1	4.50598e-11	0.258299	0.192	0.124	7.79805e-07	F24_PBS_BC	Dbndd2
Cldn5.1	5.99897e-11	0.270964	0.214	0.142	1.03818e-06	F24_PBS_BC	Cldn5
Gm11713.1	1.09894e-10	-0.265352	0.119	0.191	1.90182e-06	F24_PBS_BC	Gm11713
Atf4.1	1.28272e-10	0.270903	0.162	0.101	2.21987e-06	F24_PBS_BC	Atf4
Gm14964.1	2.81348e-10	0.280944	0.266	0.189	4.86901e-06	F24_PBS_BC	Gm14964
Sod1.1	7.67578e-10	0.283725	0.208	0.142	1.32837e-05	F24_PBS_BC	Sod1
Rps20.1	1.23664e-09	0.251058	0.311	0.237	2.14012e-05	F24_PBS_BC	Rps20
Hes5.1	1.26296e-08	0.299236	0.363	0.295	0.000218569	F24_PBS_BC	Hes5
RP23-4H17.3.1	2.69511e-06	-0.258089	0.145	0.196	0.0466416	F24_PBS_BC	RP23-4H17.3

## Sheet: Astrocyte IPA (Fig.S9b)
IPA items of astrocyte by accumulative hypergeometric test for statistical analysis.
Ingenuity Canonical Pathways	-log(p-value)	zScore	Ratio	Molecules
Antigen Presentation Pathway	8.78		0.214	B2M,CALR,CD74,HLA-A,HLA-DQB1,PDIA3
Unfolded protein response	8.42	-0.377964	0.0899	ATF4,CALR,CEBPB,DNAJA1,HSPA5,HSPA8,PDIA6,SREBF1
ILK Signaling	7.01	2.33333	0.0479	ACTA2,ACTB,ACTG1,ATF4,FLNA,FOS,MYL6,MYL9,VEGFA
EIF2 Signaling	6.69	0.447214	0.0439	ACTA2,ACTB,ATF4,HSPA5,RPL17,RPL19,RPS20,SREBF1,VEGFA
Caveolar-mediated Endocytosis Signaling	6.2		0.0822	ACTA2,ACTB,ACTG1,B2M,FLNA,HLA-A
Virus Entry via Endocytic Pathways	5.41		0.0606	ACTA2,ACTB,ACTG1,B2M,FLNA,HLA-A
NRF2-mediated Oxidative Stress Response	5.4		0.0365	ACTA2,ACTB,ACTG1,ATF4,DNAJA1,FOS,JUNB,SOD1
LXR/RXR Activation	5.1	1.34164	0.0536	C4A/C4B,LYZ,S100A8,SREBF1,TTR,VTN
Tight Junction Signaling	5.09		0.0407	ACTA2,ACTB,ACTG1,CLDN5,FOS,MYL6,MYL9
RHOA Signaling	4.95	1.63299	0.0504	ACTA2,ACTB,ACTG1,CIT,MYL6,MYL9
Clathrin-mediated Endocytosis Signaling	4.94		0.0387	ACTA2,ACTB,ACTG1,HSPA8,LYZ,S100A8,VEGFA
Agranulocyte Adhesion and Diapedesis	4.83		0.0372	ACTA2,ACTB,ACTG1,CLDN5,CXCL14,MYL6,MYL9
Calcium Signaling	4.59		0.0341	ACTA2,ATF4,CALR,MYL6,MYL9,RCAN2,Tpm2
Cellular Effects of Sildenafil (Viagra)	4.52		0.0423	ACTA2,ACTB,ACTG1,MYL6,MYL9,PDIA3
Endoplasmic Reticulum Stress Pathway	4.11		0.15	ATF4,CALR,HSPA5
Signaling by Rho Family GTPases	3.94	1.88982	0.0269	ACTA2,ACTB,ACTG1,CIT,FOS,MYL6,MYL9
Crosstalk between Dendritic Cells and Natural Killer Cells	3.64		0.0563	ACTA2,ACTB,ACTG1,HLA-A
MSP-RON Signaling In Cancer Cells Pathway	3.59	2.23607	0.0373	ACTA2,ATF4,FLNA,FOS,VEGFA
Dilated Cardiomyopathy Signaling Pathway	3.47		0.0352	ACTA2,ACTB,ACTG1,MYL6,MYL9
Actin Cytoskeleton Signaling	3.31	2.23607	0.0254	ACTA2,ACTB,ACTG1,FLNA,MYL6,MYL9
Mechanisms of Viral Exit from Host Cells	3.23		0.0769	ACTA2,ACTB,ACTG1
VEGF Signaling	3.14	2	0.0417	ACTA2,ACTB,ACTG1,VEGFA
MIF Regulation of Innate Immunity	3.13		0.0714	CD74,FOS,MIF
Regulation of Actin-based Motility by Rho	2.95	2	0.037	ACTA2,ACTB,MYL6,MYL9
Leukocyte Extravasation Signaling	2.93	2	0.0267	ACTA2,ACTB,ACTG1,CLDN5,MYL6
Neuroinflammation Signaling Pathway	2.89	2.23607	0.0211	ATF4,B2M,FOS,HLA-A,HLA-DQB1,IDE
FXR/RXR Activation	2.85		0.0348	C4A/C4B,SREBF1,TTR,VTN
IL-12 Signaling and Production in Macrophages	2.8		0.0339	CEBPB,FOS,LYZ,S100A8
Glucocorticoid Receptor Signaling	2.8		0.0154	ACTB,B2M,FOS,HLA-A,HLA-DQB1,HSPA5,HSPA8,TSC22D3
MSP-RON Signaling Pathway	2.79		0.0545	ACTA2,ACTB,ACTG1
Hepatic Fibrosis Signaling Pathway	2.79	1.88982	0.0173	ACTA2,ATF4,CEBPB,FOS,MYL6,MYL9,VEGFA
RHOGDI Signaling	2.73	-2.23607	0.024	ACTA2,ACTB,ACTG1,MYL6,MYL9
Role of Macrophages, Fibroblasts and Endothelial Cells in Rheumatoid Arthritis	2.71		0.0195	ATF4,CEBPB,FOS,MIF,PDIA3,VEGFA
Remodeling of Epithelial Adherens Junctions	2.6		0.0469	ACTA2,ACTB,ACTG1
Agrin Interactions at Neuromuscular Junction	2.54		0.0448	ACTA2,ACTB,ACTG1
CDC42 Signaling	2.4		0.0168	B2M,FOS,HLA-A,HLA-DQB1,MYL6,MYL9
Aldosterone Signaling in Epithelial Cells	2.34		0.0252	DNAJA1,HSPA5,HSPA8,PDIA3
Protein Kinase A Signaling	2.28		0.0159	ACP1,ATF4,FLNA,MYL6,MYL9,PDIA3
Protein Ubiquitination Pathway	2.28		0.0189	B2M,DNAJA1,HLA-A,HSPA5,HSPA8
Natural Killer Cell Signaling	2.23	-2	0.0235	B2M,HLA-A,HSPA5,HSPA8
Acute Phase Response Signaling	2.21		0.0231	C4A/C4B,CEBPB,FOS,TTR
B Cell Development	2.21		0.0714	HLA-A,HLA-DQB1
Estrogen Receptor Signaling	2.18	1.63299	0.0152	ATF4,FOS,MYL6,MYL9,PDIA3,VEGFA
Fcγ Receptor-mediated Phagocytosis in Macrophages and Monocytes	2.16		0.0326	ACTA2,ACTB,ACTG1
PD-1, PD-L1 cancer immunotherapy pathway	2.15		0.0323	B2M,HLA-A,HLA-DQB1
Death Receptor Signaling	2.13		0.0319	ACTA2,ACTB,ACTG1
Interferon Signaling	2.12		0.0645	IFITM2,IFITM3
Hepatic Fibrosis / Hepatic Stellate Cell Activation	2.09		0.0214	ACTA2,MYL6,MYL9,VEGFA
Apelin Cardiomyocyte Signaling Pathway	2.09		0.0309	MYL6,MYL9,PDIA3
MIF-mediated Glucocorticoid Regulation	2.04		0.0588	CD74,MIF
Gap Junction Signaling	2.04		0.0207	ACTA2,ACTB,ACTG1,PDIA3
IL-17A Signaling in Fibroblasts	2.02		0.0571	CEBPB,FOS
MSP-RON Signaling In Macrophages Pathway	2.01		0.0288	ATF4,FOS,HLA-DQB1
Paxillin Signaling	2		0.0286	ACTA2,ACTB,ACTG1
Sertoli Cell-Sertoli Cell Junction Signaling	1.99		0.02	ACTA2,ACTB,ACTG1,CLDN5
Integrin Signaling	1.96	2	0.0196	ACTA2,ACTB,ACTG1,MYL9
Coronavirus Replication Pathway	1.95		0.0526	IFITM2,IFITM3
FAK Signaling	1.88		0.0259	ACTA2,ACTB,ACTG1
Role of PKR in Interferon Induction and Antiviral Response	1.82		0.0244	FOS,HSPA5,HSPA8
Osteoarthritis Pathway	1.82		0.0178	ATF4,CEBPB,S100A8,VEGFA
IL-6 Signaling	1.8		0.024	CEBPB,FOS,VEGFA
Eumelanin Biosynthesis	1.78		0.25	MIF
Glutathione Redox Reactions II	1.78		0.25	PDIA3
P2Y Purigenic Receptor Signaling Pathway	1.78		0.0236	ATF4,FOS,PDIA3
White Adipose Tissue Browning Pathway	1.72		0.0224	ATF4,CEBPB,VEGFA
CSDE1 Signaling Pathway	1.71		0.0392	FABP7,FOS
Dendritic Cell Maturation	1.7	1.34164	0.0136	ATF4,B2M,HLA-A,HLA-DQB1,PDIA3
Endocannabinoid Cancer Inhibition Pathway	1.68		0.0216	ATF4,NUPR1,VEGFA
Creatine-phosphate Biosynthesis	1.68		0.2	CKB
PI3K Signaling in B Lymphocytes	1.66		0.0213	ATF4,FOS,PDIA3
NAD Signaling Pathway	1.65		0.0211	CEBPB,SREBF1,VEGFA
Corticotropin Releasing Hormone Signaling	1.63		0.0207	ATF4,FOS,VEGFA
CD27 Signaling in Lymphocytes	1.63		0.0357	CD27,FOS
Phagosome Maturation	1.61		0.0203	B2M,CALR,HLA-A
eNOS Signaling	1.57		0.0196	HSPA5,HSPA8,VEGFA
IL-17 Signaling	1.54		0.0191	CEBPB,FOS,VEGFA
WNT/Ca+ pathway	1.52		0.0312	ATF4,PDIA3
CXCR4 Signaling	1.51		0.0185	FOS,MYL6,MYL9
Germ Cell-Sertoli Cell Junction Signaling	1.51		0.0185	ACTA2,ACTB,ACTG1
Superoxide Radicals Degradation	1.48		0.125	SOD1
Systemic Lupus Erythematosus In T Cell Signaling Pathway	1.48	0.447214	0.0119	ATF4,B2M,FOS,HLA-A,HLA-DQB1
ERK5 Signaling	1.44		0.0282	ATF4,FOS
Tumor Microenvironment Pathway	1.43		0.0172	FOS,HLA-A,VEGFA
Role of IL-17A in Psoriasis	1.43		0.111	S100A8
Hypoxia Signaling in the Cardiovascular System	1.41		0.027	ATF4,VEGFA
Neurotrophin/TRK Signaling	1.4		0.0267	ATF4,FOS
Production of Nitric Oxide and Reactive Oxygen Species in Macrophages	1.4		0.0169	FOS,LYZ,S100A8
BEX2 Signaling Pathway	1.39		0.0263	LGALS1,VEGFA
Renal Cell Carcinoma Signaling	1.39		0.0263	FOS,VEGFA
Estrogen-Dependent Breast Cancer Signaling	1.38		0.026	ATF4,FOS
NAD Phosphorylation and Dephosphorylation	1.38		0.1	ACP1
Coronavirus Pathogenesis Pathway	1.36		0.0162	ATF4,FOS,RPS20
IL-4 Signaling	1.35		0.025	HLA-A,HLA-DQB1
TR/RXR Activation	1.35		0.025	RCAN2,SREBF1
BAG2 Signaling Pathway	1.34		0.0247	HSPA5,HSPA8
RAR Activation	1.33		0.0157	ACTB,FOS,VEGFA
JAK/STAT Signaling	1.33		0.0244	CEBPB,FOS
VEGF Family Ligand-Receptor Interactions	1.33		0.0244	FOS,VEGFA
Adrenomedullin signaling pathway	1.31		0.0154	CEBPB,FOS,PDIA3
Prolactin Signaling	1.3		0.0235	CEBPB,FOS
Ephrin Receptor Signaling	1.29		0.0152	ACP1,ATF4,VEGFA
PDGF Signaling	1.29		0.0233	ACP1,FOS
IL-8 Signaling	1.27		0.0149	FOS,MYL9,VEGFA
Acyl-CoA Hydrolysis	1.27		0.0769	THEM4
HIF1α Signaling	1.27		0.0149	HSPA5,HSPA8,VEGFA
Thrombin Signaling	1.26		0.0147	MYL6,MYL9,PDIA3
Autophagy	1.25		0.0146	ATF4,FOS,VEGFA
T Cell Exhaustion Signaling Pathway	1.22		0.0115	FOS,HLA-A,HLA-DQB1,VEGFA
UVA-Induced MAPK Signaling	1.2		0.0206	FOS,PDIA3
Neuropathic Pain Signaling In Dorsal Horn Neurons	1.18		0.0202	FOS,PDIA3
IGF-1 Signaling	1.16		0.0196	FOS,IGFBP7
Lipid Antigen Presentation by CD1	1.16		0.0134	B2M,CALR,PDIA3
Neuroprotective Role of THOP1 in Alzheimer's Disease	1.12		0.0187	HLA-A,IDE
Th1 Pathway	1.11		0.0183	HLA-A,HLA-DQB1
Role of NFAT in Regulation of the Immune Response	1.1	1	0.0104	FOS,HLA-A,HLA-DQB1,RCAN2
TEC Kinase Signaling	1.1	2	0.0104	ACTA2,ACTB,ACTG1,FOS
Role of Tissue Factor in Cancer	1.09		0.0179	PDIA6,VEGFA
PAK Signaling	1.08		0.0175	MYL6,MYL9
Amyotrophic Lateral Sclerosis Signaling	1.08		0.0177	SOD1,VEGFA
Atherosclerosis Signaling	1.06		0.0172	LYZ,S100A8
T Cell Receptor Signaling	1.05	2	0.00998	B2M,FOS,HLA-A,HLA-DQB1
Cardiac Hypertrophy Signaling	1.05		0.012	MYL6,MYL9,PDIA3
Th2 Pathway	1.03		0.0164	HLA-A,HLA-DQB1
IL-17A Signaling in Gastric Cells	1.03		0.0435	FOS
NAD Salvage Pathway II	1.03		0.0435	ACP1
14-3-3-mediated Signaling	1.01		0.016	FOS,PDIA3
Allograft Rejection Signaling	1		0.0115	B2M,HLA-A,HLA-DQB1
Synaptic Long Term Potentiation	0.998		0.0157	ATF4,PDIA3
OX40 Signaling Pathway	0.982		0.0112	B2M,HLA-A,HLA-DQB1
Gα12/13 Signaling	0.981		0.0154	MYL6,MYL9
Huntington's Disease Signaling	0.978		0.0112	ATF4,HSPA5,HSPA8
Sirtuin Signaling Pathway	0.978		0.0112	SOD1,SREBF1,TSPO
Adipogenesis pathway	0.975		0.0153	CEBPB,SREBF1
Apelin Endothelial Signaling Pathway	0.943		0.0146	FOS,KLF2
Semaphorin Neuronal Repulsive Signaling Pathway	0.908		0.0139	MYL6,MYL9
Factors Promoting Cardiogenesis in Vertebrates	0.903		0.0138	ATF4,PDIA3
Circadian Rhythm Signaling	0.897		0.0312	ATF4
TNFR2 Signaling	0.897		0.0312	FOS
Complement System	0.885		0.0303	C4A/C4B
Inhibition of Angiogenesis by TSP1	0.885		0.0303	VEGFA
Pyrimidine Ribonucleotides Interconversion	0.885		0.0303	DDX3X
Relaxin Signaling	0.884		0.0134	FOS,VEGFA
NUR77 Signaling in T Lymphocytes	0.884		0.0101	B2M,HLA-A,HLA-DQB1
Synaptogenesis Signaling Pathway	0.874		0.01	ATF4,HSPA8,SNCG
Pyrimidine Ribonucleotides De Novo Biosynthesis	0.861		0.0286	DDX3X
Th1 and Th2 Activation Pathway	0.856		0.0129	HLA-A,HLA-DQB1
Notch Signaling	0.839		0.027	HES5
CD28 Signaling in T Helper Cells	0.827		0.00949	FOS,HLA-A,HLA-DQB1
Axonal Guidance Signaling	0.82		0.0082	MYL6,MYL9,PDIA3,VEGFA
Granulocyte Adhesion and Diapedesis	0.813		0.0121	CLDN5,CXCL14
Role of IL-17F in Allergic Inflammatory Airway Diseases	0.807		0.025	ATF4
April Mediated Signaling	0.788		0.0238	FOS
B Cell Activating Factor Signaling	0.779		0.0233	FOS
Spliceosomal Cycle	0.77		0.0227	HSPA8
Dopamine-DARPP32 Feedback in cAMP Signaling	0.765		0.0113	ATF4,PDIA3
PFKFB4 Signaling Pathway	0.761		0.0222	ATF4
iNOS Signaling	0.752		0.0217	FOS
GNRH Signaling	0.747		0.011	ATF4,FOS
Endothelin-1 Signaling	0.739		0.0109	FOS,PDIA3
TNFR1 Signaling	0.719		0.02	FOS
PKCθ Signaling in T Lymphocytes	0.716		0.00838	FOS,HLA-A,HLA-DQB1
UVB-Induced MAPK Signaling	0.712		0.0196	FOS
UVC-Induced MAPK Signaling	0.712		0.0196	FOS
Stearate Biosynthesis I (Animals)	0.697		0.0189	THEM4
mTOR Signaling	0.685		0.01	RPS20,VEGFA
EGF Signaling	0.682		0.0182	FOS
ERK/MAPK Signaling	0.666		0.00971	ATF4,FOS
PCP (Planar Cell Polarity) Pathway	0.649		0.0167	JUNB
IL-2 Signaling	0.643		0.0164	FOS
Phospholipases	0.643		0.0164	PDIA3
Role of NFAT in Cardiac Hypertrophy	0.638		0.0093	PDIA3,RCAN2
Thrombopoietin Signaling	0.63		0.0159	FOS
CD40 Signaling	0.613		0.0152	FOS
LPS/IL-1 Mediated Inhibition of RXR Function	0.602		0.00877	FABP7,SREBF1
Growth Hormone Signaling	0.601		0.0147	FOS
IL-10 Signaling	0.596		0.0145	FOS
Melatonin Signaling	0.596		0.0145	PDIA3
GPCR-Mediated Integration of Enteroendocrine Signaling Exemplified by an L Cell	0.591		0.0143	PDIA3
Glioma Invasiveness Signaling	0.591		0.0143	VTN
Cytotoxic T Lymphocyte-mediated Apoptosis of Target Cells	0.586		0.00855	B2M,HLA-A
Ephrin B Signaling	0.585		0.0141	ACP1
Leptin Signaling in Obesity	0.575		0.0137	PDIA3
AMPK Signaling	0.575		0.0084	ACTB,ATF4
Toll-like Receptor Signaling	0.57		0.0135	FOS
Chemokine Signaling	0.565		0.0133	FOS
GDNF Family Ligand-Receptor Interactions	0.565		0.0133	FOS
Autoimmune Thyroid Disease Signaling	0.563		0.00823	HLA-A,HLA-DQB1
Graft-versus-Host Disease Signaling	0.563		0.00823	HLA-A,HLA-DQB1
Thyroid Cancer Signaling	0.555		0.013	FOS
IL-3 Signaling	0.551		0.0128	FOS
VDR/RXR Activation	0.551		0.0128	CEBPB
FLT3 Signaling in Hematopoietic Progenitor Cells	0.546		0.0127	ATF4
Role of BRCA1 in DNA Damage Response	0.541		0.0125	ACTB
Apelin Adipocyte Signaling Pathway	0.537		0.0123	SOD1
LPS-stimulated MAPK Signaling	0.528		0.012	FOS
Calcium-induced T Lymphocyte Apoptosis	0.525		0.00772	HLA-A,HLA-DQB1
Insulin Secretion Signaling Pathway	0.525		0.00772	ATF4,PDIA3
FGF Signaling	0.524		0.0119	ATF4
Colorectal Cancer Metastasis Signaling	0.518		0.00763	FOS,VEGFA
Opioid Signaling Pathway	0.509		0.00752	ATF4,FOS
Phospholipase C Signaling	0.508		0.00648	ATF4,MYL6,MYL9
Ceramide Signaling	0.507		0.0114	FOS
RANK Signaling in Osteoclasts	0.503		0.0112	FOS
T Helper Cell Differentiation	0.496		0.00735	HLA-A,HLA-DQB1
ERBB Signaling	0.495		0.011	FOS
IL-1 Signaling	0.491		0.0109	FOS
Melanocyte Development and Pigmentation Signaling	0.487		0.0108	ATF4
TGF-β Signaling	0.483		0.0106	FOS
ATM Signaling	0.479		0.0105	ATF4
CTLA4 Signaling in Cytotoxic T Lymphocytes	0.472		0.00704	B2M,HLA-A
Sumoylation Pathway	0.472		0.0103	FOS
Altered T Cell and B Cell Signaling in Rheumatoid Arthritis	0.458		0.00687	HLA-A,HLA-DQB1
Antioxidant Action of Vitamin C	0.444		0.00952	PDIA3
PPAR Signaling	0.444		0.00952	FOS
ICOS-ICOSL Signaling in T Helper Cells	0.429		0.00651	HLA-A,HLA-DQB1
Type I Diabetes Mellitus Signaling	0.429		0.00651	HLA-A,HLA-DQB1
Prostate Cancer Signaling	0.425		0.00901	ATF4
Sphingosine-1-phosphate Signaling	0.422		0.00893	PDIA3
p38 MAPK Signaling	0.422		0.00893	ATF4
Bladder Cancer Signaling	0.419		0.00885	VEGFA
Cholecystokinin/Gastrin-mediated Signaling	0.419		0.00885	FOS
GPCR-Mediated Nutrient Sensing in Enteroendocrine Cells	0.416		0.00877	PDIA3
Nitric Oxide Signaling in the Cardiovascular System	0.413		0.0087	VEGFA
NGF Signaling	0.41		0.00862	ATF4
Gαs Signaling	0.405		0.00847	ATF4
Renin-Angiotensin Signaling	0.405		0.00847	FOS
Endocannabinoid Developing Neuron Pathway	0.394		0.0082	ATF4
Ferroptosis Signaling Pathway	0.391		0.00813	ATF4
Pancreatic Adenocarcinoma Signaling	0.391		0.00813	VEGFA
HGF Signaling	0.375		0.00775	FOS
p70S6K Signaling	0.373		0.00769	PDIA3
STAT3 Pathway	0.36		0.00741	VEGFA
CREB Signaling in Neurons	0.354		0.00519	ATF4,PDIA3,VEGFA
Hereditary Breast Cancer Signaling	0.351		0.00719	ACTB
Necroptosis Signaling Pathway	0.344		0.00704	TSPO
Endocannabinoid Neuronal Synapse Pathway	0.335		0.00685	PDIA3
Aryl Hydrocarbon Receptor Signaling	0.331		0.00676	FOS
Type II Diabetes Mellitus Signaling	0.327		0.00667	CEBPB
Systemic Lupus Erythematosus Signaling	0.319		0.00525	FOS,HLA-A
HMGB1 Signaling	0.317		0.00645	FOS
Ovarian Cancer Signaling	0.317		0.00645	VEGFA
Androgen Signaling	0.301		0.00613	CALR
Erythropoietin Signaling Pathway	0.296		0.00602	FOS
D-myo-inositol (1,4,5,6)-Tetrakisphosphate Biosynthesis	0.294		0.00599	ACP1
D-myo-inositol (3,4,5,6)-tetrakisphosphate Biosynthesis	0.294		0.00599	ACP1
Phagosome Formation	0.292		0.00468	MYL6,MYL9,VTN
Glioblastoma Multiforme Signaling	0.292		0.00595	PDIA3
WNT/β-catenin Signaling	0.292		0.00595	APPL2
Regulation of eIF4 and p70S6K Signaling	0.289		0.00588	RPS20
Hepatic Cholestasis	0.275		0.00562	SREBF1
3-phosphoinositide Degradation	0.274		0.00559	ACP1
D-myo-inositol-5-phosphate Metabolism	0.267		0.00546	ACP1
PPARα/RXRα Activation	0.266		0.00543	PDIA3
Regulation Of The Epithelial Mesenchymal Transition By Growth Factors Pathway	0.259		0.00532	FOS
Synaptic Long Term Depression	0.259		0.00532	PDIA3
3-phosphoinositide Biosynthesis	0.252		0.00518	ACP1
PI3K/AKT Signaling	0.246		0.00508	THEM4
Role of Osteoblasts, Osteoclasts and Chondrocytes in Rheumatoid Arthritis	0.22		0.00461	FOS
HER-2 Signaling in Breast Cancer	0.217		0.00457	FOS
cAMP-mediated signaling	0.217		0.00457	ATF4
Superpathway of Inositol Phosphate Compounds	0.214		0.0045	ACP1
B Cell Receptor Signaling	0		0.00228	ATF4
Breast Cancer Regulation by Stathmin1	0		0.00353	ATF4,VEGFA
CCR5 Signaling in Macrophages	0		0.00324	FOS
Cardiac Hypertrophy Signaling (Enhanced)	0		0.00192	PDIA3
Communication between Innate and Adaptive Immune Cells	0		0.0037	B2M,HLA-A
G-Protein Coupled Receptor Signaling	0		0.00369	ATF4
Molecular Mechanisms of Cancer	0		0.00231	FOS
Regulation of IL-2 Expression in Activated and Anergic T Lymphocytes	0		0.0034	FOS
Senescence Pathway	0		0.00353	CEBPB
Sperm Motility	0		0.00413	PDIA3
Systemic Lupus Erythematosus In B Cell Signaling Pathway	0		0.00196	FOS
