# Supplementary material for: Transcriptional and epigenetic decoding of the microglial aging process
Source: Nat Aging. 2023 Sep 11;3(10):1288–311. doi: 10.1038/s43587-023-00479-x (PMC10570141; doi:10.1038/s43587-023-00479-x)
Supplement: Supplementary file 9 — Information on DEGs and ingenuity pathways in 3xDR and control microglia. [file 43587_2023_479_MOESM9_ESM.xlsx]

## Sheet: DEGs in CD, 3xDR(ED Fig.7a)
DEGs between 3xDR and ctrl. Non-parametric Wilcoxon rank sum test with FDR correction.
	p_val	avg_logFC	pct.1	pct.2	p_val_adj	cluster	gene
Klf2	0	1.93061	0.998	0.838	0	CD	Klf2
Sparc	0	1.82999	0.989	0.627	0	CD	Sparc
Egr1	0	1.80734	0.987	0.699	0	CD	Egr1
Ccl4	0	1.75985	1	0.934	0	CD	Ccl4
Crybb1	0	1.37014	0.884	0.406	0	CD	Crybb1
P2ry12	0	1.36529	0.989	0.89	0	CD	P2ry12
Selplg	0	1.33961	0.991	0.865	0	CD	Selplg
Ldhb	0	1.2901	0.907	0.533	0	CD	Ldhb
Cst3	0	1.22408	1	1	0	CD	Cst3
Ccl3	0	1.20074	0.991	0.919	0	CD	Ccl3
Atf3	0	1.17484	0.986	0.889	0	CD	Atf3
Fosb	0	1.14998	0.964	0.802	0	CD	Fosb
Nfkbia	0	1.02456	0.997	0.97	0	CD	Nfkbia
Jun	0	0.962808	1	0.997	0	CD	Jun
Ubc	0	0.814642	1	0.991	0	CD	Ubc
Junb	0	0.714706	1	0.998	0	CD	Junb
H3f3b	0	0.686256	1	1	0	CD	H3f3b
Marcksl1	3.17777e-306	1.14991	0.946	0.727	4.52229e-302	CD	Marcksl1
Rhob	3.61227e-303	1.11866	0.949	0.79	5.14062e-299	CD	Rhob
Lag3	1.66101e-301	1.33306	0.866	0.362	2.36378e-297	CD	Lag3
Ier2	8.63917e-296	0.816743	0.992	0.976	1.22944e-291	CD	Ier2
Jund	6.99885e-291	0.706665	1	1	9.96007e-287	CD	Jund
Cd9	1.75227e-285	0.918066	0.977	0.876	2.49365e-281	CD	Cd9
Ecscr	4.22894e-271	1.28162	0.755	0.114	6.0182e-267	CD	Ecscr
Dnajb1	5.73691e-271	1.0798	0.938	0.777	8.1642e-267	CD	Dnajb1
Hexb	6.82368e-260	0.531433	1	1	9.71078e-256	CD	Hexb
Il1a	1.1126e-254	1.29162	0.826	0.385	1.58334e-250	CD	Il1a
Gm26532	9.08064e-250	0.964126	0.911	0.72	1.29227e-245	CD	Gm26532
Glul	2.98194e-248	0.867515	0.95	0.837	4.2436e-244	CD	Glul
Ier5	1.12544e-245	0.722278	0.975	0.949	1.60161e-241	CD	Ier5
Fscn1	3.7959e-242	1.19364	0.706	0.098	5.40195e-238	CD	Fscn1
Cd81	1.69568e-239	0.441648	1	1	2.41313e-235	CD	Cd81
Tnfaip3	5.40033e-229	1.13765	0.831	0.492	7.68522e-225	CD	Tnfaip3
Ctsl	4.60852e-228	0.934663	0.898	0.701	6.55839e-224	CD	Ctsl
Tuba1a	4.78276e-224	1.18241	0.774	0.298	6.80635e-220	CD	Tuba1a
Ppp1r15a	1.19116e-222	0.992665	0.888	0.651	1.69514e-218	CD	Ppp1r15a
Klk8	8.30169e-218	1.06782	0.629	0.05	1.18141e-213	CD	Klk8
Slc2a5	1.02272e-211	1.06214	0.622	0.052	1.45543e-207	CD	Slc2a5
Rgs10	2.68766e-200	0.524435	0.991	0.983	3.82481e-196	CD	Rgs10
Tnf	2.3813e-193	1.14866	0.738	0.312	3.38883e-189	CD	Tnf
Zfp36	1.47897e-185	0.55978	0.99	0.977	2.10473e-181	CD	Zfp36
Siglech	9.83947e-185	0.857716	0.863	0.676	1.40025e-180	CD	Siglech
Gem	3.6808e-184	1.00331	0.539	0.02	5.23815e-180	CD	Gem
Btg2	1.75365e-182	0.640764	0.975	0.941	2.49563e-178	CD	Btg2
Ubb	1.60249e-171	0.297772	1	1	2.28051e-167	CD	Ubb
Ckb	6.5722e-171	0.66765	0.912	0.826	9.3529e-167	CD	Ckb
Calm2	1.16658e-170	0.497229	0.992	0.987	1.66016e-166	CD	Calm2
Adgrg1	2.55374e-170	0.913876	0.564	0.074	3.63423e-166	CD	Adgrg1
Ltc4s	1.82e-168	0.589995	0.966	0.926	2.59005e-164	CD	Ltc4s
Klf4	7.52316e-165	0.988842	0.773	0.462	1.07062e-160	CD	Klf4
Nfkbiz	7.91522e-161	0.72027	0.889	0.792	1.12641e-156	CD	Nfkbiz
Sub1	2.96487e-160	0.511441	0.978	0.962	4.2193e-156	CD	Sub1
Fos	3.66256e-154	0.457247	1	0.998	5.21219e-150	CD	Fos
Dusp1	1.04062e-151	0.470761	1	0.996	1.4809e-147	CD	Dusp1
Socs3	5.84571e-146	0.880583	0.745	0.426	8.31903e-142	CD	Socs3
Tmem119	4.46962e-143	0.554021	0.951	0.934	6.36071e-139	CD	Tmem119
Klf6	2.84351e-137	0.701722	0.933	0.885	4.0466e-133	CD	Klf6
Adamts1	7.03309e-136	0.858637	0.45	0.03	1.00088e-131	CD	Adamts1
Herpud1	1.95833e-133	0.656692	0.873	0.784	2.7869e-129	CD	Herpud1
Cx3cr1	1.46709e-131	0.430982	0.996	0.997	2.08781e-127	CD	Cx3cr1
Upk1b	2.4048e-130	0.691108	0.407	0.008	3.42227e-126	CD	Upk1b
Hspa5	3.88993e-130	0.506786	0.975	0.962	5.53576e-126	CD	Hspa5
Xlr	1.44073e-129	0.74111	0.492	0.079	2.05031e-125	CD	Xlr
Lgmn	2.68368e-129	0.325499	1	0.998	3.81915e-125	CD	Lgmn
Hsp90aa1	6.20667e-129	0.714433	0.876	0.802	8.83271e-125	CD	Hsp90aa1
Btg1	8.95486e-129	0.551235	0.939	0.902	1.27437e-124	CD	Btg1
Serpine2	1.50769e-128	0.671344	0.834	0.701	2.14559e-124	CD	Serpine2
Syngr1	2.19512e-124	0.569613	0.9	0.832	3.12387e-120	CD	Syngr1
Itgam	4.46549e-124	0.714966	0.764	0.577	6.35485e-120	CD	Itgam
Sall1	1.95073e-122	0.720738	0.471	0.073	2.77608e-118	CD	Sall1
Eif1	2.13591e-122	0.287492	0.999	1	3.03962e-118	CD	Eif1
Ccl2	3.60322e-121	0.814218	0.843	0.7	5.12774e-117	CD	Ccl2
Marcks	3.73975e-120	0.53109	0.92	0.875	5.32204e-116	CD	Marcks
Scoc	7.57849e-116	0.696144	0.759	0.547	1.07849e-111	CD	Scoc
Ccnl1	1.66659e-114	0.630293	0.825	0.72	2.37172e-110	CD	Ccnl1
Cd83	2.39131e-114	0.454414	0.981	0.969	3.40307e-110	CD	Cd83
Map3k8	8.393e-114	0.750605	0.704	0.45	1.19441e-109	CD	Map3k8
Ifrd1	6.52561e-113	0.749294	0.624	0.284	9.28659e-109	CD	Ifrd1
Rgs3	5.59252e-109	0.722051	0.49	0.117	7.95872e-105	CD	Rgs3
Maff	3.05388e-108	0.654667	0.401	0.042	4.34598e-104	CD	Maff
Mcl1	6.03177e-105	0.585021	0.823	0.72	8.58381e-101	CD	Mcl1
Sft2d1	2.66773e-104	0.485962	0.921	0.887	3.79644e-100	CD	Sft2d1
Hspa8	2.07129e-103	0.337333	0.994	0.997	2.94766e-99	CD	Hspa8
Tnpo3	7.08774e-102	0.808985	0.668	0.415	1.00866e-97	CD	Tnpo3
Csf1r	1.6298e-101	0.341248	0.995	0.988	2.31937e-97	CD	Csf1r
Sgk1	2.43739e-101	0.799551	0.686	0.456	3.46865e-97	CD	Sgk1
Malat1	7.06247e-101	0.30906	1	1	1.00506e-96	CD	Malat1
Egr2	6.43488e-97	0.629597	0.421	0.079	9.15747e-93	CD	Egr2
St3gal5	5.16838e-96	0.600757	0.449	0.101	7.35513e-92	CD	St3gal5
Pnrc1	1.38504e-95	0.53015	0.855	0.79	1.97105e-91	CD	Pnrc1
Slc1a3	7.91407e-95	0.564099	0.367	0.041	1.12625e-90	CD	Slc1a3
Ywhah	1.02212e-93	0.445471	0.921	0.901	1.45458e-89	CD	Ywhah
Pabpc1	6.9131e-93	0.511615	0.856	0.795	9.83803e-89	CD	Pabpc1
Pycard	3.94786e-92	0.490583	0.867	0.808	5.6182e-88	CD	Pycard
Gpr34	3.65379e-91	0.480082	0.906	0.9	5.1997e-87	CD	Gpr34
Ly86	8.48713e-89	0.423072	0.958	0.942	1.2078e-84	CD	Ly86
Bin1	1.80722e-86	0.557153	0.786	0.687	2.57185e-82	CD	Bin1
Cfh	1.17663e-85	0.638407	0.651	0.416	1.67446e-81	CD	Cfh
Jam2	4.44493e-85	0.490898	0.296	0.01	6.32558e-81	CD	Jam2
Icam1	1.37579e-84	0.665863	0.605	0.335	1.95789e-80	CD	Icam1
Rnaset2b	3.72475e-83	0.474832	0.874	0.849	5.30069e-79	CD	Rnaset2b
Zfand5	9.13271e-81	0.601139	0.74	0.615	1.29968e-76	CD	Zfand5
Ddit3	6.46519e-80	0.644351	0.623	0.384	9.20061e-76	CD	Ddit3
Eif5	2.93212e-79	0.58254	0.738	0.619	4.17269e-75	CD	Eif5
Hspa1a	3.5356e-79	0.489833	0.963	0.958	5.03152e-75	CD	Hspa1a
Phgdh	3.05271e-78	0.483474	0.3	0.024	4.34432e-74	CD	Phgdh
Lrba	3.45827e-78	0.504743	0.351	0.059	4.92146e-74	CD	Lrba
Olfml3	9.27334e-78	0.425182	0.916	0.906	1.31969e-73	CD	Olfml3
Gimap6	2.77886e-77	0.523368	0.374	0.08	3.9546e-73	CD	Gimap6
Anxa3	1.51228e-75	0.459708	0.849	0.799	2.15213e-71	CD	Anxa3
Bbs9	1.64112e-74	0.445898	0.274	0.015	2.33548e-70	CD	Bbs9
Adora3	3.73704e-74	0.457112	0.299	0.03	5.31818e-70	CD	Adora3
Gadd45b	4.64993e-74	0.621191	0.497	0.213	6.61732e-70	CD	Gadd45b
Ddx5	4.95842e-73	0.309643	0.97	0.985	7.05633e-69	CD	Ddx5
Tsc22d3	6.35388e-73	0.444671	0.872	0.839	9.04221e-69	CD	Tsc22d3
Casp4	1.94788e-71	0.597722	0.513	0.242	2.77203e-67	CD	Casp4
Rel	1.04577e-70	0.589749	0.572	0.316	1.48823e-66	CD	Rel
Fcgr3	2.39054e-70	0.305575	0.977	0.979	3.40197e-66	CD	Fcgr3
Golm1	3.18762e-70	0.588081	0.532	0.272	4.5363e-66	CD	Golm1
Hspe1	8.23108e-69	0.476579	0.873	0.828	1.17137e-64	CD	Hspe1
Thrsp	1.78874e-68	0.543889	0.442	0.163	2.54555e-64	CD	Thrsp
Fam102b	6.38338e-67	0.528547	0.449	0.179	9.08419e-63	CD	Fam102b
Dusp2	1.78437e-66	0.560833	0.424	0.153	2.53934e-62	CD	Dusp2
Txnip	2.91592e-65	0.550883	0.717	0.607	4.14964e-61	CD	Txnip
Tagap	1.37922e-64	0.583164	0.597	0.382	1.96277e-60	CD	Tagap
Mlph	2.52836e-63	0.362	0.226	0.006	3.59811e-59	CD	Mlph
Basp1	1.08449e-62	0.516231	0.699	0.581	1.54334e-58	CD	Basp1
Sgce	1.32354e-62	0.435052	0.3	0.053	1.88352e-58	CD	Sgce
Atf4	1.90413e-62	0.546392	0.581	0.357	2.70976e-58	CD	Atf4
Plxdc2	5.59208e-62	0.565859	0.599	0.403	7.95809e-58	CD	Plxdc2
Srsf5	1.88186e-61	0.420008	0.84	0.803	2.67807e-57	CD	Srsf5
Tra2b	1.95481e-61	0.476437	0.775	0.687	2.78189e-57	CD	Tra2b
Gpr84	1.37166e-60	0.57652	0.519	0.274	1.95201e-56	CD	Gpr84
Laptm5	3.46285e-60	0.301772	0.965	0.973	4.92798e-56	CD	Laptm5
Kdm6b	6.0364e-60	0.584875	0.472	0.219	8.59041e-56	CD	Kdm6b
Plek	1.68498e-58	0.45643	0.772	0.715	2.3979e-54	CD	Plek
Bin2	4.40652e-58	0.516631	0.685	0.559	6.27092e-54	CD	Bin2
Nfkbid	1.38018e-57	0.545564	0.562	0.344	1.96414e-53	CD	Nfkbid
Cd37	6.05587e-57	0.434687	0.774	0.706	8.6181e-53	CD	Cd37
Sall3	7.86571e-57	0.311266	0.194	0	1.11937e-52	CD	Sall3
Tnfaip2	2.09343e-55	0.551983	0.417	0.178	2.97916e-51	CD	Tnfaip2
Vsir	7.64997e-55	0.338891	0.908	0.908	1.08867e-50	CD	Vsir
Gp9	9.1747e-55	0.355301	0.219	0.017	1.30565e-50	CD	Gp9
Abi3	1.34256e-54	0.443485	0.774	0.72	1.9106e-50	CD	Abi3
Gng10	1.47998e-54	0.531293	0.508	0.284	2.10615e-50	CD	Gng10
Ccl12	4.38341e-53	0.413891	0.987	0.99	6.23804e-49	CD	Ccl12
Col27a1	6.40037e-53	0.48375	0.423	0.189	9.10837e-49	CD	Col27a1
Rnf19b	1.15264e-52	0.500112	0.466	0.243	1.64032e-48	CD	Rnf19b
Rab20	1.26319e-52	0.504798	0.556	0.358	1.79765e-48	CD	Rab20
Sqstm1	4.53543e-52	0.501675	0.628	0.475	6.45437e-48	CD	Sqstm1
Rnaset2a	5.05698e-52	0.356967	0.878	0.881	7.19658e-48	CD	Rnaset2a
Tnfrsf17	9.90472e-52	0.359708	0.236	0.032	1.40954e-47	CD	Tnfrsf17
Zfp706	2.12217e-51	0.344473	0.888	0.882	3.02006e-47	CD	Zfp706
Pmp22	2.52731e-51	0.487139	0.668	0.535	3.59662e-47	CD	Pmp22
Clip1	2.81627e-51	0.494666	0.443	0.219	4.00783e-47	CD	Clip1
Rtn1	3.35012e-51	0.445213	0.353	0.125	4.76756e-47	CD	Rtn1
Snhg9	2.64057e-50	0.474904	0.449	0.216	3.7578e-46	CD	Snhg9
Pld4	3.42317e-50	0.310823	0.907	0.906	4.87151e-46	CD	Pld4
Nav3	9.84281e-50	0.339085	0.216	0.024	1.40073e-45	CD	Nav3
Sirpa	1.4662e-49	0.353102	0.842	0.805	2.08654e-45	CD	Sirpa
Clta	6.15749e-49	0.29886	0.929	0.926	8.76273e-45	CD	Clta
Pmaip1	6.73659e-49	0.470635	0.426	0.199	9.58685e-45	CD	Pmaip1
Mpc1	2.14481e-48	0.356104	0.822	0.809	3.05228e-44	CD	Mpc1
Csmd3	1.12917e-47	0.273418	0.165	0	1.60693e-43	CD	Csmd3
Ccl7	3.64492e-47	0.568844	0.806	0.76	5.18708e-43	CD	Ccl7
Ptgs1	5.17238e-47	0.424261	0.721	0.663	7.36081e-43	CD	Ptgs1
Wsb1	3.13933e-46	0.464169	0.636	0.516	4.46758e-42	CD	Wsb1
Slc25a5	4.67929e-46	0.292907	0.937	0.944	6.6591e-42	CD	Slc25a5
Dusp18	1.64811e-45	0.3199	0.223	0.036	2.34543e-41	CD	Dusp18
Kctd12	5.34042e-45	0.364999	0.809	0.786	7.59995e-41	CD	Kctd12
Hspb3	1.06326e-44	0.287024	0.163	0.003	1.51313e-40	CD	Hspb3
Skil	1.10301e-44	0.442059	0.721	0.667	1.56969e-40	CD	Skil
Epb41l2	2.11886e-44	0.426069	0.704	0.634	3.01535e-40	CD	Epb41l2
Mlxipl	3.78743e-44	0.374255	0.293	0.09	5.38989e-40	CD	Mlxipl
Commd8	5.78581e-44	0.431135	0.703	0.632	8.23379e-40	CD	Commd8
Cmtm6	5.09982e-43	0.436528	0.654	0.551	7.25755e-39	CD	Cmtm6
Csrnp1	1.3188e-42	0.425485	0.388	0.183	1.87678e-38	CD	Csrnp1
Slc12a2	2.4372e-42	0.295366	0.204	0.031	3.46838e-38	CD	Slc12a2
Calr	2.24874e-41	0.322259	0.831	0.83	3.20018e-37	CD	Calr
Ccl9	5.6642e-41	0.438472	0.583	0.44	8.06072e-37	CD	Ccl9
Arrdc3	7.13639e-41	0.43288	0.385	0.187	1.01558e-36	CD	Arrdc3
Ctsf	1.53764e-40	0.453467	0.559	0.403	2.18821e-36	CD	Ctsf
Clk1	2.9506e-40	0.379791	0.733	0.699	4.19899e-36	CD	Clk1
Plpp1	2.30017e-39	0.264793	0.17	0.016	3.27337e-35	CD	Plpp1
Bbc3	3.22931e-39	0.358735	0.289	0.099	4.59563e-35	CD	Bbc3
Susd3	3.46417e-39	0.373255	0.773	0.726	4.92986e-35	CD	Susd3
Map1lc3a	4.73511e-39	0.442941	0.619	0.511	6.73853e-35	CD	Map1lc3a
Ctc1	1.14511e-38	0.455815	0.524	0.365	1.6296e-34	CD	Ctc1
Cd164	2.75456e-38	0.420693	0.652	0.57	3.92001e-34	CD	Cd164
Azin1	2.76815e-38	0.389043	0.328	0.135	3.93935e-34	CD	Azin1
Cdkn1a	4.97751e-38	0.524572	0.517	0.351	7.08349e-34	CD	Cdkn1a
Cxcl2	7.15269e-38	0.590642	0.892	0.872	1.0179e-33	CD	Cxcl2
Samsn1	7.36082e-38	0.455919	0.537	0.383	1.04752e-33	CD	Samsn1
Efhd2	1.31305e-37	0.320782	0.806	0.806	1.86861e-33	CD	Efhd2
Ivns1abp	2.99543e-37	0.341965	0.765	0.743	4.2628e-33	CD	Ivns1abp
Srgap2	3.34169e-37	0.411232	0.598	0.473	4.75556e-33	CD	Srgap2
Rasgef1b	5.37233e-37	0.393287	0.363	0.176	7.64536e-33	CD	Rasgef1b
Papss1	4.52325e-36	0.424495	0.441	0.26	6.43704e-32	CD	Papss1
Dnajb4	4.5662e-36	0.425834	0.414	0.234	6.49817e-32	CD	Dnajb4
Gm12166	1.1853e-35	0.397623	0.634	0.537	1.68679e-31	CD	Gm12166
Oaf	1.28105e-35	0.274691	0.18	0.03	1.82306e-31	CD	Oaf
St3gal6	4.33387e-35	0.362172	0.711	0.648	6.16752e-31	CD	St3gal6
Ccrl2	4.5643e-35	0.353073	0.786	0.772	6.49546e-31	CD	Ccrl2
Mertk	2.51603e-34	0.429159	0.482	0.328	3.58056e-30	CD	Mertk
Rrad	3.00395e-34	0.418946	0.379	0.2	4.27493e-30	CD	Rrad
Il10ra	1.46138e-33	0.401708	0.599	0.486	2.07969e-29	CD	Il10ra
Erf	2.95916e-33	0.349757	0.291	0.118	4.21118e-29	CD	Erf
Snn	1.09721e-32	0.318699	0.255	0.089	1.56144e-28	CD	Snn
Nfkbib	1.95088e-32	0.404837	0.456	0.289	2.77629e-28	CD	Nfkbib
Cebpa	2.39825e-32	0.431173	0.549	0.421	3.41295e-28	CD	Cebpa
Slmap	1.70779e-31	0.319599	0.278	0.11	2.43036e-27	CD	Slmap
Numb	8.84326e-31	0.302445	0.259	0.096	1.25849e-26	CD	Numb
Picalm	1.76581e-30	0.342364	0.694	0.645	2.51293e-26	CD	Picalm
Sertad1	2.14667e-30	0.374453	0.398	0.231	3.05493e-26	CD	Sertad1
Nlrp3	2.80197e-30	0.385747	0.459	0.312	3.98748e-26	CD	Nlrp3
Tpm3	4.761e-30	0.285642	0.809	0.802	6.77538e-26	CD	Tpm3
Armc3	1.00217e-29	0.268309	0.204	0.059	1.42619e-25	CD	Armc3
Ier3	1.16174e-29	0.350797	0.703	0.677	1.65327e-25	CD	Ier3
Abhd12	1.93402e-29	0.256438	0.864	0.875	2.7523e-25	CD	Abhd12
Plcl2	2.58721e-29	0.31934	0.301	0.137	3.68186e-25	CD	Plcl2
Qk	4.80964e-29	0.353673	0.678	0.653	6.84459e-25	CD	Qk
Mef2c	1.58167e-28	0.267202	0.856	0.863	2.25088e-24	CD	Mef2c
Zfp622	1.69773e-28	0.395793	0.475	0.328	2.41604e-24	CD	Zfp622
Cited2	2.35979e-28	0.353955	0.689	0.64	3.35822e-24	CD	Cited2
Prkca	5.08407e-28	0.261406	0.19	0.053	7.23513e-24	CD	Prkca
Sec61g	8.24264e-28	0.261043	0.928	0.946	1.17301e-23	CD	Sec61g
Nupr1	1.70467e-27	0.423093	0.617	0.544	2.42592e-23	CD	Nupr1
Higd2a	3.03846e-27	0.324515	0.709	0.682	4.32404e-23	CD	Higd2a
Gstp1	3.90499e-27	0.327155	0.339	0.18	5.5572e-23	CD	Gstp1
Npl	1.39993e-26	0.311818	0.272	0.12	1.99224e-22	CD	Npl
Hspb1	1.58525e-26	0.429661	0.343	0.191	2.25597e-22	CD	Hspb1
Rhoh	2.56123e-26	0.388462	0.552	0.451	3.64489e-22	CD	Rhoh
Per1	4.10491e-26	0.351907	0.433	0.293	5.8417e-22	CD	Per1
Spry1	5.46907e-26	0.259031	0.175	0.047	7.78303e-22	CD	Spry1
Hk2	5.80222e-26	0.352737	0.667	0.608	8.25714e-22	CD	Hk2
D15Ertd621e	8.24863e-26	0.335237	0.332	0.184	1.17386e-21	CD	D15Ertd621e
Gm12840	9.66945e-26	0.273913	0.18	0.052	1.37606e-21	CD	Gm12840
Khk	1.11568e-25	0.360564	0.436	0.295	1.58773e-21	CD	Khk
Klf10	1.44263e-25	0.288053	0.242	0.098	2.05301e-21	CD	Klf10
Comt	1.64026e-25	0.352734	0.645	0.59	2.33425e-21	CD	Comt
Lst1	2.57374e-25	0.288237	0.772	0.761	3.66269e-21	CD	Lst1
Pde3b	5.18486e-25	0.353463	0.497	0.376	7.37857e-21	CD	Pde3b
Smap2	9.76722e-25	0.340628	0.64	0.594	1.38997e-20	CD	Smap2
Serpine1	1.18487e-24	0.366473	0.296	0.149	1.68618e-20	CD	Serpine1
Apbb1ip	1.20479e-24	0.356338	0.573	0.503	1.71454e-20	CD	Apbb1ip
Stard3	1.55154e-24	0.341374	0.378	0.233	2.208e-20	CD	Stard3
Taf7	3.00433e-24	0.346913	0.411	0.271	4.27546e-20	CD	Taf7
Brd2	3.57575e-24	0.349389	0.58	0.51	5.08865e-20	CD	Brd2
Slco2b1	5.19897e-24	0.290511	0.729	0.733	7.39865e-20	CD	Slco2b1
Id2	8.97988e-24	0.433498	0.593	0.506	1.27793e-19	CD	Id2
H2-Oa	1.21918e-23	0.291968	0.264	0.124	1.73502e-19	CD	H2-Oa
Fam212a	1.34474e-23	0.354169	0.478	0.354	1.9137e-19	CD	Fam212a
Gna13	1.6448e-23	0.351952	0.456	0.33	2.34072e-19	CD	Gna13
Cd34	2.09096e-23	0.313054	0.338	0.193	2.97565e-19	CD	Cd34
0610040J01Rik	2.22275e-23	0.342641	0.422	0.282	3.16319e-19	CD	0610040J01Rik
Gmpr	3.7022e-23	0.256925	0.228	0.094	5.2686e-19	CD	Gmpr
Wasf2	3.70348e-23	0.330479	0.632	0.578	5.27043e-19	CD	Wasf2
Ppp1r10	5.09117e-23	0.339954	0.395	0.258	7.24524e-19	CD	Ppp1r10
Arhgap5	5.40333e-23	0.357973	0.464	0.349	7.68948e-19	CD	Arhgap5
Adrb2	8.4359e-23	0.320742	0.687	0.656	1.20051e-18	CD	Adrb2
Hspa1b	1.88889e-22	0.411539	0.547	0.469	2.68808e-18	CD	Hspa1b
Evi2a	2.29543e-22	0.288049	0.724	0.709	3.26662e-18	CD	Evi2a
Mapre1	3.54521e-22	0.34822	0.562	0.487	5.04519e-18	CD	Mapre1
Zfhx3	3.54846e-22	0.329002	0.63	0.596	5.04981e-18	CD	Zfhx3
Srsf7	4.77624e-22	0.290328	0.71	0.705	6.79706e-18	CD	Srsf7
Ywhaz	5.72153e-22	0.322683	0.581	0.517	8.14231e-18	CD	Ywhaz
Tmem63a	8.195e-22	0.303942	0.33	0.193	1.16623e-17	CD	Tmem63a
Tuba1b	2.03652e-21	0.253829	0.769	0.782	2.89817e-17	CD	Tuba1b
Slc16a6	2.09476e-21	0.33751	0.427	0.303	2.98106e-17	CD	Slc16a6
Mtdh	2.12773e-21	0.293911	0.685	0.674	3.02798e-17	CD	Mtdh
Mzt2	4.68629e-21	0.344022	0.381	0.253	6.66906e-17	CD	Mzt2
Csnk1e	1.00783e-20	0.339961	0.482	0.386	1.43425e-16	CD	Csnk1e
Hexim1	3.88721e-20	0.292531	0.302	0.173	5.53189e-16	CD	Hexim1
Asph	4.80387e-20	0.303244	0.41	0.287	6.83638e-16	CD	Asph
Daglb	7.97366e-20	0.336109	0.523	0.441	1.13473e-15	CD	Daglb
Grap	8.4418e-20	0.32371	0.339	0.213	1.20135e-15	CD	Grap
Tmem100	9.27455e-20	0.292825	0.306	0.177	1.31986e-15	CD	Tmem100
Chka	9.7136e-20	0.331394	0.333	0.21	1.38234e-15	CD	Chka
Fbrsl1	1.18954e-19	0.283055	0.304	0.174	1.69283e-15	CD	Fbrsl1
Trim47	1.48871e-19	0.315229	0.355	0.232	2.11859e-15	CD	Trim47
Errfi1	1.57085e-19	0.275811	0.295	0.166	2.23548e-15	CD	Errfi1
Cks2	2.50703e-19	0.345708	0.52	0.436	3.56775e-15	CD	Cks2
Tmed5	2.67325e-19	0.341337	0.53	0.456	3.8043e-15	CD	Tmed5
Cops4	4.92411e-19	0.322625	0.488	0.392	7.0075e-15	CD	Cops4
Sun2	5.19684e-19	0.288248	0.322	0.197	7.39563e-15	CD	Sun2
Tbpl1	1.22257e-18	0.280827	0.361	0.239	1.73984e-14	CD	Tbpl1
Fez2	1.67675e-18	0.321733	0.508	0.423	2.38618e-14	CD	Fez2
Ptms	2.45844e-18	0.313794	0.598	0.539	3.49861e-14	CD	Ptms
C5ar1	2.80007e-18	0.314778	0.633	0.597	3.98478e-14	CD	C5ar1
Rlim	3.97458e-18	0.314782	0.39	0.273	5.65623e-14	CD	Rlim
H2-Q6	4.41491e-18	0.289449	0.341	0.222	6.28286e-14	CD	H2-Q6
Cd209f	4.81351e-18	0.311929	0.187	0.079	6.8501e-14	CD	Cd209f
Odc1	8.20923e-18	0.292991	0.369	0.253	1.16826e-13	CD	Odc1
Fam167b	1.3353e-17	0.272809	0.263	0.147	1.90027e-13	CD	Fam167b
Fchsd2	1.76878e-17	0.250856	0.245	0.132	2.51715e-13	CD	Fchsd2
Ppp1r11	2.68595e-17	0.27097	0.644	0.607	3.82238e-13	CD	Ppp1r11
Itpr2	4.8546e-17	0.262401	0.283	0.168	6.90859e-13	CD	Itpr2
Smad7	5.43655e-17	0.271815	0.32	0.203	7.73675e-13	CD	Smad7
Iscu	7.39528e-17	0.257234	0.719	0.714	1.05242e-12	CD	Iscu
Irf1	1.24129e-16	0.318159	0.355	0.249	1.76648e-12	CD	Irf1
Naa35	1.39673e-16	0.275847	0.342	0.227	1.98768e-12	CD	Naa35
Dpysl2	1.67564e-16	0.301188	0.454	0.364	2.3846e-12	CD	Dpysl2
Edem2	2.63318e-16	0.293113	0.512	0.438	3.74728e-12	CD	Edem2
Tanc2	3.89143e-16	0.303566	0.466	0.389	5.53789e-12	CD	Tanc2
Ddx3x	7.38639e-16	0.264904	0.643	0.628	1.05116e-11	CD	Ddx3x
Sfr1	1.11119e-15	0.290684	0.572	0.512	1.58133e-11	CD	Sfr1
Cxxc5	2.3651e-15	0.277914	0.455	0.366	3.36577e-11	CD	Cxxc5
Ddx26b	3.55335e-15	0.271858	0.31	0.207	5.05678e-11	CD	Ddx26b
Fcgrt	4.84982e-15	0.299803	0.465	0.385	6.90178e-11	CD	Fcgrt
Mat2a	4.9267e-15	0.278448	0.584	0.55	7.01118e-11	CD	Mat2a
Pros1	5.19806e-15	0.295572	0.384	0.288	7.39736e-11	CD	Pros1
Dynll2	7.83974e-15	0.306607	0.508	0.443	1.11567e-10	CD	Dynll2
Evl	1.41283e-14	0.293873	0.572	0.534	2.01059e-10	CD	Evl
Jmjd1c	1.83165e-14	0.299866	0.514	0.456	2.60662e-10	CD	Jmjd1c
Tgif1	3.42953e-14	0.26846	0.597	0.561	4.88056e-10	CD	Tgif1
Tcn2	6.27608e-14	0.285501	0.563	0.525	8.93148e-10	CD	Tcn2
Amd1	1.05286e-13	0.261272	0.296	0.197	1.49832e-09	CD	Amd1
Rasgrp3	5.20236e-13	0.281796	0.429	0.349	7.40348e-09	CD	Rasgrp3
Tgfb1	7.70401e-13	0.268958	0.612	0.609	1.09636e-08	CD	Tgfb1
Otud1	9.33706e-13	0.254349	0.23	0.137	1.32876e-08	CD	Otud1
Pttg1	1.02369e-12	0.264836	0.609	0.605	1.45681e-08	CD	Pttg1
Lrrc3	1.63838e-12	0.253225	0.349	0.259	2.33158e-08	CD	Lrrc3
Eif2s2	1.70691e-12	0.258044	0.66	0.653	2.4291e-08	CD	Eif2s2
Pik3r1	2.97073e-12	0.293285	0.424	0.354	4.22764e-08	CD	Pik3r1
Ubash3b	3.0508e-12	0.255983	0.326	0.239	4.3416e-08	CD	Ubash3b
Usp2	3.29172e-12	0.275842	0.38	0.301	4.68444e-08	CD	Usp2
Edem1	3.88889e-12	0.282191	0.438	0.372	5.53427e-08	CD	Edem1
Lims1	7.56163e-12	0.274302	0.481	0.427	1.0761e-07	CD	Lims1
mt-Nd3	1.0272e-11	0.26259	0.611	0.607	1.46181e-07	CD	mt-Nd3
Nhp2	1.08166e-11	0.259442	0.53	0.483	1.53932e-07	CD	Nhp2
Pdlim4	1.19003e-11	0.26571	0.432	0.359	1.69354e-07	CD	Pdlim4
Supt20	2.34493e-11	0.255073	0.346	0.264	3.33706e-07	CD	Supt20
Mob3c	3.80943e-11	0.251423	0.328	0.244	5.42119e-07	CD	Mob3c
Hes1	4.17692e-11	0.345467	0.558	0.521	5.94417e-07	CD	Hes1
Frmd4a	4.7924e-11	0.256536	0.475	0.42	6.82006e-07	CD	Frmd4a
Eif3j1	8.39882e-11	0.267906	0.397	0.329	1.19524e-06	CD	Eif3j1
Atp6v1c1	1.76273e-09	0.25068	0.427	0.372	2.50854e-05	CD	Atp6v1c1
Oxct1	2.36629e-09	0.250865	0.427	0.376	3.36746e-05	CD	Oxct1
Aars	2.70987e-09	0.251626	0.341	0.274	3.85642e-05	CD	Aars
Apoe	0	2.49936	1	1	0	3x_PLX	Apoe
Ms4a7	0	1.87479	0.997	0.417	0	3x_PLX	Ms4a7
Hbb-bs	0	1.79987	0.847	0	0	3x_PLX	Hbb-bs
Lyz2	0	1.34378	1	0.999	0	3x_PLX	Lyz2
Bst2	0	1.16395	0.988	0.651	0	3x_PLX	Bst2
Clec12a	0	1.15488	0.883	0.189	0	3x_PLX	Clec12a
Tmem176a	0	1.09563	0.995	0.747	0	3x_PLX	Tmem176a
Axl	0	0.983533	0.798	0.15	0	3x_PLX	Axl
Retnlg	0	0.854485	0.997	0.874	0	3x_PLX	Retnlg
Cd63	0	0.748499	1	0.965	0	3x_PLX	Cd63
S100a8	0	0.478128	1	0.998	0	3x_PLX	S100a8
Fth1	0	0.437277	1	1	0	3x_PLX	Fth1
Elane	2.06783e-304	0.794484	0.583	0.013	2.94273e-300	3x_PLX	Elane
Mcpt8	3.42457e-298	0.99266	0.542	0	4.87351e-294	3x_PLX	Mcpt8
Hba-a1	3.63037e-290	1.17797	0.53	0	5.16638e-286	3x_PLX	Hba-a1
Ctsc	1.82193e-284	0.837617	0.982	0.818	2.59279e-280	3x_PLX	Ctsc
Tmem176b	1.15544e-283	0.819025	0.989	0.817	1.64431e-279	3x_PLX	Tmem176b
Cybb	1.0101e-277	1.00947	0.882	0.303	1.43748e-273	3x_PLX	Cybb
Ms4a6c	1.35669e-276	1.01722	0.909	0.407	1.93071e-272	3x_PLX	Ms4a6c
AW112010	2.10702e-256	0.941788	0.891	0.378	2.9985e-252	3x_PLX	AW112010
Prdx1	5.73225e-256	0.72718	0.986	0.862	8.15757e-252	3x_PLX	Prdx1
S100a9	2.05661e-253	0.471369	1	0.99	2.92676e-249	3x_PLX	S100a9
Ttr	1.45511e-246	0.705698	0.985	0.811	2.07076e-242	3x_PLX	Ttr
Ngp	2.53456e-237	0.449947	1	0.976	3.60694e-233	3x_PLX	Ngp
Gpr65	1.28798e-222	0.798672	0.709	0.159	1.83293e-218	3x_PLX	Gpr65
Pla2g7	8.02866e-222	0.748002	0.637	0.106	1.14256e-217	3x_PLX	Pla2g7
Vcam1	1.68664e-216	0.866289	0.763	0.22	2.40026e-212	3x_PLX	Vcam1
Wfdc17	8.04768e-207	0.676387	0.974	0.738	1.14527e-202	3x_PLX	Wfdc17
Cyp4f18	3.6463e-202	0.682668	0.599	0.098	5.18905e-198	3x_PLX	Cyp4f18
Apoc4	5.76569e-202	0.569647	0.411	0.008	8.20516e-198	3x_PLX	Apoc4
Prss34	3.53291e-201	0.726358	0.386	0	5.02769e-197	3x_PLX	Prss34
Gdf3	1.80649e-200	0.604829	0.41	0.009	2.57082e-196	3x_PLX	Gdf3
Hba-a2	1.368e-196	0.849202	0.381	0.001	1.9468e-192	3x_PLX	Hba-a2
Camp	6.50054e-192	0.36614	0.997	0.966	9.25092e-188	3x_PLX	Camp
mt-Co3	3.44188e-191	0.363703	1	0.999	4.89814e-187	3x_PLX	mt-Co3
Ctsd	3.61763e-181	0.322732	1	1	5.14825e-177	3x_PLX	Ctsd
Ms4a6b	4.94e-172	0.711671	0.853	0.428	7.03012e-168	3x_PLX	Ms4a6b
Cxcl16	1.12987e-169	0.692408	0.892	0.517	1.60792e-165	3x_PLX	Cxcl16
Prdx5	5.30086e-168	0.545812	0.986	0.858	7.54365e-164	3x_PLX	Prdx5
Ctsb	1.93231e-167	0.367268	1	0.994	2.74987e-163	3x_PLX	Ctsb
Ybx1	8.12991e-163	0.568771	0.962	0.767	1.15697e-158	3x_PLX	Ybx1
Mndal	4.26481e-160	0.54327	0.527	0.093	6.06925e-156	3x_PLX	Mndal
Mgst1	4.56013e-160	0.688254	0.723	0.245	6.48952e-156	3x_PLX	Mgst1
Rps14	6.59745e-160	0.267049	1	1	9.38883e-156	3x_PLX	Rps14
Pxdc1	2.41547e-158	0.590912	0.596	0.143	3.43746e-154	3x_PLX	Pxdc1
Rtcb	1.87389e-157	0.656057	0.766	0.304	2.66673e-153	3x_PLX	Rtcb
Cp	1.58253e-156	0.505299	0.449	0.057	2.2521e-152	3x_PLX	Cp
Lilrb4a	3.36013e-156	0.65248	0.765	0.293	4.78181e-152	3x_PLX	Lilrb4a
Cpq	4.42527e-151	0.52547	0.493	0.084	6.29761e-147	3x_PLX	Cpq
B3gnt8	1.00232e-149	0.458794	0.381	0.031	1.4264e-145	3x_PLX	B3gnt8
G0s2	9.59458e-149	0.662103	0.506	0.094	1.3654e-144	3x_PLX	G0s2
Arhgap15	1.16447e-147	0.502902	0.481	0.083	1.65716e-143	3x_PLX	Arhgap15
Lgals1	2.05456e-147	0.63718	0.876	0.484	2.92384e-143	3x_PLX	Lgals1
Ccr1	1.2949e-145	0.543732	0.503	0.097	1.84278e-141	3x_PLX	Ccr1
Prtn3	1.51137e-142	0.388419	0.333	0.017	2.15083e-138	3x_PLX	Prtn3
Rsrp1	4.99973e-142	0.560389	0.961	0.76	7.11511e-138	3x_PLX	Rsrp1
Cxcr4	5.14136e-142	0.454012	0.428	0.057	7.31667e-138	3x_PLX	Cxcr4
Ly6c2	4.72165e-139	0.54075	0.545	0.126	6.71938e-135	3x_PLX	Ly6c2
Rps5	6.34419e-137	0.315341	0.999	0.993	9.02842e-133	3x_PLX	Rps5
Ctsh	6.80554e-136	0.394508	0.992	0.949	9.68496e-132	3x_PLX	Ctsh
Cd48	2.38018e-135	0.591522	0.877	0.511	3.38723e-131	3x_PLX	Cd48
Trps1	1.93034e-133	0.437111	0.437	0.07	2.74706e-129	3x_PLX	Trps1
Pmepa1	7.44635e-133	0.633089	0.896	0.642	1.05969e-128	3x_PLX	Pmepa1
Mpo	4.0407e-131	0.334154	0.262	0	5.75031e-127	3x_PLX	Mpo
Apobec1	4.1363e-131	0.520019	0.552	0.143	5.88637e-127	3x_PLX	Apobec1
Pf4	7.30917e-130	0.442325	0.945	0.655	1.04017e-125	3x_PLX	Pf4
Anxa5	1.45306e-129	0.588421	0.791	0.384	2.06786e-125	3x_PLX	Anxa5
Igf1	3.84193e-127	0.442573	0.448	0.081	5.46746e-123	3x_PLX	Igf1
Slpi	2.15372e-126	0.614489	0.814	0.416	3.06496e-122	3x_PLX	Slpi
Klra2	3.40022e-125	0.413421	0.365	0.043	4.83885e-121	3x_PLX	Klra2
Dab2	4.57515e-125	0.565865	0.698	0.272	6.5109e-121	3x_PLX	Dab2
Nrp1	2.39397e-123	0.59322	0.739	0.339	3.40686e-119	3x_PLX	Nrp1
Cd14	5.68267e-122	0.492234	0.985	0.886	8.087e-118	3x_PLX	Cd14
Myo5a	8.81516e-122	0.401945	0.403	0.064	1.25449e-117	3x_PLX	Myo5a
mt-Co1	3.74983e-120	0.32163	1	0.996	5.33638e-116	3x_PLX	mt-Co1
Tgfbi	2.24614e-119	0.506505	0.619	0.206	3.19648e-115	3x_PLX	Tgfbi
Chil3	2.12886e-117	0.577871	0.734	0.311	3.02958e-113	3x_PLX	Chil3
Laptm4a	1.26956e-114	0.446522	0.971	0.843	1.80671e-110	3x_PLX	Laptm4a
Mrc1	1.28152e-114	0.507871	0.681	0.268	1.82373e-110	3x_PLX	Mrc1
Rftn1	8.04336e-114	0.391776	0.389	0.064	1.14465e-109	3x_PLX	Rftn1
Ifi203	5.77822e-113	0.411076	0.425	0.084	8.22298e-109	3x_PLX	Ifi203
Ctsg	6.22188e-113	0.300619	0.228	0	8.85435e-109	3x_PLX	Ctsg
Cd52	1.09046e-111	0.408615	0.983	0.904	1.55183e-107	3x_PLX	Cd52
Lgals3	1.17026e-111	0.540134	0.881	0.549	1.6654e-107	3x_PLX	Lgals3
Msr1	2.66478e-111	0.366105	0.349	0.047	3.79225e-107	3x_PLX	Msr1
Ms4a4c	3.72335e-110	0.4209	0.468	0.113	5.2987e-106	3x_PLX	Ms4a4c
Gm26740	7.23984e-110	0.424248	0.441	0.098	1.0303e-105	3x_PLX	Gm26740
Hbb-bt	8.96487e-104	0.521737	0.211	0	1.27579e-99	3x_PLX	Hbb-bt
H2afj	1.03964e-103	0.504618	0.884	0.603	1.47951e-99	3x_PLX	H2afj
AU020206	1.29897e-103	0.504627	0.705	0.33	1.84856e-99	3x_PLX	AU020206
Smim14	3.93909e-103	0.488285	0.881	0.61	5.60572e-99	3x_PLX	Smim14
AB124611	1.48288e-102	0.405621	0.47	0.123	2.11028e-98	3x_PLX	AB124611
Fgfr1op	3.38908e-102	0.427915	0.47	0.127	4.823e-98	3x_PLX	Fgfr1op
Plac8	6.66898e-101	0.470281	0.675	0.29	9.49063e-97	3x_PLX	Plac8
Il10rb	2.48947e-98	0.497937	0.855	0.57	3.54277e-94	3x_PLX	Il10rb
Rgs1	6.92576e-98	0.461475	0.955	0.811	9.85604e-94	3x_PLX	Rgs1
Cxcl14	4.71534e-93	0.299411	0.257	0.023	6.7104e-89	3x_PLX	Cxcl14
Ms4a14	5.84591e-93	0.261114	0.217	0.009	8.31932e-89	3x_PLX	Ms4a14
Sptssa	1.38788e-92	0.473371	0.82	0.519	1.97509e-88	3x_PLX	Sptssa
Scimp	3.94769e-91	0.358744	0.378	0.084	5.61795e-87	3x_PLX	Scimp
Ramp1	9.87646e-91	0.456843	0.752	0.386	1.40552e-86	3x_PLX	Ramp1
B3galnt1	4.74918e-90	0.343269	0.426	0.109	6.75856e-86	3x_PLX	B3galnt1
Aoah	2.161e-89	0.283641	0.277	0.034	3.07532e-85	3x_PLX	Aoah
Tmem221	1.68625e-88	0.28941	0.281	0.037	2.3997e-84	3x_PLX	Tmem221
H2-DMa	4.00525e-86	0.400082	0.955	0.811	5.69987e-82	3x_PLX	H2-DMa
Hp	8.03725e-86	0.482415	0.736	0.373	1.14378e-81	3x_PLX	Hp
Stab1	8.52388e-86	0.466591	0.826	0.526	1.21303e-81	3x_PLX	Stab1
Snhg20	4.68015e-85	0.322768	0.363	0.082	6.66031e-81	3x_PLX	Snhg20
Itga4	8.26507e-85	0.313457	0.321	0.061	1.1762e-80	3x_PLX	Itga4
Fxyd5	8.27584e-85	0.439292	0.827	0.483	1.17774e-80	3x_PLX	Fxyd5
Glipr1	1.4502e-82	0.364863	0.503	0.172	2.06379e-78	3x_PLX	Glipr1
H2-D1	1.86345e-82	0.293982	0.998	0.97	2.65188e-78	3x_PLX	H2-D1
Ifitm3	1.88285e-82	0.397169	0.942	0.721	2.67949e-78	3x_PLX	Ifitm3
AI662270	2.69799e-81	0.352615	0.445	0.134	3.83951e-77	3x_PLX	AI662270
Adgre1	1.58411e-80	0.433042	0.867	0.586	2.25435e-76	3x_PLX	Adgre1
Paox	2.39931e-80	0.322108	0.372	0.092	3.41445e-76	3x_PLX	Paox
Cd93	3.05774e-80	0.274342	0.323	0.063	4.35147e-76	3x_PLX	Cd93
S100a6	2.98233e-77	0.475785	0.807	0.469	4.24415e-73	3x_PLX	S100a6
Aldh2	4.01187e-77	0.398349	0.582	0.245	5.70929e-73	3x_PLX	Aldh2
Mdfic	2.36063e-76	0.275307	0.277	0.047	3.35942e-72	3x_PLX	Mdfic
Tmem205	6.28212e-75	0.32693	0.385	0.108	8.94009e-71	3x_PLX	Tmem205
Mpp1	2.16945e-74	0.318374	0.4	0.115	3.08735e-70	3x_PLX	Mpp1
Sash1	6.73301e-74	0.279015	0.274	0.047	9.58174e-70	3x_PLX	Sash1
Sesn1	2.58478e-73	0.365121	0.523	0.204	3.6784e-69	3x_PLX	Sesn1
Mmp8	6.58276e-73	0.40388	0.415	0.126	9.36792e-69	3x_PLX	Mmp8
Msrb1	1.18732e-72	0.449997	0.752	0.424	1.68968e-68	3x_PLX	Msrb1
Abca1	1.17973e-71	0.417487	0.686	0.367	1.67888e-67	3x_PLX	Abca1
Arhgdib	1.57546e-71	0.323464	0.977	0.899	2.24204e-67	3x_PLX	Arhgdib
S100a1	4.25003e-71	0.345516	0.583	0.252	6.04822e-67	3x_PLX	S100a1
AI607873	1.83498e-70	0.337691	0.462	0.16	2.61136e-66	3x_PLX	AI607873
Milr1	2.07566e-70	0.331382	0.434	0.146	2.95387e-66	3x_PLX	Milr1
Dnajb14	2.67467e-70	0.365762	0.551	0.234	3.80633e-66	3x_PLX	Dnajb14
Tmem86a	7.50949e-70	0.393681	0.622	0.304	1.06868e-65	3x_PLX	Tmem86a
Slc38a6	7.83181e-70	0.269332	0.301	0.066	1.11454e-65	3x_PLX	Slc38a6
Rpl10a	1.90699e-69	0.264911	0.99	0.938	2.71384e-65	3x_PLX	Rpl10a
S100a11	4.91337e-69	0.504216	0.749	0.416	6.99222e-65	3x_PLX	S100a11
Gsn	1.49124e-68	0.306116	0.368	0.107	2.12219e-64	3x_PLX	Gsn
Tpd52	2.28565e-68	0.393929	0.792	0.485	3.25271e-64	3x_PLX	Tpd52
H2afz	1.88992e-67	0.315197	0.975	0.879	2.68954e-63	3x_PLX	H2afz
Plin2	1.97443e-67	0.340974	0.49	0.188	2.80981e-63	3x_PLX	Plin2
Ifitm2	2.76542e-66	0.337706	0.937	0.776	3.93546e-62	3x_PLX	Ifitm2
Pglyrp1	1.25912e-65	0.434383	0.722	0.4	1.79185e-61	3x_PLX	Pglyrp1
Fgl2	3.10911e-65	0.305426	0.385	0.121	4.42458e-61	3x_PLX	Fgl2
Asah1	1.08501e-64	0.349919	0.924	0.769	1.54408e-60	3x_PLX	Asah1
Rap2b	4.02123e-64	0.250631	0.284	0.063	5.72261e-60	3x_PLX	Rap2b
Slamf9	8.06347e-64	0.398997	0.708	0.41	1.14751e-59	3x_PLX	Slamf9
Gm9493	5.84563e-63	0.331493	0.531	0.232	8.31892e-59	3x_PLX	Gm9493
Dse	7.38356e-63	0.275684	0.32	0.085	1.05075e-58	3x_PLX	Dse
Ccnd2	1.93265e-60	0.304239	0.41	0.143	2.75035e-56	3x_PLX	Ccnd2
Lpar6	2.65949e-60	0.388731	0.728	0.433	3.78473e-56	3x_PLX	Lpar6
Acvrl1	3.64228e-60	0.287173	0.341	0.101	5.18333e-56	3x_PLX	Acvrl1
Rps18-ps3	5.27217e-60	0.325251	0.621	0.314	7.50282e-56	3x_PLX	Rps18-ps3
Ifitm6	2.7549e-59	0.403037	0.522	0.218	3.92049e-55	3x_PLX	Ifitm6
Tmem261	6.58488e-59	0.321928	0.611	0.296	9.37094e-55	3x_PLX	Tmem261
Smpdl3a	2.01786e-58	0.300907	0.406	0.145	2.87161e-54	3x_PLX	Smpdl3a
Lrp6	2.89083e-58	0.299017	0.438	0.17	4.11395e-54	3x_PLX	Lrp6
Blvrb	3.69342e-58	0.343678	0.726	0.436	5.25611e-54	3x_PLX	Blvrb
P2rx4	4.02837e-58	0.336294	0.602	0.299	5.73278e-54	3x_PLX	P2rx4
Pid1	5.05774e-58	0.354279	0.677	0.377	7.19768e-54	3x_PLX	Pid1
Gatm	1.36718e-57	0.363671	0.763	0.477	1.94563e-53	3x_PLX	Gatm
St8sia4	1.86201e-57	0.255539	0.309	0.085	2.64983e-53	3x_PLX	St8sia4
Cd68	2.82257e-57	0.256537	0.992	0.946	4.0168e-53	3x_PLX	Cd68
Tmcc1	4.92284e-57	0.31343	0.518	0.235	7.0057e-53	3x_PLX	Tmcc1
Rab32	5.02376e-57	0.28545	0.413	0.154	7.14931e-53	3x_PLX	Rab32
Anxa2	5.94243e-57	0.332023	0.489	0.21	8.45667e-53	3x_PLX	Anxa2
Smagp	7.96533e-57	0.327823	0.564	0.271	1.13355e-52	3x_PLX	Smagp
Prr13	2.64712e-56	0.321739	0.92	0.767	3.76711e-52	3x_PLX	Prr13
Ifnar1	1.04965e-55	0.281123	0.441	0.175	1.49376e-51	3x_PLX	Ifnar1
Gdpd3	3.56473e-55	0.261168	0.367	0.125	5.07297e-51	3x_PLX	Gdpd3
Fam174a	1.64638e-53	0.312611	0.661	0.369	2.34297e-49	3x_PLX	Fam174a
Fam3c	3.66232e-53	0.288908	0.545	0.257	5.21185e-49	3x_PLX	Fam3c
Lcn2	7.56532e-53	0.349223	0.815	0.531	1.07662e-48	3x_PLX	Lcn2
H2-M3	8.72513e-53	0.292186	0.502	0.229	1.24167e-48	3x_PLX	H2-M3
Anxa1	1.87237e-52	0.359991	0.663	0.366	2.66458e-48	3x_PLX	Anxa1
Arpc5	2.6741e-52	0.323313	0.889	0.689	3.80551e-48	3x_PLX	Arpc5
Mpeg1	3.11739e-52	0.31932	0.904	0.744	4.43636e-48	3x_PLX	Mpeg1
Ntpcr	1.70102e-51	0.309027	0.889	0.682	2.42072e-47	3x_PLX	Ntpcr
Dok3	6.75247e-51	0.270447	0.489	0.216	9.60944e-47	3x_PLX	Dok3
Chst12	2.57495e-50	0.265392	0.358	0.129	3.66441e-46	3x_PLX	Chst12
Taf10	4.71441e-50	0.276372	0.467	0.21	6.70907e-46	3x_PLX	Taf10
Cyb5r1	1.99644e-48	0.269052	0.427	0.181	2.84113e-44	3x_PLX	Cyb5r1
Lyl1	2.2767e-48	0.308161	0.698	0.405	3.23997e-44	3x_PLX	Lyl1
Gm10116	9.98862e-48	0.307309	0.951	0.849	1.42148e-43	3x_PLX	Gm10116
Rpl9-ps6	1.88477e-47	0.326921	0.767	0.518	2.68222e-43	3x_PLX	Rpl9-ps6
Gpi1	4.72339e-47	0.301131	0.646	0.362	6.72185e-43	3x_PLX	Gpi1
Tlr2	6.58923e-47	0.311862	0.683	0.415	9.37713e-43	3x_PLX	Tlr2
Mmp9	3.91025e-46	0.29014	0.314	0.109	5.56467e-42	3x_PLX	Mmp9
Nenf	4.26507e-46	0.316916	0.718	0.457	6.06962e-42	3x_PLX	Nenf
Ogt	9.09563e-46	0.277761	0.477	0.226	1.2944e-41	3x_PLX	Ogt
Lipa	3.63506e-45	0.276805	0.487	0.234	5.17306e-41	3x_PLX	Lipa
Aes	4.80935e-45	0.267369	0.497	0.242	6.84419e-41	3x_PLX	Aes
Pitpna	2.83662e-44	0.294962	0.674	0.402	4.0368e-40	3x_PLX	Pitpna
Actr3	8.90627e-44	0.306922	0.817	0.574	1.26745e-39	3x_PLX	Actr3
Fam96a	8.95023e-44	0.29094	0.657	0.386	1.27371e-39	3x_PLX	Fam96a
Sap30	4.70991e-43	0.260808	0.671	0.391	6.70267e-39	3x_PLX	Sap30
Igsf6	2.21946e-42	0.259008	0.506	0.252	3.15851e-38	3x_PLX	Igsf6
Emp3	3.55879e-42	0.272317	0.77	0.507	5.06451e-38	3x_PLX	Emp3
Tspo	1.0256e-41	0.282733	0.866	0.655	1.45953e-37	3x_PLX	Tspo
Txn1	1.85988e-40	0.286521	0.801	0.545	2.64679e-36	3x_PLX	Txn1
Ly96	8.73183e-40	0.262333	0.62	0.357	1.24263e-35	3x_PLX	Ly96
Cd84	1.04069e-37	0.275734	0.733	0.484	1.48101e-33	3x_PLX	Cd84
Csf2ra	4.4508e-37	0.250325	0.549	0.304	6.33394e-33	3x_PLX	Csf2ra
Wfdc21	4.65332e-37	0.280648	0.712	0.462	6.62214e-33	3x_PLX	Wfdc21
Lcp1	4.86432e-37	0.254904	0.915	0.739	6.92242e-33	3x_PLX	Lcp1
Gsr	9.46533e-37	0.257153	0.426	0.205	1.34701e-32	3x_PLX	Gsr
Hdc	7.54754e-25	0.284918	0.205	0.079	1.07409e-20	3x_PLX	Hdc

## Sheet: IPA for DEGs (Fig.6m)
IPA items of 3xDR by accumulative hypergeometric test for statistical analysis.
Ingenuity Canonical Pathways	-log(p-value)	zScore	Ratio	Molecules
Glucocorticoid Receptor Signaling	11.1		0.0846	ADRB2,ANXA1,CCL2,CDKN1A,CEBPA,CXCL3,DUSP1,FOS,H3-3A/H3-3B,HLA-A,HLA-DMA,HLA-DOA,HLA-G,HP,HSP90AA1,HSPA1A/HSPA1B,Hspa1b,HSPA5,HSPA8,ICAM1,IFNAR1,IGF1,IL10RA,IL10RB,IL1A,JUN,MMP8,MMP9,NFKBIA,NFKBIB,NFKBID,PIK3R1,RAP2B,SERPINE1,SGK1,SLPI,TAF10,TAF7,TGFB1,TLR2,TNF,TSC22D3,VCAM1,YWHAH
IL-10 Signaling	9.64		0.217	BLVRB,CCR1,CD14,FCGR2A,FOS,IL10RA,IL10RB,IL1A,JUN,NFKBIA,NFKBIB,NFKBID,REL,SOCS3,TNF
Production of Nitric Oxide and Reactive Oxygen Species in Macrophages	9.55	-1.09109	0.129	APOC4,APOE,CYBB,FOS,IRF1,JUN,LYZ,MAP3K8,MPO,NFKBIA,NFKBIB,NFKBID,PIK3R1,PPP1R10,PPP1R11,PRKCA,REL,RHOB,RHOH,S100A8,SIRPA,TLR2,TNF
Granulocyte Adhesion and Diapedesis	9.42		0.133	C5AR1,Ccl2,CCL2,CCL3L3,CCL4,Ccl7,Ccl9,CCR1,CXCL14,CXCL16,CXCL3,CXCR4,ICAM1,IL1A,ITGA4,ITGAM,MMP8,MMP9,PF4,SELPLG,TNF,VCAM1
Role of PKR in Interferon Induction and Antiviral Response	8.48	1.06904	0.146	ATF3,FOS,HSP90AA1,HSPA1A/HSPA1B,Hspa1b,HSPA5,HSPA8,IFNAR1,IRF1,JUN,MSR1,NFKBIA,NFKBIB,NFKBID,NLRP3,PYCARD,REL,TNF
Agranulocyte Adhesion and Diapedesis	8.34		0.117	C5AR1,Ccl2,CCL2,CCL3L3,CCL4,Ccl7,Ccl9,CCR1,CD34,CXCL14,CXCL16,CXCL3,CXCR4,ICAM1,IL1A,ITGA4,MMP8,MMP9,PF4,SELPLG,TNF,VCAM1
Atherosclerosis Signaling	7.99		0.145	APOC4,APOE,CCL2,CXCR4,ICAM1,IL1A,ITGA4,LYZ,MMP9,MSR1,PLA2G7,REL,S100A8,SELPLG,TGFB1,TNF,VCAM1
IL-12 Signaling and Production in Macrophages	7.13		0.136	APOC4,APOE,FOS,IRF1,JUN,LYZ,MAP3K8,NFKBIA,NFKBIB,PIK3R1,PRKCA,REL,S100A8,TGFB1,TLR2,TNF
IL-17A Signaling in Fibroblasts	6.69		0.257	CCL2,FOS,JUN,LCN2,NFKBIA,NFKBIB,NFKBID,NFKBIZ,REL
LXR/RXR Activation	6.65	0	0.134	ABCA1,APOC4,APOE,CCL2,CD14,IL1A,LY96,LYZ,MLXIPL,MMP9,MSR1,REL,S100A8,TNF,TTR
iNOS Signaling	6.62	-1.13389	0.217	Calm1 (includes others),CD14,FOS,IRF1,JUN,LY96,NFKBIA,NFKBIB,NFKBID,REL
NRF2-mediated Oxidative Stress Response	6.49	-0.534522	0.0959	ATF4,DNAJB1,DNAJB14,DNAJB4,FOS,FTH1,GSR,GSTP1,HERPUD1,HSP90AA1,JUN,JUNB,JUND,MAFF,MGST1,PIK3R1,PRDX1,PRKCA,RAP2B,SQSTM1,TXN
Phagosome Maturation	6.47		0.115	ATP6V1C1,CALR,CTSB,CTSC,CTSD,CTSF,CTSG,CTSH,CTSV,CYBB,HLA-A,HLA-G,MPO,PRDX1,PRDX5,TUBA1A,TUBA1B
HIF1α Signaling	6.46	0	0.0995	CDKN1A,CYBB,GPI,HK2,HSP90AA1,HSPA1A/HSPA1B,Hspa1b,HSPA5,HSPA8,IGF1,JUN,LDHB,MMP8,MMP9,PIK3R1,PRKCA,RAP2B,SERPINE1,SLC2A5,TGFB1
Toll-like Receptor Signaling	6.35	0.377964	0.162	CD14,FOS,IL1A,JUN,LY96,NFKBIA,REL,TLR2,TNF,TNFAIP3,Ubb,UBC
Unfolded protein response	6.28	-3.16228	0.146	ATF4,CALR,CEBPA,DDIT3,DNAJB1,DNAJB14,DNAJB4,EDEM1,HSPA1A/HSPA1B,Hspa1b,HSPA5,HSPA8,PPP1R15A
Aldosterone Signaling in Epithelial Cells	6.02	-2.44949	0.107	DNAJB1,DNAJB14,DNAJB4,DUSP1,HSP90AA1,HSPA1A/HSPA1B,HSPA5,HSPA8,HSPB1,HSPB3,HSPE1,ITPR2,PIK3R1,PLCL2,PRKCA,SGK1,SLC12A2
IL-6 Signaling	6.02	-2.49615	0.12	CD14,FOS,HSPB1,HSPB3,IL1A,JUN,MCL1,NFKBIA,NFKBIB,NFKBID,PIK3R1,RAP2B,REL,SOCS3,TNF
TNFR2 Signaling	5.9	-2.23607	0.25	FOS,JUN,NFKBIA,NFKBIB,NFKBID,REL,TNF,TNFAIP3
IL-8 Signaling	5.8	-1	0.0941	CCND2,CYBB,FOS,GNA13,GNG10,ICAM1,ITGAM,JUN,MMP9,MPO,NFKBIA,NFKBIB,PIK3R1,PLD4,PRKCA,RAP2B,RHOB,RHOH,VCAM1
Neuroinflammation Signaling Pathway	5.75	-1.60591	0.081	ATF4,CCL2,CSF1R,CX3CR1,CYBB,FOS,GLUL,HLA-A,HLA-DMA,HLA-DOA,HLA-G,ICAM1,JUN,MMP9,NLRP3,PIK3R1,PYCARD,REL,SLC1A3,TGFB1,TLR2,TNF,VCAM1
Hepatic Fibrosis / Hepatic Stellate Cell Activation	5.67		0.0963	CCL2,CD14,COL27A1,CXCL3,ICAM1,IFNAR1,IGF1,IL10RA,IL1A,KLF6,LY96,MMP9,REL,SERPINE1,SMAD7,TGFB1,TNF,VCAM1
MSP-RON Signaling In Macrophages Pathway	5.5	-1.1547	0.125	ATF4,FOS,HLA-DMA,HLA-DOA,ITGAM,JUN,KLK8,NFKBIZ,PIK3R1,RAP2B,REL,SOCS3,TNF
PI3K/AKT Signaling	5.35	-0.904534	0.0914	CDKN1A,HSP90AA1,IFNAR1,IL10RA,IL10RB,ITGA4,ITGAM,LIMS1,MAP3K8,MCL1,NFKBIA,NFKBIB,NFKBID,PIK3R1,RAP2B,REL,YWHAH,YWHAZ
fMLP Signaling in Neutrophils	5.18	0.904534	0.109	ACTR3,ARPC5,Calm1 (includes others),CYBB,GNA13,GNG10,ITPR2,NFKBIA,NFKBIB,NFKBID,PIK3R1,PRKCA,RAP2B,REL
Role of Macrophages, Fibroblasts and Endothelial Cells in Rheumatoid Arthritis	5.13		0.0744	ATF4,C5AR1,Calm1 (includes others),CCL2,CEBPA,CSNK1E,FOS,ICAM1,IL1A,JUN,LRP6,NFKBIA,NFKBIB,NFKBID,PIK3R1,PLCL2,PRKCA,RAP2B,SOCS3,TGFB1,TLR2,TNF,VCAM1
Erythropoietin Signaling Pathway	5.12	1.29099	0.0964	CCND2,FOS,HBA1/HBA2,HBB,IL1A,ITPR2,JUN,NFKBIA,NFKBIB,NFKBID,PIK3R1,PRKCA,RAP2B,REL,TGFB1,TNF
CD40 Signaling	5.11	0	0.152	FOS,ICAM1,JUN,NFKBIA,NFKBIB,NFKBID,PIK3R1,PTGS1,REL,TNFAIP3
Aryl Hydrocarbon Receptor Signaling	5.1	0.333333	0.101	ALDH2,CCND2,CDKN1A,CTSD,FOS,GSTP1,HSP90AA1,HSPB1,HSPB3,IL1A,JUN,MGST1,REL,TGFB1,TNF
Hepatic Fibrosis Signaling Pathway	5.03	-0.625543	0.0667	ATF4,Calm1 (includes others),CCL2,CSNK1E,CYBB,FOS,FTH1,ICAM1,IL1A,ITGA4,ITGAM,JUN,LRP6,NFKBIA,NFKBIB,NFKBID,PIK3R1,PRKCA,RAP2B,REL,RHOB,RHOH,SERPINE1,SMAD7,TGFB1,TNF,VCAM1
MIF Regulation of Innate Immunity	4.95	-1.13389	0.19	CD14,FOS,JUN,LY96,NFKBIA,NFKBIB,NFKBID,REL
Apelin Endothelial Signaling Pathway	4.77	-2.11058	0.101	Calm1 (includes others),CCL2,FOS,GNA13,GNG10,ICAM1,JUN,KLF2,MEF2C,PIK3R1,PRKCA,RAP2B,REL,VCAM1
Airway Pathology in Chronic Obstructive Pulmonary Disease	4.72		0.114	CCL2,CTSG,CXCL3,ELANE,IL1A,LCN2,MMP8,MMP9,MPO,PRTN3,TGFB1,TNF
PI3K Signaling in B Lymphocytes	4.7	-2.88675	0.0993	ATF3,ATF4,Calm1 (includes others),CD81,FOS,ITPR2,JUN,NFKBIA,NFKBIB,NFKBID,PIK3R1,PLCL2,RAP2B,REL
Protein Kinase A Signaling	4.55	-0.688247	0.0653	ATF4,Calm1 (includes others),DUSP1,DUSP18,DUSP2,GDPD3,GNA13,GNG10,H3-3A/H3-3B,ITPR2,NFKBIA,NFKBIB,NFKBID,PDE3B,PLCL2,PPP1R10,PPP1R11,PRKCA,REL,SIRPA,SMPDL3A,TGFB1,UBASH3B,YWHAH,YWHAZ
Coronavirus Pathogenesis Pathway	4.53	-4	0.0865	ATF4,CCL2,DDIT3,FOS,IFNAR1,JUN,NFKBIA,NFKBIB,NFKBID,NLRP3,PYCARD,REL,RPS14,RPS5,SERPINE1,TGFB1
TNFR1 Signaling	4.38	-2.44949	0.16	FOS,JUN,NFKBIA,NFKBIB,NFKBID,REL,TNF,TNFAIP3
Acute Phase Response Signaling	4.29	0	0.0867	CP,FOS,HP,IL1A,JUN,NFKBIA,NFKBIB,NFKBID,PIK3R1,RAP2B,REL,SERPINE1,SOCS3,TNF,TTR
Tumor Microenvironment Pathway	4.26	-1.06904	0.0862	CCL2,CXCR4,FOS,HLA-A,HLA-G,ICAM1,IGF1,JUN,MMP8,MMP9,PIK3R1,RAP2B,REL,TGFB1,TNF
HMGB1 Signaling	4.24	-2.3094	0.0903	CCL2,FOS,ICAM1,IL1A,JUN,PIK3R1,RAP2B,REL,RHOB,RHOH,SERPINE1,TGFB1,TNF,VCAM1
Th1 and Th2 Activation Pathway	4.24		0.0903	CCR1,CXCR4,HLA-A,HLA-DMA,HLA-DOA,ICAM1,IFNAR1,IL10RA,IL10RB,IRF1,JUN,PIK3R1,SOCS3,TGFB1
Differential Regulation of Cytokine Production in Intestinal Epithelial Cells by IL-17A and IL-17F	4.24	-1.34164	0.294	CCL2,CCL4,IL1A,LCN2,TNF
LPS-stimulated MAPK Signaling	4.22	-1.66667	0.12	CD14,FOS,JUN,NFKBIA,NFKBIB,NFKBID,PIK3R1,PRKCA,RAP2B,REL
Clathrin-mediated Endocytosis Signaling	4.07		0.0829	ACTR3,APOC4,APOE,ARPC5,CLTA,DAB2,HSPA8,IGF1,LYZ,NUMB,PICALM,PIK3R1,S100A8,Ubb,UBC
Osteoarthritis Pathway	4.03	0.301511	0.0756	ACVRL1,ANXA2,ANXA5,ATF4,CASP4,HES1,ITGA4,ITGAM,MEF2C,MMP9,REL,S100A8,S100A9,SMAD7,TGFB1,TLR2,TNF
TREM1 Signaling	4.03	-1.41421	0.127	CCL2,CD83,CXCL3,ICAM1,MPO,NLRP3,REL,TLR2,TNF
ERK5 Signaling	4.03	-2.33333	0.127	ATF4,FOS,GNA13,MAP3K8,MEF2C,RAP2B,SGK1,YWHAH,YWHAZ
PPAR Signaling	4.02	1.89737	0.105	CITED2,FOS,HSP90AA1,IL1A,JUN,NFKBIA,NFKBIB,NFKBID,RAP2B,REL,TNF
April Mediated Signaling	4.01	0	0.167	FOS,JUN,NFKBIA,NFKBIB,NFKBID,REL,TNFRSF17
Antioxidant Action of Vitamin C	3.99	1.41421	0.104	CSF2RA,NFKBIA,NFKBIB,NFKBID,PLA2G7,PLCL2,PLD4,REL,SLC2A5,TNF,TXN
ERK/MAPK Signaling	3.97	-0.27735	0.0777	ATF4,DUSP1,DUSP2,FOS,H3-3A/H3-3B,HSPB1,HSPB3,ITGA4,ITGAM,PIK3R1,PPP1R10,PPP1R11,PRKCA,RAP2B,YWHAH,YWHAZ
RANK Signaling in Osteoclasts	3.96	-1.63299	0.112	Calm1 (includes others),FOS,GSN,JUN,MAP3K8,NFKBIA,NFKBIB,NFKBID,PIK3R1,REL
B Cell Activating Factor Signaling	3.94		0.163	FOS,JUN,NFKBIA,NFKBIB,NFKBID,REL,TNFRSF17
Relaxin Signaling	3.77	0.377964	0.0861	FOS,GDPD3,GNA13,GNG10,JUN,MMP9,NFKBIA,NFKBIB,NFKBID,PDE3B,PIK3R1,REL,SMPDL3A
Cholecystokinin/Gastrin-mediated Signaling	3.74	-2.7136	0.0973	FOS,GNA13,IL1A,ITPR2,JUN,MEF2C,PRKCA,RAP2B,RHOB,RHOH,TNF
Role of Osteoblasts, Osteoclasts and Chondrocytes in Rheumatoid Arthritis	3.7		0.0737	Calm1 (includes others),CSF1R,CSNK1E,FOS,GSN,IGF1,IL1A,JUN,LRP6,MMP8,NFKBIA,NFKBIB,NFKBID,PIK3R1,TGFB1,TNF
MIF-mediated Glucocorticoid Regulation	3.65	-0.447214	0.176	CD14,LY96,NFKBIA,NFKBIB,NFKBID,REL
IL-17 Signaling	3.6	-1.38675	0.0828	CCL2,Chil3/Chil4,CXCL3,FOS,HSP90AA1,IL1A,JUN,LCN2,MMP9,PIK3R1,RAP2B,TGFB1,TNF
Induction of Apoptosis by HIV1	3.6	0.377964	0.125	BBC3,CXCR4,NFKBIA,NFKBIB,NFKBID,REL,SLC25A5,TNF
BAG2 Signaling Pathway	3.58	-1.41421	0.111	ANXA2,CDKN1A,CTSB,HSP90AA1,HSPA1A/HSPA1B,Hspa1b,HSPA5,HSPA8,REL
Cardiac Hypertrophy Signaling (Enhanced)	3.52	-2.04124	0.0534	ADRB2,Calm1 (includes others),CYBB,GDPD3,GNA13,GNG10,HSPB1,HSPB3,IFNAR1,IGF1,IL10RA,IL10RB,IL1A,ITGA4,ITGAM,ITPR2,JUN,MAP3K8,MEF2C,PDE3B,PIK3R1,PLCL2,PRKCA,RAP2B,REL,SMPDL3A,TGFB1,TNF
Role of Hypercytokinemia/hyperchemokinemia in the Pathogenesis of Influenza	3.46	-2.12132	0.119	CCL2,CCL4,CXCL3,IFNAR1,IL1A,NLRP3,PYCARD,TNF
Androgen Signaling	3.44	-1	0.0798	Calm1 (includes others),CALR,DNAJB1,GNA13,GNG10,H3-3A/H3-3B,HSP90AA1,ITPR2,JUN,PRKCA,REL,TAF10,TAF7
G-Protein Coupled Receptor Signaling	3.42	-2.95932	0.0494	ADGRE1,ADGRG1,ADORA3,ADRB2,ATF4,C5AR1,Calm1 (includes others),CCR1,CCRL2,CX3CR1,DUSP1,FOS,GDPD3,GNA13,GNG10,GPR34,GPR65,GPR84,JUN,LPAR6,MAP3K8,MEF2C,NFKBIA,NFKBIB,NFKBID,P2RY12,PDE3B,PIK3R1,PRKCA,RAP2B,REL,RGS10,SMPDL3A
Gαq Signaling	3.39	-2.64575	0.0788	Calm1 (includes others),GNA13,GNG10,ITPR2,NFKBIA,NFKBIB,NFKBID,PIK3R1,PLD4,PRKCA,REL,RHOB,RHOH
Leukocyte Extravasation Signaling	3.38	0.632456	0.0749	ARHGAP5,CXCR4,CYBB,ICAM1,ITGA4,ITGAM,JAM2,MMP8,MMP9,PIK3R1,PRKCA,RHOH,SELPLG,VCAM1
Role of IL-17A in Arthritis	3.36		0.132	CCL2,CXCL3,NFKBIA,NFKBIB,NFKBID,PIK3R1,REL
14-3-3-mediated Signaling	3.35	-2.33333	0.088	FOS,JUN,PIK3R1,PLCL2,PRKCA,RAP2B,TNF,TUBA1A,TUBA1B,YWHAH,YWHAZ
Breast Cancer Regulation by Stathmin1	3.33	-1.34715	0.0512	ADGRE1,ADGRG1,ADORA3,ADRB2,ATF4,C5AR1,CCND2,CCR1,CCRL2,CX3CR1,GNA13,GNG10,GPR34,GPR65,GPR84,IGF1,JUN,LPAR6,MMP9,P2RY12,PIK3R1,PPP1R10,PPP1R11,PRKCA,RAP2B,RLIM,TGFB1,TUBA1A,TUBA1B
Role of PI3K/AKT Signaling in the Pathogenesis of Influenza	3.31	1.34164	0.13	IFNAR1,NFKBIA,NFKBIB,NFKBID,PIK3R1,PLAC8,REL
Activation of IRF by Cytosolic Pattern Recognition Receptors	3.31	0.816497	0.13	IFNAR1,JUN,NFKBIA,NFKBIB,NFKBID,REL,TNF
Th1 Pathway	3.24	1.13389	0.0917	HLA-A,HLA-DMA,HLA-DOA,ICAM1,IFNAR1,IL10RA,IL10RB,IRF1,PIK3R1,SOCS3
CD27 Signaling in Lymphocytes	3.21		0.125	FOS,JUN,MAP3K8,NFKBIA,NFKBIB,NFKBID,REL
Prostate Cancer Signaling	3.18		0.0901	ATF4,CDKN1A,GSTP1,HSP90AA1,NFKBIA,NFKBIB,NFKBID,PIK3R1,RAP2B,REL
p38 MAPK Signaling	3.15	-2.52982	0.0893	ATF4,DDIT3,DUSP1,H3-3A/H3-3B,HSPB1,HSPB3,IL1A,MEF2C,TGFB1,TNF
Antigen Presentation Pathway	3.15		0.179	CALR,HLA-A,HLA-DMA,HLA-DOA,HLA-G
Chemokine Signaling	3.13	-1.41421	0.107	Calm1 (includes others),CCL2,CCL4,CXCR4,FOS,JUN,PRKCA,RAP2B
Huntington's Disease Signaling	3.12	-1.41421	0.0632	ATF4,CASP4,CLTA,CTSD,DNAJB1,GNG10,HSPA1A/HSPA1B,Hspa1b,HSPA5,HSPA8,IGF1,JUN,PIK3R1,PRKCA,SGK1,Ubb,UBC
IL-1 Signaling	3.1	-2.44949	0.0957	FOS,GNA13,GNG10,IL1A,JUN,NFKBIA,NFKBIB,NFKBID,REL
Phagosome Formation	3.08	-0.898027	0.0482	ACTR3,ADGRE1,ADGRG1,ADORA3,ADRB2,APBB1IP,ARPC5,C5AR1,CCR1,CCRL2,CD14,CLIP1,CX3CR1,FCGR2A,GPR34,GPR65,GPR84,ITGA4,ITGAM,ITPR2,LPAR6,MRC1,MSR1,P2RY12,PIK3R1,PLA2G7,PLD4,PRKCA,RAP2B,TLR2,WASF2
EIF2 Signaling	2.99	1.41421	0.0683	ATF3,ATF4,DDIT3,EIF2S2,EIF3J,EIF5,HSPA5,PABPC1,PIK3R1,PPP1R15A,RAP2B,RPL10A,RPS14,RPS5
CXCR4 Signaling	2.89	-1.89737	0.0732	CXCR4,EGR1,FOS,GNA13,GNG10,ITPR2,JUN,PIK3R1,PRKCA,RAP2B,RHOB,RHOH
Necroptosis Signaling Pathway	2.89	-0.904534	0.0775	AXL,CYBB,GLUL,IFNAR1,MERTK,NLRP3,PYCARD,SLC25A5,TNF,TSPO,UBC
Role of IL-17A in Psoriasis	2.88		0.333	CXCL3,S100A8,S100A9
Th2 Pathway	2.86	0.447214	0.082	CCR1,CXCR4,HLA-A,HLA-DMA,HLA-DOA,ICAM1,JUN,PIK3R1,SOCS3,TGFB1
4-1BB Signaling in T Lymphocytes	2.81		0.152	JUN,NFKBIA,NFKBIB,NFKBID,REL
Endoplasmic Reticulum Stress Pathway	2.8	-2	0.2	ATF4,CALR,DDIT3,HSPA5
Wound Healing Signaling Pathway	2.79	0.258199	0.0628	COL27A1,FOS,IL1A,JUN,Mcpt8,MMP8,MMP9,NFKBIA,NFKBIB,NFKBID,PF4,PRKCA,RAP2B,TGFB1,TNF
Natural Killer Cell Signaling	2.76	-2.11058	0.0706	CD48,FCGR2A,HLA-A,HLA-G,HSPA1A/HSPA1B,Hspa1b,HSPA5,HSPA8,MAP3K8,PIK3R1,RAP2B,REL
FAT10 Cancer Signaling Pathway	2.73	-1	0.12	CXCR4,NFKBIA,NFKBIB,REL,TGFB1,TNF
P2Y Purigenic Receptor Signaling Pathway	2.68	-1.41421	0.0775	ATF4,FOS,GNG10,JUN,P2RY12,PIK3R1,PLCL2,PRKCA,RAP2B,REL
Gα12/13 Signaling	2.66	-0.816497	0.0769	GNA13,JUN,LPAR6,MEF2C,NFKBIA,NFKBIB,NFKBID,PIK3R1,RAP2B,REL
Cardiac Hypertrophy Signaling	2.58	-2.49615	0.0598	ADRB2,Calm1 (includes others),GNA13,GNG10,HSPB1,IGF1,JUN,MAP3K8,MEF2C,PIK3R1,PLCL2,RAP2B,RHOB,RHOH,TGFB1
Role of MAPK Signaling in Inhibiting the Pathogenesis of Influenza	2.57	0.377964	0.0972	CCL2,JUN,NFKBIA,NFKBIB,NFKBID,PLA2G7,TNF
MSP-RON Signaling In Cancer Cells Pathway	2.56	-1.66667	0.0746	ATF4,FOS,JUN,KLK8,NFKBIA,PIK3R1,RAP2B,REL,YWHAH,YWHAZ
HOTAIR Regulatory Pathway	2.55	1	0.0701	CDKN1A,H3-3A/H3-3B,ICAM1,IRF1,JAM2,MMP8,MMP9,NFKBIA,PIK3R1,REL,TGFB1
Coronavirus Replication Pathway	2.53	-2.23607	0.132	IFITM2,IFITM3,Ifitm6,TUBA1A,TUBA1B
MSP-RON Signaling Pathway	2.52		0.109	CCL2,ITGAM,KLK8,PIK3R1,TLR2,TNF
Death Receptor Signaling	2.49	1.88982	0.0851	ARHGDIB,HSPB1,HSPB3,NFKBIA,NFKBIB,NFKBID,REL,TNF
TGF-β Signaling	2.49	-1.41421	0.0851	FOS,JUN,PMEPA1,RAP2B,SERPINE1,SMAD7,TGFB1,TGIF1
Endothelin-1 Signaling	2.45	-2.3094	0.0649	CASP4,FOS,GNA13,ITPR2,JUN,PIK3R1,PLA2G7,PLCL2,PLD4,PRKCA,PTGS1,RAP2B
PPARα/RXRα Activation	2.43	0.377964	0.0645	ABCA1,HSP90AA1,JUN,MEF2C,NFKBIA,NFKBIB,NFKBID,PLCL2,PRKCA,RAP2B,REL,TGFB1
Renal Cell Carcinoma Signaling	2.43	-1	0.0921	FOS,JUN,PIK3R1,RAP2B,TGFB1,Ubb,UBC
Role of IL-17F in Allergic Inflammatory Airway Diseases	2.43		0.125	ATF4,CCL2,CCL4,IGF1,REL
Estrogen-Dependent Breast Cancer Signaling	2.4	-0.816497	0.0909	ATF4,FOS,IGF1,JUN,PIK3R1,RAP2B,REL
Dendritic Cell Maturation	2.39	-2.06474	0.0515	ATF4,CD83,FCGR2A,FSCN1,HLA-A,HLA-DMA,HLA-DOA,HLA-G,ICAM1,IFNAR1,IL1A,NFKBIA,NFKBIB,NFKBID,PIK3R1,PLCL2,REL,TLR2,TNF
Colorectal Cancer Metastasis Signaling	2.38	-0.632456	0.0568	FOS,GNA13,GNG10,JUN,LRP6,MMP8,MMP9,PIK3R1,RAP2B,REL,RHOB,RHOH,TGFB1,TLR2,TNF
Protein Ubiquitination Pathway	2.38		0.0568	DNAJB1,DNAJB14,DNAJB4,HLA-A,HLA-G,HSP90AA1,HSPA1A/HSPA1B,HSPA5,HSPA8,HSPB1,HSPB3,HSPE1,Ubb,UBC,USP2
Renin-Angiotensin Signaling	2.37	-2.12132	0.075	CCL2,FOS,ITPR2,JUN,PIK3R1,PRKCA,RAP2B,REL,TNF
VDR/RXR Activation	2.37	1	0.0897	CAMP,CD14,CDKN1A,CEBPA,HES1,KLF4,PRKCA
NF-κB Activation by Viruses	2.37	-1.63299	0.0897	NFKBIA,NFKBIB,NFKBID,PIK3R1,PRKCA,RAP2B,REL
Xenobiotic Metabolism AHR Signaling Pathway	2.34	0	0.0886	ALDH2,GSTP1,HSP90AA1,IL1A,MGST1,REL,TNF
IGF-1 Signaling	2.28	0	0.0784	FOS,IGF1,JUN,PIK3R1,RAP2B,SOCS3,YWHAH,YWHAZ
Molecular Mechanisms of Cancer	2.27		0.0483	BBC3,CCND2,CDKN1A,FOS,GNA13,GNG10,ITGA4,ITGAM,JUN,LRP6,NFKBIA,NFKBIB,NFKBID,PIK3R1,PRKCA,RAP2B,REL,RHOB,RHOH,SMAD7,TGFB1
Apoptosis Signaling	2.25	-1.13389	0.0777	MCL1,NFKBIA,NFKBIB,NFKBID,PRKCA,RAP2B,REL,TNF
JAK/STAT Signaling	2.25	0	0.0854	CDKN1A,FOS,JUN,PIK3R1,RAP2B,REL,SOCS3
Airway Inflammation in Asthma	2.24		0.143	CCL2,ELANE,MMP9,TGFB1
Pyroptosis Signaling Pathway	2.22	-1.88982	0.0843	CASP4,IL1A,NLRP3,PYCARD,TLR2,TNF,TXNIP
PEDF Signaling	2.22		0.0843	NFKBIA,NFKBIB,NFKBID,PIK3R1,RAP2B,REL,WASF2
IL-17A Signaling in Airway Cells	2.22	0.447214	0.0952	CXCL3,NFKBIA,NFKBIB,NFKBID,PIK3R1,REL
Ferroptosis Signaling Pathway	2.19	2.33333	0.0703	ABCA1,ATF4,CDKN1A,CTSB,CYBB,FTH1,HSPB1,RAP2B,SQSTM1
Remodeling of Epithelial Adherens Junctions	2.19		0.0938	ACTR3,ARPC5,CLIP1,MAPRE1,TUBA1A,TUBA1B
Differential Regulation of Cytokine Production in Macrophages and T Helper Cells by IL-17A and IL-17F	2.19		0.2	CCL2,CCL4,TNF
HGF Signaling	2.17	-0.707107	0.0698	CDKN1A,FOS,ITGA4,ITGAM,JUN,MAP3K8,PIK3R1,PRKCA,RAP2B
Prolactin Signaling	2.17	-1.13389	0.0824	FOS,IRF1,JUN,PIK3R1,PRKCA,RAP2B,SOCS3
IL-23 Signaling Pathway	2.17	0	0.109	NFKBIA,PIK3R1,REL,SOCS3,TNF
eNOS Signaling	2.15	0.707107	0.0654	Calm1 (includes others),HSP90AA1,HSPA1A/HSPA1B,Hspa1b,HSPA5,HSPA8,ITPR2,LPAR6,PIK3R1,PRKCA
Role of MAPK Signaling in Promoting the Pathogenesis of Influenza	2.13	0.707107	0.0741	ATP6V1C1,JUN,NFKBIA,NFKBIB,NFKBID,PLA2G7,PRKCA,RAP2B
Senescence Pathway	2.11	-1.60357	0.053	ATF3,Calm1 (includes others),CCND2,CDKN1A,GADD45B,IL1A,ITPR2,JUN,PIK3R1,RAP2B,SERPINE1,SMAD7,SQSTM1,TGFB1,TLR2
Hepatic Cholestasis	2.1		0.0611	CD14,IL1A,JUN,LY96,NFKBIA,NFKBIB,NFKBID,PRKCA,REL,TGFB1,TNF
Autophagy	2.09	-1.73205	0.0583	ATF4,Calm1 (includes others),DDIT3,FOS,IGF1,JUN,MAP1LC3A,PIK3R1,SESN1,SQSTM1,TGFB1,TNF
Actin Nucleation by ARP-WASP Complex	2.09	0.816497	0.0795	ACTR3,ARPC5,ITGA4,ITGAM,RAP2B,RHOB,RHOH
Ceramide Signaling	2.09	0	0.0795	CTSD,FOS,JUN,PIK3R1,RAP2B,REL,TNF
Interferon Signaling	2.08	1	0.129	IFITM2,IFITM3,IFNAR1,IRF1
Signaling by Rho Family GTPases	2.06	-0.333333	0.0538	ACTR3,ARPC5,CLIP1,CYBB,FOS,GNA13,GNG10,ITGA4,ITGAM,JUN,PIK3R1,REL,RHOB,RHOH
RHOGDI Signaling	2.06	1	0.0577	ACTR3,ARHGAP5,ARHGDIB,ARPC5,GNA13,GNG10,ITGA4,ITGAM,PRKCA,RHOB,RHOH,WASF2
Growth Hormone Signaling	2.06	-1.34164	0.0882	CEBPA,FOS,IGF1,PIK3R1,PRKCA,SOCS3
GNRH Signaling	2.04	-2.12132	0.0598	ATF4,Calm1 (includes others),EGR1,FOS,GNG10,ITPR2,JUN,MAP3K8,PRKCA,RAP2B,REL
STAT3 Pathway	2.04	1.13389	0.0667	CDKN1A,IFNAR1,IGF1,IL10RA,IL10RB,IL1A,RAP2B,SOCS3,TGFB1
RAC Signaling	2.02	1.13389	0.0662	ACTR3,ARPC5,CYBB,ITGA4,ITGAM,JUN,PIK3R1,RAP2B,REL
Pathogenesis of Multiple Sclerosis	2.02		0.333	CCL4,CCR1
Pulmonary Fibrosis Idiopathic Signaling Pathway	2.01	-1.29099	0.0503	ADAMTS1,AXL,BBC3,COL27A1,EGR1,FOS,GNA13,HES1,JUN,MMP8,MMP9,PIK3R1,RAP2B,REL,SERPINE1,TGFB1
Germ Cell-Sertoli Cell Junction Signaling	1.99		0.0617	GSN,MAP3K8,PIK3R1,RAP2B,RHOB,RHOH,TGFB1,TNF,TUBA1A,TUBA1B
Fcγ Receptor-mediated Phagocytosis in Macrophages and Monocytes	1.98	-0.377964	0.0761	ACTR3,ARPC5,FCGR2A,MYO5A,PIK3R1,PLD4,PRKCA
Crosstalk between Dendritic Cells and Natural Killer Cells	1.98		0.0845	CD83,FSCN1,HLA-A,HLA-G,REL,TNF
UVB-Induced MAPK Signaling	1.98	-2	0.098	FOS,H3-3A/H3-3B,JUN,PIK3R1,PRKCA
PD-1, PD-L1 cancer immunotherapy pathway	1.96	-0.816497	0.0753	HLA-A,HLA-DMA,HLA-DOA,HLA-G,PIK3R1,TGFB1,TNF
Opioid Signaling Pathway	1.95	-0.301511	0.0522	ATF4,Calm1 (includes others),CLTA,FOS,FOSB,GNA13,GNG10,ITPR2,NFKBIA,PRKCA,RAP2B,RGS1,RGS10,RGS3
p53 Signaling	1.94	-0.447214	0.0745	BBC3,CCND2,CDKN1A,GADD45B,JUN,PIK3R1,SERPINE2
Sperm Motility	1.93	-1.34164	0.0535	AXL,Calm1 (includes others),CLK1,CSF1R,CSF2RA,GNA13,GNG10,ITPR2,MERTK,PLA2G7,PLCL2,PRKCA,SLC12A2
Endocannabinoid Cancer Inhibition Pathway	1.93	-1.66667	0.0638	ATF3,ATF4,CASP4,CCND2,CDKN1A,DDIT3,GNA13,NUPR1,PIK3R1
Caveolar-mediated Endocytosis Signaling	1.92		0.0822	CD48,HLA-A,HLA-G,ITGA4,ITGAM,PRKCA
IL-9 Signaling	1.9		0.114	PIK3R1,REL,SOCS3,TNF
Role of RIG1-like Receptors in Antiviral Innate Immunity	1.9		0.114	NFKBIA,NFKBIB,NFKBID,REL
Inflammasome pathway	1.9		0.158	CTSB,NLRP3,PYCARD
Role of NFAT in Regulation of the Immune Response	1.89	-1.73205	0.0468	Calm1 (includes others),CSNK1E,FCGR2A,FOS,GNA13,GNG10,HLA-A,HLA-DMA,HLA-DOA,ITPR2,JUN,MEF2C,NFKBIA,NFKBIB,NFKBID,PIK3R1,RAP2B,REL
Role of Pattern Recognition Receptors in Recognition of Bacteria and Viruses	1.89	-1.63299	0.0629	C5AR1,IL1A,NLRP3,PIK3R1,PRKCA,REL,TGFB1,TLR2,TNF
Hypoxia Signaling in the Cardiovascular System	1.89	-2.23607	0.0811	ATF4,HSP90AA1,JUN,NFKBIA,NFKBIB,NFKBID
SPINK1 Pancreatic Cancer Pathway	1.88	-0.447214	0.0926	CPQ,CTSB,ELANE,KLK8,TGFB1
Sumoylation Pathway	1.87	0	0.0722	ARHGDIB,CEBPA,FOS,JUN,NFKBIA,RHOB,RHOH
GDNF Family Ligand-Receptor Interactions	1.87	-0.447214	0.08	DOK3,FOS,ITPR2,JUN,PIK3R1,RAP2B
Neurotrophin/TRK Signaling	1.87	-0.816497	0.08	ATF4,FOS,JUN,PIK3R1,RAP2B,SPRY1
Macropinocytosis Signaling	1.87	-1	0.08	CD14,CSF1R,MRC1,PIK3R1,PRKCA,RAP2B
Corticotropin Releasing Hormone Signaling	1.85	-2.23607	0.0621	ARPC5,ATF4,Calm1 (includes others),FOS,ITPR2,JUN,JUND,MEF2C,PRKCA
EGF Signaling	1.85	-2.23607	0.0909	FOS,ITPR2,JUN,PIK3R1,PRKCA
Angiopoietin Signaling	1.84	2	0.0789	NFKBIA,NFKBIB,NFKBID,PIK3R1,RAP2B,REL
BEX2 Signaling Pathway	1.84	1.34164	0.0789	BBC3,CDKN1A,JUN,LGALS1,NFKBIA,REL
GADD45 Signaling	1.84		0.15	CCND2,CDKN1A,GADD45B
Thyroid Cancer Signaling	1.81	0	0.0779	CXCR4,FOS,IGF1,JUN,PIK3R1,RAP2B
TWEAK Signaling	1.81		0.108	NFKBIA,NFKBIB,NFKBID,REL
Type II Diabetes Mellitus Signaling	1.75	-2.44949	0.0596	ITPR2,NFKBIA,NFKBIB,NFKBID,PIK3R1,PRKCA,REL,SOCS3,TNF
CREB Signaling in Neurons	1.73	-2.13201	0.0414	ADGRE1,ADGRG1,ADORA3,ADRB2,ATF4,C5AR1,Calm1 (includes others),CCR1,CCRL2,CX3CR1,GNA13,GNG10,GPR34,GPR65,GPR84,IGF1,ITPR2,LPAR6,P2RY12,PIK3R1,PLCL2,PRKCA,RAP2B,TGFB1
LPS/IL-1 Mediated Inhibition of RXR Function	1.73	-0.816497	0.0519	ABCA1,ALDH2,APOC4,APOE,CD14,CHST12,GSTP1,IL1A,JUN,LY96,MGST1,TNF
Integrin Signaling	1.73	-0.632456	0.0539	ACTR3,ARHGAP5,ARPC5,GSN,ITGA4,ITGAM,LIMS1,PIK3R1,RAP2B,RHOB,RHOH
Synaptic Long Term Potentiation	1.73	-0.707107	0.063	ATF4,Calm1 (includes others),ITPR2,PLCL2,PPP1R10,PPP1R11,PRKCA,RAP2B
Axonal Guidance Signaling	1.72		0.0429	ACTR3,ADAMTS1,ARPC5,CXCR4,DPYSL2,GNA13,GNG10,IGF1,ITGA4,ITGAM,MMP8,MMP9,NRP1,PIK3R1,PLCL2,PRKCA,RAP2B,RGS3,SRGAP2,TUBA1A,TUBA1B
IL-17A Signaling in Gastric Cells	1.67		0.13	FOS,JUN,TNF
Regulation of Actin-based Motility by Rho	1.63	0.447214	0.0648	ACTR3,ARPC5,GSN,ITGA4,ITGAM,RHOB,RHOH
Xenobiotic Metabolism Signaling	1.62		0.0487	ALDH2,CHST12,CITED2,GSTP1,HSP90AA1,IL1A,MAP3K8,MGST1,PIK3R1,PRKCA,RAP2B,REL,TNF
Glutathione Redox Reactions I	1.62		0.125	GSR,GSTP1,MGST1
Neuroprotective Role of THOP1 in Alzheimer's Disease	1.61	0.447214	0.0642	CTSG,HLA-A,HLA-G,KLK8,MMP9,Prss34,PRTN3
Thrombopoietin Signaling	1.61	-1.34164	0.0794	FOS,JUN,PIK3R1,PRKCA,RAP2B
Oxytocin Signaling Pathway	1.58	-3.05085	0.048	ATF4,Calm1 (includes others),FOS,GNA13,GNG10,HSPB1,HSPB3,ITPR2,MEF2C,PIK3R1,PRKCA,RAP2B,REL
Regulation Of The Epithelial Mesenchymal Transition By Growth Factors Pathway	1.58	-1	0.0532	EGR1,FOS,ID2,JUN,MMP9,PIK3R1,RAP2B,REL,TGFB1,TNF
ILK Signaling	1.58	-2.64575	0.0532	ATF4,FOS,JUN,LIMS1,MMP9,PIK3R1,REL,RHOB,RHOH,TNF
Glutamine Biosynthesis I	1.58		1	GLUL
Histamine Biosynthesis	1.58		1	HDC
Melatonin Degradation III	1.58		1	MPO
HER-2 Signaling in Breast Cancer	1.53	-0.904534	0.0502	CDKN1A,FOS,IL1A,JUN,NFKBIA,NFKBIB,NFKBID,PIK3R1,PRKCA,RAP2B,REL
PFKFB4 Signaling Pathway	1.53	-2	0.0889	ATF4,GPI,HK2,TGFB1
Apelin Pancreas Signaling Pathway	1.53		0.0889	DDIT3,PDE3B,PIK3R1,REL
Sphingosine-1-phosphate Signaling	1.52	-1.63299	0.0614	ASAH1,CASP4,GNA13,PIK3R1,PLCL2,RHOB,RHOH
Acute Myeloid Leukemia Signaling	1.52	0.447214	0.0667	CEBPA,CSF1R,CSF2RA,PIK3R1,RAP2B,REL
Pulmonary Healing Signaling Pathway	1.49	1.26491	0.0513	CXCR4,ELANE,MMP8,MMP9,NFKBIA,PRKCA,RAP2B,TGFB1,TLR2,TNF
Adrenomedullin signaling pathway	1.49	-2.33333	0.0513	Calm1 (includes others),CFH,FOS,IL1A,ITPR2,PIK3R1,PLCL2,RAP2B,REL,TNF
Neuregulin Signaling	1.49	0	0.0603	ERRFI1,HSP90AA1,ITGA4,ITGAM,PIK3R1,PRKCA,RAP2B
Estrogen Receptor Signaling	1.48	-1.06904	0.0427	ATF4,CDKN1A,DDX5,FOS,GNA13,GNG10,HES1,HSP90AA1,IGF1,JUN,MMP8,MMP9,PIK3R1,PLCL2,PRKCA,RAP2B,REL
Glioblastoma Multiforme Signaling	1.48	-0.707107	0.0536	CCND2,CDKN1A,IGF1,ITPR2,PIK3R1,PLCL2,RAP2B,RHOB,RHOH
IL-15 Production	1.47	-0.816497	0.0598	AXL,CLK1,CSF1R,CSF2RA,IRF1,MERTK,REL
Regulation of eIF4 and p70S6K Signaling	1.46		0.0529	EIF2S2,EIF3J,ITGA4,ITGAM,PABPC1,PIK3R1,RAP2B,RPS14,RPS5
Ephrin Receptor Signaling	1.45	1	0.0505	ACTR3,ARPC5,ATF4,CXCR4,GNA13,GNG10,ITGA4,ITGAM,RAP2B,RGS3
Xenobiotic Metabolism PXR Signaling Pathway	1.44	0.333333	0.0526	ALDH2,CHST12,CITED2,GSTP1,HSP90AA1,MGST1,PPP1R10,PPP1R11,PRKCA
Glioma Invasiveness Signaling	1.44	-0.447214	0.0714	MMP9,PIK3R1,RAP2B,RHOB,RHOH
MYC Mediated Apoptosis Signaling	1.44	-1	0.0833	ADRB2,BBC3,MCL1,TNF
RAR Activation	1.43		0.0503	CITED2,DUSP1,FOS,JUN,PIK3R1,PNRC1,PRKCA,REL,SMAD7,TGFB1
Small Cell Lung Cancer Signaling	1.42		0.0632	CCND2,NFKBIA,NFKBIB,NFKBID,PIK3R1,REL
UDP-N-acetyl-D-galactosamine Biosynthesis II	1.42		0.167	GPI,HK2
CD28 Signaling in T Helper Cells	1.41	-1.13389	0.0443	ACTR3,ARPC5,Calm1 (includes others),FOS,HLA-A,HLA-DMA,HLA-DOA,ITPR2,JUN,NFKBIA,NFKBIB,NFKBID,PIK3R1,REL
B Cell Development	1.41		0.103	HLA-A,HLA-DMA,HLA-DOA
Glioma Signaling	1.39	-0.447214	0.0574	Calm1 (includes others),CCND2,CDKN1A,IGF1,PIK3R1,PRKCA,RAP2B
UVA-Induced MAPK Signaling	1.38	-1	0.0619	FOS,JUN,PIK3R1,PLCL2,PRKCA,RAP2B
Cell Cycle: G2/M DNA Damage Checkpoint Regulation	1.38		0.08	CDKN1A,CKS2,YWHAH,YWHAZ
UVC-Induced MAPK Signaling	1.36	-1	0.0784	FOS,JUN,PRKCA,RAP2B
CSDE1 Signaling Pathway	1.36	-2	0.0784	CCL2,FOS,PABPC1,TGFB1
Thrombin Signaling	1.35	-2.12132	0.0485	GNA13,GNG10,ITPR2,PIK3R1,PLCL2,PRKCA,RAP2B,REL,RHOB,RHOH
Virus Entry via Endocytic Pathways	1.34		0.0606	CLTA,HLA-A,HLA-G,PIK3R1,PRKCA,RAP2B
Sirtuin Signaling Pathway	1.29	-0.333333	0.0446	ABCA1,GADD45B,H3-3A/H3-3B,JUN,LDHB,MAP1LC3A,REL,SLC25A5,TNF,TSPO,TUBA1A,TUBA1B
CCR3 Signaling in Eosinophils	1.29		0.0547	Calm1 (includes others),GNA13,GNG10,ITPR2,PIK3R1,PRKCA,RAP2B
Glycine Degradation (Creatine Biosynthesis)	1.29		0.5	GATM
L-DOPA Degradation	1.29		0.5	COMT
Putrescine Biosynthesis III	1.29		0.5	ODC1
Spermidine Biosynthesis I	1.29		0.5	AMD1
Spermine Biosynthesis	1.29		0.5	AMD1
Sulfate Activation for Sulfonation	1.29		0.5	PAPSS1
Thyroid Hormone Biosynthesis	1.29		0.5	CTSD
Lymphotoxin β Receptor Signaling	1.28		0.0741	NFKBIA,NFKBID,PIK3R1,VCAM1
IL-3 Signaling	1.27	-1.34164	0.0641	FOS,JUN,PIK3R1,PRKCA,RAP2B
Role of MAPK Signaling in the Pathogenesis of Influenza	1.27		0.0641	CCL2,PLA2G7,PRKCA,RAP2B,TNF
Complement System	1.27		0.0909	C5AR1,CFH,ITGAM
Inhibition of Angiogenesis by TSP1	1.27		0.0909	JUN,MMP9,TGFB1
Adipogenesis pathway	1.25		0.0534	CEBPA,DDIT3,EGR2,SAP30,TGFB1,TNF,TXNIP
α-Adrenergic Signaling	1.24	-1	0.0571	Calm1 (includes others),GNA13,GNG10,ITPR2,PRKCA,RAP2B
Role of NFAT in Cardiac Hypertrophy	1.23	-1.66667	0.0461	Calm1 (includes others),GNG10,IGF1,ITPR2,MEF2C,PIK3R1,PLCL2,PRKCA,RAP2B,TGFB1
Iron homeostasis signaling pathway	1.23		0.053	ATP6V1C1,CP,FTH1,HBA1/HBA2,HBB,HP,ISCU
Chronic Myeloid Leukemia Signaling	1.23		0.0566	CCND2,CDKN1A,PIK3R1,RAP2B,REL,TGFB1
IL-4 Signaling	1.23		0.0625	HLA-A,HLA-DMA,HLA-DOA,PIK3R1,RAP2B
VEGF Family Ligand-Receptor Interactions	1.2	-1	0.061	FOS,NRP1,PIK3R1,PRKCA,RAP2B
Polyamine Regulation in Colon Cancer	1.19	-2	0.069	AZIN1,FOS,JUN,ODC1
Semaphorin Signaling in Neurons	1.19		0.069	DPYSL2,NRP1,RHOB,RHOH
Chondroitin Sulfate Degradation (Metazoa)	1.19		0.125	Chil3/Chil4,HEXB
HIPPO signaling	1.18		0.0602	CSNK1E,PPP1R10,PPP1R11,YWHAH,YWHAZ
cAMP-mediated signaling	1.16	-1	0.0448	ADORA3,ADRB2,ATF4,Calm1 (includes others),DUSP1,GDPD3,P2RY12,PDE3B,RGS10,SMPDL3A
Insulin Receptor Signaling	1.15	-1.13389	0.0507	PDE3B,PIK3R1,PPP1R10,PPP1R11,RAP2B,SGK1,SOCS3
Dermatan Sulfate Degradation (Metazoa)	1.15		0.118	Chil3/Chil4,HEXB
Hereditary Breast Cancer Signaling	1.14		0.0504	CCND2,CDKN1A,GADD45B,PIK3R1,RAP2B,Ubb,UBC
Role of Cytokines in Mediating Communication between Immune Cells	1.14		0.0811	IL1A,TGFB1,TNF
PDGF Signaling	1.13	-1.34164	0.0581	FOS,JUN,PIK3R1,PRKCA,RAP2B
IL-2 Signaling	1.12		0.0656	FOS,JUN,PIK3R1,RAP2B
S-adenosyl-L-methionine Biosynthesis	1.12		0.333	MAT2A
mTOR Signaling	1.1	-1.63299	0.045	EIF3J,PIK3R1,PLD4,PRKCA,RAP2B,RHOB,RHOH,RPS14,RPS5
Sertoli Cell-Sertoli Cell Junction Signaling	1.1		0.045	ITGA4,ITGAM,JAM2,JUN,MAP3K8,RAP2B,TNF,TUBA1A,TUBA1B
Nitric Oxide Signaling in the Cardiovascular System	1.09	-2.44949	0.0522	Calm1 (includes others),HSP90AA1,ITPR2,PDE3B,PIK3R1,PRKCA
FXR/RXR Activation	1.09		0.0522	APOC4,APOE,IL1A,MLXIPL,TNF,TTR
WNT/Ca+ pathway	1.06		0.0625	ATF4,PLCL2,PRKCA,REL
ERBB Signaling	1.05	-1.34164	0.0549	FOS,JUN,PIK3R1,PRKCA,RAP2B
Glutamate Receptor Signaling	1.05		0.0615	Calm1 (includes others),GLUL,GNG10,SLC1A3
Actin Cytoskeleton Signaling	1.04	0	0.0424	ACTR3,ARPC5,CD14,GNA13,GSN,ITGA4,ITGAM,PIK3R1,RAP2B,WASF2
RHOA Signaling	1.04	1.63299	0.0504	ACTR3,ARHGAP5,ARPC5,GNA13,IGF1,LPAR6
Dopamine-DARPP32 Feedback in cAMP Signaling	1.03	-1.41421	0.0452	ATF4,Calm1 (includes others),CSNK1E,ITPR2,PLCL2,PPP1R10,PPP1R11,PRKCA
PTEN Signaling	1.02	-1	0.047	CDKN1A,ITGA4,ITGAM,PIK3R1,RAP2B,REL,YWHAH
Non-Small Cell Lung Cancer Signaling	1.02	-1	0.0538	CCND2,ITPR2,PIK3R1,PRKCA,RAP2B
Glutathione Redox Reactions II	0.998		0.25	GSR
Heme Degradation	0.998		0.25	BLVRB
Phenylethylamine Degradation I	0.998		0.25	ALDH2
Pyruvate Fermentation to Lactate	0.998		0.25	LDHB
Spermine and Spermidine Degradation I	0.998		0.25	PAOX
ATM Signaling	0.986		0.0526	ATF4,CDKN1A,GADD45B,JUN,NFKBIA
Pancreatic Adenocarcinoma Signaling	0.984	-1	0.0488	CDKN1A,MMP9,PIK3R1,PLD4,REL,TGFB1
tRNA Splicing	0.97		0.0682	GDPD3,PDE3B,SMPDL3A
Ephrin B Signaling	0.94		0.0563	CXCR4,GNA13,GNG10,RGS3
Neuropathic Pain Signaling In Dorsal Horn Neurons	0.93	-2.23607	0.0505	FOS,ITPR2,PIK3R1,PLCL2,PRKCA
Apelin Cardiac Fibroblast Signaling Pathway	0.919		0.087	SERPINE1,TGFB1
Role of JAK1, JAK2 and TYK2 in Interferon Signaling	0.919		0.087	IFNAR1,REL
Creatine-phosphate Biosynthesis	0.907		0.2	CKB
Serine Biosynthesis	0.907		0.2	PHGDH
p70S6K Signaling	0.901	-1	0.0462	PIK3R1,PLCL2,PRKCA,RAP2B,YWHAH,YWHAZ
T Cell Exhaustion Signaling Pathway	0.899	0.377964	0.0374	FOS,HLA-A,HLA-DMA,HLA-DOA,HLA-G,IFNAR1,IL10RA,IL10RB,JUN,LAG3,PIK3R1,RAP2B,TGFB1
IL-22 Signaling	0.889		0.0833	IL10RB,SOCS3
Xenobiotic Metabolism General Signaling Pathway	0.878	-0.816497	0.0455	GSTP1,MAP3K8,MGST1,PIK3R1,PRKCA,RAP2B
Leptin Signaling in Obesity	0.877		0.0533	PDE3B,PIK3R1,PLCL2,SOCS3
Gap Junction Signaling	0.872		0.0415	CSNK1E,ITPR2,PIK3R1,PLCL2,PRKCA,RAP2B,TUBA1A,TUBA1B
Dopamine Degradation	0.86		0.08	ALDH2,COMT
Melanoma Signaling	0.848		0.06	CDKN1A,PIK3R1,RAP2B
Antiproliferative Role of Somatostatin Receptor 2	0.847		0.0519	CDKN1A,GNG10,PIK3R1,RAP2B
PKCθ Signaling in T Lymphocytes	0.834	-1.50756	0.0363	FOS,HLA-A,HLA-DMA,HLA-DOA,ITPR2,JUN,MAP3K8,NFKBIA,NFKBIB,NFKBID,PIK3R1,RAP2B,REL
Ceramide Degradation	0.833		0.167	ASAH1
GDP-mannose Biosynthesis	0.833		0.167	GPI
Trehalose Degradation II (Trehalase)	0.833		0.167	HK2
Xenobiotic Metabolism CAR Signaling Pathway	0.819	0.377964	0.0417	ALDH2,CHST12,CITED2,GSTP1,HSP90AA1,MGST1,PRKCA
Gαi Signaling	0.814	0	0.0435	ADORA3,GNA13,GNG10,P2RY12,RAP2B,RGS10
Transcriptional Regulatory Network in Embryonic Stem Cells	0.811		0.0577	H3-3A/H3-3B,SKIL,ZFHX3
Triacylglycerol Degradation	0.811		0.0577	AARS1,ABHD12,DAGLB
Cardiac β-adrenergic Signaling	0.81	1	0.0414	GDPD3,GNA13,GNG10,PDE3B,PPP1R10,PPP1R11,SMPDL3A
TR/RXR Activation	0.804		0.05	HP,PDE3B,PIK3R1,THRSP
Tight Junction Signaling	0.783		0.0407	CEBPA,FOS,JAM2,JUN,REL,TGFB1,TNF
CDK5 Signaling	0.781	0.447214	0.045	EGR1,FOSB,PPP1R10,PPP1R11,RAP2B
T Cell Receptor Signaling	0.775	-0.57735	0.0349	Calm1 (includes others),FOS,HLA-A,HLA-DMA,HLA-DOA,HLA-G,ICAM1,JUN,NFKBIA,NFKBIB,PIK3R1,RAP2B,REL,TNF
Ceramide Biosynthesis	0.772		0.143	SPTSSA
Phosphatidylcholine Biosynthesis I	0.772		0.143	CHKA
Superpathway of Serine and Glycine Biosynthesis I	0.772		0.143	PHGDH
Thioredoxin Pathway	0.772		0.143	TXN
Calcium Signaling	0.771	-1.34164	0.039	ASPH,ATF4,Calm1 (includes others),CALR,ITPR2,MEF2C,RAP2B,TPM3
Role of Tissue Factor in Cancer	0.77		0.0446	EGR1,GNA13,PIK3R1,PRKCA,RAP2B
BMP signaling pathway	0.764		0.0482	JUN,RAP2B,REL,SMAD7
PAK Signaling	0.749	0	0.0439	ITGA4,ITGAM,PIK3R1,RAP2B,TNF
Factors Promoting Cardiogenesis in Vertebrates	0.745	-2.23607	0.0414	ATF4,LRP6,MEF2C,PLCL2,PRKCA,TGFB1
Type I Diabetes Mellitus Signaling	0.74	-1.63299	0.0358	HLA-A,HLA-DMA,HLA-DOA,HLA-G,IRF1,NFKBIA,NFKBIB,NFKBID,REL,SOCS3,TNF
NGF Signaling	0.727	-1	0.0431	ATF4,MAP3K8,PIK3R1,RAP2B,REL
Phosphatidylethanolamine Biosynthesis II	0.719		0.125	CHKA
Sphingosine and Sphingosine-1-phosphate Metabolism	0.719		0.125	ASAH1
Regulation of Cellular Mechanics by Calpain Protease	0.714		0.046	CCND2,ITGA4,ITGAM,RAP2B
Cancer Drug Resistance By Drug Efflux	0.714		0.0517	PIK3R1,RAP2B,YBX1
Noradrenaline and Adrenaline Degradation	0.713		0.0645	ALDH2,COMT
Glutathione-mediated Detoxification	0.692		0.0625	GSTP1,MGST1
Role of JAK2 in Hormone-like Cytokine Signaling	0.692		0.0625	SIRPA,SOCS3
PCP (Planar Cell Polarity) Pathway	0.685		0.05	JUN,JUNB,JUND
GDP-glucose Biosynthesis	0.673		0.111	HK2
Ketolysis	0.673		0.111	OXCT1
Systemic Lupus Erythematosus In T Cell Signaling Pathway	0.669	0	0.0333	ATF4,CASP4,FOS,GNA13,HLA-A,HLA-DMA,HLA-DOA,HLA-G,JUN,PIK3R1,RAP2B,RHOB,RHOH,SELPLG
Gustation Pathway	0.668	-0.377964	0.0376	DAGLB,ITPR2,LIPA,LPAR6,P2RX4,P2RY12,PDE3B
Phospholipases	0.657		0.0484	PLA2G7,PLCL2,PLD4
DNA Methylation and Transcriptional Repression Signaling	0.652		0.0588	H3-3A/H3-3B,SAP30
GP6 Signaling Pathway	0.649	-2.23607	0.0403	APBB1IP,Calm1 (includes others),COL27A1,PIK3R1,PRKCA
Synaptic Long Term Depression	0.646	-0.377964	0.037	GNA13,IGF1,ITPR2,PLA2G7,PLCL2,PRKCA,RAP2B
Altered T Cell and B Cell Signaling in Rheumatoid Arthritis	0.634		0.0344	HLA-A,HLA-DMA,HLA-DOA,IL1A,PRTN3,REL,TGFB1,TLR2,TNF,TNFRSF17
Cell Cycle Regulation by BTG Family Proteins	0.634		0.0571	BTG1,BTG2
Coagulation System	0.634		0.0571	PROS1,SERPINE1
Calcium Transport I	0.633		0.1	ANXA5
Glucose and Glucose-1-phosphate Degradation	0.633		0.1	HK2
Prostanoid Biosynthesis	0.633		0.1	PTGS1
Sucrose Degradation V (Mammalian)	0.633		0.1	KHK
α-tocopherol Degradation	0.633		0.1	CYP4F2
ERB2-ERBB3 Signaling	0.63		0.0469	JUN,PIK3R1,RAP2B
Eicosanoid Signaling	0.63		0.0469	LTC4S,PLA2G7,PTGS1
Mitotic Roles of Polo-Like Kinase	0.63		0.0469	HSP90AA1,PTTG1,TGFB1
G Beta Gamma Signaling	0.622	-1	0.0394	GNA13,GNG10,ITPR2,PRKCA,RAP2B
Phospholipase C Signaling	0.62	-1.89737	0.0322	ATF4,Calm1 (includes others),FCGR2A,GNA13,GNG10,ITGA4,ITGAM,ITPR2,MEF2C,PLD4,PRKCA,RAP2B,REL,RHOB,RHOH
Cell Cycle: G1/S Checkpoint Regulation	0.618		0.0462	CCND2,CDKN1A,TGFB1
Regulation of the Epithelial-Mesenchymal Transition Pathway	0.617		0.0363	EGR1,ID2,MMP9,PIK3R1,RAP2B,REL,TGFB1
VEGF Signaling	0.615		0.0417	EIF2S2,PIK3R1,PRKCA,RAP2B
Insulin Secretion Signaling Pathway	0.611	-3	0.0345	ATF4,EIF2S2,ITPR2,PABPC1,PIK3R1,PLCL2,PRKCA,SEC61G,SLC2A5
Circadian Rhythm Signaling	0.611		0.0345	ATF4,CSNK1E,GNG10,H3-3A/H3-3B,ITPR2,PER1,PLCL2,PRKCA,RAP2B
GABA Receptor Signaling	0.605		0.0388	GNA13,GNG10,ITPR2,Ubb,UBC
Apelin Cardiomyocyte Signaling Pathway	0.605	-1	0.0412	PIK3R1,PLCL2,PRKCA,TGFB1
Inhibition of Matrix Metalloproteases	0.599		0.0541	MMP8,MMP9
Notch Signaling	0.599		0.0541	HES1,NUMB
Role of Lipids/Lipid Rafts in the Pathogenesis of Influenza	0.597		0.0909	IFNAR1
3-phosphoinositide Biosynthesis	0.596	-2.23607	0.0357	DUSP1,DUSP2,PIK3R1,PPP1R10,PPP1R11,SIRPA,SOCS3
Agrin Interactions at Neuromuscular Junction	0.593		0.0448	ITGA4,JUN,RAP2B
ERBB4 Signaling	0.593		0.0448	PIK3R1,PRKCA,RAP2B
B Cell Receptor Signaling	0.589	-2.88675	0.032	APBB1IP,ATF4,Calm1 (includes others),EGR1,FCGR2A,JUN,MAP3K8,MEF2C,NFKBIA,NFKBIB,NFKBID,PIK3R1,RAP2B,REL
Systemic Lupus Erythematosus In B Cell Signaling Pathway	0.582	-1.80739	0.0314	Calm1 (includes others),CCND2,FCGR2A,FOS,IFNAR1,IL1A,JUN,LILRB4,MCL1,PIK3R1,PRKCA,RAP2B,RASGRP3,REL,TGFB1,TNF
Role of JAK1 and JAK3 in γc Cytokine Signaling	0.581		0.0441	PIK3R1,RAP2B,SOCS3
OX40 Signaling Pathway	0.571	1	0.0336	HLA-A,HLA-DMA,HLA-DOA,HLA-G,JUN,NFKBIA,NFKBIB,NFKBID,REL
Melatonin Signaling	0.57		0.0435	Calm1 (includes others),PLCL2,PRKCA
Intrinsic Prothrombin Activation Pathway	0.566		0.0513	KLK8,PROS1
WNT/β-catenin Signaling	0.558	0	0.0357	CSNK1E,JUN,LRP6,TGFB1,Ubb,UBC
GM-CSF Signaling	0.558		0.0429	CSF2RA,PIK3R1,RAP2B
Telomerase Signaling	0.548		0.0388	CDKN1A,HSP90AA1,PIK3R1,RAP2B
ICOS-ICOSL Signaling in T Helper Cells	0.547	-0.447214	0.0326	Calm1 (includes others),HLA-A,HLA-DMA,HLA-DOA,ITPR2,NFKBIA,NFKBIB,NFKBID,PIK3R1,REL
D-myo-inositol (1,4,5,6)-Tetrakisphosphate Biosynthesis	0.544	-2	0.0353	DUSP1,DUSP2,PPP1R10,PPP1R11,SIRPA,SOCS3
D-myo-inositol (3,4,5,6)-tetrakisphosphate Biosynthesis	0.544	-2	0.0353	DUSP1,DUSP2,PPP1R10,PPP1R11,SIRPA,SOCS3
GPCR-Mediated Integration of Enteroendocrine Signaling Exemplified by an L Cell	0.536		0.0417	ADRB2,ITPR2,PLCL2
Dermatan Sulfate Biosynthesis (Late Stages)	0.536		0.0488	CHST12,DSE
Paxillin Signaling	0.531		0.0381	ITGA4,ITGAM,PIK3R1,RAP2B
Choline Biosynthesis III	0.509		0.0714	PLD4
Colanic Acid Building Blocks Biosynthesis	0.509		0.0714	GPI
Leukotriene Biosynthesis	0.509		0.0714	LTC4S
Phenylalanine Degradation IV (Mammalian, via Side Chain)	0.509		0.0714	ALDH2
Dopamine Receptor Signaling	0.496		0.0395	COMT,PPP1R10,PPP1R11
G Protein Signaling Mediated by Tubby	0.495		0.0455	GNA13,GNG10
Retinoic acid Mediated Apoptosis Signaling	0.495		0.0455	IFNAR1,IRF1
Semaphorin Neuronal Repulsive Signaling Pathway	0.489	1	0.0347	DPYSL2,ITGA4,ITGAM,NRP1,PIK3R1
IL-7 Signaling Pathway	0.486		0.039	JUN,MCL1,PIK3R1
nNOS Signaling in Neurons	0.482		0.0444	Calm1 (includes others),PRKCA
CDC42 Signaling	0.479	0	0.0308	ACTR3,ARPC5,CLIP1,FOS,HLA-A,HLA-DMA,HLA-DOA,HLA-G,ITGA4,ITGAM,JUN
3-phosphoinositide Degradation	0.468	-2	0.033	DUSP1,DUSP2,PPP1R10,PPP1R11,SIRPA,SOCS3
FLT3 Signaling in Hematopoietic Progenitor Cells	0.467		0.038	ATF4,PIK3R1,RAP2B
Bladder Cancer Signaling	0.466		0.0354	CDKN1A,MMP8,MMP9,RAP2B
Fc Epsilon RI Signaling	0.466		0.0354	PIK3R1,PRKCA,RAP2B,TNF
Extrinsic Prothrombin Activation Pathway	0.462		0.0625	PROS1
nNOS Signaling in Skeletal Muscle Cells	0.458		0.0426	Calm1 (includes others),ITPR2
Cyclins and Cell Cycle Regulation	0.449		0.037	CCND2,CDKN1A,TGFB1
Apelin Muscle Signaling Pathway	0.446		0.0417	GNA13,GNG10
Assembly of RNA Polymerase II Complex	0.446		0.0417	TAF10,TAF7
D-myo-inositol-5-phosphate Metabolism	0.445	-2	0.0323	DUSP1,DUSP2,PPP1R10,PPP1R11,SIRPA,SOCS3
GPCR-Mediated Nutrient Sensing in Enteroendocrine Cells	0.444	-2	0.0345	GNG10,ITPR2,PLCL2,PRKCA
FAK Signaling	0.444		0.0345	ITGA4,ITGAM,PIK3R1,RAP2B
Regulation of IL-2 Expression in Activated and Anergic T Lymphocytes	0.441	-1.66667	0.0306	Calm1 (includes others),FOS,JUN,NFKBIA,NFKBIB,NFKBID,RAP2B,REL,TGFB1
Epithelial Adherens Junction Signaling	0.437	-0.447214	0.0329	ACTR3,ARPC5,RAP2B,YWHAH,YWHAZ
Superpathway of Inositol Phosphate Compounds	0.432	-2.23607	0.0312	DUSP1,DUSP2,PIK3R1,PPP1R10,PPP1R11,SIRPA,SOCS3
FGF Signaling	0.424		0.0357	ATF4,PIK3R1,PRKCA
Gαs Signaling	0.416		0.0333	ADRB2,ATF4,GNA13,GNG10
FcγRIIB Signaling in B Lymphocytes	0.416		0.0353	ITPR2,PIK3R1,RAP2B
Apelin Adipocyte Signaling Pathway	0.408		0.0349	CYBB,GSTP1,MGST1
NF-κB Signaling	0.404	0.301511	0.0293	IL1A,MAP3K8,NFKBIA,NFKBIB,NFKBID,PIK3R1,RAP2B,TLR2,TNF,TNFAIP3,TNFRSF17
Fatty Acid α-oxidation	0.403		0.0526	ALDH2
Histamine Degradation	0.403		0.0526	ALDH2
Reelin Signaling in Neurons	0.396		0.0325	ACTR3,APOE,ARPC5,PIK3R1
Endocannabinoid Developing Neuron Pathway	0.39		0.0323	ATF4,GNG10,PIK3R1,RAP2B
Cardiomyocyte Differentiation via BMP Receptors	0.386		0.05	MEF2C
Putrescine Degradation III	0.386		0.05	ALDH2
Dermatan Sulfate Biosynthesis	0.383		0.037	CHST12,DSE
FAT10 Signaling Pathway	0.383		0.037	SQSTM1,TNF
TEC Kinase Signaling	0.375	-1.63299	0.0286	FOS,GNA13,GNG10,ITGA4,ITGAM,PIK3R1,PRKCA,REL,RHOB,RHOH,TNF
Human Embryonic Stem Cell Pluripotency	0.374		0.0307	GNA13,GNG10,PIK3R1,SMAD7,TGFB1
Methionine Degradation I (to Homocysteine)	0.37		0.0476	MAT2A
Salvage Pathways of Pyrimidine Ribonucleotides	0.364		0.0326	APOBEC1,MAP3K8,SGK1
CNTF Signaling	0.364		0.0357	PIK3R1,RAP2B
SPINK1 General Cancer Pathway	0.364		0.0357	PIK3R1,RAP2B
Ethanol Degradation IV	0.355		0.0455	ALDH2
Tumoricidal Function of Hepatic Natural Killer Cells	0.355		0.0455	ICAM1
Melanocyte Development and Pigmentation Signaling	0.343		0.0316	ATF4,PIK3R1,RAP2B
Cysteine Biosynthesis III (mammalia)	0.341		0.0435	MAT2A
Vitamin-C Transport	0.341		0.0435	TXN
White Adipose Tissue Browning Pathway	0.332		0.0299	ATF4,CAMP,ITPR2,LDHB
Endometrial Cancer Signaling	0.33		0.0333	PIK3R1,RAP2B
Gluconeogenesis I	0.315		0.04	GPI
Glycolysis I	0.315		0.04	GPI
Role of JAK family kinases in IL-6-type Cytokine Signaling	0.315		0.04	SOCS3
Tryptophan Degradation X (Mammalian, via Tryptamine)	0.315		0.04	ALDH2
Apelin Liver Signaling Pathway	0.303		0.0385	TNF
Estrogen-mediated S-phase Entry	0.303		0.0385	CDKN1A
Mouse Embryonic Stem Cell Pluripotency	0.301		0.0294	ID2,PIK3R1,RAP2B
Pyridoxal 5'-phosphate Salvage Pathway	0.293		0.0308	MAP3K8,SGK1
Role of WNT/GSK-3β Signaling in the Pathogenesis of Influenza	0.293		0.0308	CSNK1E,IFNAR1
NAD Signaling Pathway	0.292	-1	0.0282	IGF1,LDHB,PIK3R1,TGFB1
Cellular Effects of Sildenafil (Viagra)	0.292		0.0282	Calm1 (includes others),ITPR2,PDE3B,PLCL2
Role of p14/p19ARF in Tumor Suppression	0.292		0.037	PIK3R1
Ethanol Degradation II	0.281		0.0357	ALDH2
Synaptogenesis Signaling Pathway	0.272	0	0.0265	ACTR3,APOE,ARPC5,ATF4,Calm1 (includes others),HSPA8,PIK3R1,RAP2B
Kinetochore Metaphase Signaling Pathway	0.263		0.0275	PPP1R10,PPP1R11,PTTG1
Heparan Sulfate Biosynthesis (Late Stages)	0.26		0.0286	AARS1,CHST12
Maturity Onset Diabetes of Young (MODY) Signaling	0.248		0.0278	APOC4,APOE
Inhibition of ARE-Mediated mRNA Degradation Pathway	0.244	-1	0.0261	TNF,YWHAH,YWHAZ,ZFP36
Amyotrophic Lateral Sclerosis Signaling	0.244		0.0265	GLUL,IGF1,PIK3R1
Pyrimidine Ribonucleotides Interconversion	0.226		0.0294	DDX3X
Pyrimidine Ribonucleotides De Novo Biosynthesis	0.211		0.0278	DDX3X
Superpathway of Methionine Degradation	0.211		0.0278	MAT2A
Docosahexaenoic Acid (DHA) Signaling	0.197		0.0263	PIK3R1
tRNA Charging	0.197		0.0263	AARS1
Hematopoiesis from Pluripotent Stem Cells	0		0.00418	IL1A
Lipid Antigen Presentation by CD1	0		0.00446	CALR
Dilated Cardiomyopathy Signaling Pathway	0		0.00694	ITPR2
Antiproliferative Role of TOB in T Cell Signaling	0		0.0084	PABPC1,TGFB1
Cytotoxic T Lymphocyte-mediated Apoptosis of Target Cells	0		0.00855	HLA-A,HLA-G
IL-15 Signaling	0		0.00885	PIK3R1,RAP2B,REL
Th17 Activation Pathway	0		0.0109	HSP90AA1,REL,SOCS3
Regulation Of The Epithelial Mesenchymal Transition In Development Pathway	0		0.0118	REL
Mitochondrial Dysfunction	0		0.0125	GSR,PRDX5
Role of BRCA1 in DNA Damage Response	0		0.0125	CDKN1A
CTLA4 Signaling in Cytotoxic T Lymphocytes	0		0.0141	CLTA,HLA-A,HLA-G,PIK3R1
Netrin Signaling	0		0.0141	ITPR2
SAPK/JNK Signaling	0	-1	0.016	GNA13,GNG10,JUN,PIK3R1,RAP2B
Autoimmune Thyroid Disease Signaling	0		0.0164	HLA-A,HLA-DMA,HLA-DOA,HLA-G
PXR/RXR Activation	0		0.0167	TNF
Role of NANOG in Mammalian Embryonic Stem Cell Pluripotency	0		0.0169	PIK3R1,RAP2B
Role of CHK Proteins in Cell Cycle Checkpoint Control	0		0.0182	CDKN1A
Communication between Innate and Adaptive Immune Cells	0		0.0185	CCL3L3,CCL4,Ccl9,CD83,HLA-A,HLA-G,IL1A,TLR2,TNF,TNFRSF17
Serotonin Degradation	0		0.0189	ALDH2
Allograft Rejection Signaling	0		0.019	HLA-A,HLA-DMA,HLA-DOA,HLA-G,TNF
Chondroitin Sulfate Biosynthesis	0		0.0192	CHST12
Superpathway of Melatonin Degradation	0		0.0192	MPO
Amyloid Processing	0		0.02	CSNK1E
NER (Nucleotide Excision Repair, Enhanced Pathway)	0		0.02	COPS4,H3-3A/H3-3B
NUR77 Signaling in T Lymphocytes	0		0.0202	Calm1 (includes others),HLA-A,HLA-DMA,HLA-DOA,HLA-G,PRKCA
Endocannabinoid Neuronal Synapse Pathway	0		0.0203	GNG10,ITPR2,PLCL2
Ephrin A Signaling	0		0.0217	PIK3R1
Oxidative Ethanol Degradation III	0		0.0217	ALDH2
Triacylglycerol Biosynthesis	0		0.0217	Plpp1
Chondroitin Sulfate Biosynthesis (Late Stages)	0		0.0227	CHST12
Spliceosomal Cycle	0		0.0227	HSPA8
Calcium-induced T Lymphocyte Apoptosis	0	-0.816497	0.0232	Calm1 (includes others),HLA-A,HLA-DMA,HLA-DOA,ITPR2,PRKCA
Neurovascular Coupling Signaling Pathway	0	-0.447214	0.0236	Calm1 (includes others),ITPR2,PLA2G7,PTGS1,SLC1A3
Systemic Lupus Erythematosus Signaling	0		0.0236	FCGR2A,FOS,HLA-A,HLA-G,IL1A,JUN,PIK3R1,RAP2B,TNF
Oncostatin M Signaling	0		0.0238	RAP2B
Retinol Biosynthesis	0		0.0238	DAGLB
Graft-versus-Host Disease Signaling	0		0.0247	HLA-A,HLA-DMA,HLA-DOA,HLA-G,IL1A,TNF
AMPK Signaling	0	-1	0.0252	ADRB2,ATF4,CDKN1A,GNA13,GNG10,PIK3R1
Mechanisms of Viral Exit from Host Cells	0		0.0256	PRKCA
T Helper Cell Differentiation	0		0.0257	HLA-A,HLA-DMA,HLA-DOA,IL10RA,IL10RB,TGFB1,TNF
Ovarian Cancer Signaling	0		0.0258	MMP9,PIK3R1,PTGS1,RAP2B
CCR5 Signaling in Macrophages	0	-2.23607	0.0259	Calm1 (includes others),CCL4,FOS,GNA13,GNG10,ITPR2,JUN,PRKCA
Heparan Sulfate Biosynthesis	0		0.026	AARS1,CHST12
