# Supplementary material for: Transcriptional and epigenetic decoding of the microglial aging process
Source: Nat Aging. 2023 Sep 11;3(10):1288–311. doi: 10.1038/s43587-023-00479-x (PMC10570141; doi:10.1038/s43587-023-00479-x)
Supplement: Supplementary file 10 — Antibodies used in this study. [file 43587_2023_479_MOESM10_ESM.xlsx]

## Sheet: Antibody list
Antibodies	Source	Identifier	Dilution Ratio
Rabbit anti-IBA1	Wako	Cat: 019-19741; lot: CAJ3125, SKM6526, LEQ2171	1:500
Goat anti-IBA1	Abcam	Cat: Ab5076l; lot: GR3381291-3, GR3365012-2	1:500
Rabbit anti-NeuN	Abcam	Cat: ab177487, lot: GR3275122-6	1:500
Rabbit anti-MBP	Abcam	Cat: ab218011, lot: GR3299139-18	1:500
Goat anti-Osteopontin/OPN	R&D system	Cat: AF808, lot: BDO0720111	1:500
Goat anti-AXL	R&D system	Cat: AF854, lot: CTC0220081	1:200
Mouse anti-CD74	Santa Cruz	Cat: sc-6262, Lot: E2720	1:200
Rabbit anti-beta Galactosidase	Invitrogen	Cat: A-11132, lot: 2304273	1:2000
Rabbit anti-Ki67	Invitrogen	Cat:MA5-14520, lot: VB2941291, VE3003591	1:250
Rabbit anti-PDGFRα	Cell Signaling	Cat: 3164S, lot: 02/2020-6	1:500
AF647 donkey anti-goat	Jackson ImmunoResearch	Cat: 705-605-003, lot:147708	1:1000
AF488 donkey anti-chicken	Jackson ImmunoResearch	Cat: 703-545-155, lot:147805	1:1000
AF488 donkey anti-mouse	Jackson ImmunoResearch	Cat: 715-545-150, lot:146643	1:1000
AF488 donkey anti-goat	Jackson ImmunoResearch	Cat: 705-545-003, lot:145270	1:1000
Af568 donkey anti-rabbit	Invitrogen	Cat: A-11042, lot: 2207536	1:1000
Af568 donkey anti-goat	Invitrogen	Cat: A-11057, lot: 2160061	1:1000
AF647 donkey anti-rat	Invitrogen	Cat: A48272, lot: WB324594	1:1000
Cy3 donkey anti-rabbit	Jackson ImmunoResearch	Cat: 711-165-152, lot:145020	1:1000
Rat anti-CD11b	BD Pharmingen	Cat: 557657	1:100
Rat anti-mouse CD45	BD Pharmingen	Cat: 553080	1:100
Rat anti-Ki67	Invitrogen	Cat: 14-5698-82, lot: 2496198	1:1000,
Rabbit anti-DCX	Abcam	Cat: ab18723, lot: GR3274138-3	1:200
