# Supplementary material for: Transcriptional and epigenetic decoding of the microglial aging process
Source: Nat Aging. 2023 Sep 11;3(10):1288–311. doi: 10.1038/s43587-023-00479-x (PMC10570141; doi:10.1038/s43587-023-00479-x)
Supplement: Supplementary file 11 — Primers used in this study. [file 43587_2023_479_MOESM11_ESM.xlsx]

## Sheet: primer list
Primers used in the experiment
Gene	Forward	Reverse
Spp1	GCTTGGCTTATGGACTGAGGTC	CCTTAGACTCACCGCTCTTCATG
Cd52	ATCCTTGGGACAAGCCACTACG	CAGCTGAGGTAGAAGAGGCACA
Fth1	GCCGAGAAACTGATGAAGCTGC	GCACACTCCATTGCATTCAGCC
H2-Ab1	GTGTGCAGACACAACTACGAGG	CTGTCACTGAGCAGACCAGAGT
Upk1b	CCTGAAGCAGATGCTGATGAGG	TGCCAGTCTGACGGACCGTTTA
Lpar6	AGTGAGGACCATGTACCCGATC	GGAGTCACTTCTTCTAACCGACC
IL6ra	TGCAGTTCCAGCTTCGATACCG	TGCTTCACTCCTCGCAAGGCAT
Idh2	GGCTGTCAAGTGTGCCACAATC	TTGGCTCTCTGAAGACGGTTCC
Bin	GTCAACACGTTCCAGAGCATCG	CCTTGACTGTGAAGGTGTTGCTC
Il1b	TGGACCTTCCAGGATGAGGACA	GTTCATCTCGGAGCCTGTAGTG
Ccl4	ACCCTCCCACTTCCTGCTGTTT	CTGTCTGCCTCTTTTGGTCAGG
S100a8	AAATCACCATGCCCTCTACAAG	CCCACTTTTATCACCATCGCAA
S100a9	TGGTGGAAGCACAGTTGGCAAC	CAGCATCATACACTCCTCAAAGC
Cd74	GCTGGATGAAGCAGTGGCTCTT	GATGTGGCTGACTTCTTCCTGG
Lyz2	TGCCAGAACTCTGAAAAGGAATGG	CAGTGCTTTGGTCTCCACGGTT
P2ry12	CATTGACCGCTACCTGAAGACC	GCCTCCTGTTGGTGAGAATCATG
Cx3cr1	GAGCATCACTGACATCTACCTCC	AGAAGGCAGTCGTGAGCTTGCA
Mylip	ACCAGAACACCGCCCAATACAG	CCAGCTCCTTATGCTTCGCAAC
Tsc22d3	TCAATGAGGGCATCTGCAACCG	CATCAGGTGGTTCTTCACGAGG
Cd6	CTACCATCCTGTCCCTATCACC	GTGCTCATAGTCGGAGTCAGAAC
Ivns1abp	CAGCGTAGCATCTGGGAGAATG	CATCACTGCCAAACACCTCAGC
Uty1	CAACAGAAGTTCTGAAAGCGTGC	GGAGGATATGGCGAAGTTGGTG
Kdm5d	CGCCTACGAAAGACCTTGTTGG	CCAAGGCTGATAGGAAACACGTG
Gapdh	CATGGCCTTCCGTGTTCCTA	CCTGCTTCACCACCTTCTTGAT
Ccl7	CCACATGCTGCTATGTCAAGA	ACACCGACTACTGGTGATCCT
Ccl5	GCTGCTTTGCCTACCTCTCC	TCGAGTGACAAACACGACTGC
Socs3	TGCGCCTCAAGACCTTCAG	GCTCCAGTAGAATCCGCTCTC
Ccl3	CTCCCAGCCAGGTGTCATTTT	CTTGGACCCAGGTCTCTTTGG
Ifitm2	TGGGCTTCGTTGCCTATGC	AGAATGGGGTGTTCTTTGTGC
Srgn	CTCGCCTTCGTCCTGGTTT	CCTCGATGCAGTTCGCAAAAA
Ifitm3	CCCCCAAACTACGAAAGAATCA	ACCATCTTCCGATCCCTAGAC
Cd14	ACTTCTCAGATCCGAAGCCAG	CCGCCGTACAATTCCACAT
Myd88	TCATGTTCTCCATACCCTTGGT	AAACTGCGAGTGGGGTCAG
Il6	TCTATACCACTTCACAAGTCGGA	GAATTGCCATTGCACAACTCTTT
Tnf	CAGGCGGTGCCTATGTCTC	CGATCACCCCGAAGTTCAGTAG
Cxcl13	ATATGTGTGAATCCTCGTGCCA	GGGAGTTGAAGACAGACTTTTGC
