# Supplementary material for: Transcriptional and epigenetic decoding of the microglial aging process
Source: Nat Aging. 2023 Sep 11;3(10):1288–311. doi: 10.1038/s43587-023-00479-x (PMC10570141; doi:10.1038/s43587-023-00479-x)
Supplement: Supplementary file 12 — Statistical source data related to Supplementary Fig. 1. [file 43587_2023_479_MOESM12_ESM.xlsx]

## Sheet: Sheet1
Supplementary Figure 1c(left)												Supplementary Figure 1c(right)
	qPCR				RNA-seq								qPCR	RNA-seq
P2ry12	0.479155	0.119407	0.248563		0.497418	0.432405	0.528232	0.505883				Spp1	4.08277	7.184
Cx3cr1	0.527855	0.13521	0.334212		0.796027	0.798155	0.901029	0.981199				H2-Ab1	2.0721	2.45049
Mylip	0.619433	0.166356	0.342893		0.613569	0.60177	0.731563	0.743363				P2ry12	0.282375	0.490985
Bin1	0.70591	0.442767	0.220302		1.30481	0.775401	1.16043	1.06417				Bin1	0.453456	1.0762
Tsc22d3	0.821695	0.212594	0.432443		0.73107	1.16971	0.861619	0.642298				S100a9	2.63173	2.49606
Il6ra	0.78173	0.271632	0.574829		0.756303	0.630252	0.647059	0.781513				Upk1b	0.661534	1.3481
Idh2	0.929454	0.321347	0.658787		1.03981	0.758782	0.983607	0.955504				Mylip	0.376227	0.672566
Upk1b	1.14524	0.242203			1.78481	0.860759	1.64557	1.10127				Lpar6	0.73477	0.676149
Lpar6	0.821634	0.712001	0.670676		0.866521	0.428884	0.63895	0.770241				Cd52	1.43837	1.9739
Fth1	1.44063	0.871623	1.19136		1.55949	1.71931	1.72154	1.78564				Tsc22d3	0.488911	0.851175
Lyz2	2.12915	0.415237	1.05397		1.85193	2.26922	1.63811	1.71369				Ccl4	4.01483	4.80116
Cd52	1.6956	1.23268	1.38684		2.00803	2.57028	1.49799	1.81928				Idh2	0.63653	0.934426
H2-Ab1	3.15258	1.47585	1.58786		2.46998	3.49513	1.94459	1.89225				Lyz2	1.19945	1.86824
Il1b	2.57659	1.99019	2.56798		3.45455	3.25758	4.06061	3.66667				Fth1	1.16787	1.69649
Cd74	3.76349	1.26776	2.1691		2.35507	3.7206	1.81265	2.0429
S100a9	2.42198	0.85556	4.61764		2.02627	2.54291	2.4676	2.94746
Ccl4	2.885	1.74786	7.41162		4.20849	1.97683	10.8417	2.17761
Spp1	6.46413	3.57648	2.20771		11.872	11.008	1.6	4.256
