# Supplementary material for: Transcriptional and epigenetic decoding of the microglial aging process
Source: Nat Aging. 2023 Sep 11;3(10):1288–311. doi: 10.1038/s43587-023-00479-x (PMC10570141; doi:10.1038/s43587-023-00479-x)
Supplement: Supplementary file 13 — Statistical source data related to Supplementary Fig. 3. [file 43587_2023_479_MOESM13_ESM.xlsx]

## Sheet: Sheet1
Supplementary Figure 3a
	F_03	F_14	F_24
cell number	4742	3697	3495
Supplementary Figure 3b
	F_03	F_14	F_24
cell number	4207	3272	2497
