# Supplementary material for: Transcriptional and epigenetic decoding of the microglial aging process
Source: Nat Aging. 2023 Sep 11;3(10):1288–311. doi: 10.1038/s43587-023-00479-x (PMC10570141; doi:10.1038/s43587-023-00479-x)
Supplement: Supplementary file 14 — Statistical source data related to Supplementary Fig. 5. [file 43587_2023_479_MOESM14_ESM.xlsx]

## Sheet: Sheet1
Supplementary Figure 5c				Supplementary Figure 5d
F03	F24			F03	F24
0.270552	0.2282			0.00936325	0.0755435
0.193098	0.310229			0.00641369	0.292478
0.296322	0.322001			0.0127043	0.234413
0.243158	0.287161			0.00636716	0.103318
0.25524	0.327045			0.00277117	0.0878673
0.387908	0.446803			0.00202649	0.0159861
0.144625	0.26841			0.0233018	0.0194528
0.296633	0.279104			0.00147837	0.0369572
0.301328	0.27994			0.00048056	0.0211868
0.30529	0.350576			0.00437467	0.024635
0.192965	0.375523			0.0111231	0.0207358
0.313151	0.333641			0.0100743	0.0294967
0.263105	0.405964			0.0243709	0.0181274
0.236888	0.292488			0.010218	0.0125717
0.233728	0.430935			0.0121276	0.0212276
0.231827	0.425649			0.0192551	0.0439754
0.287948	0.315932			0.0437495	0.0634298
0.265671	0.332727			0.0302848	0.10939
0.29609	0.41467			0.0154183	0.118914
0.223946	0.312098			0.0682598	0.186927
0.197884	0.283269			0.0757633	0.0611109
0.226505	0.352169			0.0183212	0.0870351
0.143042	0.270059			0.0124428	0.0316751
0.171329	0.393439			0.0742139	0.0657625
0.16656	0.584647			0.0617209	0.0999405
0.185243	0.472473			0.00774548	0.0112387
0.12802	0.520007			0.0305509	0.101682
0.0841248	0.322444			0.0126211	0.0999676
0.173692	0.346672			0.00349243	0.0354497
0.183234	0.329747				0.0833336
0.145873	0.387362				0.0722077
0.228154	0.360147
0.170889	0.512121
0.184756	0.341464
0.390726	0.236014
	0.315436
	0.35092
	0.263854
	0.482488
	0.454224
	0.476096
	0.418711
	0.3646
	0.495207
	0.560775
	0.474118
	0.459385
	0.517036
	0.404107
