# Supplementary material for: Transcriptional and epigenetic decoding of the microglial aging process
Source: Nat Aging. 2023 Sep 11;3(10):1288–311. doi: 10.1038/s43587-023-00479-x (PMC10570141; doi:10.1038/s43587-023-00479-x)
Supplement: Supplementary file 15 — Statistical source data related to Supplementary Fig. 8. [file 43587_2023_479_MOESM15_ESM.xlsx]

## Sheet: Fig.S8b
	F03	F24
Astrocyte1	2233	1582
Astrocyte2	392	271
EC	872	842
Microglia	951	376
Neuron	263	42
VSMC	102	172
NK	45	156
Pericyte	73	68
CPC	76	58
ABC	36	62
Neutrophils	61	21
OPC	47	25
OL	48	7
Monocyte	22	16
Ependymocyte	21	13
NSC	13	16
