# Supplementary material for: Transcriptional and epigenetic decoding of the microglial aging process
Source: Nat Aging. 2023 Sep 11;3(10):1288–311. doi: 10.1038/s43587-023-00479-x (PMC10570141; doi:10.1038/s43587-023-00479-x)
Supplement: Supplementary file 16 — Statistical source data related to Supplementary Fig. 11. [file 43587_2023_479_MOESM16_ESM.xlsx]

## Sheet: Sheet1
	Supplementary Figure 11a
	F03	F24	M03	M24
	90.9649	189.018	100.807	186.035
	87.1579	184.789	112.421	190.667
	97.8947	165.947	101.692	163.263
	94.0544		92.6432	172.526
	Supplementary Figure 11b
	F03	F24	M03	M24
	242.562	137.688	267.188	193.875
	248.188	186.938	219.812	164.938
	242.438	172.5	213.812	211.75
	251.625		220.812	201.188
	Supplementary Figure 11c
	F03	F24	M03	M24
	1.3813	4.27816	2.97346	3.8835
	0.358247	4.22483	2.66491	5.9876
	2.13635	3.06286	0.155169	4.60859
	1.48457		0.431262	6.24414
