# Supplementary material for: Transcriptional and epigenetic decoding of the microglial aging process
Source: Nat Aging. 2023 Sep 11;3(10):1288–311. doi: 10.1038/s43587-023-00479-x (PMC10570141; doi:10.1038/s43587-023-00479-x)
Supplement: Supplementary file 17 — Exact values in scatter plot, full enrichment results and genes list in Venn plot. [file 43587_2023_479_MOESM17_ESM.xlsx]

## Sheet: Fig. 1f
Fig. 1f
	F_03_1	F_03_2	F_03_3	F_03_4	F_06_1	F_06_4	F_09_0	F_09_1	F_09_2	F_12_4	F_12_5	F_12_6	F_12_7	F_14_2	F_14_3	F_14_4	F_14_5	F_14_6	F_16_1	F_16_2	F_16_3	F_16_4	F_16_5	F_24_1	F_24_2	F_24_3
Axl	19	12	19	17	31	18	25	22	32	39	39	26	42	47	18	22	30	43	14	39	63	46	43	65	60	42
Hspa13	15	14	14	17	16	12	10	7	18	10	10	8	13	12	10	7	9	11	10	14	15	11	8	7	5	6
	M_03_1	M_03_2	M_03_3	M_03_4	M_06_3	M_06_4	M_06_5	M_06_6	M_09_2	M_09_3	M_09_4	M_09_5	M_12_1	M_12_4	M_16_1	M_16_2	M_16_3	M_16_4	M_19_1	M_19_2	M_19_3	M_19_4	M_19_5	M_24_1	M_24_2	M_24_3	M_24_4
Cd74	2157	2016	2824	2280	2030	3259	3524	2751	2938	4159	2514	3227	4332	4811	4634	3984	6500	4865	5043	2839	3283	4008	5199	5462	8629	4204	4738
Ccl24	36	22	64	33	46	44	22	34	16	41	25	56	11	27	16	10	17	18	22	23	16	14	22	28	14	14	15

## Sheet: Fig. 1i
	ID	Description	GeneRatio	BgRatio	pvalue	p.adjust	qvalue	geneID	Count
GO:0050900	GO:0050900	leukocyte migration	11/78	340/23210	1.83973e-08	1.77631e-05	1.24853e-05	Spp1/Ccl6/Cxcl13/Il1rn/Slamf8/Apod/Cxcl16/Gas6/Ccl24/Tnf/Cd74	11
GO:0019221	GO:0019221	cytokine-mediated signaling pathway	11/78	341/23210	1.89599e-08	1.77631e-05	1.24853e-05	Prmt2/Ccl6/Cxcl13/Axl/Il1rn/Ifitm3/Gas6/Ccl24/Tnf/Cd74/Irak2	11
GO:0002819	GO:0002819	regulation of adaptive immune response	9/78	205/23210	2.95521e-08	1.77631e-05	1.24853e-05	H2-Q7/Tnfsf13b/H2-D1/Il4ra/Hfe/Tnf/Cd74/H2-K1/Arid5a	9
GO:0030595	GO:0030595	leukocyte chemotaxis	9/78	211/23210	3.78946e-08	1.77631e-05	1.24853e-05	Spp1/Ccl6/Cxcl13/Il1rn/Slamf8/Cxcl16/Gas6/Ccl24/Cd74	9
GO:0048002	GO:0048002	antigen processing and presentation of peptide antigen	6/78	68/23210	1.09851e-07	3.43285e-05	2.41287e-05	H2-Q7/H2-D1/Hfe/Tap1/Cd74/H2-K1	6
GO:0032642	GO:0032642	regulation of chemokine production	6/78	88/23210	5.15727e-07	7.86808e-05	5.5303e-05	Apod/Lpl/Il4ra/Tlr7/Tnf/Cd74	6
GO:0032602	GO:0032602	chemokine production	6/78	92/23210	6.7141e-07	7.86808e-05	5.5303e-05	Apod/Lpl/Il4ra/Tlr7/Tnf/Cd74	6
GO:0035455	GO:0035455	response to interferon-alpha	4/78	24/23210	1.19143e-06	9.82316e-05	6.90448e-05	Axl/Ifi204/Ifitm3/Gas6	4
GO:0035456	GO:0035456	response to interferon-beta	5/78	56/23210	1.25736e-06	9.82316e-05	6.90448e-05	Tgtp2/Ifi204/Gm4951/Ifitm3/Xaf1	5
GO:0002697	GO:0002697	regulation of immune effector process	10/78	420/23210	1.42188e-06	0.000106641	7.49555e-05	H2-Q7/Slamf8/H2-D1/Il4ra/Hfe/Tap1/Tnf/Cd74/H2-K1/Arid5a	10
GO:0032496	GO:0032496	response to lipopolysaccharide	9/78	359/23210	3.26853e-06	0.000204283	0.000143586	Fcgr4/Cxcl13/Axl/Il1rn/Mgst1/Cxcl16/Tnf/Arid5a/Irak2	9
GO:0042108	GO:0042108	positive regulation of cytokine biosynthetic process	5/78	74/23210	5.05835e-06	0.000270983	0.000190468	Cybb/Tlr7/Tnf/Cd74/Ltb	5
GO:0035457	GO:0035457	cellular response to interferon-alpha	3/78	12/23210	7.85908e-06	0.000359409	0.000252621	Axl/Ifi204/Gas6	3
GO:0071216	GO:0071216	cellular response to biotic stimulus	8/78	313/23210	1.034e-05	0.000461609	0.000324454	Fcgr4/Cxcl13/Axl/Il1rn/Cxcl16/Tnf/Arid5a/Irak2	8
GO:0002449	GO:0002449	lymphocyte mediated immunity	9/78	425/23210	1.2699e-05	0.000551434	0.000387591	H2-Q7/H2-D1/Il4ra/Hfe/Tap1/Tnf/Cd74/H2-K1/Arid5a	9
GO:0090197	GO:0090197	positive regulation of chemokine secretion	3/78	15/23210	1.61363e-05	0.000638969	0.000449117	Lpl/Il4ra/Tnf	3
GO:0002460	GO:0002460	adaptive immune response based on somatic recombination of immune receptors built from immunoglobulin superfamily domains	9/78	441/23210	1.70167e-05	0.000648724	0.000455973	H2-Q7/Tnfsf13b/H2-D1/Il4ra/Hfe/Tnf/Cd74/H2-K1/Arid5a	9
GO:0072604	GO:0072604	interleukin-6 secretion	4/78	46/23210	1.72993e-05	0.000648724	0.000455973	Lpl/Gas6/Tnf/Arid5a	4
GO:0042228	GO:0042228	interleukin-8 biosynthetic process	3/78	16/23210	1.98119e-05	0.000714373	0.000502116	Tlr7/Tnf/Cd74	3
GO:0002367	GO:0002367	cytokine production involved in immune response	5/78	102/23210	2.43072e-05	0.000843999	0.000593227	Gas6/Hfe/Tnf/Cd74/Arid5a	5
GO:2000106	GO:2000106	regulation of leukocyte apoptotic process	5/78	108/23210	3.2024e-05	0.000996308	0.000700282	Bcl2a1a/Cd3g/Axl/Gas6/Cd74	5
GO:0046718	GO:0046718	viral entry into host cell	4/78	54/23210	3.285e-05	0.000996308	0.000700282	Axl/Ifitm3/Gas6/Cd74	4
GO:0030336	GO:0030336	negative regulation of cell migration	7/78	268/23210	3.32339e-05	0.000996308	0.000700282	Cxcl13/Il1rn/Slamf8/Apod/Cd63/Arap3/Cd74	7
GO:0060759	GO:0060759	regulation of response to cytokine stimulus	5/78	118/23210	4.89686e-05	0.00133067	0.000935296	Axl/Il1rn/Gas6/Cd74/Irak2	5
GO:0045088	GO:0045088	regulation of innate immune response	7/78	289/23210	5.35841e-05	0.00143529	0.00100883	Ifi204/Slamf8/Tlr7/Tap1/Tnf/Cd74/Irak2	7
GO:0022407	GO:0022407	regulation of cell-cell adhesion	8/78	395/23210	5.438e-05	0.00143609	0.0010094	Cxcl13/Tnfsf13b/Il1rn/Il4ra/Hfe/Gcnt2/Tnf/Cd74	8
GO:0002685	GO:0002685	regulation of leukocyte migration	6/78	201/23210	5.98803e-05	0.00151724	0.00106643	Cxcl13/Slamf8/Apod/Gas6/Ccl24/Cd74	6
GO:0071887	GO:0071887	leukocyte apoptotic process	5/78	132/23210	8.34633e-05	0.00198093	0.00139235	Bcl2a1a/Cd3g/Axl/Gas6/Cd74	5
GO:0034341	GO:0034341	response to interferon-gamma	5/78	137/23210	9.94919e-05	0.00219467	0.00154259	Ccl6/H2-Q7/Cxcl16/Ifitm3/Ccl24	5
GO:0045730	GO:0045730	respiratory burst	3/78	27/23210	0.000100762	0.00219685	0.00154412	Cybb/Slamf8/Jchain	3
GO:0032891	GO:0032891	negative regulation of organic acid transport	3/78	28/23210	0.000112581	0.00242632	0.0017054	Il1rn/Cyp4f18/Tnf	3
GO:0040013	GO:0040013	negative regulation of locomotion	7/78	332/23210	0.000127328	0.00268247	0.00188545	Cxcl13/Il1rn/Slamf8/Apod/Cd63/Arap3/Cd74	7
GO:0043254	GO:0043254	regulation of protein complex assembly	8/78	451/23210	0.000136336	0.00280911	0.00197446	Cdc42ep3/Cxcl13/Xaf1/Tmsb10/Tppp/Ccl24/Tnf/Jchain	8
GO:0002440	GO:0002440	production of molecular mediator of immune response	7/78	345/23210	0.000161305	0.00318365	0.00223771	Tnfsf13b/Gas6/Il4ra/Hfe/Tnf/Cd74/Arid5a	7
GO:0050727	GO:0050727	regulation of inflammatory response	7/78	354/23210	0.000188873	0.00347193	0.00244034	Slamf8/Apod/Cst7/Lpl/Socs3/Ccl24/Tnf	7
GO:0050777	GO:0050777	negative regulation of immune response	5/78	158/23210	0.000194077	0.00353295	0.00248323	Slamf8/Il4ra/Hfe/Tap1/Tnf	5
GO:0031349	GO:0031349	positive regulation of defense response	7/78	370/23210	0.00024724	0.00433247	0.0030452	Ifi204/Lpl/Ccl24/Tlr7/Tnf/Cd74/Irak2	7
GO:1902107	GO:1902107	positive regulation of leukocyte differentiation	5/78	168/23210	0.000257975	0.00437397	0.00307437	Axl/Gas6/Il4ra/Tnf/Cd74	5
GO:0050730	GO:0050730	regulation of peptidyl-tyrosine phosphorylation	6/78	263/23210	0.000259571	0.00437397	0.00307437	Prmt2/Mvp/Gas6/Socs3/Tnf/Cd74	6
GO:0001782	GO:0001782	B cell homeostasis	3/78	37/23210	0.000261272	0.00437397	0.00307437	Bcl2a1a/Tnfsf13b/Cd74	3
GO:1903792	GO:1903792	negative regulation of anion transport	3/78	37/23210	0.000261272	0.00437397	0.00307437	Il1rn/Cyp4f18/Tnf	3
GO:0042116	GO:0042116	macrophage activation	4/78	93/23210	0.000274664	0.0045175	0.00317525	Cst7/Il4ra/Tlr7/Tnf	4
GO:0045807	GO:0045807	positive regulation of endocytosis	5/78	175/23210	0.000311423	0.00499075	0.00350788	Axl/Cd63/Gas6/Hfe/Tnf	5
GO:0006953	GO:0006953	acute-phase response	3/78	41/23210	0.000355004	0.00559355	0.00393158	Il1rn/Hp/Tnf	3
GO:0002695	GO:0002695	negative regulation of leukocyte activation	5/78	182/23210	0.000372878	0.00577807	0.00406127	Axl/Cst7/Il4ra/Hfe/Cd74	5
GO:0051897	GO:0051897	positive regulation of protein kinase B signaling	4/78	102/23210	0.000390741	0.00595998	0.00418913	Axl/Gas6/Gcnt2/Tnf	4
GO:0002269	GO:0002269	leukocyte activation involved in inflammatory response	3/78	45/23210	0.000468019	0.00693139	0.00487191	Cst7/Tlr7/Tnf	3
GO:0007249	GO:0007249	I-kappaB kinase/NF-kappaB signaling	5/78	193/23210	0.000487457	0.00708513	0.00497998	Il1rn/Tlr7/Tnf/Cd74/Irak2	5
GO:0019058	GO:0019058	viral life cycle	5/78	199/23210	0.000560171	0.00772295	0.00542828	Axl/Ifitm3/Gas6/Tnf/Cd74	5
GO:0032103	GO:0032103	positive regulation of response to external stimulus	6/78	312/23210	0.000641338	0.00865114	0.00608069	Cxcl13/Lpl/Gas6/Ccl24/Tnf/Cd74	6
GO:0051701	GO:0051701	interaction with host	4/78	117/23210	0.000656251	0.00878907	0.00617764	Axl/Ifitm3/Gas6/Cd74	4
GO:0018108	GO:0018108	peptidyl-tyrosine phosphorylation	6/78	319/23210	0.000719996	0.00931029	0.00654399	Prmt2/Mvp/Gas6/Socs3/Tnf/Cd74	6
GO:0034113	GO:0034113	heterotypic cell-cell adhesion	3/78	53/23210	0.000757876	0.00958083	0.00673415	Il1rn/Gcnt2/Tnf	3
GO:0061900	GO:0061900	glial cell activation	3/78	53/23210	0.000757876	0.00958083	0.00673415	Cst7/Tlr7/Tnf	3
GO:0043547	GO:0043547	positive regulation of GTPase activity	5/78	217/23210	0.000827659	0.0102096	0.00717611	Ccl6/Cxcl13/Arap3/Arhgap27/Ccl24	5
GO:0070374	GO:0070374	positive regulation of ERK1 and ERK2 cascade	5/78	218/23210	0.000844888	0.0102705	0.00721887	Ccl6/Gas6/Ccl24/Gcnt2/Cd74	5
GO:0001660	GO:0001660	fever generation	2/78	13/23210	0.000849024	0.0102705	0.00721887	Il1rn/Tnf	2
GO:0031348	GO:0031348	negative regulation of defense response	5/78	220/23210	0.000880147	0.0105787	0.00743552	Slamf8/Apod/Cst7/Socs3/Tap1	5
GO:0006898	GO:0006898	receptor-mediated endocytosis	5/78	222/23210	0.000916491	0.0109454	0.00769324	Cxcl16/Cd63/Ifitm3/Arhgap27/Hfe	5
GO:0031589	GO:0031589	cell-substrate adhesion	6/78	339/23210	0.000986393	0.0115105	0.0080905	Spp1/Axl/Apod/Cd63/Gas6/Gcnt2	6
GO:0060263	GO:0060263	regulation of respiratory burst	2/78	14/23210	0.000988372	0.0115105	0.0080905	Slamf8/Jchain	2
GO:0031341	GO:0031341	regulation of cell killing	4/78	131/23210	0.00100103	0.011586	0.00814353	H2-Q7/H2-D1/Tap1/H2-K1	4
GO:0030730	GO:0030730	sequestering of triglyceride	2/78	15/23210	0.00113795	0.0127763	0.0089802	Lpl/Tnf	2
GO:0045059	GO:0045059	positive thymic T cell selection	2/78	16/23210	0.00129768	0.0141462	0.00994305	Cd3g/Cd74	2
GO:0001909	GO:0001909	leukocyte mediated cytotoxicity	4/78	141/23210	0.00131429	0.0142445	0.0100121	H2-Q7/H2-D1/Tap1/H2-K1	4
GO:0150076	GO:0150076	neuroinflammatory response	3/78	65/23210	0.00137286	0.0147938	0.0103982	Cst7/Tlr7/Tnf	3
GO:0051956	GO:0051956	negative regulation of amino acid transport	2/78	19/23210	0.00183715	0.0181298	0.012743	Il1rn/Tnf	2
GO:0002532	GO:0002532	production of molecular mediator involved in inflammatory response	3/78	74/23210	0.00199378	0.0192883	0.0135573	Slamf8/Apod/Il4ra	3
GO:0002577	GO:0002577	regulation of antigen processing and presentation	2/78	20/23210	0.00203684	0.0192883	0.0135573	Hfe/Cd74	2
GO:0003094	GO:0003094	glomerular filtration	2/78	21/23210	0.00224635	0.0205459	0.0144413	Gas6/Jchain	2
GO:1901889	GO:1901889	negative regulation of cell junction assembly	2/78	22/23210	0.00246562	0.0218068	0.0153275	Apod/Tnf	2
GO:0051341	GO:0051341	regulation of oxidoreductase activity	3/78	85/23210	0.00295862	0.0252155	0.0177234	Hp/Slamf8/Tnf	3
GO:0001906	GO:0001906	cell killing	4/78	179/23210	0.0031301	0.0262006	0.0184158	H2-Q7/H2-D1/Tap1/H2-K1	4
GO:2000117	GO:2000117	negative regulation of cysteine-type endopeptidase activity	3/78	87/23210	0.00315984	0.0262155	0.0184263	Plaur/Cst7/Gas6	3
GO:0042742	GO:0042742	defense response to bacterium	6/78	428/23210	0.00318854	0.0262216	0.0184305	Cxcl13/Hp/Slamf8/Tnf/Jchain/H2-K1	6
GO:1905954	GO:1905954	positive regulation of lipid localization	3/78	89/23210	0.00336927	0.0275868	0.0193901	Spp1/Lpl/Cyp4f18	3
GO:0045780	GO:0045780	positive regulation of bone resorption	2/78	27/23210	0.00370596	0.0292541	0.0205621	Fcgr4/Spp1	2
GO:0046852	GO:0046852	positive regulation of bone remodeling	2/78	27/23210	0.00370596	0.0292541	0.0205621	Fcgr4/Spp1	2
GO:0033273	GO:0033273	response to vitamin	2/78	29/23210	0.00426809	0.0333444	0.023437	Spp1/Gas6	2
GO:2001243	GO:2001243	negative regulation of intrinsic apoptotic signaling pathway	3/78	97/23210	0.0042912	0.0333859	0.0234662	Bcl2a1a/Plaur/Cd74	3
GO:0051085	GO:0051085	chaperone cofactor-dependent protein refolding	2/78	30/23210	0.00456303	0.0342227	0.0240544	Hspa13/Cd74	2
GO:0000302	GO:0000302	response to reactive oxygen species	4/78	201/23210	0.00472597	0.0347498	0.0244248	Axl/Hp/Apod/Tnf	4
GO:0032816	GO:0032816	positive regulation of natural killer cell activation	2/78	31/23210	0.00486715	0.0353717	0.024862	Axl/Gas6	2
GO:0048535	GO:0048535	lymph node development	2/78	31/23210	0.00486715	0.0353717	0.024862	Cxcl13/Ltb	2
GO:1903532	GO:1903532	positive regulation of secretion by cell	6/78	472/23210	0.00512535	0.0367924	0.0258605	Spp1/Lpl/Il4ra/Hfe/Tnf/Arid5a	6
GO:0002793	GO:0002793	positive regulation of peptide secretion	5/78	331/23210	0.00516767	0.0367924	0.0258605	Lpl/Il4ra/Hfe/Tnf/Arid5a	5
GO:0032102	GO:0032102	negative regulation of response to external stimulus	5/78	336/23210	0.00550093	0.0383548	0.0269587	Cxcl13/Slamf8/Apod/Cst7/Socs3	5
GO:0006775	GO:0006775	fat-soluble vitamin metabolic process	2/78	33/23210	0.00550264	0.0383548	0.0269587	Cyp4f18/Tnf	2
GO:0048145	GO:0048145	regulation of fibroblast proliferation	3/78	107/23210	0.00564015	0.0391677	0.0275301	Fth1/Gas6/Cd74	3
GO:0050920	GO:0050920	regulation of chemotaxis	4/78	213/23210	0.00579247	0.040077	0.0281692	Cxcl13/Slamf8/Gas6/Cd74	4
GO:0009311	GO:0009311	oligosaccharide metabolic process	2/78	34/23210	0.00583388	0.0402152	0.0282663	St3gal6/St3gal4	2
GO:0048144	GO:0048144	fibroblast proliferation	3/78	109/23210	0.005937	0.0407761	0.0286606	Fth1/Gas6/Cd74	3
GO:0048545	GO:0048545	response to steroid hormone	4/78	216/23210	0.00608218	0.0413191	0.0290423	Spp1/Prmt2/Il1rn/Tnf	4
GO:0042092	GO:0042092	type 2 immune response	2/78	37/23210	0.00688089	0.045125	0.0317174	Il4ra/Cd74	2
GO:2000116	GO:2000116	regulation of cysteine-type endopeptidase activity	4/78	226/23210	0.00711729	0.0464979	0.0326823	Plaur/Cst7/Gas6/Tnf	4
GO:0050868	GO:0050868	negative regulation of T cell activation	3/78	119/23210	0.00756074	0.0490533	0.0344784	Il4ra/Hfe/Cd74	3
GO:0006826	GO:0006826	iron ion transport	2/78	39/23210	0.00762266	0.0492844	0.0346409	Fth1/Hfe	2

## Sheet: Fig. 1j
Ingenuity Canonical Pathways	-log(p-value)	zScore	Ratio	Molecules
Granulocyte Adhesion and Diapedesis	5.28		0.0424	CCL24,Ccl6,CXCL13,CXCL16,CXCR6,IL1RN,TNF
Agranulocyte Adhesion and Diapedesis	4.91		0.0372	CCL24,Ccl6,CXCL13,CXCL16,CXCR6,IL1RN,TNF
Th2 Pathway	3.83	1	0.041	CD3G,CXCR6,HLA-A,IL4R,SOCS3
IL-10 Signaling	3.73		0.058	IL1RN,IL4R,SOCS3,TNF
Antigen Presentation Pathway	3.69		0.107	CD74,HLA-A,TAP1
Crosstalk between Dendritic Cells and Natural Killer Cells	3.68		0.0563	HLA-A,LTB,TLR7,TNF
Toll-like Receptor Signaling	3.61		0.0541	IL1RN,IRAK2,TLR7,TNF
Th1 and Th2 Activation Pathway	3.35		0.0323	CD3G,CXCR6,HLA-A,IL4R,SOCS3
LXR/RXR Activation	2.93		0.0357	APOD,IL1RN,LPL,TNF
FXR/RXR Activation	2.89		0.0348	APOD,IL1RN,LPL,TNF
Atherosclerosis Signaling	2.86		0.0342	APOD,IL1RN,LPL,TNF
Role of Hypercytokinemia/hyperchemokinemia in the Pathogenesis of Influenza	2.58		0.0448	IL1RN,TLR7,TNF
Role of Pattern Recognition Receptors in Recognition of Bacteria and Viruses	2.54		0.028	LTB,TLR7,TNF,TNFSF13B
Dendritic Cell Maturation	2.38	2.23607	0.0162	CD3G,FCGR3A/FCGR3B,HLA-A,IL1RN,LTB,TNF
Erythropoietin Signaling Pathway	2.31	-1	0.0241	CCND2,LTB,TNF,TNFSF13B
Acute Phase Response Signaling	2.25	1	0.0231	HP,IL1RN,SOCS3,TNF
Neuroinflammation Signaling Pathway	2.19	1.34164	0.0175	CYBB,HLA-A,IRAK2,TLR7,TNF
Hepatic Fibrosis Signaling Pathway	2.18	2.44949	0.0147	CYBB,FTH1,IL1RN,IRAK2,SPP1,TNF
Interferon Signaling	2.14		0.0645	IFITM3,TAP1
IL-9 Signaling	2.04		0.0571	SOCS3,TNF
Role of Cytokines in Mediating Communication between Immune Cells	2		0.0541	IL1RN,TNF
EIF2 Signaling	2		0.0195	RPL19,RPL23,RPL37,RPS25
Th1 Pathway	1.99		0.0275	CD3G,HLA-A,SOCS3
p38 MAPK Signaling	1.94		0.0263	IL1RN,IRAK2,TNF
IL-6 Signaling	1.83		0.024	IL1RN,SOCS3,TNF
LPS/IL-1 Mediated Inhibition of RXR Function	1.82		0.0173	CHST7,IL1RN,MGST1,TNF
IL-23 Signaling Pathway	1.81		0.0435	SOCS3,TNF
Iron homeostasis signaling pathway	1.77		0.0227	FTH1,HFE,HP
Wound Healing Signaling Pathway	1.77	2	0.0167	IL1RN,LTB,TNF,TNFSF13B
Graft-versus-Host Disease Signaling	1.75		0.0165	CD3G,HLA-A,IL1RN,TNF
NF-魏B Signaling	1.72	1	0.0133	CD3G,IL1RN,TLR7,TNF,TNFSF13B
Glucocorticoid Receptor Signaling	1.7		0.0115	CD3G,HLA-A,HP,IL1RN,IL4R,TNF
Necroptosis Signaling Pathway	1.68		0.0211	AXL,CYBB,TNF
Aryl Hydrocarbon Receptor Signaling	1.64		0.0203	CCND2,MGST1,TNF
Phagosome Maturation	1.64		0.0203	CYBB,HLA-A,TAP1
Communication between Innate and Adaptive Immune Cells	1.63		0.0111	CD3G,HLA-A,IL1RN,TLR7,TNF,TNFSF13B
Protein Ubiquitination Pathway	1.63		0.0152	HLA-A,HSPA13,TAP1,UBE2L6
GADD45 Signaling	1.61		0.0339	CCND2,TNF
Inhibition of ARE-Mediated mRNA Degradation Pathway	1.6		0.0196	LTB,TNF,TNFSF13B
HMGB1 Signaling	1.59		0.0194	LTB,TNF,TNFSF13B
T Helper Cell Differentiation	1.59		0.0147	CD3G,HLA-A,IL4R,TNF
IL-17 Signaling	1.57		0.0191	LTB,TNF,TNFSF13B
Role of JAK1 and JAK3 in 纬c Cytokine Signaling	1.5		0.0294	IL4R,SOCS3
Tumor Microenvironment Pathway	1.46		0.0172	HLA-A,SPP1,TNF
TREM1 Signaling	1.46		0.0282	TLR7,TNF
Production of Nitric Oxide and Reactive Oxygen Species in Macrophages	1.43		0.0169	APOD,CYBB,TNF
Type I Diabetes Mellitus Signaling	1.42		0.013	CD3G,HLA-A,SOCS3,TNF
伪-tocopherol Degradation	1.39		0.1	CYP4F2
Xenobiotic Metabolism AHR Signaling Pathway	1.38		0.0253	MGST1,TNF
IL-4 Signaling	1.37		0.025	HLA-A,IL4R
Regulation Of The Epithelial Mesenchymal Transition By Growth Factors Pathway	1.37		0.016	LTB,TNF,TNFSF13B
Pyroptosis Signaling Pathway	1.34		0.0241	TLR7,TNF
Apelin Adipocyte Signaling Pathway	1.31		0.0233	CYBB,MGST1
IL-8 Signaling	1.3		0.0149	CCND2,CYBB,IRAK2
PD-1, PD-L1 cancer immunotherapy pathway	1.25		0.0215	HLA-A,TNF
Acyl-CoA Hydrolysis	1.25		0.0714	ACOT9
IL-13 Signaling Pathway	1.24		0.0211	IL4R,SOCS3
Systemic Lupus Erythematosus In B Cell Signaling Pathway	1.23	1.34164	0.0098	CCND2,LTB,TLR7,TNF,TNFSF13B
Role of Osteoblasts, Osteoclasts and Chondrocytes in Rheumatoid Arthritis	1.22		0.0138	IL1RN,SPP1,TNF
Differential Regulation of Cytokine Production in Macrophages and T Helper Cells by IL-17A and IL-17F	1.22		0.0667	TNF
Cardiac Hypertrophy Signaling (Enhanced)	1.19		0.00954	CYBB,IL4R,LTB,TNF,TNFSF13B
Differential Regulation of Cytokine Production in Intestinal Epithelial Cells by IL-17A and IL-17F	1.17		0.0588	TNF
Apoptosis Signaling	1.17		0.0194	BCL2A1,TNF
PPAR Signaling	1.16		0.019	IL1RN,TNF
MSP-RON Signaling In Macrophages Pathway	1.15		0.0189	SOCS3,TNF
Cholecystokinin/Gastrin-mediated Signaling	1.1		0.0177	IL1RN,TNF
IL-12 Signaling and Production in Macrophages	1.07		0.0169	APOD,TNF
Tumoricidal Function of Hepatic Natural Killer Cells	1.06		0.0455	LYVE1
IL-17A Signaling in Gastric Cells	1.04		0.0435	TNF
Glutathione Redox Reactions I	1.03		0.0417	MGST1
IL-22 Signaling	1.03		0.0417	SOCS3
Allograft Rejection Signaling	1.03		0.0114	CD3G,HLA-A,TNF
Role of JAK family kinases in IL-6-type Cytokine Signaling	1.01		0.04	SOCS3
Ferroptosis Signaling Pathway	1.01		0.0156	CYBB,FTH1
Xenobiotic Metabolism Signaling	1.01		0.0112	CHST7,MGST1,TNF
Adipogenesis pathway	0.995		0.0153	LPL,TNF
Apelin Liver Signaling Pathway	0.994		0.0385	TNF
Th17 Activation Pathway	0.984		0.0109	CD3G,IRAK2,SOCS3
STAT3 Pathway	0.974		0.0148	IL4R,SOCS3
CLEAR Signaling Pathway	0.963		0.0107	CD63,TLR7,TNF
B Cell Development	0.949		0.0345	HLA-A
Glutathione-mediated Detoxification	0.909		0.0312	MGST1
Role of JAK2 in Hormone-like Cytokine Signaling	0.909		0.0312	SOCS3
TNFR2 Signaling	0.909		0.0312	TNF
Type II Diabetes Mellitus Signaling	0.894		0.0132	SOCS3,TNF
MIF-mediated Glucocorticoid Regulation	0.884		0.0294	CD74
Coagulation System	0.872		0.0286	PLAUR
Coronavirus Replication Pathway	0.839		0.0263	IFITM3
Docosahexaenoic Acid (DHA) Signaling	0.839		0.0263	BCL2A1
Xenobiotic Metabolism CAR Signaling Pathway	0.819		0.0119	CHST7,MGST1
Natural Killer Cell Signaling	0.811		0.0118	FCGR3A/FCGR3B,HLA-A
Dermatan Sulfate Biosynthesis (Late Stages)	0.809		0.0244	CHST7
Xenobiotic Metabolism PXR Signaling Pathway	0.807		0.0117	CHST7,MGST1
MIF Regulation of Innate Immunity	0.799		0.0238	CD74
Primary Immunodeficiency Signaling	0.799		0.0238	TAP1
Retinol Biosynthesis	0.799		0.0238	LPL
B Cell Activating Factor Signaling	0.79		0.0233	TNFSF13B
Chondroitin Sulfate Biosynthesis (Late Stages)	0.781		0.0227	CHST7
Role of OCT4 in Mammalian Embryonic Stem Cell Pluripotency	0.772		0.0222	SPP1
iNOS Signaling	0.763		0.0217	IRAK2
Coronavirus Pathogenesis Pathway	0.754		0.0108	RPS25,TLR7
Hepatic Fibrosis / Hepatic Stellate Cell Activation	0.747		0.0107	IL4R,TNF
MYC Mediated Apoptosis Signaling	0.746		0.0208	TNF
FAT10 Cancer Signaling Pathway	0.73		0.02	TNF
TNFR1 Signaling	0.73		0.02	TNF
Adrenomedullin signaling pathway	0.719		0.0103	IL1RN,TNF
Chondroitin Sulfate Biosynthesis	0.715		0.0192	CHST7
Triacylglycerol Degradation	0.715		0.0192	LPL
Activation of IRF by Cytosolic Pattern Recognition Receptors	0.7		0.0185	TNF
Dermatan Sulfate Biosynthesis	0.7		0.0185	CHST7
FAT10 Signaling Pathway	0.7		0.0185	TNF
Lymphotoxin 尾 Receptor Signaling	0.7		0.0185	LTB
MSP-RON Signaling Pathway	0.693		0.0182	TNF
Role of NFAT in Regulation of the Immune Response	0.677		0.00779	CD3G,FCGR3A/FCGR3B,HLA-A
PXR/RXR Activation	0.66		0.0167	TNF
Phospholipases	0.647		0.0161	LPL
NRF2-mediated Oxidative Stress Response	0.644		0.00913	FTH1,MGST1
T Cell Receptor Signaling	0.643		0.00748	CD3G,HLA-A,TNF
Stearate Biosynthesis I (Animals)	0.641		0.0159	ACOT9
Induction of Apoptosis by HIV1	0.635		0.0156	TNF
Cell Cycle: G1/S Checkpoint Regulation	0.629		0.0154	CCND2
Osteoarthritis Pathway	0.622		0.00881	SPP1,TNF
Growth Hormone Signaling	0.612		0.0147	SOCS3
Cytotoxic T Lymphocyte-mediated Apoptosis of Target Cells	0.603		0.00855	CD3G,HLA-A
GM-CSF Signaling	0.601		0.0143	BCL2A1
Glioma Invasiveness Signaling	0.601		0.0143	PLAUR
Heparan Sulfate Biosynthesis (Late Stages)	0.601		0.0143	CHST7
FAK Signaling	0.598	0.447214	0.00605	CD3G,CXCR6,GPR84,IL4R,SOCS3
Maturity Onset Diabetes of Young (MODY) Signaling	0.59		0.0139	APOD
Role of MAPK Signaling in Inhibiting the Pathogenesis of Influenza	0.59		0.0139	TNF
Caveolar-mediated Endocytosis Signaling	0.585		0.0137	HLA-A
Autoimmune Thyroid Disease Signaling	0.577		0.0082	CD3G,HLA-A
Chemokine Signaling	0.575		0.0133	CCL24
Leptin Signaling in Obesity	0.575		0.0133	SOCS3
BEX2 Signaling Pathway	0.57		0.0132	SPP1
Hypoxia Signaling in the Cardiovascular System	0.57		0.0132	UBE2L6
Phagosome Formation	0.567	1	0.00622	CXCR6,FCGR3A/FCGR3B,GPR84,TLR7
Heparan Sulfate Biosynthesis	0.565		0.013	CHST7
Role of MAPK Signaling in the Pathogenesis of Influenza	0.561		0.0128	TNF
VDR/RXR Activation	0.561		0.0128	SPP1
TR/RXR Activation	0.551		0.0125	HP
Cyclins and Cell Cycle Regulation	0.547		0.0123	CCND2
JAK/STAT Signaling	0.542		0.0122	SOCS3
Calcium-induced T Lymphocyte Apoptosis	0.541		0.00772	CD3G,HLA-A
Signaling by Rho Family GTPases	0.539		0.00769	CDC42EP3,CYBB
Colorectal Cancer Metastasis Signaling	0.53		0.00758	TLR7,TNF
Prolactin Signaling	0.529		0.0118	SOCS3
Regulation of Cellular Mechanics by Calpain Protease	0.521		0.0115	CCND2
OX40 Signaling Pathway	0.521		0.00746	CD3G,HLA-A
Ceramide Signaling	0.517		0.0114	TNF
Fc纬 Receptor-mediated Phagocytosis in Macrophages and Monocytes	0.501		0.0109	FCGR3A/FCGR3B
Non-Small Cell Lung Cancer Signaling	0.497		0.0108	CCND2
Death Receptor Signaling	0.493		0.0106	TNF
IL-1 Signaling	0.493		0.0106	IRAK2
p53 Signaling	0.493		0.0106	CCND2
Small Cell Lung Cancer Signaling	0.489		0.0105	CCND2
CTLA4 Signaling in Cytotoxic T Lymphocytes	0.487		0.00704	CD3G,HLA-A
Virus Entry via Endocytic Pathways	0.475		0.0101	HLA-A
IGF-1 Signaling	0.464		0.0098	SOCS3
NUR77 Signaling in T Lymphocytes	0.462		0.00673	CD3G,HLA-A
Antioxidant Action of Vitamin C	0.451		0.00943	TNF
Chronic Myeloid Leukemia Signaling	0.451		0.00943	CCND2
ICOS-ICOSL Signaling in T Helper Cells	0.444		0.00651	CD3G,HLA-A
Neuroprotective Role of THOP1 in Alzheimer's Disease	0.441		0.00917	HLA-A
Role of Tissue Factor in Cancer	0.432		0.00893	PLAUR
Fc Epsilon RI Signaling	0.429		0.00885	TNF
CD28 Signaling in T Helper Cells	0.428		0.00633	CD3G,HLA-A
PAK Signaling	0.426		0.00877	TNF
IL-15 Production	0.417		0.00855	AXL
RHOA Signaling	0.411		0.0084	CDC42EP3
Renin-Angiotensin Signaling	0.408		0.00833	TNF
Glioma Signaling	0.403		0.0082	CCND2
Role of PKR in Interferon Induction and Antiviral Response	0.4		0.00813	TNF
14-3-3-mediated Signaling	0.395		0.008	TNF
CCR3 Signaling in Eosinophils	0.387		0.00781	CCL24
fMLP Signaling in Neutrophils	0.387		0.00781	CYBB
Breast Cancer Regulation by Stathmin1	0.383		0.00528	CCND2,CXCR6,GPR84
p70S6K Signaling	0.382		0.00769	IL4R
Xenobiotic Metabolism General Signaling Pathway	0.377		0.00758	MGST1
T Cell Exhaustion Signaling Pathway	0.377		0.00575	CD3G,HLA-A
MSP-RON Signaling In Cancer Cells Pathway	0.367		0.00735	PLAUR
RAC Signaling	0.367		0.00735	CYBB
CDC42 Signaling	0.364		0.0056	CD3G,HLA-A
PKC胃 Signaling in T Lymphocytes	0.363		0.00559	CD3G,HLA-A
Insulin Receptor Signaling	0.362		0.00725	SOCS3
Hereditary Breast Cancer Signaling	0.36		0.00719	CCND2
PI3K Signaling in B Lymphocytes	0.355		0.00709	IL4R
Endocannabinoid Cancer Inhibition Pathway	0.351		0.00699	CCND2
TEC Kinase Signaling	0.328		0.00521	CD3G,TNF
HOTAIR Regulatory Pathway	0.321		0.00637	SPP1
Aldosterone Signaling in Epithelial Cells	0.317		0.00629	HSPA13
Germ Cell-Sertoli Cell Junction Signaling	0.312		0.00617	TNF
Glioblastoma Multiforme Signaling	0.301		0.00595	CCND2
D-myo-inositol (1,4,5,6)-Tetrakisphosphate Biosynthesis	0.297		0.00588	SOCS3
D-myo-inositol (3,4,5,6)-tetrakisphosphate Biosynthesis	0.297		0.00588	SOCS3
Regulation of eIF4 and p70S6K Signaling	0.297		0.00588	RPS25
Tight Junction Signaling	0.294		0.00581	TNF
Systemic Lupus Erythematosus In T Cell Signaling Pathway	0.283		0.00473	CD3G,HLA-A
Clathrin-mediated Endocytosis Signaling	0.278		0.00552	APOD
3-phosphoinositide Degradation	0.277		0.00549	SOCS3
D-myo-inositol-5-phosphate Metabolism	0.27		0.00538	SOCS3
Gustation Pathway	0.27		0.00538	LPL
Oxytocin In Brain Signaling Pathway	0.27		0.00538	TNF
PPAR伪/RXR伪 Activation	0.27		0.00538	LPL
Leukocyte Extravasation Signaling	0.269		0.00535	CYBB
ILK Signaling	0.264		0.00526	TNF
ID1 Signaling Pathway	0.257		0.00513	TNF
Pulmonary Healing Signaling Pathway	0.257		0.00513	TNF
3-phosphoinositide Biosynthesis	0.255		0.0051	SOCS3
PI3K/AKT Signaling	0.254		0.00508	IL4R
RAR Activation	0.251		0.00503	PRMT2
Sertoli Cell-Sertoli Cell Junction Signaling	0.25		0.005	TNF
mTOR Signaling	0.25		0.005	RPS25
HIF1伪 Signaling	0.248		0.00498	CYBB
Autophagy	0.239		0.00481	TNF
Lipid Antigen Presentation by CD1	0.219		0.00446	CD3G
Superpathway of Inositol Phosphate Compounds	0.219		0.00446	SOCS3
Antiproliferative Role of TOB in T Cell Signaling	0.203		0.0042	CD3G
Hematopoiesis from Pluripotent Stem Cells	0.202		0.00418	CD3G
Sperm Motility	0.198		0.00412	AXL
B Cell Receptor Signaling	0		0.00227	BCL2A1
CCR5 Signaling in Macrophages	0		0.00324	CD3G
CREB Signaling in Neurons	0		0.00344	CXCR6,GPR84
G-Protein Coupled Receptor Signaling	0		0.00299	CXCR6,GPR84
Molecular Mechanisms of Cancer	0		0.0023	CCND2
Oxytocin Signaling Pathway	0		0.00366	LPL
Phospholipase C Signaling	0		0.00214	CD3G
Pulmonary Fibrosis Idiopathic Signaling Pathway	0		0.00314	AXL
Regulation of IL-2 Expression in Activated and Anergic T Lymphocytes	0		0.0034	CD3G
SAPK/JNK Signaling	0		0.00321	CD3G
Senescence Pathway	0		0.00353	CCND2
Sirtuin Signaling Pathway	0		0.00372	TNF

## Sheet: Fig. 1k
DAM	ADEM
Cst7	Sft2d2
Lpl	Tmem63a
Clec7a	Ints6l
Itgax	Itprid2
Spp1	Fcrls
Igf1	Hspa13
Apoe	Socs3
Axl	Tppp
Ank	Il4ra
Ch25h	Chst7
Ctsd	Sparc
Ccl3	St3gal6
Baiap2l2	Wdfy2
Csf1	Arap3
Fam20c	Arhgap27
Gnas	Fcgr4
Ctsb	Spp1
5430435G22Rik	Prmt2
Lyz2	Ifi27l2a
Cd63	Cdc42ep3
Lgi2	Ccl6
Tyrobp	Gm40498
Hpse	Ube2l6
P2ry12	Cybb
Mamdc2	Bcl2a1a
Cox6a2	Rpl23
Cd63-ps	H2-Q7
Ccl6	Sp100
Gm1673	Cxcl13
Cd9	Ccnd2
Ccl4	Cd3g
Ctsz	Rps25
Tmem119	Axl
Fth1	Rpl19
B2m	Tnfsf13b
Cx3cr1	Plaur
Gusb	Il1rn
Fabp3	Tgtp2
Actr3b	Ifi204
H2-D1	Mgst1
Ctsl	LOC100044627
Serpine2	Hp
mmu-mir-703	LOC108167440
Lilrb4	Cd52
Selplg	Ms4a4b
Cd52	Slamf8
Lgals3bp	Naalad2
Dkk2	Dcakd
Psat1	Acot9
Gm10076	Apod
Cxcl14	Cst7
Lox	Lpl
Flt1	Rpl37
Capg	Cxcl16
Mif	Gm21188
Nceh1	Cd63
Sulf2	Selenow
Serinc3	Phf11b
Lyz1	LOC100862455
Rps2	Gm4951
Gm5054	Ifitm3
Npc2	Xaf1
AC151602.1	Fth1
Gm15500	Mrps10
Etl4	H2-D1
Gm11428	Tmsb10
Cd68	Cyp4f18
Rps28	Tpd52
Syngr1	Nhp2
Rpsa-ps10	Gpr84
Anxa5	Hfe
Hif1a	Cyr61
H2-K1	Ccl24
Atp1a3	Tlr7
Kcnj2	Cxcr6
Hexa	Tap1
Gm10269	Gcnt2
Gpnmb	Tnf
Cd34	St3gal4
Fabp5	Jchain
Ramp1	Cd74
Myo1e	H2-K1
Gm5963	Ltb
Cadm1	Arid5a
Gm14328	Irak2
Ndufa1
Crlf2
Tpi1
Gm13456
Gm14456
Cox6a1
Rpl10a-ps1
Rplp2
Gm16238
Il4i1
Rpl18a
Rpl36a-ps1
Pld3
Gm8730
Gm10154
Rps18
Rps24
Rpl37
Rps21
Marcks
Slamf9
Tmem163
Gm15427
Trem2
Timp2
Aldoa
Rps5
Rps24-ps3
Rpl23
Myo5a
Gpr65
Gm6030
Rps20
Rpl10a
Grn
Atp6v0c
Gm5559
Rpsa
Gm11361
Rps19
Lrpap1
Cck
Adssl1
Malat1
Gstm5
Rps19-ps3
Aplp2
Apoc4
Fxyd6
Rplp1
Rps4x
Gm6166
Cxcl16
Fam46c
Plaur
Gm4604
Rps14
Ifi27l2b
Rpl38-ps2
Glul
Rpl12
Rps24-ps2
Csf2ra
Rps10-ps1
Rps3
Sh3pxd2b
Rpl18-ps1
Bambi
Gm7331
Rps25
Gm10443
Gm10925
Gm7363
Rpl14
Rpl5
AL663027.1
Gm15772
Rplp0
Ctse
Rps10
Gm13192
Rplp2-ps1
Rpl22
Chst2
Lgmn
Gm4149
Cd83
Gm3511
Rps3a
Gm9843
Cox8a
Rpl38
Gm10073
4632428N05Rik
Rpl14-ps1
Gm10186
Rps26
Mpeg1
Gm15710
Gm13841
Gm10116
Bhlhe40
Rps13-ps1
Rpl39
Perp
Ctsa
Acaca
Atp1b3
Gm5805
Txnip
Inf2
Tpt1
2810422J05Rik
Rhob
Rftn1
Nrp1
Rpl37a
Sparc
Cd74
Egln3
Slco2b1
Pgk1
Ldha
Eef1b2
Csf1r
Cpd
Gm10136
Maf
Creg1
Gm13408
Rps15
Gm8759
Plekhh2
Gm11263
P2ry13
Gm13532
Vat1
Rps16
Gm15430
Pdcd1
Ptchd1
Kcnma1
Gm5239
Rpl13a
Mir682
Gm16247
Arrdc4
Sdf2l1
Anxa3
Rpl5-ps1
Rpl35a
Gm13436
Gm13864
Gm5244
Kif1a
Bcl2a1d
Gm13047
Ifi44
Gm12630
Plbd2
Rpl6
Il18bp
Ssr4
St14
Atox1
Siglech
Rpsa-ps4
Atp6v0d2
Colec12
Tcap
Gm15590
Gm13226
Rpl9-ps6
Gm11741
Dpp7
Plin2
Nexn
Maff
Rps15a
Gm13048
Rps12
Gm10086
Gm9000
Eef1a1
Tlr2
Rpl3
Rps19-ps7
Pabpc1
Gm11410
Pkm2
Rps9
Tmed3
Cd5
Niacr1
AC119211.1
Sdf4
Gba
Gas2l3
Gm2000
Cxcr4
Gm10288
Rpl27a
Gm10059
Apbb2
Gm6863
Gm13340
4930556M19Rik
AC134452.1
Aqp6
Dpys
Gm13570
Gm17682
Gm6316
Tox2
Zfp618
Usp12
Gm6136
Vps13c
Gas7
Gm2574
Gm12005
Gm11953
Rpl35
Ephx1
Scpep1
Akr1a4
Rps19-ps11
Gm8129
Rpl32
Myeov2
Pebp1
Gm6202
Ndufa6
Tmem90a
AC154650.1
Rpl11
Tspo
Gm14303
Cstb
Rps27a
Gm6286
Gm9294
Pea15a
Glb1
Cox4i1
Rpl13
Prdx1
Gm11478
Dnajb14
Gm10275
Slc11a1
Gm10012
Pgam1
Tpd52
Galk1
Gpr84
Gm13826
AL928935.1
Gm9493
Gm2a
Scd2
Gm12334
Gm13341
Ecm1
Tnfsf8
Cd300lb
Fcer1g
Gm13196
Gm15796
Gpr34
Rpl7
Wbp5
Use1
Prdx4
Gm10260
Gm10159
Naglu
Gm6807
Ngfrap1
Gla
Rgs2
Rpl26-ps4
Cmtm6
Gsto1
Rpsa-ps9
Shisa5
RP24-92H14.2
Rps25-ps1
Hint1
Dhrs3
Rpl23a-ps3
Gnb2l1
Fxyd5
Man2b1
Srgap2
Gm11808
Gm7536
Atp5j2
Rps8
C530028O21Rik
Apoc1
Chst11
Gm16379
Eef2
Cd164
Rpl22l1
Ccr5
Bcl2a1a
Gm11942
Pgcp
Cybb
Gm16288
Rpl10
Gm14044
Creb3l2
Rps16-ps2
Rpl4
Gm6977
Rpl17-ps1
Gm15148
St8sia6
Atp6v0e
Coro2a
Lpcat2
Got1
Rps11
Gm7336
Rpl18
Fau
Rpl34-ps1
Gm10294
Hmgn3
Atf3
Gm7670
Ctss
Gm6252
Gm10036
Ldlrad3
Gm4987
Gm11407
Mrpl54
Ppt1
Gm9396
Asb10
Gm8805
Pfdn5
Bri3bp
Rnaset2a
Fuca1
Ttyh2
Gm15501
Tmem173
Ndufs6
Tmem205
0610031J06Rik
AI607873
Atp6v1c1
Gm11518
AW112010
Npm1
Cd84
Gm9097
Fabp3-ps1
Ghr
Gm7860
Pdgfrl
Samd4
Sorbs3
Ankrd55
Gpr137c
Matn4
Slc25a47
Rpl17-ps5
Scarb1
Cd72
Gm14059
Rpl28-ps3
Uqcr11
Adcy3
Leprel2
Glipr1
Cox7a2l
Eef1g
Atp6v1f
Fgl2
Naca
Gng5
Rpl15-ps1
Ftl1
H2-Ab1
Fblim1
Gpr56
Gm3362
Crybb1
Prr5l
Rpl37-ps1
Gm17511
Gm7206
Gm8618
Gm6023
Gm8430
Adarb1
Taf10
Rpl8
Tmem176a
Rpl28-ps1
Pigyl
Soat1
Slc2a1
Gm16020
1700017B05Rik
Rpl21-ps9
Cd200r4
Il3ra
Rpl19-ps7

## Sheet: Fig. 1l
	Aging_FC	DAM_FC
Cst7	2.59864	6.08214
Lpl	2.05466	4.9466
Spp1	4.28119	4.31291
Axl	1.64399	4.29029
Cd63	1.12866	2.32613
Ccl6	0.684983	2.4344
Fth1	0.639906	1.51412
H2-D1	1.1044	2.98885
Cd52	1.27507	2.40064
H2-K1	0.624412	2.19755
Rpl37	0.448069	1.3943
Rpl23	0.581695	1.58137
Cxcl16	0.88483	1.92635
Rps25	0.688365	1.24966
Sparc	-0.660719	-0.83641
Cd74	1.2397	2.02031
Tpd52	0.62838	1.6864
Gpr84	0.346148	0.980538
Cybb	0.492163	2.691

## Sheet: Fig. 1m
ARM	ADEM
Aplp2	Sft2d2
Apoe	Tmem63a
Ctsb	Ints6l
Ctsd	Itprid2
H2-Eb1	Fcrls
Pld3	Hspa13
Trem2	Socs3
Tyrobp	Tppp
Adam10	Il4ra
Bin1	Chst7
Cass4	Sparc
Cd33	St3gal6
Inpp5d	Wdfy2
Ms4a6d	Arap3
Plcalm	Arhgap27
Dkk2	Fcgr4
Gpnmb	Spp1
Spp1	Prmt2
H2-Aa	Ifi27l2a
H2-Ab1	Cdc42ep3
Cd74	Ccl6
Cst7	Gm40498
Clec7a	Ube2l6
Itgax	Cybb
Siglech	Bcl2a1a
	Rpl23
	H2-Q7
	Sp100
	Cxcl13
	Ccnd2
	Cd3g
	Rps25
	Axl
	Rpl19
	Tnfsf13b
	Plaur
	Il1rn
	Tgtp2
	Ifi204
	Mgst1
	LOC100044627
	Hp
	LOC108167440
	Cd52
	Ms4a4b
	Slamf8
	Naalad2
	Dcakd
	Acot9
	Apod
	Cst7
	Lpl
	Rpl37
	Cxcl16
	Gm21188
	Cd63
	Selenow
	Phf11b
	LOC100862455
	Gm4951
	Ifitm3
	Xaf1
	Fth1
	Mrps10
	H2-D1
	Tmsb10
	Cyp4f18
	Tpd52
	Nhp2
	Gpr84
	Hfe
	Cyr61
	Ccl24
	Tlr7
	Cxcr6
	Tap1
	Gcnt2
	Tnf
	St3gal4
	Jchain
	Cd74
	H2-K1
	Ltb
	Arid5a
	Irak2
