# Supplementary material for: Transcriptional and epigenetic decoding of the microglial aging process
Source: Nat Aging. 2023 Sep 11;3(10):1288–311. doi: 10.1038/s43587-023-00479-x (PMC10570141; doi:10.1038/s43587-023-00479-x)
Supplement: Supplementary file 18 — Percentage of each cluster in Fig. 2c. [file 43587_2023_479_MOESM18_ESM.xlsx]

## Sheet: Fig. 2c
Cluster	Age	Percentage
C0	F03	0.559977
C0	F14	0.356748
C0	F24	0.0832745
C1	F03	0.0616226
C1	F14	0.893734
C1	F24	0.0446439
C2	F03	0.0371618
C2	F14	0.0829882
C2	F24	0.87985
C3	F03	0.617449
C3	F14	0.264174
C3	F24	0.118378
C4	F03	0.878329
C4	F14	0.0960365
C4	F24	0.0256348
C5	F03	0.0341469
C5	F14	0.93517
C5	F24	0.0306835
C6	F03	0.213143
C6	F14	0.25843
C6	F24	0.528427
C7	F03	0.0036798
C7	F14	0.0126169
C7	F24	0.983703
C8	F03	0.927955
C8	F14	0.0615289
C8	F24	0.0105164
C9	F03	0.619918
C9	F14	0.295485
C9	F24	0.0845973
C10	F03	0.835625
C10	F14	0.0752088
C10	F24	0.0891657
C11	F03	0.90411
C11	F14	0.0759782
C11	F24	0.0199119
C12	F03	0.00735794
C12	F14	0.00709539
C12	F24	0.985547
C13	F03	0.268009
C13	F14	0.699738
C13	F24	0.0322534
C14	F03	0.304039
C14	F14	0.138379
C14	F24	0.557583
C15	F03	0.010621
C15	F14	0.0409682
C15	F24	0.948411
C16	F03	0.128825
C16	F14	0.323388
C16	F24	0.547786
