# Supplementary material for: Transcriptional and epigenetic decoding of the microglial aging process
Source: Nat Aging. 2023 Sep 11;3(10):1288–311. doi: 10.1038/s43587-023-00479-x (PMC10570141; doi:10.1038/s43587-023-00479-x)
Supplement: Supplementary file 19 — Unprocessed source data in Fig. 3. [file 43587_2023_479_MOESM19_ESM.xlsx]

## Sheet: Sheet1
Fig.3h
Cebpb
3MO	14MO	24MO
484	510	731
619	608	693
Fig.3i
Mef2c
3MO	14MO	24MO
260	229	246
311	256	263
Fig.3j
CEBPβ in all					CEBPβ in ADEM
3MO	14MO	24MO			3MO	14MO	24MO
-0.0145188	-0.00753147	0.0179948			-0.0393595	-0.020844	0.0340148
-0.015692	-0.00417243	0.0181712			-0.0231736	-0.0282636	0.0598111
Fig.3k
MEF2C in all					MEF2C in ADEM
3MO	14MO	24MO			3MO	14MO	24MO
-0.00407356	-0.00533312	-0.000234602			0.0182471	0.00478563	-0.0309055
-0.000696356	-5.85688e-05	0.00825784			0.0254576	0.0111221	-0.0198681
