# Supplementary material for: Transcriptional and epigenetic decoding of the microglial aging process
Source: Nat Aging. 2023 Sep 11;3(10):1288–311. doi: 10.1038/s43587-023-00479-x (PMC10570141; doi:10.1038/s43587-023-00479-x)
Supplement: Supplementary file 20 — Unprocessed source data in Fig. 4. [file 43587_2023_479_MOESM20_ESM.xlsx]

## Sheet: Sheet1
Fig. 4h
	3MO	14MO	24MO
Cytokine production	219	99	143
Phagocytosis	54	30	39
Fig. 4i
Myd88
	3MO				14MO					24MO
PBS	54	52	45	48	110	122	53	43		65	52	56
LPS	88	98	104		130	99	117	114	110	85	48	67
Il1b
	3MO				14MO					24MO
PBS	61	36	43	47	114	76	98	102	120	73	66	74
LPS	159	249	228		146	195	271	284	241	275	326	129
Il6
	3MO				14MO					24MO
PBS	2	4	3	4	6	15	9	4	5	1	2	3
LPS	9	6	9		4	7	11	15	12	10	7	6
Tnf
	3MO				14MO					24MO
PBS	25	28	26	27	76	42	55	68	95	59	50	65
LPS	71	91	102		115	88	151	164	175	82	81	54
Ccl5
	3MO				14MO					24MO
PBS	26	29	24	23	138	66	148	182	124	76	90	68
LPS	127	175	198		104	108	148	187	254	152	119	51
S100a8
	3MO				14MO					24MO
PBS	5693	3762	8953	3393	2315	1221	1237	2331	2290	4223	3913	1526
LPS	1106	1614	1873		491	1275	1434	2036	1380	8411	4856	2367
S100a9
	3MO				14MO					24MO
PBS	1935	1180	2835	1081	797	307	307	682	786	1473	1279	406
LPS	261	533	533		261	396	372	585	428	2309	1379	566
Cxcl13
	3MO				14MO					24MO
PBS	0	2	0.1	0	6	10	59	13	41	23	31	35
LPS	0.79	6	9		14	42	40	17	44	53	73	4
