# Supplementary material for: Transcriptional and epigenetic decoding of the microglial aging process
Source: Nat Aging. 2023 Sep 11;3(10):1288–311. doi: 10.1038/s43587-023-00479-x (PMC10570141; doi:10.1038/s43587-023-00479-x)
Supplement: Supplementary file 21 — Statistical source data in Fig. 5. [file 43587_2023_479_MOESM21_ESM.xlsx]

## Sheet: Sheet1
Fig.5e
Feature	3MO LPS vs PBS(percentage)	14MO LPS vs PBS(percentage)	24MO LPS vs PBS(percentage)	24MO PBS vs 3MO PBS(percentage)
Promoter (<=1kb)	19.0889	85.3167	79.8387	41.7989
Promoter (1-2kb)	6.01459	0.767754	3.22581	4.7619
Promoter (2-3kb)	5.00887	0.671785	0.806452	1.0582
5' UTR	0.27608	0.575816	0.806452	1.0582
3' UTR	1.69592	0.287908	0.806452	0
1st Exon	1.81424	7.4856	9.67742	1.5873
Other Exon	2.62276	0.863724	0	1.0582
1st Intron	14.1195	1.34357	0.806452	7.40741
Other Intron	20.4693	1.15163	2.41935	13.7566
Downstream (<=300)	1.30152	0	0	0
Distal Intergenic	27.5882	1.53551	1.6129	27.5132
