# Supplementary material for: Transcriptional and epigenetic decoding of the microglial aging process
Source: Nat Aging. 2023 Sep 11;3(10):1288–311. doi: 10.1038/s43587-023-00479-x (PMC10570141; doi:10.1038/s43587-023-00479-x)
Supplement: Supplementary file 22 — Statistical source data in Fig. 6. [file 43587_2023_479_MOESM22_ESM.xlsx]

## Sheet: Fig.6b e l
Fig.6b				Fig.6e
ctrl	3xDR				3xDR LPS vs Ctrl LPS	24 MO LPS vs 3 MO LPS
148.712	51.6643			Ccl12	2.17866	0.590892
109.792	80.148			Ccl3	0.155571	0.799531
68.1539	44.0891			Ccl4	0.805974	0.825263
66.6279	52.2805			Ccl5	2.14457	0.508386
96.5	111.63			Il1b	1.79786	1.19959
92.63	69.13			Cd14	3.17693	0.823844
105.25	72.75			Ifitm2	2.45733	1.17646
				Ifitm3	1.33909	1.02015
				Myd88	1.14119	0.558353
Fig.6l				Socs3	0.488103	0.886549
Ctrl	3xDR			Il6	0.841754	0.914833
32.2401	63.0661			S100a8	3.25396	2.57073
32.791	42.1537			S100a9	3.41691	2.42251
36.1741	48.8054			Tnf	0.271595	0.729259
44.6748	53.58
49.8712	58.0073
51.9883	62.2202
55.5753	78.5171
56.3086	78.9573
	80.7237

## Sheet: Fig.6i
3xDR DEGs	ARM
Klf2	Aplp2
Sparc	Apoe
Egr1	Ctsb
Ccl4	Ctsd
Crybb1	H2-Eb1
P2ry12	Pld3
Selplg	Trem2
Ldhb	Tyrobp
Cst3	Adam10
Ccl3	Bin1
Atf3	Cass4
Fosb	Cd33
Nfkbia	Inpp5d
Jun	Ms4a6d
Ubc	Plcalm
Junb	Dkk2
H3f3b	Gpnmb
Marcksl1	Spp1
Rhob	H2-Aa
Lag3	H2-Ab1
Ier2	Cd74
Jund	Cst7
Cd9	Clec7a
Ecscr	Itgax
Dnajb1	Siglech
Hexb
Il1a
Gm26532
Glul
Ier5
Fscn1
Cd81
Tnfaip3
Ctsl
Tuba1a
Ppp1r15a
Klk8
Slc2a5
Rgs10
Tnf
Zfp36
Siglech
Gem
Btg2
Ubb
Ckb
Calm2
Adgrg1
Ltc4s
Klf4
Nfkbiz
Sub1
Fos
Dusp1
Socs3
Tmem119
Klf6
Adamts1
Herpud1
Cx3cr1
Upk1b
Hspa5
Xlr
Lgmn
Hsp90aa1
Btg1
Serpine2
Syngr1
Itgam
Sall1
Eif1
Ccl2
Marcks
Scoc
Ccnl1
Cd83
Map3k8
Ifrd1
Rgs3
Maff
Mcl1
Sft2d1
Hspa8
Tnpo3
Csf1r
Sgk1
Malat1
Egr2
St3gal5
Pnrc1
Slc1a3
Ywhah
Pabpc1
Pycard
Gpr34
Ly86
Bin1
Cfh
Jam2
Icam1
Rnaset2b
Zfand5
Ddit3
Eif5
Hspa1a
Phgdh
Lrba
Olfml3
Gimap6
Anxa3
Bbs9
Adora3
Gadd45b
Ddx5
Tsc22d3
Casp4
Rel
Fcgr3
Golm1
Hspe1
Thrsp
Fam102b
Dusp2
Txnip
Tagap
Mlph
Basp1
Sgce
Atf4
Plxdc2
Srsf5
Tra2b
Gpr84
Laptm5
Kdm6b
Plek
Bin2
Nfkbid
Cd37
Sall3
Tnfaip2
Vsir
Gp9
Abi3
Gng10
Ccl12
Col27a1
Rnf19b
Rab20
Sqstm1
Rnaset2a
Tnfrsf17
Zfp706
Pmp22
Clip1
Rtn1
Snhg9
Pld4
Nav3
Sirpa
Clta
Pmaip1
Mpc1
Csmd3
Ccl7
Ptgs1
Wsb1
Slc25a5
Dusp18
Kctd12
Hspb3
Skil
Epb41l2
Mlxipl
Commd8
Cmtm6
Csrnp1
Slc12a2
Calr
Ccl9
Arrdc3
Ctsf
Clk1
Plpp1
Bbc3
Susd3
Map1lc3a
Ctc1
Cd164
Azin1
Cdkn1a
Cxcl2
Samsn1
Efhd2
Ivns1abp
Srgap2
Rasgef1b
Papss1
Dnajb4
Gm12166
Oaf
St3gal6
Ccrl2
Mertk
Rrad
Il10ra
Erf
Snn
Nfkbib
Cebpa
Slmap
Numb
Picalm
Sertad1
Nlrp3
Tpm3
Armc3
Ier3
Abhd12
Plcl2
Qk
Mef2c
Zfp622
Cited2
Prkca
Sec61g
Nupr1
Higd2a
Gstp1
Npl
Hspb1
Rhoh
Per1
Spry1
Hk2
D15Ertd621e
Gm12840
Khk
Klf10
Comt
Lst1
Pde3b
Smap2
Serpine1
Apbb1ip
Stard3
Taf7
Brd2
Slco2b1
Id2
H2-Oa
Fam212a
Gna13
Cd34
0610040J01Rik
Gmpr
Wasf2
Ppp1r10
Arhgap5
Adrb2
Hspa1b
Evi2a
Mapre1
Zfhx3
Srsf7
Ywhaz
Tmem63a
Tuba1b
Slc16a6
Mtdh
Mzt2
Csnk1e
Hexim1
Asph
Daglb
Grap
Tmem100
Chka
Fbrsl1
Trim47
Errfi1
Cks2
Tmed5
Cops4
Sun2
Tbpl1
Fez2
Ptms
C5ar1
Rlim
H2-Q6
Cd209f
Odc1
Fam167b
Fchsd2
Ppp1r11
Itpr2
Smad7
Iscu
Irf1
Naa35
Dpysl2
Edem2
Tanc2
Ddx3x
Sfr1
Cxxc5
Ddx26b
Fcgrt
Mat2a
Pros1
Dynll2
Evl
Jmjd1c
Tgif1
Tcn2
Amd1
Rasgrp3
Tgfb1
Otud1
Pttg1
Lrrc3
Eif2s2
Pik3r1
Ubash3b
Usp2
Edem1
Lims1
mt-Nd3
Nhp2
Pdlim4
Supt20
Mob3c
Hes1
Frmd4a
Eif3j1
Atp6v1c1
Oxct1
Aars
Apoe
Ms4a7
Hbb-bs
Lyz2
Bst2
Clec12a
Tmem176a
Axl
Retnlg
Cd63
S100a8
Fth1
Elane
Mcpt8
Hba-a1
Ctsc
Tmem176b
Cybb
Ms4a6c
AW112010
Prdx1
S100a9
Ttr
Ngp
Gpr65
Pla2g7
Vcam1
Wfdc17
Cyp4f18
Apoc4
Prss34
Gdf3
Hba-a2
Camp
mt-Co3
Ctsd
Ms4a6b
Cxcl16
Prdx5
Ctsb
Ybx1
Mndal
Mgst1
Rps14
Pxdc1
Rtcb
Cp
Lilrb4a
Cpq
B3gnt8
G0s2
Arhgap15
Lgals1
Ccr1
Prtn3
Rsrp1
Cxcr4
Ly6c2
Rps5
Ctsh
Cd48
Trps1
Pmepa1
Mpo
Apobec1
Pf4
Anxa5
Igf1
Slpi
Klra2
Dab2
Nrp1
Cd14
Myo5a
mt-Co1
Tgfbi
Chil3
Laptm4a
Mrc1
Rftn1
Ifi203
Ctsg
Cd52
Lgals3
Msr1
Ms4a4c
Gm26740
Hbb-bt
H2afj
AU020206
Smim14
AB124611
Fgfr1op
Plac8
Il10rb
Rgs1
Cxcl14
Ms4a14
Sptssa
Scimp
Ramp1
B3galnt1
Aoah
Tmem221
H2-DMa
Hp
Stab1
Snhg20
Itga4
Fxyd5
Glipr1
H2-D1
Ifitm3
AI662270
Adgre1
Paox
Cd93
S100a6
Aldh2
Mdfic
Tmem205
Mpp1
Sash1
Sesn1
Mmp8
Msrb1
Abca1
Arhgdib
S100a1
AI607873
Milr1
Dnajb14
Tmem86a
Slc38a6
Rpl10a
S100a11
Gsn
Tpd52
H2afz
Plin2
Ifitm2
Pglyrp1
Fgl2
Asah1
Rap2b
Slamf9
Gm9493
Dse
Ccnd2
Lpar6
Acvrl1
Rps18-ps3
Ifitm6
Tmem261
Smpdl3a
Lrp6
Blvrb
P2rx4
Pid1
Gatm
St8sia4
Cd68
Tmcc1
Rab32
Anxa2
Smagp
Prr13
Ifnar1
Gdpd3
Fam174a
Fam3c
Lcn2
H2-M3
Anxa1
Arpc5
Mpeg1
Ntpcr
Dok3
Chst12
Taf10
Cyb5r1
Lyl1
Gm10116
Rpl9-ps6
Gpi1
Tlr2
Mmp9
Nenf
Ogt
Lipa
Aes
Pitpna
Actr3
Fam96a
Sap30
Igsf6
Emp3
Tspo
Txn1
Ly96
Cd84
Csf2ra
Wfdc21
Lcp1
Gsr
Hdc

## Sheet: Fig.6k
Radius(μm)	Ctrl
0
5	8	4	10	9	13	8	9	7	10	8	6	10	7	6	5	4	8	12	8	11	7	6	13	14	7	7	8	14	13	6	16	8	6	9	11	10	8	9	7		14	6	9	8	15	11	8	12	9
10	9	9	9	9	9	8	10	6	9	14	10	15	10	7	10	10	4	11	16	17	10	12	13	9	9	11	10	21	26	12	27	15	12	13	10	11	15	13	14		12	13	10	13	5	9	12	9	6
15	8	20	13	10	17	7	12	8	9	6	10	13	18	9	12	10	9	20	17	13	13	19	17	13	14	17	14	33	27	25	28	15	13	19	10	19	13	14	16		16	14	7	13	10	14	16	13	13
20	7	24	9	11	23	8	9	7	5	9	11	25	16	15	10	13	5	21	19	17	21	25	17	16	15	18	17	36	31	18	29	17	19	24	15	10	15	16	11		11	18	16	10	6	10	7	14	11
25	14	14	5	7	21	12	10	2	7	11	10	19	24	14	7	12	5	19	16	16	18	15	8	7	16	23	13	29	20	21	22	13	13	17	13	14	16	13	20		10	15	10	7	10	15	3	4	10
30	9	14	6	2	11	6	6	9	8	12	15	19	17	7	2	12	2	6	5	7	7	11	8	7	10	13	9	30	29	26	26	15	8	17	12	8	12	12	10		4	10	9	11	15	7	14	5	13
35	6	11	1	1	9	4	0	2	4	16	9	11	11	5	3	4	1	5	4	4	10	11		3	6	12	2	15	7	19	15	15	10	12	8	6	20	11	10		3	5	11	0	5	10	5	6	9
40		1		4	13	4	2	0	1	9	2	11	5	5				3			4	5			5	2		6	1	14	24	14	12	8	7		14	2	2		0	11	6		6	11	2	5	5
45					4		0			6		5	10	3											4					7	7	5	2	2	4		3				0	2	3		3	13	1	2	6
50	0	0								2																					4	2	1		6						0	0	3		4	0		0	4
55	0	0																													1	2			1							3	0		0	0
																																														0
																																														0
[truncated: 151 more columns]

## Sheet: Fig.6n
	3xDR_FC	ADEM_FC
Tmem63a	-0.303942	-0.265117
Fcrls	0.164906	-0.813262
Socs3	-0.880583	0.550588
Il4ra	0.0961523	-0.157748
Chst7	-0.126756	-0.590672
Sparc	-1.82999	-0.660719
St3gal6	-0.362172	-0.410992
Fcgr4	0.0392445	0.51166
Ifi27l2a	0.0589557	1.2739
Cdc42ep3	0.118695	0.392876
Ccl6	-0.0256011	0.684983
Ube2l6	0.0569131	0.572568
Cybb	1.00947	0.492163
Bcl2a1a	-0.200522	0.622842
Rpl23	0.072483	0.581695
H2-Q7	-0.144837	1.98034
Sp100	0.182196	0.939076
Ccnd2	0.304239	1.06866
Axl	0.983533	1.64399
Rpl19	0.174874	0.515473
Tnfsf13b	0.165039	0.874864
Plaur	0.094262	0.803965
Ifi204	0.244731	0.751893
Mgst1	0.688254	0.104475
Hp	0.482415	0.28336
Cd52	0.408615	1.27507
Slamf8	0.0231481	1.19903
Dcakd	0.0619483	0.171717
Acot9	0.110549	0.745129
Cst7	0.15514	2.59864
Rpl37	-0.0480582	0.448069
Cxcl16	0.692408	0.88483
Cd63	0.748499	1.12866
Phf11b	0.0440262	0.889662
Ifitm3	0.397169	0.591538
Xaf1	0.12128	0.835268
Fth1	0.437277	0.639906
Mrps10	0.0962002	0.738378
H2-D1	0.293982	1.1044
Tmsb10	0.124885	1.10556
Cyp4f18	0.682668	1.16798
Tpd52	0.393929	0.62838
Nhp2	-0.259442	0.605784
Gpr84	-0.57652	0.346148

## Sheet: Fig.6o
	3xDR_FC	DAM_FC
Cst7	0.15514	2.60458
Igf1	0.442573	2.07809
Apoe	2.49936	1.77778
Axl	0.983533	2.10107
Ank	0.0917207	2.28587
Ctsd	0.322732	0.538386
Ccl3	-1.20074	2.36566
Csf1	-0.249798	2.38554
Fam20c	0.114018	2.51114
Gnas	-0.246924	1.10587
Ctsb	0.367268	1.03113
Lyz2	1.34378	1.78904
Cd63	0.748499	1.21793
P2ry12	-1.36529	-1.03671
Ccl6	-0.0256011	1.28357
Cd9	-0.918066	1.04831
Ccl4	-1.75985	2.50145
Tmem119	-0.554021	-1.29637
Fth1	0.437277	0.598476
B2m	0.105873	0.459219
Cx3cr1	-0.430982	-0.443512
Gusb	0.0723552	0.840928
H2-D1	0.293982	1.57959
Ctsl	-0.934663	0.54288
Serpine2	-0.671344	0.999042
Selplg	-1.33961	-0.293139
Cd52	0.408615	1.26342
Lgals3bp	0.176958	1.18681
Gm10076	0.118797	0.58187
Capg	0.0612891	1.81812
Mif	0.0532816	1.319
Nceh1	0.142186	1.69601
Serinc3	-0.222032	0.140649
Rps2	0.117881	-1.8467
Npc2	0.139933	0.742382
Cd68	0.256537	0.421539
Rps28	0.0818511	0.450565
Syngr1	-0.569613	0.75117
Hexa	0.185586	0.252232
Gpnmb	0.157974	2.06155
Cd34	-0.313054	1.15938
Ramp1	0.456843	1.1948
Cadm1	0.230361	1.31762
Crlf2	0.126915	1.13249
Tpi1	0.175034	0.54282
Rplp2	0.1187	0.237441
Pld3	0.115374	0.818514
Rps18	0.213589	1.03559
Rps24	0.110744	0.404673
Rpl37	-0.0480582	0.479536
Rps21	-0.0899209	0.296321
Marcks	-0.53109	-0.370952
Slamf9	0.398997	1.15318
Trem2	-0.214645	0.295218
Timp2	0.117946	0.143425
Aldoa	0.118253	-0.525071
Rps5	0.315341	0.507782
Rpl23	0.072483	0.661177
Gpr65	0.798672	1.87994
Rps20	0.145572	0.228683
Rpl10a	0.264911	0.442932
Grn	0.125971	0.0482641
Rpsa	0.155401	0.0806877
Rps19	0.153121	0.1826
Lrpap1	0.100811	-0.585518
Malat1	-0.30906	-0.357056
Aplp2	0.119759	1.19135
Rplp1	-0.0661396	0.184136
Rps4x	0.199304	0.242639
Cxcl16	0.692408	0.945873
Rps14	0.267049	0.49335
Glul	-0.867515	-0.416681
Rpl12	0.110689	0.22247
Csf2ra	0.250325	0.898475
Rps3	0.0866052	-0.832565
Rpl14	0.109531	0.212695
Rplp0	0.103859	0.131197
Lgmn	-0.325499	0.615192
Cd83	-0.454414	1.49417
Gm9843	0.0520871	0.258222
Cox8a	0.107516	0.0242331
Gm10073	0.0791342	0.458895
Mpeg1	0.31932	0.385751
Ctsa	0.055942	0.257548
Txnip	-0.550883	-0.67092
Tpt1	0.0565247	-0.0580343
Rhob	-1.11866	-0.482346
Nrp1	0.59322	-0.231308
Rpl37a	0.0500314	0.452888
Sparc	-1.82999	0.257718
Cd74	-0.073982	1.01458
Slco2b1	-0.290511	-0.344924
Pgk1	0.0202803	0.531972
Eef1b2	0.0194077	0.444779
Csf1r	-0.341248	1.09236
Cpd	0.0972839	1.38069
Maf	0.0571262	-1.17146
Creg1	0.0662772	-0.195836
Rps15	0.0808735	-0.413207
P2ry13	-0.228631	-0.665926
Rps16	0.147863	0.5291
Rpl13a	0.0280827	0.122588
Sdf2l1	-0.100347	-0.192594
Anxa3	-0.459708	-0.482771
Plbd2	0.0894653	0.321695
Ssr4	-0.198643	0.642853
Atox1	0.145237	0.203958
Siglech	-0.857716	0.123649
Rpl9-ps6	0.326921	0.250372
Dpp7	0.0340224	1.38104
Plin2	0.340974	0.0431709
Rps15a	0.0411015	0.0947752
Eef1a1	0.121881	-0.713613
Tlr2	0.311862	-0.11402
Pabpc1	-0.511615	-0.288503
Sdf4	0.0493924	0.0571217
Gba	0.0231269	-0.762838
Gm2000	0.110145	-0.011207
Dpysl2	-0.301188	1.66606
Usp12	0.0452566	0.341618
Rpl35	0.0213921	0.223546
Rpl32	0.184557	0.26274
Tspo	0.282733	1.3369
Pea15a	0.181879	0.344844
Glb1	0.121409	-0.0723174
Cox4i1	0.0829445	0.0727973
Rpl13	0.116126	-0.734914
Prdx1	0.72718	0.331333
Dnajb14	0.365762	0.456282
Slc11a1	0.117545	-1.03962
Tpd52	0.393929	0.753948
Galk1	0.0234283	-0.00292876
Gpr84	-0.57652	-0.0283546
Gm9493	0.331493	0.708774
Fcer1g	0.0130884	-0.531383
Gpr34	-0.480082	0.220581
Rpl7	0.125738	-0.198098
Use1	0.0848515	-0.151574
Prdx4	-0.0276352	0.277103
Gm10260	0.0484991	0.132818
Rgs2	0.0429147	0.369634
Cmtm6	-0.436528	-0.461722
Shisa5	0.172539	-0.319697
Hint1	0.0928721	-0.655574
Dhrs3	0.169606	-0.681222
Gnb2l1	0.130929	-0.413546
Fxyd5	0.439292	1.49158
Srgap2	-0.411232	-0.796208
Rps8	0.0352578	0.151309
Eef2	0.0532019	-0.393613
Cd164	-0.420693	-1.01388
Ccr5	-0.246752	-1.22703
Cybb	1.00947	1.42814
Rpl10	0.209439	-0.12073
Creb3l2	-0.111041	-0.197785
Atp6v0e	0.184668	-1.64328
Lpcat2	-0.169379	-0.391289
Fau	-0.0474171	0.314192
Atf3	-1.17484	0.803679
Ctss	-0.17313	-1.36609
Gm10036	0.129732	0.207862
Ppt1	0.0487535	-0.886022
Pfdn5	0.143334	-0.759813
Rnaset2a	-0.356967	-1.6731
Fuca1	0.0747063	0.362258
Tmem173	-0.181913	-0.692992
AI607873	0.337691	-0.889554
Atp6v1c1	-0.25068	0.1583
AW112010	0.941788	-0.953271
Npm1	0.0768336	-0.676893
Cd84	0.275734	-1.32331
Samd4b	-0.0991221	0.452919
Uqcr11	0.0412339	-0.319944
Glipr1	0.364863	0.970964
Cox7a2l	0.130755	-0.36624
Eef1g	0.0276254	-2.084
Atp6v1f	-0.0720013	-2.46223
Fgl2	0.305426	1.46849
Ftl1	0.226947	1.11156
H2-Ab1	0.037686	-0.272215
Crybb1	-1.37014	-1.73607
Taf10	0.276372	1.85121
Rpl8	0.0862159	-0.341614
Tmem176a	1.09563	-1.50782
Soat1	0.14244	0.29275
