# Supplementary material for: Transcriptional and epigenetic decoding of the microglial aging process
Source: Nat Aging. 2023 Sep 11;3(10):1288–311. doi: 10.1038/s43587-023-00479-x (PMC10570141; doi:10.1038/s43587-023-00479-x)
Supplement: Supplementary file 23 — Statistical source data in Fig. 7. [file 43587_2023_479_MOESM23_ESM.xlsx]

## Sheet: Fig.7b
Stage I
	left													Right
Young(3MO)	23.24	23.2	27.4	36.84	23.64	26	26.24	40.44	27.92	21.64	31.6	36.32		20.8	35.2	18.36	37.12	24.52	34.8	26	24.96	30.68	29.44	39.16	30.84
Ctrl(6.5MO)	31.24	51.84	37.84	15.96	21.12	49.32	39.52	60.44	57.68	29.8	34.08			21.8	29.72	53.48	19.16	25.68	46	44.16	37.56	55.88	32.88	43.32
3xDR(6.5MO)	25.76	38.84	22.88	30.52	34.52	79.64	40.64	32.56	76.08	41.44	51.6			48.64	23.16	14.96	35.08	44.48	38.32	25.4	37.36	50.56	56.8	55.76
Aged(22.5MO)	30.92	26.76	36.96	37.92	6	9.92	9.36	20.2	9.64	28.76				28.32	39.32	26.32	12.88	3.44	13.6	9.04	24.44	15.08	22.36
Stage II
	left													Right
Young(3MO)	26.68	30.96	23.2	16.92	21.04	26.72	9.56	20.88	20.48	31.32	27.68	26.52		33.36	21.36	10.48	26.96	17.52	42.24	25.64	37.96	29.24	27.8	34.48	18.28
Ctrl(6.5MO)	24.84	61.88	27.84	8.48	31.12	65.44	45.04	36.04	56.76	35.2	78.52			19.32	35.8	14.84	7.88	20.28	78.08	49.08	56.88	47.48	62.56	40.04
3xDR(6.5MO)	39.48	28.64	24.96	24.88	24.68	48.24	88.16	50.48	10.36	48.04	57.16			40.12	19.32	18.48	52.16	14.12	22.04	39.16	50.12	50.4	46.68	32.84
Aged(22.5MO)	24.6	19.64	15.2	20.24	8.36	0.04	0.16	16.08	2.64	14.6				11.16	21.56	4.56	13.6	16.96	4.72	1.88	1.4	4.52	7.28
Stage III
	left													Right
Young(3MO)	3.72	8.72	4.84	2.48	7.68	0.72	2.52	5.44	5.24	4.52	5.36	15.92		56.2	18.76	50.28	56.96	67.4	33.68	51.6	47.92	74.44	51.16	61.2	44.72
Ctrl(6.5MO)	13.04	12.6	8.48	11.84	3.88	12.72	8.88	17.16	17.8	59.92	27.68			36.92	6	47.92	25.28	46.96	16.56	39.4	44.76	35.84	51.68	67.68
3xDR(6.5MO)	13.44	8.24	4.8	13.04	9.12	39.6	29.24	41.96	19.92	17.28	58.24			30.92	42.48	6.76	19.12	2.88	40.88	28	44.16	34.12	45.28	45.28
Aged(22.5MO)	4.68	10.64	10.24	13.2	10.24	1.88	25.72	8.24	22.76	21.84				4.68	10.64	10.24	5.24	7.28	1.6	25.72	8.24	22.76	3.56

## Sheet: Fig.7c
Arm entries			Correct alternation			Correct alternation rate
Ctrl	3xDR		Ctrl	3xDR		Ctrl	3xDR
33	32		15	9		48.3871	30
41	40		13	9		33.3333	23.6842
33	26		17	7		54.8387	29.1667
43	23		17	8		41.4634	38.0952
26	32		11	9		45.8333	30
25	42		15	13		65.2174	32.5
24	36		14	12		63.6364	35.2941
30			11			39.2857

## Sheet: Fig.7d
Moving Velocity
	Ctrl											3xDR
Day1	15.83	14.865	14.8133	11.9125	11.425	10.9775	10.7	10.2525				8.61333	11.74	10.6125	11.3525	14.87	15.0133	15.5567
Day2	7.8	11.6	12.03	12.13	13.2367	14.22	14.2967	15.88				8.94667	8.765	10.8225	11.2933	11.525	13.0367	13.46
Day3	6.7675	7.05	7.9175	8.74667	10.98	11.4225	12.34	14.81				6.5575	10.5675	8.4675	10.4133	10.5267	11.735	14.29
Day4	5.875	5.9625	6.35	8.9125	8.945	10.64	12.545	17.185				5.9475	10.9475	8.8625	10.4875	10.0425	13.46	14.9275
Day5	6.35	7.2975	9.715	9.725	11.6975	12.11	13.47	17.7167				8.8625	11.92	10.0425	13.7525	14.5167	13.7475	14.83
Time to platform
	Ctrl											3xDR
Day1	46.12	46.58	35.84	60	60	45.84	46.78	60	51.28	60		46.6	36.53	46.5	48.34	49.74	37.64	60	44.5	21.04	60	43.28
Day2	23.19	36.92	44.73	34.81	43.78	36.26	52.67	60	29.22	40.67		48	33.92	35.34	56	32.73	60	48.17	46.92	38.27	50.11	44.39
Day3	37.87	32.54	45.77	23.89	19.39	32.47	24.39	44.03	35.78	52		31.65	45.08	12.9	46.44	31.25	27.78	29.75	21.75	41.04	22.78	20.9
Day4	20.81	28.69	30.8	19.4	38.06	36.76	17.75	29.15	17.73	26.94		33.82	38.61	15.51	43.33	44.2	43.41	38.92	18.47	25.43	37.7	20.85
Day5	12.12	30.45	16.89	27.17	32.08	21.95	22.84	10	10.73	24.84		14.97	35.2	31.33	35.12	28.92	53.05	34.28	34.09	55.27	27.53	13.61
Time in target quartant				Platform crossing
Ctrl	3xDR			Ctrl	3xDR
28.84	25.8			4	1
18.21	33.04			2	1
33.39	27.5			4	2
36.07	32.5			3	2
50.27	28.84			2	0
41.25	21.47			3	1
36.57	23.65			2	1
39.68	20			5	1
38.02	32.5			3	3
	19.68			2	2
					2

## Sheet: Fig.7e
Ctrl	3xDR
723.701	708.628
500.601	595.849
811.285	755.538
947.659	393.762
892.139	653.967
870.146	480.916
639.774	651.034
687.774	635.576
792.167
