# Supplementary material for: Transcriptional and epigenetic decoding of the microglial aging process
Source: Nat Aging. 2023 Sep 11;3(10):1288–311. doi: 10.1038/s43587-023-00479-x (PMC10570141; doi:10.1038/s43587-023-00479-x)
Supplement: Supplementary file 24 — Statistical source data in Extended Data Fig. 1. [file 43587_2023_479_MOESM24_ESM.xlsx]

## Sheet: Sheet1
Extended Data Figure 1b(left)				Extended Data Figure 1b(right)
Age	DEGs			Age	Female-dominant	Male-dominant
3	354			3	164	191
6	419			9	198	187
9	384			16	151	80
12	260			24	123	349
16	230
24	471
