# Supplementary material for: Transcriptional and epigenetic decoding of the microglial aging process
Source: Nat Aging. 2023 Sep 11;3(10):1288–311. doi: 10.1038/s43587-023-00479-x (PMC10570141; doi:10.1038/s43587-023-00479-x)
Supplement: Supplementary file 25 — Statistical source data in Extended Data Fig. 2. [file 43587_2023_479_MOESM25_ESM.xlsx]

## Sheet: ED Fig.2c
Spi1
	3MO	14MO	24MO
	276	302	358
	318	354	381
Etv4
	3MO	14MO	24MO
	119	138	193
	126	184	200
Junb
	3MO	14MO	24MO
	656	737	1035
	798	936	1014
Irf1
	3MO	14MO	24MO
	539	533	802
	664	718	780
Irf8
	3MO	14MO	24MO
	63	65	93
	57	63	117

## Sheet: ED Fig.2d
Elf5
	3MO	14MO	24MO
	59	46	37
	63	53	52
Elf1
	3MO	14MO	24MO
	93	90	71
	96	81	77
Cebpe
	3MO	14MO	24MO
	71	59	39
	79	59	46
Mef2a.3
	3MO	14MO	24MO
	65	62	57
	55	54	52
Mef2d
	3MO	14MO	24MO
	123	110	112
	139	138	111
