# Supplementary material for: Transcriptional and epigenetic decoding of the microglial aging process
Source: Nat Aging. 2023 Sep 11;3(10):1288–311. doi: 10.1038/s43587-023-00479-x (PMC10570141; doi:10.1038/s43587-023-00479-x)
Supplement: Supplementary file 26 — Statistical source data in Extended Data Fig. 3. [file 43587_2023_479_MOESM26_ESM.xlsx]

## Sheet: ED Fig.3b
S100a8			Ccl3			Ccl4			Ccl5			Ccl12			Cd14			Cxcl13
Negative control	siS100a8		Negative control	siS100a8		Negative control	siS100a8		Negative control	siS100a8		Negative control	siS100a8		Negative control	siS100a8		Negative control	siS100a8
0.426975	0.0506489		1.51386	0.92837		1.013	0.594058		0.936252	0.594235		1.12008	0.776916		1.00469	0.53519		0.993082	1.30303
0.363915	0.052257		0.768435	1.07353		0.960028	0.89235		1.02963	0.598388		0.853503	0.90508		1.01609	0.563339		1.00812	1.01289
0.461523	0.0554606		0.71771	0.971865		1.02697	0.796039		1.03411	0.610885		1.02642	0.8187		0.979225	0.49148		0.998794	1.0486
1.894	0.037106			1.23334			0.71108			0.642317			0.500555			0.664218			1.32909
1.85359	0.0651547			1.06914			0.70011			0.6618			0.536214			0.656397			1.16832
	0.0476602			0.981114			0.765256			0.659588			0.46502			0.713603			1.03086
Ifitm2			Ifitm3			Il1b			Il6			Myd88			Socs3			Tnf
Negative control	siS100a8		Negative control	siS100a8		Negative control	siS100a8		Negative control	siS100a8		Negative control	siS100a8		Negative control	siS100a8		Negative control	siS100a8
1.57161	0.538857		0.934479	0.800998		1.12198	0.63351		1.11837	0.980383		0.74455	0.556184		0.775595	1.04874		1.46642	2.04016
0.834682	0.555966		1.046	0.794417		0.97336	0.462929		1.01866	1.00614		1.42908	0.58771		1.2244	0.89111		0.445753	3.19845
0.593705	0.590049		1.01952	0.802886		0.904656	0.470861		0.86297	0.843335		0.826373	0.595801		0.939234	1.34655		1.08783	1.36898
0.987893	0.394773			1.05817			0.840023		0.961611	0.817448			0.699235		1.08861	0.81956			1.63949
1.02885	0.693186			1.11975			0.765674		1.04233	0.793693			0.618036			0.93903			2.24377
	0.50706			1.06558			0.375599			0.812567			0.604293			1.02024			3.5735
	0.677159									0.915034						0.820829
	0.682576									0.860275						0.82888
	0.702401									1.06327						0.97003

## Sheet: ED Fig.3c
S100a9			Ccl3			Ccl4			Ccl5			Ccl12			Cd14			Cxcl13
Negative control	siS100a9		Negative control	siS100a9		Negative control	siS100a9		Negative control	siS100a9		Negative control	siS100a9		Negative control	siS100a9		Negative control	siS100a9
1.06101	0.535529		1.33803	0.603808		0.434392	0.556211		1.14387	0.695725		1.10073	1.53356		0.887618	0.646744		0.928677	2.37136
1.11057	0.837858		1.24642	0.533303		1.17394	0.636129		0.884902	0.371117		1.14186	1.77915		0.930705	0.633647		1.98248	2.27401
1.07525	0.714562		1.24415	0.399357		1.20944	0.4525		1.34497	0.410092		0.948014	1.35466			0.654337		0.566661	1.80692
0.685662	0.269123		0.788495	0.30286		1.49483	0.687539		0.813786	0.839998		0.910412	1.04718		1.02851	0.614984		1.05968	2.16217
0.848656	0.445309		0.76842	0.404747		1.30231	0.808997		1.05357	1.01293		0.935881	0.981021		1.06662	0.602098		1.06414	2.94821
0.621157	0.402155		0.989627	0.174335		0.832881	0.642442		0.979988	1.03477		0.98499	1.14114		1.10343	0.628475		0.789398	2.08725
Ifitm2			Ifitm3			Il1b			Il6			Myd88			Socs3			Tnf
Negative control	siS100a9		Negative control	siS100a9		Negative control	siS100a9		Negative control	siS100a9		Negative control	siS100a9		Negative control	siS100a9		Negative control	siS100a9
0.902149	0.933672		0.933631	0.975084		1.01899	0.594695		1.55218	0.122645		0.700879	0.946171		1.27573	0.772742		1.43739	0.957924
0.932216	0.723912		1.0036	1.03025		1.44047	0.627354		0.680894	0.23403		1.38132			1.18721	0.741226		1.22049	1.04362
1.32483	0.716442		0.980373	0.998252		0.447682	0.983418		0.597193	0.272353		0.673868	0.885199		1.31084	0.793946		1.49403	1.09643
0.994568	0.778849		0.986038	0.923396		1.09028	0.748171		1.63295	0.335853		0.850709	0.85948		0.842695	1.16822		1.64453	1.33806
0.994993	0.805006		1.0644	0.965887		1.02893	0.609322		0.970266	0.40529		0.88492	0.837444		0.820694	1.1093		0.522897	1.12929
0.906966	0.749307		1.03722	0.92776		1.3823	0.586846		0.943422	0.476927		0.827795	0.764096		0.728304	1.0457		1.08371	0.75757
