# Supplementary material for: Transcriptional and epigenetic decoding of the microglial aging process
Source: Nat Aging. 2023 Sep 11;3(10):1288–311. doi: 10.1038/s43587-023-00479-x (PMC10570141; doi:10.1038/s43587-023-00479-x)
Supplement: Supplementary file 27 — Statistical source data in Extended Data Fig. 6. [file 43587_2023_479_MOESM27_ESM.xlsx]

## Sheet: Sheet1
Extended Data Figure 6c
1xDpl	1xDR	2xDpl	2xDR	3xDpl	3xDR
0.0355294	145.449	0.0762527	166.804	0.182709	200.296
0.0759075	223.647	0.187071	190.924	2.04389	263.614
0.124195	192.75	0.562373	224.927	2.64215	268.498
0.131316	193.204	0.645058	230.221	3.14539	263.85
0.156193	178.157	2.37739	254.968	3.60235	255.143
0.259468	208.057	7.07553	259.275	7.64972	252.881
					230.676
