# Supplementary material for: Transcriptional and epigenetic decoding of the microglial aging process
Source: Nat Aging. 2023 Sep 11;3(10):1288–311. doi: 10.1038/s43587-023-00479-x (PMC10570141; doi:10.1038/s43587-023-00479-x)
Supplement: Supplementary file 28 — Statistical source data in Extended Data Fig. 7. [file 43587_2023_479_MOESM28_ESM.xlsx]

## Sheet: ED Fig.7d e
	Extend Data Figure 7d
	Ctrl	3xDR
	0.773044	1.64949
	0.377517	2.35651
	0.327934	1.56483
	0.465027	1.0041
	0.520363	2.2695
	0.484789	1.87536
	0.481288	1.78675
	0.491574
	Extend Data Figure 7e(left)			Extend Data Figure 7e(middle)			Extend Data Figure 7e(right)
	Ctrl	3xDR		Ctrl	3xDR		Ctrl	3xDR
	463.529	995.593		143.638	1301.89		21	28
	2138.36	938.645		267.427	596.008		8	7
	1701.89	904.87		434.089	170.717		9	16
	2862.26	2556.25		389.972	85.015		11	13
	2248.81	2702.85		623.26	48.28		12	10
	1326.36	2708.32		1678.61	432.115		2	1.5
	1087.95	1367.37		801.315	1125.26		1.2	2.9
	1654.86	2574.08		238.566	1735.35		1.6	2.4
	1662.45	2520.2		445.204	2066.97		3.4	4.1

## Sheet: ED Fig.7f
	3xDR_FC	SENE_FC
Psip1	0.0157721	-1.03745
Susd6	0.0346368	0.718872
Blcap	0.0407718	0.427905
Slc25a5	-0.292907	-1.2246
Tollip	-0.0882336	0.355162
Hddc2	0.0328744	-0.299905
Bcl2l1	0.0523915	0.398745
Slc44a1	0.171185	-0.248149
Ap1s1	0.0294955	0.20196
Mfhas1	-0.0914555	-0.378643
Rps27l	0.0665752	0.279429
Cyb5r4	0.107095	-0.415945
Znhit1	0.0699763	0.399536
Daglb	-0.336109	0.47584
Cdc37	0.0809934	0.168161
Dph3	-0.143744	0.515504
Nagk	0.133645	0.337342
Tusc2	0.0593597	0.335709
Ccnd2	0.304239	1.97859
Sar1a	-0.156488	0.244799
Tmed4	0.0814681	0.687787
Cd81	-0.441648	0.81771
Dnajb4	-0.425834	0.866969
Acat1	0.0830187	-0.468788
Haus4	0.0615327	-0.859288
Cdkn1a	-0.524572	1.68743
Atp6v1g1	0.139044	0.340074
Grina	0.169332	0.539111
Rrad	-0.418946	0.942288
Lbr	0.0893099	-1.52624
Lrrc58	0.0528857	-0.578683
Akirin1	-0.151166	0.364117
Ppp1cc	0.130498	-0.623522
Slc16a3	0.0159361	0.255093
Dapk3	0.0226775	0.145367
Arl8a	0.100596	0.587927
Ldhb	-1.2901	-0.603318
Rhoc	0.0431692	0.268524
Pgd	0.114798	-0.26894
Rfc1	-0.0164192	-0.29785
Tmbim1	0.233971	0.662615
Btg2	-0.640764	1.19248
Hnrnpf	0.0878852	-0.665843
Dap	0.0733213	0.456559
Stmn1	0.136042	-2.25341
Rad21	0.0227062	-0.8171
Sp3	0.0764667	-0.402953
Ccnd1	0.172036	1.1063
