# Supplementary material for: Transcriptional and epigenetic decoding of the microglial aging process
Source: Nat Aging. 2023 Sep 11;3(10):1288–311. doi: 10.1038/s43587-023-00479-x (PMC10570141; doi:10.1038/s43587-023-00479-x)
Supplement: Supplementary file 29 — Statistical source data in Extended Data Fig. 8. [file 43587_2023_479_MOESM29_ESM.xlsx]

## Sheet: Sheet1
	Extend Data Figure 8b
	Tmem119-GFP			P2Y12-CreER-GFP
	GFP+IBA1+/IBA1+	GFP-IBA1+/IBA1+		GFP+IBA1+/IBA1+	GFP-IBA1+/IBA1+
	99.4506	0.549451		99.4506	0.549451
	100	0		100	0
	100	0		100	0
	100	0		100	0
	100	0		100	0
	100	0		100	0
	100	0		100	0
	100	0		100	0
