# Supplementary material for: Transcriptional and epigenetic decoding of the microglial aging process
Source: Nat Aging. 2023 Sep 11;3(10):1288–311. doi: 10.1038/s43587-023-00479-x (PMC10570141; doi:10.1038/s43587-023-00479-x)
Supplement: Supplementary file 30 — Statistical source data in Extended Data Fig. 9. [file 43587_2023_479_MOESM30_ESM.xlsx]

## Sheet: ED Fig.9a
Extend Data Figure 9a
Day	CD					3xDR
0	24.5	24.9	26.2	26.2	24.8	24.3	25.3	25	25.5	25.4
7	24.6	25.1	26.9	26.2	24.3	22.6	24.6	23.9	24.5	24.1
14	26.1	25.2	26.7	25.9	24.4	25.5	26.2	25.3	26.1	25.4
21	27.4	25.3	27.2	25.9	25	28.2	27.7	27.1	27.3	27.1
28	28.4	26.1	27.8	26.5	25.4	28.3	27.3	25.7	26.7	27.4
35	28.4	26.3	28.5	25.9	25.8	28.6	27.2	26.4	27.1	27.8
42	29.6	26.8	29.5	28.6	26.8	28.6	27.4	26.1	27.2	26.7
49	29.3	26.6	30	28.8	26.7	28.9	26.9	26.3	28.1	26.9
56	29.8	27.2	30.1	28.6	28.1	31.4	28	27	29.1	28.2
63	29.7	27.3	30.6	29.3	27.3	31	28.6	27.6	28.9	28.9
70	30.2	27.3	30.6	30.2	27.7	31.1	27.8	26.9	28.8	28.4
77	30.6	28.3	32	31	27.4	32.8	29.4	28.2	30.4	28.9
84	29.9	28.1	31.4	30	27.2	33.1	30.9	30.1	30.9	30.2
91	29.8	28.5	32.3	30.3	27.9	31.8	29.9	29.3	29.8	30.1
98	30.6	29.3	33.6	31	29	32.2	30.1	28.9	30.2	30.1
105	30.7	28.8	33.3	30.5	29.3	32.3	30.3	29.6	30	29.8

## Sheet: ED Fig.9b
	Total distance(m)						Time spend in center zone(s)
	Young(3MO)	Aged(21MO)	Ctrl(6.5MO)	3xDR(6.5MO)			Young(3MO)	Aged(21MO)	Ctrl(6.5MO)	3xDR(6.5MO)
	53.3246	48.456	48.3233	51.7186			156.8	85.12	148.32	105.68
	60.2584	53.7108	52.2339	69.4119			79.52	59	94.16	87.2
	62.6735	56.7387	58.6748	64.7223			101.76	70.92	163.16	122.08
	46.2865	55.7188	50.2354	62.2818			101.16	329.32	172.88	53
	35.7478	96.9112	55.0845	53.9659			44.6	83.04	120.92	154.68
	57.0435	49.8263	51.5297	62.1297			61.12	58.2	71.84	39.56
	54.4534	46.3313	42.6091	59.7057			52.08	55.96	26.6	67.32
	62.1904	50.8451	41.0537	37.8812			63.96	75.56	61.24	43
	39.6593	50.0348	47.1384	52.8387			86.52	49.56	115.08	54.48
	69.1835	59.4416	71.0835	59.4927			142.28	87.6	75.8	84.76
	66.1801	48.1151	75.8515	39.3699			113.4	35.96	68.32	39
	66.251	42.5048					81	139.2
		43.8897						98
		46.1333						76.68
		41.2727						56.68
		48.5916						201.68
		50.9891						64.16
		75.4739						79.56
		58.0536						70.04
		19.8161						11.32
		37.2133						31.84
		22.8712						13.48

## Sheet: ED Fig.9c
Phase I
	Stranger1								Empty
Ctrl	98.24	133.44	115.8	103.2	61.48	161.4	154.64	95.08	51.68	69.48	56.32	60.48	49.36	60.16	47.6	29.28
3xDR	128.84	93.64	98.68	152.44	80.12	92.48	70.56		29.12	18.48	20.52	0	43.4	66.2	23.64
Phase II
	Stranger1								Empty
Ctrl	61.96	75.28	132.8	31.52	28.84	80.92	139.12	22.28	98.36	163.2	54.72	129.68	70.04	180.68	126.6	100.08
3xDR	188.32	73.64	48.56	61.2	48.6	29.8	34.2		101.16	140.92	49.08	143.84	112.72	140.44	110.64
