# Supplementary material for: Transcriptional and epigenetic decoding of the microglial aging process
Source: Nat Aging. 2023 Sep 11;3(10):1288–311. doi: 10.1038/s43587-023-00479-x (PMC10570141; doi:10.1038/s43587-023-00479-x)
Supplement: Supplementary file 31 — Statistical source data in Extended Data Fig. 10. [file 43587_2023_479_MOESM31_ESM.xlsx]

## Sheet: Sheet1
	Extend Data Figure 10a				Extend Data Figure 10b (left)				Extend Data Figure 10b(right)				Extend Data Figure 10c
	Ctrl	3xDR			Ctrl	3xDR			Ctrl	3xDR			Ctrl	3xDR
	0.8	2.4			37.161	38.99			3.89	4.81			135.216	155.003
	1.8	2			48.8337	55.4464			4.16	4.66667			137.689	126.971
	2.4	1.8			50.316	51.99			4.41	4.33333			117.901	127.795
	2.4	0.6			56.3642	56.0112			4.41	4.4			136.04	139.75
	1.8	0.8			45.3575	53.0523			4.41	5.2381			159.126	150.881
	0.6	2.4			45.6575	49.605			4.83	4.4			123.673	143.46
	1				50.3547	33.796			4.83	3.88			153.354	137.689
									5.12				110.481
